# Supplementary material for: Transcriptional network analysis of PTEN‐protein‐deficient prostate tumors reveals robust stromal reprogramming and signs of senescent paracrine communication
Source: Mol Oncol. 2025 Nov 17;20(6):1429–52. doi: 10.1002/1878-0261.70164 (PMC13238722; doi:10.1002/1878-0261.70164)
Supplement: Supplementary file 11 — Table S1. Patient characteristics of the Basurto cohort. The table includes age, DV200, PSA, disease‐free survival status, disease‐free survival time (in months), Gleason grading pattern (primary and secondary grades reported by the pathologist) Gleason grading score (adding the primary and secondary Gleason patterns), H‐scores and PTEN protein status. [file MOL2-20-1429-s006.xlsx]

## Sheet: Sheet1
Sample ID	patient	Age	DV200	PSA	DFS.STATUS	DFS.TIME	gleason_score	gleason_pieza	H.score	PTEN.protein.status
AC1	PCa	62	54	6.3	0	109.339	6	3+3	70	PTEN presence
AC2	PCa	64	60	7.34	1	9.46201	9	4+5	35	PTEN presence
AC6	PCa	71	50	6.7	0	106.973	7	3+4	0	PTEN_loss
AC7	PCa	55	59	5	1	32.8214	7	4+3	0	PTEN_loss
AC10	PCa	55	55	7.35	0	83.7782	7	4+3	35	PTEN presence
AC11	PCa	68	54	5.7	0	105.002	7	3+4	200	PTEN presence
AC12	PCa	54	52	4.35	0	100.501	7	3+4	20	PTEN presence
AC13	PCa	66	35	8.12	0	24.7064	7	4+3	0	PTEN_loss
AC14	PCa	53	51	10.15	0	93.3717	7	3+4	90	PTEN presence
AC15	PCa	66	77	19.59	1	3.21971	7	4+3	130	PTEN presence
AC16	PCa	72	77	9	0	108.452	7	3+4	0	PTEN_loss
AC17	PCa	61	67	9.54	0	102.735	7	3+4	150	PTEN presence
AC18	PCa	68	75	9.85	0	108.09	7	3+4	5	PTEN presence
AC19	PCa	69	68	8.3	1	78.2259	7	3+4	50	PTEN presence
AC20	PCa	58	73	7.1	1	12.8131	7	3+4	0	PTEN_loss
AC22	PCa	65	73	6.21	0	103.392	7	3+4	100	PTEN presence
AC23	PCa	66	66	4.29	0	105.035	7	4+3	NA	Excluded
AC24	PCa	68	75	8	1	18.7598	9	4+5	185	PTEN presence
AC25	PCa	70	75	10.6	1	5.71663	9	4+5	0	PTEN_loss
AC26	PCa	51	68				7	3+4	100	PTEN presence
AC27	PCa	60	57	9.6			7	3+4	0	PTEN_loss
AC28	PCa	65	49	5.2	0	101.848	7	3+4	0	PTEN_loss
AC29	PCa	65	53	4.7	1	57.462	7	3+4	60	PTEN presence
AC30	PCa	72	51	5	0	97.8727	6	3+3	50	PTEN presence
AC31	PCa	57	55	4.26	0	88.9035	7	3+4	0	PTEN_loss
AC32	PCa	59	54	11.9	0	105.988	7	3+4	0	PTEN_loss
AC33	PCa	59	48	5.7	0	104.772	7	3+4	0	PTEN_loss
AC34	PCa	72	49	6.04	1	6.37372	9	4+5	15	PTEN presence
AC35	PCa	67	57	4.87	0	102.144	6	3+3	0	PTEN_loss
AC36	PCa	71	48	8.93	0	105.035	7	3+4	5	PTEN presence
AC37	PCa	64	35	4.9	0	108.879	7	3+4	0	PTEN_loss
AC38	PCa	66	45	5.16	0	102.341	7	3+4	145	PTEN presence
AC39	PCa	53	49	4.6	0	104.903	6	3+3	0	PTEN_loss
AC40	PCa	59	54	6.8	0	98.5955	7	3+4	50	PTEN presence
AC41	PCa	66	53	6.8	0	60.7146	7	3+4	NA	Excluded
AC42	PCa	72	49	7.4	0	102.801	7	3+4	40	PTEN presence
AC43	PCa	57	44	25.86	1	9.65914	7	4+3	NA	Excluded
AC44	PCa	70	54	5.22	1	43.0062	7	4+3	0	PTEN_loss
AC45	PCa	55	46	4.32	0	102.867	7	3+4	0	PTEN_loss
AC46	PCa	72	45	9	0	101.749	7	3+4	0	PTEN_loss
AC47	PCa	56	54	12.04	1	24.8049	7	4+3	10	PTEN presence
AC48	PCa	65	49	12.9	0	102.637	7	3+4	40	PTEN presence
AC50	PCa	63	54	5.8	0	96.6899	7	3+4	0	PTEN_loss
AC51	PCa	64	40	6.38	1	30.0616	6	3+3	5	PTEN presence
AC52	PCa	65	32	6.68	1	28.2546	7	4+3	5	PTEN presence
AC53	PCa	76	46	8.21	0	92.0575	7	3+4	0	PTEN_loss
AC54	PCa	60	47	9.94	1	16.2957	7	4+3	20	PTEN presence
AC55	PCa	69	47	4.84	0	6.2423	7	3+4	60	PTEN presence
AC56	PCa	53	83	6.5	0	89.462	7	3+4	50	PTEN presence
AC57	PCa	63	46	5.25	0	92.9446	7	3+4	5	PTEN presence
AC58	PCa	68	51	5.96	0	101.552	8	3+5	0	PTEN_loss
AC59	PCa	57	52	7.6	0	100.468	7	3+4	0	PTEN_loss
AC60	PCa	67	48	4.7	0	94.9815	7	3+4	0	PTEN_loss
AC61	PCa	47	48	4.58	1	64.8214	7	3+4	125	PTEN presence
AC62	PCa	58	59	4.4	0	104.542	7	3+4	0	PTEN_loss
AC63	PCa	65	48	21.02			9	4+5	250	PTEN presence
AC64	PCa	53	52	16.71	1	10.9405	7	3+4	60	PTEN presence
AC65	PCa	66	53	4.6	0	102.012	7	3+4	0	PTEN_loss
AC66	PCa	56	59	10.48	1	11.8604	9	4+5	0	PTEN_loss
AC67	PCa	66	45	5.54	0	99.3183	7	3+4	0	PTEN_loss
AC68	PCa	57	51	5.1	0	100.665	7	3+4	15	PTEN presence
AC69	PCa	65	51	6.7	0	99.2526	7	3+4	0	PTEN_loss
AC70	PCa	58	44	6.24	0	97.8727	7	3+4	0	PTEN_loss
AC71	PCa	67	48	7.6	0	105.232	7	4+3	0	PTEN_loss
AC72	PCa	71	56	6.12			9	4+5	0	PTEN_loss
AC73	PCa	63	54		0	103.228	6	3+3	10	PTEN presence
AC74	PCa	59	48	5.77	0	93.7002	7	3+4	NA	Excluded
AC75	PCa	64	55	5.47	0	103.754	7	3+4	0	PTEN_loss
AC76	PCa	60	49	5.12	1	7.42505	8	4+4	0	PTEN_loss
AC78	PCa	64	57	7.17	0	94.7515	7	3+4	80	PTEN presence
AC79	PCa	61	51	10.3	1	12.2218	6	3+3	0	PTEN_loss
AC83	PCa	71	54	4.9	0	94.4559	8	4+4	0	PTEN_loss
AC86	PCa	55	83	5.07	0	17.8727	7	3+4	0	PTEN_loss
AC87	PCa	57	54	5.64	1	0.689938	7	4+3	0	PTEN_loss
AC88	PCa	51	60	8.93	0	96.4928	7	3+4	0	PTEN_loss
AC89	PCa	63	55	4.8	0	96.2628	7	4+3	0	PTEN_loss
AC91	PCa	63	62	6.6	0	100.534	7	3+4	0	PTEN_loss
AC94	PCa	71	57	7.2	0	96.1314	7	3+4	0	PTEN_loss
AC95	PCa	64	51	4.38	1	77.963	7	4+3	0	PTEN_loss
AC96	PCa	50	56	17.86	0	96.46	7	3+4	35	PTEN presence
AC99	PCa	58	53	5.6	1	59.8275	7	3+4	0	PTEN_loss
AC103	PCa	61	43	8.16	0	97.5113	7	3+4	35	PTEN presence
AC104	PCa	60	51	6.1	0	102.341	7	4+3	0	PTEN_loss
AC109	PCa	62	48	5.34	1	13.076	8	3+5	100	PTEN presence
AC110	PCa	59	53	4.77			9	4+5	110	PTEN presence
AC112	PCa	65	55	5.09	1	27.5975	7	4+3	0	PTEN_loss
AC114	PCa	56	45	4.14	0	99.5811	7	3+4	5	PTEN presence
AC115	PCa	63	53	10.2	1	23.7207	7	4+3	35	PTEN presence
AC116	PCa	65	60	6.34	0	61.5031	7	3+4	10	PTEN presence
AC120	PCa	57	50	6.3	1	10.6448	7	3+4	0	PTEN_loss
AC121	PCa	61	46	9.5	0	98.694	6	3+3	0	PTEN_loss
AC123	PCa	63	48	8.5	1	24.5421	7	3+4	10	PTEN presence
AC127	PCa	68	55	18			9	4+5	30	PTEN presence
AC129	PCa	73	56	5.23	0	83.4825	7	4+3	0	PTEN_loss
AC130	PCa	67	50	5.42	0	85.3552	7	3+4	0	PTEN_loss
AC131	PCa	72	40	5.3	0	95.3758	7	3+4	NA	Excluded
AC132	PCa	52	50	6.7	1	31.1129	7	3+4	55	PTEN presence
AC133	PCa	71	60	5.9	0	40.6407	7	3+4	105	PTEN presence
AC134	PCa	70	60	16.65	1	53.5524	7	4+3	NA	Excluded
AC136	PCa	53	50	5.3	0	42.6448	7	4+3	10	PTEN presence
AC137	PCa	65	56	14	0	95.9014	8	3+5	0	PTEN_loss
AC140	PCa	70	36	8.85	0	66.8912	7	4+3	0	PTEN_loss
AC141	PCa	58	57	6.65	0	90.0205	7	3+4	0	PTEN_loss
AC142	PCa	69	63	3.9	0	3.54825	7	3+4	NA	Excluded
AC147	PCa	63	58	5.6	0	81.577	7	3+4	NA	Excluded
AC149	PCa	68	51	10			9	4+5	NA	Excluded
AC150	PCa	46	62	3.94	0	96	7	3+4	NA	Excluded
AC153	PCa	58	61	4.22	0	98.9897	7	3+4	NA	Excluded
AC154	PCa	60	61	9.9	0	86.5051	7	3+4	NA	Excluded
AC155	PCa	69	55	15.03	0	97.6427	7	3+4	NA	Excluded
AC156	PCa	63	44	13	1	78.6858	7	3+4	NA	Excluded
AC157	PCa	63	48	5.92	0	95.77	7	3+4	NA	Excluded
AC159	PCa	68	51	21			7	4+3	NA	Excluded
AC160	PCa	67	51	9.78	1	20.6324	7	3+4	NA	Excluded
AC162	PCa	68	58	8.9	0	78.5544	8	4+4	NA	Excluded
AC164	PCa	59	57	6.24	1	54.6694	7	3+4	NA	Excluded
AC165	PCa	57	51	6.6	0	87.9179	7	3+4	NA	Excluded
AC169	PCa	64	55	7	0	29.6674	7	3+4	NA	Excluded
AC170	PCa	61	53	4.88	1	41.2977	7	3+4	NA	Excluded
AC172	PCa	73	58	11.5	0	6.93224	7	3+4	NA	Excluded
AC174	PCa	64	77	10.03	1	24.3121	9	4+5	NA	Excluded
AC175	PCa	66	49	4.5	1	76.5832	7	3+4	60	PTEN presence
AC176	PCa	63	58	4.39	0	95.3429	7	4+3	0	PTEN_loss
AC178	PCa	64	54	6.38	0	93.2074	7	4+3	25	PTEN presence
AC182	PCa	56	56	6.1	0	57.4292	7	3+4	125	PTEN presence
AC183	PCa	66	37	5.6	1	44.8789	7	3+4	130	PTEN presence
AC186	PCa	58	55	4.92	0	95.9343	7	3+4	50	PTEN presence
AC188	PCa	52	51	11.6	0	76.4846	7	3+4	0	PTEN_loss
AC191	PCa	65	59	12.5	0	99.0883	7	3+4	0	PTEN_loss
AC192	PCa	51	40	9.15	1	55.3593	7	3+4	45	PTEN presence
AC193	PCa	65	83	7.7	0	98.8912	8	3+5	0	PTEN_loss
AC197	PCa	65	78	8.8	0	91.9261	7	3+4	0	PTEN_loss
AC198	PCa	68	81	5.6			7	4+3	10	PTEN presence
AC202	PCa	69	85	8.9	0	95.6715	7	3+4	55	PTEN presence
AC203	PCa	61	79	9.66	0	88.6407	7	3+4	0	PTEN_loss
AC204	PCa	54	76	21	0	94.3244	7	3+4	0	PTEN_loss
AC207	PCa	63	46	7.2	0	94.883	7	3+4	60	PTEN presence
AC208	PCa	67	44	9.91	0	98.3984	7	3+4	140	PTEN presence
AC209	PCa	72	58	5.27	0	94.0945	7	3+4	50	PTEN presence
AC213	PCa	63	62	8.9	0	95.6715	7	3+4	100	PTEN presence
AC214	PCa	68	57	4.79	1	41.7906	7	3+4	100	PTEN presence
AC215	PCa	65	48	5.9	0	97.6427	7	3+4	0	PTEN_loss
AC218	PCa	55	50	6.16	0	87.8522	7	3+4	15	PTEN presence
AC221	PCa	55	50	13.07	0	89.6263	7	3+4	65	PTEN presence
AC222	PCa	52	36	11.9	0	89.5934	7	3+4	10	PTEN presence
AC223	PCa	55	53	6.6	1	36.5667	7	3+4	NA	Excluded
AC224	PCa	65	55	4.57	0	92.7474	8	4+4	55	PTEN presence
AC226	PCa	51	37	9.11	1	8.31211	9	4+5	0	PTEN_loss
AC228	PCa	65	50	12.3	1	6.57084	7	3+4	50	PTEN presence
AC229	PCa	58	57	7.13	0	92.6489	6	3+3	0	PTEN_loss
AC230	PCa	56	50	9.4	0	88.9692	6	3+3	0	PTEN_loss
AC231	PCa	68	54	6	0	90.4148	7	3+4	0	PTEN_loss
AC232	PCa	65	54	8.5	0	93.6345	7	3+4	5	PTEN presence
AC234	PCa	60	56	6.35	0	90.1848	7	3+4	50	PTEN presence
AC235	PCa	71	48	5	0	93.0431	7	3+4	0	PTEN_loss
AC237	PCa	69	45	5.21	0	95.3429	7	3+4	NA	Excluded
AC238	PCa	74	57	4.6	1	74.5462	7	3+4	30	PTEN presence
AC239	PCa	50	50	5.7	0	93.1417	6	3+3	NA	Excluded
AC242	PCa	44	51	7.7	0	94.0616	7	3+4	190	PTEN presence
AC243	PCa	68	52	5.23	0	36.9938	7	3+4	0	PTEN_loss
AC244	PCa	70	50	6.47	0	86.6366	7	3+4	0	PTEN_loss
AC245	PCa	67	50	8.05	0	92.7803	7	4+3	0	PTEN_loss
AC246	PCa	67	36	4.1	0	84.961	6	3+3	75	PTEN presence
AC247	PCa	67	44	13.02	0	97.2813	7	3+4	0	PTEN_loss
AC248	PCa	66	54	5.65	0	96.1314	7	3+4	NA	Excluded
AC250	PCa	65	47	7.36	0	96	7	3+4	0	PTEN_loss
AC251	PCa	65	58	5.92	0	90.8419	6	3+3	100	PTEN presence
AC252	PCa	68	49	6	0	92.386	7	4+3	125	PTEN presence
AC253	PCa	63	58	4.4	1	61.076	7	3+4	0	PTEN_loss
AC254	PCa	57	52	4.51	0	18.3326	7	3+4	5	PTEN presence
AC255	PCa	58	26		0	93.6674	7	3+4	0	PTEN_loss
AC260	PCa	72	50	7.77	0	93.6016	7	3+4	NA	Excluded
AC262	PCa	63	46	5.9	0	69.3552	7	3+4	190	PTEN presence
AC264	PCa	76	34	8.79	0	94.9487	9	4+5	0	PTEN_loss
AC265	PCa	69	51	6.9	0	0.459959	7	3+4	0	PTEN_loss
AC269	PCa	68	54	4.3	0	96.1314	7	3+4	NA	Excluded
AC270	PCa	56	39	4.17	0	95.1458	7	3+4	80	PTEN presence
AC271	PCa	57	54	24.84	0	87.9179	7	3+4	NA	Excluded
AC273	PCa	68	51	14.7	0	79.4086	7	3+4	NA	Excluded
AC276	PCa	66	44	6.29	1	22.7023	7	4+3	NA	Excluded
AC278	PCa	68	29	5.6	0	87.2936	6	3+3	NA	Excluded
AC279	PCa	64	45	4.5	0	96.1643	7	3+4	NA	Excluded
AC280	PCa	69	44	8.6	0	59.0062	7	3+4	NA	Excluded
AC281	PCa	66	50	5.26	0	90.7105	7	3+4	NA	Excluded
AC282	PCa	55	59	10.97	0	95.0472	6	3+3	NA	Excluded
AC286	PCa	71	35	7.22	1	14.8501	7	4+3	NA	Excluded
AC288	PCa	55	48	7.16	0	77.3388	7	4+3	NA	Excluded
AC290	PCa	65	48	7.23	0	90.8747	7	3+4	NA	Excluded
AC291	PCa	62	48	5.9	0	95.2115	7	3+4	NA	Excluded
AC292	PCa	58	52	5.2	0	83.8439	7	3+4	NA	Excluded
AC295	PCa	56	36		0	89.0021	7	3+4	NA	Excluded
AC296	PCa	63	39	9.86	1	50.5298	7	3+4	NA	Excluded
AC297	PCa	63	46	4.45	0	91.6961	6	3+3	NA	Excluded
AC299	PCa	67	36	5.13	1	34.2012	7	4+3	NA	Excluded
AC300	PCa	65	34	6.01	0	90.3819	7	3+4	NA	Excluded
AC301	PCa	63	41	5.24	0	84.0082	7	3+4	NA	Excluded
AC302	PCa	58	38	6.43	1	59.0062	8	3+5	NA	Excluded
