# Supplementary material for: Transcriptional network analysis of PTEN‐protein‐deficient prostate tumors reveals robust stromal reprogramming and signs of senescent paracrine communication
Source: Mol Oncol. 2025 Nov 17;20(6):1429–52. doi: 10.1002/1878-0261.70164 (PMC13238722; doi:10.1002/1878-0261.70164)
Supplement: Supplementary file 12 — Table S2. Immunohistochemistry quality assessment results. The column stroma negative indicates the number of tissue cores from that case showing negative PTEN staining in the stromal compartment, while stroma positive indicates the number of cores with positive stromal PTEN staining. The Core absent column captures the number of tissue cores that were missing or could not be evaluated due to absence on the slide. The No tumor column denotes the number of cores that did not contain tumor tissue. The Staining failure column reflects cases where stromal PTEN staining could not be assessed due to technical issues or ambiguous staining patterns. The Included or Excluded column specifies whether the case was ultimately included in the final analysis. The Comments field contains relevant observations. [file MOL2-20-1429-s011.xlsx]

## Sheet: Sheet1
Sample ID	stroma negative	stroma positive	core absent	no tumor	Staining failure	Included_Excluded	Comments
AC1	0	2	0	0	0	Included
AC2	0	2	0	0	0	Included
AC6	0	2	0	0	0	Included
AC7	0	2	0	0	0	Included
AC10	0	2	0	0	0	Included
AC11	0	2	0	0	0	Included
AC12	0	1	0	0	1	Included
AC13	0	2	0	0	0	Included
AC14	1	1	0	0	0	Included
AC15	0	2	0	0	0	Included
AC16	0	2	0	0	0	Included
AC17	1	1	0	0	0	Included
AC18	0	2	0	0	0	Included
AC19	0	2	0	1	0	Included
AC20	1	1	0	0	0	Included
AC22	1	1	0	0	0	Included
AC23	0	0	2	0	0	Excluded
AC24	0	2	0	0	0	Included
AC25	0	2	0	0	0	Included
AC26	0	2	0	1	0	Included
AC27	0	2	0	0	0	Included
AC28	0	2	0	0	0	Included
AC29	0	2	0	0	0	Included
AC30	0	2	0	0	0	Included
AC31	0	2	0	0	0	Included
AC32	0	2	0	0	0	Included
AC33	0	2	0	0	0	Included
AC34	0	2	0	0	0	Included
AC35	0	2	0	0	0	Included
AC36	0	2	0	0	0	Included
AC37	0	2	0	1	0	Included
AC38	0	2	0	0	0	Included
AC39	0	2	0	0	0	Included
AC40	0	2	0	0	0	Included
AC41	1	1	0	1	0	Excluded	The core with stroma positive PTEN statining had no tumor
AC42	0	2	0	0	0	Included
AC43	0	2	0	2	0	Excluded
AC44	0	2	0	0	0	Included
AC45	1	1	0	0	0	Included
AC46	0	2	0	0	0	Included
AC47	0	2	0	0	0	Included
AC48	0	2	0	0	0	Included
AC50	0	2	0	0	0	Included
AC51	0	2	0	0	0	Included
AC52	0	2	0	0	0	Included
AC53	0	2	0	0	0	Included
AC54	0	2	0	0	0	Included
AC55	0	2	0	0	0	Included
AC56	0	2	0	0	0	Included
AC57	0	2	0	0	0	Included
AC58	0	2	0	0	0	Included
AC59	0	2	0	0	0	Included
AC60	1	1	0	0	0	Included
AC61	0	2	0	0	0	Included
AC62	0	2	0	0	0	Included
AC63	0	2	0	0	0	Included
AC64	0	2	0	0	0	Included
AC65	0	2	0	0	0	Included
AC66	1	1	0	0	0	Included
AC67	0	2	0	0	0	Included
AC68	0	2	0	0	0	Included
AC69	0	2	0	0	0	Included
AC70	0	2	0	0	0	Included
AC71	0	2	0	0	0	Included
AC72	0	2	0	0	0	Included
AC73	0	2	0	0	0	Included
AC74	2	0	0	0	0	Excluded
AC75	0	2	0	1	0	Included
AC76	1	1	0	0	0	Included
AC78	0	2	0	0	0	Included
AC79	0	2	0	1	0	Included
AC83	0	2	0	0	0	Included
AC86	0	2	0	1	0	Included
AC87	0	2	0	0	0	Included
AC88	0	2	0	0	0	Included
AC89	0	2	0	0	0	Included
AC91	0	2	0	0	0	Included
AC94	0	2	0	0	0	Included
AC95	0	2	0	0	0	Included
AC96	0	2	0	0	0	Included
AC99	0	2	0	0	0	Included
AC103	0	2	0	0	0	Included
AC104	0	1	1	0	0	Included
AC109	0	2	0	1	0	Included
AC110	0	1	1	0	0	Included
AC112	0	2	0	0	0	Included
AC114	0	2	0	0	0	Included
AC115	0	2	0	0	0	Included
AC116	0	2	0	1	0	Included
AC120	0	2	0	1	0	Included
AC121	0	2	0	0	0	Included
AC123	0	2	0	0	0	Included
AC127	0	2	0	0	0	Included
AC129	0	2	0	0	0	Included
AC130	0	2	0	0	0	Included
AC131	0	2	0	2	0	Excluded
AC132	0	2	0	0	0	Included
AC133	0	2	0	0	0	Included
AC134	0	2	0	2	0	Excluded
AC136	0	2	0	0	0	Included
AC137	1	1	0	0	0	Included
AC140	0	2	0	0	0	Included
AC141	1	1	0	0	0	Included
AC142	2	0	0	0	0	Excluded
AC147	2	0	0	0	0	Excluded
AC149	2	0	0	0	0	Excluded
AC150	2	0	0	1	0	Excluded
AC153	2	0	0	0	0	Excluded
AC154	2	0	0	1	0	Excluded
AC155	1	0	1	0	0	Excluded
AC156	2	0	0	0	0	Excluded
AC157	1	1	0	1	0	Excluded	The core with stroma positive PTEN statining had no tumor
AC159	2	0	0	0	0	Excluded
AC160	2	0	0	0	0	Excluded
AC162	1	0	1	0	0	Excluded
AC164	2	0	0	0	0	Excluded
AC165	2	0	0	0	0	Excluded
AC169	2	0	0	2	0	Excluded
AC170	1	0	1	0	0	Excluded
AC172	2	0	0	0	0	Excluded
AC174	2	0	0	0	0	Excluded
AC175	0	2	0	0	0	Included
AC176	0	2	0	0	0	Included
AC178	0	2	0	0	0	Included
AC182	0	2	0	0	0	Included
AC183	0	2	0	0	0	Included
AC186	0	2	0	0	0	Included
AC188	0	2	0	0	0	Included
AC191	1	1	0	0	0	Included
AC192	0	2	0	0	0	Included
AC193	0	2	0	0	0	Included
AC197	0	2	0	0	0	Included
AC198	0	2	0	0	0	Included
AC202	0	2	0	0	0	Included
AC203	0	2	0	0	0	Included
AC204	1	1	0	0	0	Included
AC207	0	2	0	0	0	Included
AC208	0	2	0	0	0	Included
AC209	0	2	0	0	0	Included
AC213	0	2	0	0	0	Included
AC214	0	2	0	0	0	Included
AC215	1	1	0	1	0	Included
AC218	0	2	0	0	0	Included
AC221	0	2	0	0	0	Included
AC222	0	2	0	0	0	Included
AC223	0	0	0	0	2	Excluded
AC224	0	2	0	0	0	Included
AC226	0	2	0	0	0	Included
AC228	0	2	0	0	0	Included
AC229	0	2	0	1	0	Included
AC230	0	2	0	1	0	Included
AC231	1	1	0	0	0	Included
AC232	0	2	0	0	0	Included
AC234	0	2	0	0	0	Included
AC235	0	2	0	0	0	Included
AC237	0	2	0	2	0	Excluded
AC238	0	2	0	0	0	Included
AC239	2	0	0	1	0	Excluded
AC242	0	2	0	0	0	Included
AC243	0	2	0	0	0	Included
AC244	0	2	0	1	0	Included
AC245	0	1	1	0	0	Included
AC246	0	2	0	0	0	Included
AC247	0	2	0	0	0	Included
AC248	0	0	0	0	2	Excluded
AC250	0	2	0	0	0	Included
AC251	0	2	0	0	0	Included
AC252	0	2	0	0	0	Included
AC253	0	2	0	0	0	Included
AC254	0	2	0	0	0	Included
AC255	0	2	0	0	0	Included
AC260	2	0	0	1	0	Excluded
AC262	0	1	1	0	0	Included
AC264	0	2	0	0	0	Included
AC265	0	2	0	0	0	Included
AC269	0	0	2	0	0	Excluded
AC270	0	2	0	0	0	Included
AC271	0	0	2	0	0	Excluded
AC273	1	0	1	0	0	Excluded
AC276	1	0	1	0	0	Excluded
AC278	0	0	1	0	1	Excluded
AC279	0	0	1	0	1	Excluded
AC280	0	0	1	0	1	Excluded
AC281	0	0	1	0	1	Excluded
AC282	2	0	0	0	0	Excluded
AC286	2	0	0	0	0	Excluded
AC288	2	0	0	0	0	Excluded
AC290	2	0	0	0	0	Excluded
AC291	1	0	0	0	1	Excluded
AC292	0	0	0	0	2	Excluded
AC295	2	0	0	0	0	Excluded
AC296	2	0	0	0	0	Excluded
AC297	2	0	0	0	0	Excluded
AC299	2	0	0	0	0	Excluded
AC300	2	0	0	0	0	Excluded
AC301	2	0	0	0	0	Excluded
AC302	2	0	0	0	0	Excluded
