# Supplementary material for: Transcriptional network analysis of PTEN‐protein‐deficient prostate tumors reveals robust stromal reprogramming and signs of senescent paracrine communication
Source: Mol Oncol. 2025 Nov 17;20(6):1429–52. doi: 10.1002/1878-0261.70164 (PMC13238722; doi:10.1002/1878-0261.70164)
Supplement: Supplementary file 13 — Table S3. Gene Set Enrichment Analyses (GSEA) results for the human transcriptome comparing PTEN‐loss and PTEN‐presence. Each row represents a significantly enriched hallmark gene set. The NAME column indicates the biological process or pathway. GS.br..follow.link.to.MSigDB corresponds to the MSigDB gene set name. SIZE refers to the number of genes in the gene set used in the analysis. ES (Enrichment Score) reflects the degree to which the gene set is overrepresented at the extremes (top or bottom) of the ranked list. NES (Normalized Enrichment Score) accounts for differences in gene set size and correlations between gene sets and the dataset. NOM.p.val is the nominal P‐value, FDR.q.val is the false discovery rate q‐value, and FWER.p.val is the family‐wise error rate P‐value. RANK.AT.MAX indicates the position in the ranked gene list where the enrichment score reaches its maximum. LEADING.EDGE shows a summary of the subset of genes contributing most to the enrichment signal (including the percentage of genes in the core enrichment subset (tags, their position in the ranked list), and their enrichment contribution, signal). [file MOL2-20-1429-s019.xlsx]

## Sheet: HALLMARK
NAME	GS.br..follow.link.to.MSigDB	SIZE	ES	NES	NOM.p.val	FDR.q.val	FWER.p.val	RANK.AT.MAX	LEADING.EDGE
EPITHELIAL MESENCHYMAL TRANSITION	HALLMARK_EPITHELIAL_MESENCHYMAL_TRANSITION	197	0.620507	3.05573	0	0	0	4242	tags=57%, list=19%, signal=69%
MYOGENESIS	HALLMARK_MYOGENESIS	177	0.531696	2.5466	0	0	0	4660	tags=53%, list=21%, signal=66%
UV RESPONSE DN	HALLMARK_UV_RESPONSE_DN	144	0.529432	2.47223	0	0	0	4150	tags=50%, list=18%, signal=61%
COMPLEMENT	HALLMARK_COMPLEMENT	182	0.506303	2.45667	0	0	0	4706	tags=47%, list=21%, signal=58%
COAGULATION	HALLMARK_COAGULATION	103	0.542515	2.41848	0	0	0	4302	tags=50%, list=19%, signal=61%
INFLAMMATORY RESPONSE	HALLMARK_INFLAMMATORY_RESPONSE	187	0.476702	2.32221	0	0	0	7627	tags=61%, list=34%, signal=92%
TNFA SIGNALING VIA NFKB	HALLMARK_TNFA_SIGNALING_VIA_NFKB	194	0.47361	2.3019	0	0	0	6438	tags=49%, list=28%, signal=68%
ALLOGRAFT REJECTION	HALLMARK_ALLOGRAFT_REJECTION	187	0.472341	2.29287	0	0	0	5689	tags=45%, list=25%, signal=60%
KRAS SIGNALING UP	HALLMARK_KRAS_SIGNALING_UP	188	0.466457	2.27992	0	0	0	5685	tags=50%, list=25%, signal=66%
IL2 STAT5 SIGNALING	HALLMARK_IL2_STAT5_SIGNALING	193	0.450253	2.20123	0	0	0	6209	tags=50%, list=27%, signal=68%
ANGIOGENESIS	HALLMARK_ANGIOGENESIS	32	0.626246	2.20085	0	0	0	4302	tags=56%, list=19%, signal=69%
INTERFERON GAMMA RESPONSE	HALLMARK_INTERFERON_GAMMA_RESPONSE	197	0.44558	2.17463	0	0	0	7024	tags=52%, list=31%, signal=74%
IL6 JAK STAT3 SIGNALING	HALLMARK_IL6_JAK_STAT3_SIGNALING	80	0.499128	2.16226	0	0	0	4737	tags=43%, list=21%, signal=54%
HYPOXIA	HALLMARK_HYPOXIA	188	0.439701	2.15523	0	0	0	3652	tags=35%, list=16%, signal=41%
APOPTOSIS	HALLMARK_APOPTOSIS	155	0.439886	2.08761	0	0	0	4261	tags=37%, list=19%, signal=45%
TGF BETA SIGNALING	HALLMARK_TGF_BETA_SIGNALING	54	0.522496	2.08181	0	0	0	6333	tags=59%, list=28%, signal=82%
PROTEIN SECRETION	HALLMARK_PROTEIN_SECRETION	96	0.460819	2.02919	0	0	0	5118	tags=43%, list=23%, signal=55%
APICAL JUNCTION	HALLMARK_APICAL_JUNCTION	186	0.406862	1.97248	0	0.000252808	0.003	4623	tags=39%, list=20%, signal=48%
INTERFERON ALPHA RESPONSE	HALLMARK_INTERFERON_ALPHA_RESPONSE	97	0.414027	1.82753	0	0.000634557	0.008	7024	tags=53%, list=31%, signal=76%
ADIPOGENESIS	HALLMARK_ADIPOGENESIS	193	0.36071	1.75309	0	0.0010348	0.014	3269	tags=26%, list=14%, signal=30%
GLYCOLYSIS	HALLMARK_GLYCOLYSIS	189	0.335528	1.6325	0	0.00500395	0.063	3652	tags=26%, list=16%, signal=31%
PI3K AKT MTOR SIGNALING	HALLMARK_PI3K_AKT_MTOR_SIGNALING	102	0.349763	1.54864	0.00713012	0.0138559	0.174	4480	tags=32%, list=20%, signal=40%
NOTCH SIGNALING	HALLMARK_NOTCH_SIGNALING	32	0.425021	1.50826	0.0387454	0.0183585	0.232	1958	tags=22%, list=9%, signal=24%
HEME METABOLISM	HALLMARK_HEME_METABOLISM	180	0.289028	1.39846	0.00511945	0.0493411	0.534	5302	tags=34%, list=23%, signal=44%
ESTROGEN RESPONSE LATE	HALLMARK_ESTROGEN_RESPONSE_LATE	195	0.275516	1.36474	0.0242718	0.0641031	0.635	4445	tags=28%, list=20%, signal=34%
MITOTIC SPINDLE	HALLMARK_MITOTIC_SPINDLE	198	0.280092	1.36462	0.0227642	0.0616376	0.635	4118	tags=26%, list=18%, signal=31%
MTORC1 SIGNALING	HALLMARK_MTORC1_SIGNALING	200	0.272168	1.33445	0.0336	0.075921	0.725	5688	tags=30%, list=25%, signal=40%
UV RESPONSE UP	HALLMARK_UV_RESPONSE_UP	152	0.277874	1.32338	0.0417362	0.0806312	0.755	2938	tags=18%, list=13%, signal=21%
P53 PATHWAY	HALLMARK_P53_PATHWAY	196	0.273835	1.32017	0.0393443	0.0802422	0.765	3073	tags=19%, list=14%, signal=22%
ESTROGEN RESPONSE EARLY	HALLMARK_ESTROGEN_RESPONSE_EARLY	199	0.251971	1.24311	0.0723271	0.146788	0.931	4245	tags=28%, list=19%, signal=34%
XENOBIOTIC METABOLISM	HALLMARK_XENOBIOTIC_METABOLISM	173	0.248267	1.195	0.121911	0.201552	0.98	5167	tags=29%, list=23%, signal=37%
G2M CHECKPOINT	HALLMARK_G2M_CHECKPOINT	198	0.23546	1.1686	0.12398	0.233613	0.99	4236	tags=22%, list=19%, signal=26%
KRAS SIGNALING DN	HALLMARK_KRAS_SIGNALING_DN	147	0.247489	1.16367	0.157265	0.234391	0.99	4459	tags=26%, list=20%, signal=32%
BILE ACID METABOLISM	HALLMARK_BILE_ACID_METABOLISM	98	0.258853	1.13869	0.223009	0.271636	0.998	5147	tags=29%, list=23%, signal=37%
FATTY ACID METABOLISM	HALLMARK_FATTY_ACID_METABOLISM	147	0.240562	1.13839	0.184783	0.264384	0.998	3970	tags=22%, list=17%, signal=27%
APICAL SURFACE	HALLMARK_APICAL_SURFACE	41	0.302776	1.11641	0.287253	0.298214	0.999	5477	tags=37%, list=24%, signal=48%
OXIDATIVE PHOSPHORYLATION	HALLMARK_OXIDATIVE_PHOSPHORYLATION	200	0.221963	1.08128	0.298361	0.363052	1	6274	tags=31%, list=28%, signal=42%
E2F TARGETS	HALLMARK_E2F_TARGETS	200	0.213563	1.06108	0.284992	0.395925	1	6539	tags=33%, list=29%, signal=46%
HEDGEHOG SIGNALING	HALLMARK_HEDGEHOG_SIGNALING	34	0.291784	1.044	0.391144	0.424913	1	6559	tags=53%, list=29%, signal=74%
REACTIVE OXYGEN SPECIES PATHWAY	HALLMARK_REACTIVE_OXYGEN_SPECIES_PATHWAY	48	0.271047	1.03878	0.366197	0.427232	1	5861	tags=35%, list=26%, signal=48%
MYC TARGETS V1	HALLMARK_MYC_TARGETS_V1	200	0.204676	1.01567	0.399046	0.469717	1	6539	tags=31%, list=29%, signal=43%
CHOLESTEROL HOMEOSTASIS	HALLMARK_CHOLESTEROL_HOMEOSTASIS	73	0.228202	0.948372	0.553153	0.626448	1	3666	tags=21%, list=16%, signal=24%
SPERMATOGENESIS	HALLMARK_SPERMATOGENESIS	99	0.182268	0.802022	0.858392	0.95198	1	5754	tags=27%, list=25%, signal=36%
PEROXISOME	HALLMARK_PEROXISOME	96	0.182314	0.795683	0.872483	0.939237	1	2810	tags=15%, list=12%, signal=17%
PANCREAS BETA CELLS	HALLMARK_PANCREAS_BETA_CELLS	27	0.213519	0.721219	0.882583	0.988195	1	6271	tags=37%, list=28%, signal=51%
UNFOLDED PROTEIN RESPONSE	HALLMARK_UNFOLDED_PROTEIN_RESPONSE	112	0.149787	0.678703	0.988176	0.984375	1	4600	tags=19%, list=20%, signal=23%

## Sheet: GO-BP
NAME	GS.br..follow.link.to.MSigDB	GS.DETAILS	SIZE	ES	NES	NOM.p.val	FDR.q.val	FWER.p.val	RANK.AT.MAX	LEADING.EDGE	X
STRIATED MUSCLE CELL DEVELOPMENT	GOBP_STRIATED_MUSCLE_CELL_DEVELOPMENT	Details ...	59	0.694259	2.79755	0	0	0	4510	tags=68%, list=20%, signal=84%
MUSCLE CONTRACTION	GOBP_MUSCLE_CONTRACTION	Details ...	288	0.507439	2.58754	0	0	0	4643	tags=48%, list=20%, signal=60%
WOUND HEALING	GOBP_WOUND_HEALING	Details ...	387	0.488236	2.58722	0	0	0	4409	tags=43%, list=19%, signal=52%
STRIATED MUSCLE TISSUE DEVELOPMENT	GOBP_STRIATED_MUSCLE_TISSUE_DEVELOPMENT	Details ...	221	0.513622	2.58131	0	0	0	4584	tags=45%, list=20%, signal=56%
GLOMERULUS DEVELOPMENT	GOBP_GLOMERULUS_DEVELOPMENT	Details ...	62	0.645325	2.58099	0	0	0	4268	tags=55%, list=19%, signal=67%
MUSCLE CELL DEVELOPMENT	GOBP_MUSCLE_CELL_DEVELOPMENT	Details ...	161	0.535581	2.56059	0	0	0	4664	tags=48%, list=21%, signal=60%
MUSCLE SYSTEM PROCESS	GOBP_MUSCLE_SYSTEM_PROCESS	Details ...	368	0.482358	2.54289	0	0	0	4643	tags=45%, list=20%, signal=56%
MUSCLE CELL DIFFERENTIATION	GOBP_MUSCLE_CELL_DIFFERENTIATION	Details ...	356	0.480837	2.53265	0	0	0	4706	tags=43%, list=21%, signal=53%
STRIATED MUSCLE CELL DIFFERENTIATION	GOBP_STRIATED_MUSCLE_CELL_DIFFERENTIATION	Details ...	254	0.496118	2.49908	0	0	0	4558	tags=44%, list=20%, signal=54%
MUSCLE TISSUE DEVELOPMENT	GOBP_MUSCLE_TISSUE_DEVELOPMENT	Details ...	366	0.474457	2.48199	0	0	0	4967	tags=45%, list=22%, signal=56%
ENDOTHELIUM DEVELOPMENT	GOBP_ENDOTHELIUM_DEVELOPMENT	Details ...	132	0.532491	2.47881	0	0	0	4478	tags=43%, list=20%, signal=53%
SEMI LUNAR VALVE DEVELOPMENT	GOBP_SEMI_LUNAR_VALVE_DEVELOPMENT	Details ...	43	0.652865	2.47782	0	0	0	5062	tags=63%, list=22%, signal=81%
CHONDROCYTE DIFFERENTIATION	GOBP_CHONDROCYTE_DIFFERENTIATION	Details ...	109	0.555282	2.46919	0	0	0	4285	tags=51%, list=19%, signal=63%
SARCOPLASMIC RETICULUM CALCIUM ION TRANSPORT	GOBP_SARCOPLASMIC_RETICULUM_CALCIUM_ION_TRANSPORT	Details ...	33	0.683038	2.46893	0	0	0	4640	tags=70%, list=20%, signal=87%
NEPHRON DEVELOPMENT	GOBP_NEPHRON_DEVELOPMENT	Details ...	136	0.527842	2.46124	0	0	0	4392	tags=46%, list=19%, signal=56%
MESENCHYME DEVELOPMENT	GOBP_MESENCHYME_DEVELOPMENT	Details ...	284	0.483011	2.46045	0	0	0	4412	tags=44%, list=19%, signal=54%
REGULATION OF CARDIAC MUSCLE CONTRACTION BY CALCIUM ION SIGNALING	GOBP_REGULATION_OF_CARDIAC_MUSCLE_CONTRACTION_BY_CALCIUM_ION_SIGNALING	Details ...	23	0.753973	2.43915	0	0	0	4640	tags=78%, list=20%, signal=98%
CELL COMMUNICATION BY ELECTRICAL COUPLING INVOLVED IN CARDIAC CONDUCTION	GOBP_CELL_COMMUNICATION_BY_ELECTRICAL_COUPLING_INVOLVED_IN_CARDIAC_CONDUCTION	Details ...	26	0.74257	2.43438	0	0	0	4640	tags=73%, list=20%, signal=92%
EXTERNAL ENCAPSULATING STRUCTURE ORGANIZATION	GOBP_EXTERNAL_ENCAPSULATING_STRUCTURE_ORGANIZATION	Details ...	290	0.475811	2.43412	0	0	0	5271	tags=47%, list=23%, signal=60%
RENAL SYSTEM VASCULATURE DEVELOPMENT	GOBP_RENAL_SYSTEM_VASCULATURE_DEVELOPMENT	Details ...	31	0.693325	2.43035	0	0	0	4268	tags=55%, list=19%, signal=67%
REGULATION OF PROTEIN DEPOLYMERIZATION	GOBP_REGULATION_OF_PROTEIN_DEPOLYMERIZATION		79	0.574177	2.42777	0	0	0	2890	tags=44%, list=13%, signal=51%
RENAL SYSTEM DEVELOPMENT	GOBP_RENAL_SYSTEM_DEVELOPMENT		291	0.466589	2.41694	0	0	0	4409	tags=42%, list=19%, signal=51%
HETEROTYPIC CELL CELL ADHESION	GOBP_HETEROTYPIC_CELL_CELL_ADHESION		56	0.606983	2.41426	0	0	0	3596	tags=48%, list=16%, signal=57%
MESENCHYMAL CELL DIFFERENTIATION	GOBP_MESENCHYMAL_CELL_DIFFERENTIATION		238	0.477415	2.41195	0	0	0	4412	tags=43%, list=19%, signal=53%
SMOOTH MUSCLE CONTRACTION	GOBP_SMOOTH_MUSCLE_CONTRACTION		97	0.540311	2.40834	0	0	0	3577	tags=48%, list=16%, signal=57%
CELL SUBSTRATE JUNCTION ORGANIZATION	GOBP_CELL_SUBSTRATE_JUNCTION_ORGANIZATION		101	0.538805	2.40425	0	0	0	4245	tags=50%, list=19%, signal=61%
REGULATION OF WOUND HEALING	GOBP_REGULATION_OF_WOUND_HEALING		110	0.532983	2.39776	0	0	0	4338	tags=43%, list=19%, signal=53%
MUSCLE CELL PROLIFERATION	GOBP_MUSCLE_CELL_PROLIFERATION		198	0.48577	2.3945	0	0	0	4150	tags=42%, list=18%, signal=51%
CELLULAR COMPONENT ASSEMBLY INVOLVED IN MORPHOGENESIS	GOBP_CELLULAR_COMPONENT_ASSEMBLY_INVOLVED_IN_MORPHOGENESIS		103	0.539088	2.3928	0	0	0	4510	tags=49%, list=20%, signal=60%
CARDIOCYTE DIFFERENTIATION	GOBP_CARDIOCYTE_DIFFERENTIATION		138	0.514641	2.39021	0	0	0	4286	tags=43%, list=19%, signal=52%
REGULATION OF VASCULATURE DEVELOPMENT	GOBP_REGULATION_OF_VASCULATURE_DEVELOPMENT		281	0.465842	2.38886	0	0	0	5522	tags=45%, list=24%, signal=59%
RELEASE OF SEQUESTERED CALCIUM ION INTO CYTOSOL BY ENDOPLASMIC RETICULUM	GOBP_RELEASE_OF_SEQUESTERED_CALCIUM_ION_INTO_CYTOSOL_BY_ENDOPLASMIC_RETICULUM		31	0.697	2.3883	0	0	0	4640	tags=74%, list=20%, signal=93%
HEMOSTASIS	GOBP_HEMOSTASIS		200	0.485494	2.38299	0	0	0	4398	tags=44%, list=19%, signal=53%
CARDIAC CHAMBER MORPHOGENESIS	GOBP_CARDIAC_CHAMBER_MORPHOGENESIS		110	0.527244	2.38141	0	0	0	4409	tags=47%, list=19%, signal=58%
HEART VALVE DEVELOPMENT	GOBP_HEART_VALVE_DEVELOPMENT		69	0.582655	2.37928	0	0	0	5196	tags=52%, list=23%, signal=67%
SARCOMERE ORGANIZATION	GOBP_SARCOMERE_ORGANIZATION		37	0.655559	2.37721	0	0	0	4510	tags=62%, list=20%, signal=77%
KIDNEY EPITHELIUM DEVELOPMENT	GOBP_KIDNEY_EPITHELIUM_DEVELOPMENT		129	0.512175	2.37515	0	0	0	4409	tags=46%, list=19%, signal=56%
HEART VALVE MORPHOGENESIS	GOBP_HEART_VALVE_MORPHOGENESIS		56	0.600593	2.37505	0	0	0	5062	tags=54%, list=22%, signal=69%
REGULATION OF CARDIAC MUSCLE CONTRACTION BY REGULATION OF THE RELEASE OF SEQUESTERED CALCIUM ION	GOBP_REGULATION_OF_CARDIAC_MUSCLE_CONTRACTION_BY_REGULATION_OF_THE_RELEASE_OF_SEQUESTERED_CALCIUM_ION		20	0.759226	2.37227	0	0	0	4640	tags=80%, list=20%, signal=100%
SPECIFICATION OF ANIMAL ORGAN IDENTITY	GOBP_SPECIFICATION_OF_ANIMAL_ORGAN_IDENTITY		32	0.67559	2.36882	0	0	0	2778	tags=53%, list=12%, signal=60%
CELL COMMUNICATION BY ELECTRICAL COUPLING	GOBP_CELL_COMMUNICATION_BY_ELECTRICAL_COUPLING		31	0.669224	2.36772	0	0	0	4640	tags=68%, list=20%, signal=85%
REGULATION OF ANIMAL ORGAN MORPHOGENESIS	GOBP_REGULATION_OF_ANIMAL_ORGAN_MORPHOGENESIS		120	0.518218	2.36354	0	0	0	3771	tags=41%, list=17%, signal=49%
AORTIC VALVE MORPHOGENESIS	GOBP_AORTIC_VALVE_MORPHOGENESIS		34	0.650286	2.36048	0	0	0	5062	tags=62%, list=22%, signal=79%
REGULATION OF CELLULAR RESPONSE TO GROWTH FACTOR STIMULUS	GOBP_REGULATION_OF_CELLULAR_RESPONSE_TO_GROWTH_FACTOR_STIMULUS		290	0.458709	2.35741	0	0	0	5100	tags=46%, list=22%, signal=58%
CELL SUBSTRATE ADHESION	GOBP_CELL_SUBSTRATE_ADHESION		337	0.450464	2.3544	0	0	0	3603	tags=36%, list=16%, signal=43%
VASCULOGENESIS	GOBP_VASCULOGENESIS		76	0.571058	2.34812	0	0	0	4369	tags=45%, list=19%, signal=55%
COLLAGEN FIBRIL ORGANIZATION	GOBP_COLLAGEN_FIBRIL_ORGANIZATION		62	0.578119	2.34711	0	0	0	6518	tags=60%, list=29%, signal=83%
POSITIVE REGULATION OF ERK1 AND ERK2 CASCADE	GOBP_POSITIVE_REGULATION_OF_ERK1_AND_ERK2_CASCADE		181	0.486477	2.34534	0	0	0	4928	tags=44%, list=22%, signal=55%
STRIATED MUSCLE CELL PROLIFERATION	GOBP_STRIATED_MUSCLE_CELL_PROLIFERATION		69	0.568403	2.34489	0	0	0	3962	tags=45%, list=17%, signal=54%
CARDIAC MUSCLE TISSUE MORPHOGENESIS	GOBP_CARDIAC_MUSCLE_TISSUE_MORPHOGENESIS		47	0.617688	2.34271	0	0	0	4763	tags=55%, list=21%, signal=70%
ACTOMYOSIN STRUCTURE ORGANIZATION	GOBP_ACTOMYOSIN_STRUCTURE_ORGANIZATION		186	0.482365	2.34251	0	0	0	4510	tags=47%, list=20%, signal=58%
CARTILAGE DEVELOPMENT	GOBP_CARTILAGE_DEVELOPMENT		184	0.476131	2.33876	0	2.88893e-05	0.001	4412	tags=43%, list=19%, signal=53%
CARDIAC VENTRICLE MORPHOGENESIS	GOBP_CARDIAC_VENTRICLE_MORPHOGENESIS		58	0.581065	2.33834	0	2.83442e-05	0.001	4409	tags=50%, list=19%, signal=62%
AMEBOIDAL TYPE CELL MIGRATION	GOBP_AMEBOIDAL_TYPE_CELL_MIGRATION		425	0.435778	2.33731	0	2.78193e-05	0.001	4432	tags=37%, list=20%, signal=45%
HEART MORPHOGENESIS	GOBP_HEART_MORPHOGENESIS		230	0.467261	2.33558	0	2.73135e-05	0.001	4510	tags=42%, list=20%, signal=52%
REGULATION OF CELL SUBSTRATE JUNCTION ORGANIZATION	GOBP_REGULATION_OF_CELL_SUBSTRATE_JUNCTION_ORGANIZATION		68	0.562778	2.32909	0	2.68257e-05	0.001	4135	tags=51%, list=18%, signal=63%
TRANSFORMING GROWTH FACTOR BETA PRODUCTION	GOBP_TRANSFORMING_GROWTH_FACTOR_BETA_PRODUCTION		39	0.632229	2.329	0	2.63551e-05	0.001	4526	tags=56%, list=20%, signal=70%
CELL MATRIX ADHESION	GOBP_CELL_MATRIX_ADHESION		223	0.46797	2.32804	0	2.59007e-05	0.001	4245	tags=42%, list=19%, signal=51%
CARDIOBLAST DIFFERENTIATION	GOBP_CARDIOBLAST_DIFFERENTIATION		16	0.793391	2.32705	0	2.54617e-05	0.001	3978	tags=75%, list=18%, signal=91%
MUSCLE ORGAN DEVELOPMENT	GOBP_MUSCLE_ORGAN_DEVELOPMENT		302	0.452613	2.32511	0	2.50374e-05	0.001	5065	tags=44%, list=22%, signal=56%
NEGATIVE REGULATION OF PROTEIN CONTAINING COMPLEX DISASSEMBLY	GOBP_NEGATIVE_REGULATION_OF_PROTEIN_CONTAINING_COMPLEX_DISASSEMBLY		73	0.542462	2.32482	0	2.46269e-05	0.001	3991	tags=47%, list=18%, signal=56%
VENTRICULAR CARDIAC MUSCLE TISSUE MORPHOGENESIS	GOBP_VENTRICULAR_CARDIAC_MUSCLE_TISSUE_MORPHOGENESIS		37	0.631578	2.31958	0	4.81378e-05	0.002	4763	tags=54%, list=21%, signal=68%
ANIMAL ORGAN FORMATION	GOBP_ANIMAL_ORGAN_FORMATION		62	0.567955	2.31633	0	7.09127e-05	0.003	3771	tags=45%, list=17%, signal=54%
FOCAL ADHESION ASSEMBLY	GOBP_FOCAL_ADHESION_ASSEMBLY		84	0.544813	2.31435	0	6.98047e-05	0.003	4245	tags=51%, list=19%, signal=63%
BASEMENT MEMBRANE ORGANIZATION	GOBP_BASEMENT_MEMBRANE_ORGANIZATION		33	0.647153	2.31309	0	6.87308e-05	0.003	3033	tags=55%, list=13%, signal=63%
CARDIAC MUSCLE CELL DIFFERENTIATION	GOBP_CARDIAC_MUSCLE_CELL_DIFFERENTIATION		107	0.516015	2.31056	0	6.76894e-05	0.003	3902	tags=41%, list=17%, signal=49%
CARDIAC CELL DEVELOPMENT	GOBP_CARDIAC_CELL_DEVELOPMENT		75	0.544478	2.30673	0	6.66791e-05	0.003	4286	tags=44%, list=19%, signal=54%
OUTFLOW TRACT MORPHOGENESIS	GOBP_OUTFLOW_TRACT_MORPHOGENESIS		74	0.550705	2.30621	0	6.56985e-05	0.003	5034	tags=54%, list=22%, signal=69%
INTEGRIN MEDIATED SIGNALING PATHWAY	GOBP_INTEGRIN_MEDIATED_SIGNALING_PATHWAY		111	0.516679	2.30485	0	6.47464e-05	0.003	4126	tags=43%, list=18%, signal=53%
CELL ADHESION MEDIATED BY INTEGRIN	GOBP_CELL_ADHESION_MEDIATED_BY_INTEGRIN		85	0.53487	2.30336	0	6.38214e-05	0.003	3786	tags=42%, list=17%, signal=51%
ORGAN GROWTH	GOBP_ORGAN_GROWTH		154	0.489637	2.30123	0	6.29225e-05	0.003	4444	tags=42%, list=20%, signal=51%
REGULATION OF BMP SIGNALING PATHWAY	GOBP_REGULATION_OF_BMP_SIGNALING_PATHWAY		94	0.526168	2.30047	0	6.20486e-05	0.003	6512	tags=64%, list=29%, signal=89%
MESENCHYME MORPHOGENESIS	GOBP_MESENCHYME_MORPHOGENESIS		58	0.578579	2.29958	0	6.11986e-05	0.003	4412	tags=53%, list=19%, signal=66%
ACTIN MEDIATED CELL CONTRACTION	GOBP_ACTIN_MEDIATED_CELL_CONTRACTION		88	0.529547	2.29947	0	6.03716e-05	0.003	4073	tags=42%, list=18%, signal=51%
LEUKOCYTE MIGRATION	GOBP_LEUKOCYTE_MIGRATION		345	0.434618	2.296	0	5.95667e-05	0.003	5692	tags=45%, list=25%, signal=59%
OUTFLOW TRACT SEPTUM MORPHOGENESIS	GOBP_OUTFLOW_TRACT_SEPTUM_MORPHOGENESIS		23	0.715686	2.29408	0	5.87829e-05	0.003	4409	tags=78%, list=19%, signal=97%
RESPONSE TO TRANSFORMING GROWTH FACTOR BETA	GOBP_RESPONSE_TO_TRANSFORMING_GROWTH_FACTOR_BETA		255	0.453035	2.29248	0	5.80195e-05	0.003	4584	tags=40%, list=20%, signal=49%
REGULATION OF COAGULATION	GOBP_REGULATION_OF_COAGULATION		57	0.573769	2.28583	0	7.63301e-05	0.004	4338	tags=49%, list=19%, signal=61%
REGULATION OF LEUKOCYTE MIGRATION	GOBP_REGULATION_OF_LEUKOCYTE_MIGRATION		206	0.461205	2.28076	0	9.39382e-05	0.005	5692	tags=48%, list=25%, signal=64%
ENDOTHELIAL CELL DEVELOPMENT	GOBP_ENDOTHELIAL_CELL_DEVELOPMENT		67	0.560284	2.27856	0	9.27639e-05	0.005	4478	tags=48%, list=20%, signal=59%
OSSIFICATION	GOBP_OSSIFICATION		383	0.435518	2.27566	0	9.16187e-05	0.005	5085	tags=43%, list=22%, signal=54%
REGULATION OF TRANSMEMBRANE RECEPTOR PROTEIN SERINE THREONINE KINASE SIGNALING PATHWAY	GOBP_REGULATION_OF_TRANSMEMBRANE_RECEPTOR_PROTEIN_SERINE_THREONINE_KINASE_SIGNALING_PATHWAY		257	0.444567	2.27287	0	9.05014e-05	0.005	5062	tags=44%, list=22%, signal=56%
CARDIAC MUSCLE CELL PROLIFERATION	GOBP_CARDIAC_MUSCLE_CELL_PROLIFERATION		51	0.581961	2.27226	0	8.9411e-05	0.005	1380	tags=33%, list=6%, signal=35%
MUSCLE ORGAN MORPHOGENESIS	GOBP_MUSCLE_ORGAN_MORPHOGENESIS		62	0.562051	2.26703	0	8.83466e-05	0.005	4909	tags=52%, list=22%, signal=66%
VENTRICULAR CARDIAC MUSCLE TISSUE DEVELOPMENT	GOBP_VENTRICULAR_CARDIAC_MUSCLE_TISSUE_DEVELOPMENT		46	0.581279	2.2601	0	0.000104746	0.006	4763	tags=50%, list=21%, signal=63%
HEART PROCESS	GOBP_HEART_PROCESS		222	0.452447	2.25764	0	0.000103528	0.006	4640	tags=42%, list=20%, signal=52%
EPITHELIAL TO MESENCHYMAL TRANSITION	GOBP_EPITHELIAL_TO_MESENCHYMAL_TRANSITION		161	0.475699	2.25592	0	0.000102338	0.006	4412	tags=43%, list=19%, signal=53%
REGULATION OF MUSCLE CONTRACTION	GOBP_REGULATION_OF_MUSCLE_CONTRACTION		140	0.478821	2.25533	0	0.000101175	0.006	3736	tags=41%, list=16%, signal=48%
STEM CELL PROLIFERATION	GOBP_STEM_CELL_PROLIFERATION		105	0.506459	2.25296	0	0.000100038	0.006	4968	tags=45%, list=22%, signal=57%
CONNECTIVE TISSUE DEVELOPMENT	GOBP_CONNECTIVE_TISSUE_DEVELOPMENT		255	0.448199	2.25091	0	0.000132332	0.008	4670	tags=42%, list=21%, signal=53%
MYELOID LEUKOCYTE ACTIVATION	GOBP_MYELOID_LEUKOCYTE_ACTIVATION		220	0.451026	2.24973	0	0.000130878	0.008	5646	tags=47%, list=25%, signal=62%
PROTEIN DEPOLYMERIZATION	GOBP_PROTEIN_DEPOLYMERIZATION		107	0.503543	2.24794	0	0.000129456	0.008	3991	tags=40%, list=18%, signal=49%
CELL DIFFERENTIATION INVOLVED IN KIDNEY DEVELOPMENT	GOBP_CELL_DIFFERENTIATION_INVOLVED_IN_KIDNEY_DEVELOPMENT		52	0.574755	2.2464	0	0.000128064	0.008	4392	tags=50%, list=19%, signal=62%
DIGESTIVE SYSTEM DEVELOPMENT	GOBP_DIGESTIVE_SYSTEM_DEVELOPMENT		125	0.482555	2.24318	0	0.000142102	0.009	5488	tags=56%, list=24%, signal=73%
RESPONSE TO BMP	GOBP_RESPONSE_TO_BMP		153	0.47728	2.24291	0	0.000140607	0.009	6333	tags=56%, list=28%, signal=77%
REGULATION OF MONONUCLEAR CELL MIGRATION	GOBP_REGULATION_OF_MONONUCLEAR_CELL_MIGRATION		115	0.497408	2.24219	0	0.000139142	0.009	5692	tags=50%, list=25%, signal=67%
NEGATIVE REGULATION OF LOCOMOTION	GOBP_NEGATIVE_REGULATION_OF_LOCOMOTION		342	0.429083	2.24126	0	0.000137708	0.009	4405	tags=38%, list=19%, signal=47%
SUBSTRATE ADHESION DEPENDENT CELL SPREADING	GOBP_SUBSTRATE_ADHESION_DEPENDENT_CELL_SPREADING		96	0.512083	2.24078	0	0.000151536	0.01	3541	tags=40%, list=16%, signal=47%
FACE MORPHOGENESIS	GOBP_FACE_MORPHOGENESIS		31	0.641226	2.24014	0	0.000150005	0.01	3124	tags=45%, list=14%, signal=52%
NEPHRON EPITHELIUM DEVELOPMENT	GOBP_NEPHRON_EPITHELIUM_DEVELOPMENT		101	0.507444	2.23989	0	0.000148505	0.01	4392	tags=45%, list=19%, signal=55%
OSTEOBLAST DIFFERENTIATION	GOBP_OSTEOBLAST_DIFFERENTIATION		224	0.449908	2.23807	0	0.000147035	0.01	6565	tags=52%, list=29%, signal=73%
TRABECULA MORPHOGENESIS	GOBP_TRABECULA_MORPHOGENESIS		43	0.595494	2.23773	0	0.000145593	0.01	5037	tags=60%, list=22%, signal=78%
TRANSMEMBRANE RECEPTOR PROTEIN SERINE THREONINE KINASE SIGNALING PATHWAY	GOBP_TRANSMEMBRANE_RECEPTOR_PROTEIN_SERINE_THREONINE_KINASE_SIGNALING_PATHWAY		346	0.426071	2.23715	0	0.00014418	0.01	5062	tags=41%, list=22%, signal=52%
CHONDROCYTE DEVELOPMENT	GOBP_CHONDROCYTE_DEVELOPMENT		32	0.639773	2.23703	0	0.000142793	0.01	4285	tags=59%, list=19%, signal=73%
NEGATIVE REGULATION OF SMOOTH MUSCLE CELL MIGRATION	GOBP_NEGATIVE_REGULATION_OF_SMOOTH_MUSCLE_CELL_MIGRATION		28	0.656577	2.23341	0	0.000141433	0.01	1696	tags=46%, list=7%, signal=50%
TISSUE MIGRATION	GOBP_TISSUE_MIGRATION		313	0.432383	2.22974	0	0.000140099	0.01	4432	tags=36%, list=20%, signal=44%
ESTABLISHMENT OF ENDOTHELIAL BARRIER	GOBP_ESTABLISHMENT_OF_ENDOTHELIAL_BARRIER		53	0.564049	2.22931	0	0.00013879	0.01	3078	tags=40%, list=14%, signal=46%
CELLULAR RESPONSE TO MECHANICAL STIMULUS	GOBP_CELLULAR_RESPONSE_TO_MECHANICAL_STIMULUS		70	0.534345	2.22653	0	0.000137505	0.01	4748	tags=47%, list=21%, signal=59%
STRIATED MUSCLE CONTRACTION	GOBP_STRIATED_MUSCLE_CONTRACTION		151	0.466783	2.22379	0	0.000136243	0.01	4643	tags=42%, list=20%, signal=53%
REGULATION OF EPITHELIAL TO MESENCHYMAL TRANSITION	GOBP_REGULATION_OF_EPITHELIAL_TO_MESENCHYMAL_TRANSITION		100	0.495904	2.22214	0	0.000135005	0.01	4412	tags=42%, list=19%, signal=52%
REGULATION OF ANIMAL ORGAN FORMATION	GOBP_REGULATION_OF_ANIMAL_ORGAN_FORMATION		27	0.664594	2.22135	0	0.000133788	0.01	3771	tags=52%, list=17%, signal=62%
REGULATION OF MUSCLE SYSTEM PROCESS	GOBP_REGULATION_OF_MUSCLE_SYSTEM_PROCESS		203	0.453408	2.219	0	0.000132594	0.01	4073	tags=39%, list=18%, signal=48%
HEART GROWTH	GOBP_HEART_GROWTH		84	0.516372	2.21492	0	0.00013142	0.01	3961	tags=38%, list=17%, signal=46%
SMOOTH MUSCLE CELL DIFFERENTIATION	GOBP_SMOOTH_MUSCLE_CELL_DIFFERENTIATION		65	0.530949	2.21406	0	0.000130268	0.01	4664	tags=48%, list=21%, signal=60%
RESPONSE TO MUSCLE STRETCH	GOBP_RESPONSE_TO_MUSCLE_STRETCH		24	0.661802	2.21325	0	0.000129135	0.01	4510	tags=50%, list=20%, signal=62%
NEGATIVE REGULATION OF CELL ACTIVATION	GOBP_NEGATIVE_REGULATION_OF_CELL_ACTIVATION		201	0.449671	2.21067	0	0.00014047	0.011	5649	tags=46%, list=25%, signal=61%
MORPHOGENESIS OF A BRANCHING STRUCTURE	GOBP_MORPHOGENESIS_OF_A_BRANCHING_STRUCTURE		188	0.455022	2.21054	0	0.000139269	0.011	4256	tags=39%, list=19%, signal=47%
TISSUE REMODELING	GOBP_TISSUE_REMODELING		144	0.473229	2.20963	0	0.000138089	0.011	4444	tags=40%, list=20%, signal=50%
REGULATION OF OSTEOBLAST DIFFERENTIATION	GOBP_REGULATION_OF_OSTEOBLAST_DIFFERENTIATION		126	0.479382	2.20919	0	0.000136928	0.011	6359	tags=56%, list=28%, signal=78%
NEGATIVE REGULATION OF CARTILAGE DEVELOPMENT	GOBP_NEGATIVE_REGULATION_OF_CARTILAGE_DEVELOPMENT		28	0.655143	2.20759	0	0.000160482	0.013	4285	tags=61%, list=19%, signal=75%
CELLULAR EXTRAVASATION	GOBP_CELLULAR_EXTRAVASATION		67	0.535303	2.20694	0	0.000159155	0.013	5317	tags=54%, list=23%, signal=70%
POSITIVE REGULATION OF ANIMAL ORGAN MORPHOGENESIS	GOBP_POSITIVE_REGULATION_OF_ANIMAL_ORGAN_MORPHOGENESIS		32	0.615499	2.20375	0	0.00018254	0.015	3572	tags=50%, list=16%, signal=59%
BONE DEVELOPMENT	GOBP_BONE_DEVELOPMENT		213	0.444202	2.20339	0	0.000181055	0.015	5655	tags=46%, list=25%, signal=61%
POSITIVE REGULATION OF CHEMOTAXIS	GOBP_POSITIVE_REGULATION_OF_CHEMOTAXIS		133	0.477956	2.20316	0	0.000179595	0.015	6353	tags=53%, list=28%, signal=73%
CARDIAC VENTRICLE DEVELOPMENT	GOBP_CARDIAC_VENTRICLE_DEVELOPMENT		109	0.489103	2.20287	0	0.000178159	0.015	4409	tags=45%, list=19%, signal=56%
FIBROBLAST MIGRATION	GOBP_FIBROBLAST_MIGRATION		54	0.552751	2.19882	0	0.000176745	0.015	4086	tags=46%, list=18%, signal=56%
MONONUCLEAR CELL MIGRATION	GOBP_MONONUCLEAR_CELL_MIGRATION		178	0.454196	2.19689	0	0.000210827	0.018	5692	tags=46%, list=25%, signal=61%
METANEPHROS DEVELOPMENT	GOBP_METANEPHROS_DEVELOPMENT		78	0.520843	2.19424	0	0.000220654	0.019	4392	tags=44%, list=19%, signal=54%
NEGATIVE REGULATION OF WOUND HEALING	GOBP_NEGATIVE_REGULATION_OF_WOUND_HEALING		57	0.549967	2.19403	0	0.000218943	0.019	4302	tags=49%, list=19%, signal=60%
POSITIVE REGULATION OF EPITHELIAL TO MESENCHYMAL TRANSITION	GOBP_POSITIVE_REGULATION_OF_EPITHELIAL_TO_MESENCHYMAL_TRANSITION		54	0.553659	2.19401	0	0.000217259	0.019	6720	tags=63%, list=30%, signal=89%
CARDIAC CHAMBER DEVELOPMENT	GOBP_CARDIAC_CHAMBER_DEVELOPMENT		148	0.460641	2.19362	0	0.000215601	0.019	4409	tags=43%, list=19%, signal=53%
SMOOTH MUSCLE CELL PROLIFERATION	GOBP_SMOOTH_MUSCLE_CELL_PROLIFERATION		140	0.468975	2.19302	0	0.000213967	0.019	5655	tags=51%, list=25%, signal=68%
MESONEPHROS DEVELOPMENT	GOBP_MESONEPHROS_DEVELOPMENT		91	0.507979	2.19096	0	0.000212359	0.019	4409	tags=47%, list=19%, signal=58%
EPITHELIAL CELL PROLIFERATION	GOBP_EPITHELIAL_CELL_PROLIFERATION		418	0.409388	2.19033	0	0.000210774	0.019	4186	tags=36%, list=18%, signal=43%
SKELETAL SYSTEM DEVELOPMENT	GOBP_SKELETAL_SYSTEM_DEVELOPMENT		476	0.406057	2.19006	0	0.000209213	0.019	5252	tags=39%, list=23%, signal=50%
ENDOCARDIAL CUSHION MORPHOGENESIS	GOBP_ENDOCARDIAL_CUSHION_MORPHOGENESIS		42	0.574365	2.19006	0	0.000207674	0.019	4412	tags=55%, list=19%, signal=68%
POSITIVE REGULATION OF TUMOR NECROSIS FACTOR SUPERFAMILY CYTOKINE PRODUCTION	GOBP_POSITIVE_REGULATION_OF_TUMOR_NECROSIS_FACTOR_SUPERFAMILY_CYTOKINE_PRODUCTION		95	0.505635	2.18907	0	0.000216959	0.02	5367	tags=52%, list=24%, signal=67%
POSITIVE REGULATION OF OSTEOBLAST DIFFERENTIATION	GOBP_POSITIVE_REGULATION_OF_OSTEOBLAST_DIFFERENTIATION		67	0.540955	2.18903	0	0.000215387	0.02	3779	tags=42%, list=17%, signal=50%
REGULATION OF STEM CELL PROLIFERATION	GOBP_REGULATION_OF_STEM_CELL_PROLIFERATION		75	0.51663	2.18897	0	0.000213837	0.02	4907	tags=44%, list=22%, signal=56%
NEGATIVE REGULATION OF CELLULAR RESPONSE TO GROWTH FACTOR STIMULUS	GOBP_NEGATIVE_REGULATION_OF_CELLULAR_RESPONSE_TO_GROWTH_FACTOR_STIMULUS		96	0.493683	2.18732	0	0.00021231	0.02	5232	tags=51%, list=23%, signal=66%
PLATELET DERIVED GROWTH FACTOR RECEPTOR SIGNALING PATHWAY	GOBP_PLATELET_DERIVED_GROWTH_FACTOR_RECEPTOR_SIGNALING_PATHWAY		55	0.54746	2.18705	0	0.000210804	0.02	4150	tags=44%, list=18%, signal=53%
GLAND MORPHOGENESIS	GOBP_GLAND_MORPHOGENESIS		119	0.478966	2.18659	0	0.00020932	0.02	4567	tags=42%, list=20%, signal=52%
MYELOID LEUKOCYTE DIFFERENTIATION	GOBP_MYELOID_LEUKOCYTE_DIFFERENTIATION		203	0.444557	2.18631	0	0.000207856	0.02	5655	tags=43%, list=25%, signal=57%
POSITIVE REGULATION OF LEUKOCYTE MIGRATION	GOBP_POSITIVE_REGULATION_OF_LEUKOCYTE_MIGRATION		137	0.469037	2.18553	0	0.000216968	0.021	6038	tags=51%, list=27%, signal=69%
REGULATION OF PEPTIDYL TYROSINE PHOSPHORYLATION	GOBP_REGULATION_OF_PEPTIDYL_TYROSINE_PHOSPHORYLATION		219	0.43648	2.18462	0	0.00022556	0.022	3973	tags=37%, list=17%, signal=44%
HEART TRABECULA MORPHOGENESIS	GOBP_HEART_TRABECULA_MORPHOGENESIS		29	0.639647	2.1844	0	0.000224015	0.022	5037	tags=59%, list=22%, signal=75%
POSITIVE REGULATION OF HEART GROWTH	GOBP_POSITIVE_REGULATION_OF_HEART_GROWTH		33	0.617614	2.18352	0	0.000222491	0.022	3805	tags=45%, list=17%, signal=55%
POSITIVE REGULATION OF MAPK CASCADE	GOBP_POSITIVE_REGULATION_OF_MAPK_CASCADE		427	0.407625	2.18348	0	0.000220988	0.022	4522	tags=36%, list=20%, signal=44%
NEGATIVE REGULATION OF BMP SIGNALING PATHWAY	GOBP_NEGATIVE_REGULATION_OF_BMP_SIGNALING_PATHWAY		52	0.561456	2.18233	0	0.000219505	0.022	5870	tags=63%, list=26%, signal=85%
POSITIVE REGULATION OF SUPRAMOLECULAR FIBER ORGANIZATION	GOBP_POSITIVE_REGULATION_OF_SUPRAMOLECULAR_FIBER_ORGANIZATION		161	0.453387	2.17876	0	0.000237609	0.024	3867	tags=37%, list=17%, signal=44%
ERK1 AND ERK2 CASCADE	GOBP_ERK1_AND_ERK2_CASCADE		284	0.42587	2.17841	0	0.000236035	0.024	5799	tags=43%, list=26%, signal=57%
REGULATION OF EXTRINSIC APOPTOTIC SIGNALING PATHWAY VIA DEATH DOMAIN RECEPTORS	GOBP_REGULATION_OF_EXTRINSIC_APOPTOTIC_SIGNALING_PATHWAY_VIA_DEATH_DOMAIN_RECEPTORS		45	0.566362	2.1778	0	0.000244238	0.025	4478	tags=47%, list=20%, signal=58%
REGULATION OF CARDIAC MUSCLE CELL PROLIFERATION	GOBP_REGULATION_OF_CARDIAC_MUSCLE_CELL_PROLIFERATION		39	0.593099	2.17751	0	0.000242642	0.025	3961	tags=49%, list=17%, signal=59%
REGULATION OF HEART GROWTH	GOBP_REGULATION_OF_HEART_GROWTH		62	0.534165	2.1768	0	0.000241066	0.025	3961	tags=40%, list=17%, signal=49%
REGULATION OF CELL SUBSTRATE ADHESION	GOBP_REGULATION_OF_CELL_SUBSTRATE_ADHESION		204	0.440932	2.17636	0	0.000239511	0.025	4135	tags=39%, list=18%, signal=48%
CARDIAC MUSCLE CONTRACTION	GOBP_CARDIAC_MUSCLE_CONTRACTION		118	0.478656	2.17625	0	0.000237976	0.025	4640	tags=43%, list=20%, signal=54%
NEGATIVE REGULATION OF TRANSMEMBRANE RECEPTOR PROTEIN SERINE THREONINE KINASE SIGNALING PATHWAY	GOBP_NEGATIVE_REGULATION_OF_TRANSMEMBRANE_RECEPTOR_PROTEIN_SERINE_THREONINE_KINASE_SIGNALING_PATHWAY		139	0.463552	2.17538	0	0.00023646	0.025	5232	tags=46%, list=23%, signal=59%
REGULATION OF CELL MATRIX ADHESION	GOBP_REGULATION_OF_CELL_MATRIX_ADHESION		116	0.481152	2.17302	0	0.00025355	0.027	4360	tags=44%, list=19%, signal=54%
STEM CELL DIFFERENTIATION	GOBP_STEM_CELL_DIFFERENTIATION		224	0.432557	2.16702	0	0.000289161	0.031	4737	tags=41%, list=21%, signal=51%
TUMOR NECROSIS FACTOR SUPERFAMILY CYTOKINE PRODUCTION	GOBP_TUMOR_NECROSIS_FACTOR_SUPERFAMILY_CYTOKINE_PRODUCTION		158	0.448474	2.16601	0	0.000287354	0.031	5370	tags=46%, list=24%, signal=60%
NEGATIVE REGULATION OF CALCIUM ION TRANSMEMBRANE TRANSPORT	GOBP_NEGATIVE_REGULATION_OF_CALCIUM_ION_TRANSMEMBRANE_TRANSPORT		42	0.577083	2.1646	0	0.000294492	0.032	4700	tags=57%, list=21%, signal=72%
EMBRYONIC DIGESTIVE TRACT DEVELOPMENT	GOBP_EMBRYONIC_DIGESTIVE_TRACT_DEVELOPMENT		31	0.633165	2.16401	0	0.000292674	0.032	4715	tags=71%, list=21%, signal=89%
REGULATION OF HEART CONTRACTION	GOBP_REGULATION_OF_HEART_CONTRACTION		180	0.44521	2.15804	0	0.000318483	0.035	3805	tags=37%, list=17%, signal=44%
MORPHOGENESIS OF AN EPITHELIUM	GOBP_MORPHOGENESIS_OF_AN_EPITHELIUM		480	0.398942	2.15664	0	0.000316541	0.035	4412	tags=36%, list=19%, signal=44%
EXTRINSIC APOPTOTIC SIGNALING PATHWAY VIA DEATH DOMAIN RECEPTORS	GOBP_EXTRINSIC_APOPTOTIC_SIGNALING_PATHWAY_VIA_DEATH_DOMAIN_RECEPTORS		81	0.502648	2.15561	0	0.000323412	0.036	4480	tags=42%, list=20%, signal=52%
MUSCLE ADAPTATION	GOBP_MUSCLE_ADAPTATION		95	0.492484	2.15488	0	0.000321464	0.036	3526	tags=41%, list=16%, signal=48%
REGULATION OF COLLAGEN METABOLIC PROCESS	GOBP_REGULATION_OF_COLLAGEN_METABOLIC_PROCESS		39	0.581715	2.15309	0	0.000319539	0.036	7177	tags=69%, list=32%, signal=101%
CARDIAC CONDUCTION	GOBP_CARDIAC_CONDUCTION		90	0.496474	2.15285	0	0.000317637	0.036	4640	tags=42%, list=20%, signal=53%
HIPPO SIGNALING	GOBP_HIPPO_SIGNALING		42	0.579976	2.15111	0	0.000333531	0.038	2494	tags=36%, list=11%, signal=40%
MYELOID LEUKOCYTE MIGRATION	GOBP_MYELOID_LEUKOCYTE_MIGRATION		204	0.438956	2.14906	0	0.000348718	0.04	8014	tags=61%, list=35%, signal=94%
ENDOTHELIAL CELL MIGRATION	GOBP_ENDOTHELIAL_CELL_MIGRATION		225	0.431649	2.14851	0	0.000346679	0.04	5174	tags=40%, list=23%, signal=51%
ACTIN FILAMENT DEPOLYMERIZATION	GOBP_ACTIN_FILAMENT_DEPOLYMERIZATION		54	0.537847	2.14785	0	0.000353386	0.041	2890	tags=41%, list=13%, signal=47%
NEGATIVE REGULATION OF CALCIUM ION TRANSMEMBRANE TRANSPORTER ACTIVITY	GOBP_NEGATIVE_REGULATION_OF_CALCIUM_ION_TRANSMEMBRANE_TRANSPORTER_ACTIVITY		34	0.596544	2.1462	0	0.000359965	0.042	2741	tags=50%, list=12%, signal=57%
RENAL TUBULE DEVELOPMENT	GOBP_RENAL_TUBULE_DEVELOPMENT		88	0.495033	2.14454	0	0.000375076	0.044	4392	tags=44%, list=19%, signal=55%
REGULATION OF ENDOTHELIAL CELL MIGRATION	GOBP_REGULATION_OF_ENDOTHELIAL_CELL_MIGRATION		177	0.44581	2.14278	0	0.000406995	0.048	5174	tags=44%, list=23%, signal=56%
REGULATION OF EPITHELIAL CELL MIGRATION	GOBP_REGULATION_OF_EPITHELIAL_CELL_MIGRATION		234	0.425691	2.1416	0	0.000404682	0.048	4126	tags=36%, list=18%, signal=43%
NEGATIVE REGULATION OF MONOATOMIC ION TRANSMEMBRANE TRANSPORT	GOBP_NEGATIVE_REGULATION_OF_MONOATOMIC_ION_TRANSMEMBRANE_TRANSPORT		82	0.501785	2.14104	0	0.000410664	0.049	4700	tags=48%, list=21%, signal=60%
EPITHELIAL TO MESENCHYMAL TRANSITION INVOLVED IN ENDOCARDIAL CUSHION FORMATION	GOBP_EPITHELIAL_TO_MESENCHYMAL_TRANSITION_INVOLVED_IN_ENDOCARDIAL_CUSHION_FORMATION		19	0.690433	2.14098	0	0.000408357	0.049	4412	tags=63%, list=19%, signal=78%
NEGATIVE REGULATION OF ACTIN FILAMENT DEPOLYMERIZATION	GOBP_NEGATIVE_REGULATION_OF_ACTIN_FILAMENT_DEPOLYMERIZATION		40	0.572227	2.13925	0	0.000414379	0.05	3318	tags=48%, list=15%, signal=56%
REGULATION OF T CELL MIGRATION	GOBP_REGULATION_OF_T_CELL_MIGRATION		45	0.561771	2.1362	0	0.000428662	0.052	7099	tags=69%, list=31%, signal=100%
NEGATIVE REGULATION OF IMMUNE EFFECTOR PROCESS	GOBP_NEGATIVE_REGULATION_OF_IMMUNE_EFFECTOR_PROCESS		103	0.482583	2.13599	0	0.000434275	0.053	5212	tags=46%, list=23%, signal=59%
REGULATION OF CHONDROCYTE DIFFERENTIATION	GOBP_REGULATION_OF_CHONDROCYTE_DIFFERENTIATION		52	0.54115	2.13583	0	0.000431889	0.053	3851	tags=48%, list=17%, signal=58%
REGULATION OF RYANODINE SENSITIVE CALCIUM RELEASE CHANNEL ACTIVITY	GOBP_REGULATION_OF_RYANODINE_SENSITIVE_CALCIUM_RELEASE_CHANNEL_ACTIVITY		26	0.644355	2.13339	0	0.000429529	0.053	4640	tags=62%, list=20%, signal=77%
REGULATION OF CARTILAGE DEVELOPMENT	GOBP_REGULATION_OF_CARTILAGE_DEVELOPMENT		68	0.516987	2.13298	0	0.000435162	0.054	4324	tags=49%, list=19%, signal=60%
PULMONARY VALVE DEVELOPMENT	GOBP_PULMONARY_VALVE_DEVELOPMENT		22	0.655667	2.13257	0	0.00043281	0.054	5037	tags=59%, list=22%, signal=76%
POSITIVE REGULATION OF CELL ADHESION	GOBP_POSITIVE_REGULATION_OF_CELL_ADHESION		446	0.398299	2.13227	0	0.000430483	0.054	5100	tags=38%, list=22%, signal=48%
SMOOTH MUSCLE CELL MIGRATION	GOBP_SMOOTH_MUSCLE_CELL_MIGRATION		74	0.510389	2.13133	0	0.000436111	0.055	4660	tags=51%, list=21%, signal=64%
REGULATION OF ACTIN FILAMENT BASED PROCESS	GOBP_REGULATION_OF_ACTIN_FILAMENT_BASED_PROCESS		362	0.40858	2.13007	0	0.000449468	0.057	4150	tags=36%, list=18%, signal=43%
DEVELOPMENTAL INDUCTION	GOBP_DEVELOPMENTAL_INDUCTION		31	0.597629	2.12986	0	0.000447089	0.057	3572	tags=48%, list=16%, signal=57%
MAINTENANCE OF BLOOD BRAIN BARRIER	GOBP_MAINTENANCE_OF_BLOOD_BRAIN_BARRIER		34	0.598393	2.12752	0	0.00046022	0.058	1081	tags=32%, list=5%, signal=34%
POSITIVE REGULATION OF CARDIAC MUSCLE CELL PROLIFERATION	GOBP_POSITIVE_REGULATION_OF_CARDIAC_MUSCLE_CELL_PROLIFERATION		24	0.646243	2.12732	0	0.00045781	0.058	4409	tags=58%, list=19%, signal=72%
VASCULAR ASSOCIATED SMOOTH MUSCLE CELL PROLIFERATION	GOBP_VASCULAR_ASSOCIATED_SMOOTH_MUSCLE_CELL_PROLIFERATION		64	0.520641	2.12631	0	0.000455426	0.058	4132	tags=48%, list=18%, signal=59%
FORMATION OF PRIMARY GERM LAYER	GOBP_FORMATION_OF_PRIMARY_GERM_LAYER		114	0.465705	2.12279	0	0.000468523	0.059	6023	tags=46%, list=27%, signal=63%
ORGAN INDUCTION	GOBP_ORGAN_INDUCTION		22	0.674108	2.12215	0	0.000466108	0.059	3572	tags=55%, list=16%, signal=65%
REGULATION OF HEART RATE	GOBP_REGULATION_OF_HEART_RATE		93	0.489734	2.12035	0	0.00049386	0.063	3389	tags=38%, list=15%, signal=44%
REGULATION OF PROTEIN CONTAINING COMPLEX DISASSEMBLY	GOBP_REGULATION_OF_PROTEIN_CONTAINING_COMPLEX_DISASSEMBLY		115	0.467641	2.11659	0	0.000529449	0.068	3761	tags=40%, list=17%, signal=48%
EXTRACELLULAR MATRIX ASSEMBLY	GOBP_EXTRACELLULAR_MATRIX_ASSEMBLY		40	0.579725	2.11657	0	0.000526761	0.068	6398	tags=68%, list=28%, signal=94%
ACTIN FILAMENT BASED MOVEMENT	GOBP_ACTIN_FILAMENT_BASED_MOVEMENT		114	0.468606	2.11642	0	0.000524101	0.068	4073	tags=37%, list=18%, signal=45%
NEGATIVE REGULATION OF ION TRANSMEMBRANE TRANSPORTER ACTIVITY	GOBP_NEGATIVE_REGULATION_OF_ION_TRANSMEMBRANE_TRANSPORTER_ACTIVITY		63	0.519673	2.1151	0	0.000521467	0.068	4640	tags=49%, list=20%, signal=62%
REPRODUCTIVE SYSTEM DEVELOPMENT	GOBP_REPRODUCTIVE_SYSTEM_DEVELOPMENT		251	0.422258	2.11488	0	0.00051886	0.068	5499	tags=44%, list=24%, signal=58%
REGULATION OF CELL COMMUNICATION BY ELECTRICAL COUPLING	GOBP_REGULATION_OF_CELL_COMMUNICATION_BY_ELECTRICAL_COUPLING		16	0.719107	2.11354	0	0.000531058	0.07	4640	tags=69%, list=20%, signal=86%
POSITIVE REGULATION OF CYTOSOLIC CALCIUM ION CONCENTRATION	GOBP_POSITIVE_REGULATION_OF_CYTOSOLIC_CALCIUM_ION_CONCENTRATION		142	0.453622	2.11335	0	0.000528429	0.07	4781	tags=42%, list=21%, signal=52%
POSITIVE REGULATION OF I KAPPAB KINASE NF KAPPAB SIGNALING	GOBP_POSITIVE_REGULATION_OF_I_KAPPAB_KINASE_NF_KAPPAB_SIGNALING		181	0.435179	2.11085	0	0.00054772	0.073	4828	tags=44%, list=21%, signal=55%
NEGATIVE REGULATION OF IMMUNE SYSTEM PROCESS	GOBP_NEGATIVE_REGULATION_OF_IMMUNE_SYSTEM_PROCESS		426	0.395487	2.11074	0	0.000552218	0.073	5649	tags=40%, list=25%, signal=53%
POSITIVE REGULATION OF CYTOSKELETON ORGANIZATION	GOBP_POSITIVE_REGULATION_OF_CYTOSKELETON_ORGANIZATION		179	0.432373	2.1105	0	0.000549525	0.073	3922	tags=35%, list=17%, signal=42%
REGULATION OF CARDIAC MUSCLE CONTRACTION	GOBP_REGULATION_OF_CARDIAC_MUSCLE_CONTRACTION		68	0.511266	2.10854	0	0.000553971	0.074	4640	tags=47%, list=20%, signal=59%
ARTERY MORPHOGENESIS	GOBP_ARTERY_MORPHOGENESIS		70	0.514504	2.1078	0	0.000565724	0.076	6700	tags=57%, list=30%, signal=81%
SKELETAL SYSTEM MORPHOGENESIS	GOBP_SKELETAL_SYSTEM_MORPHOGENESIS		200	0.428614	2.10763	0	0.000563004	0.076	5252	tags=40%, list=23%, signal=52%
PLATELET ACTIVATION	GOBP_PLATELET_ACTIVATION		121	0.462376	2.1064	0	0.00056735	0.077	3541	tags=38%, list=16%, signal=45%
REGULATION OF ORGAN GROWTH	GOBP_REGULATION_OF_ORGAN_GROWTH		87	0.483749	2.10596	0	0.000578701	0.079	3961	tags=38%, list=17%, signal=46%
POSITIVE REGULATION OF VASCULAR ENDOTHELIAL GROWTH FACTOR PRODUCTION	GOBP_POSITIVE_REGULATION_OF_VASCULAR_ENDOTHELIAL_GROWTH_FACTOR_PRODUCTION		25	0.634432	2.10585	0	0.000575958	0.079	4856	tags=64%, list=21%, signal=81%
POSITIVE REGULATION OF WOUND HEALING	GOBP_POSITIVE_REGULATION_OF_WOUND_HEALING		52	0.542275	2.1051	0	0.000573242	0.079	3073	tags=31%, list=14%, signal=36%
LEUKOCYTE CELL CELL ADHESION	GOBP_LEUKOCYTE_CELL_CELL_ADHESION		374	0.396205	2.10372	0	0.000577616	0.08	5649	tags=40%, list=25%, signal=53%
BRANCHING MORPHOGENESIS OF AN EPITHELIAL TUBE	GOBP_BRANCHING_MORPHOGENESIS_OF_AN_EPITHELIAL_TUBE		144	0.446368	2.10284	0	0.000595757	0.083	4763	tags=42%, list=21%, signal=52%
POSITIVE REGULATION OF CYTOKINE PRODUCTION	GOBP_POSITIVE_REGULATION_OF_CYTOKINE_PRODUCTION		427	0.39265	2.10224	0	0.00060699	0.085	5646	tags=42%, list=25%, signal=55%
NEGATIVE REGULATION OF PHAGOCYTOSIS	GOBP_NEGATIVE_REGULATION_OF_PHAGOCYTOSIS		18	0.686396	2.10158	0	0.000617933	0.087	4658	tags=78%, list=21%, signal=98%
POSITIVE REGULATION OF SMOOTH MUSCLE CELL PROLIFERATION	GOBP_POSITIVE_REGULATION_OF_SMOOTH_MUSCLE_CELL_PROLIFERATION		83	0.483805	2.10067	0	0.000621895	0.088	6481	tags=63%, list=29%, signal=87%
SEX DIFFERENTIATION	GOBP_SEX_DIFFERENTIATION		224	0.418752	2.09895	0	0.000632579	0.09	5499	tags=44%, list=24%, signal=58%
FACE DEVELOPMENT	GOBP_FACE_DEVELOPMENT		50	0.541459	2.09598	0	0.000650142	0.092	3574	tags=40%, list=16%, signal=47%
CARDIAC SEPTUM MORPHOGENESIS	GOBP_CARDIAC_SEPTUM_MORPHOGENESIS		65	0.516906	2.09527	0	0.000653958	0.093	4409	tags=48%, list=19%, signal=59%
NEGATIVE REGULATION OF EPITHELIAL CELL PROLIFERATION	GOBP_NEGATIVE_REGULATION_OF_EPITHELIAL_CELL_PROLIFERATION		138	0.454243	2.09413	0	0.000664646	0.095	4763	tags=42%, list=21%, signal=53%
NEGATIVE REGULATION OF VASCULATURE DEVELOPMENT	GOBP_NEGATIVE_REGULATION_OF_VASCULATURE_DEVELOPMENT		108	0.468525	2.09148	0	0.000694839	0.1	4132	tags=38%, list=18%, signal=46%
MUSCLE HYPERTROPHY	GOBP_MUSCLE_HYPERTROPHY		80	0.481352	2.09145	0	0.000691723	0.1	3435	tags=38%, list=15%, signal=44%
PLATELET AGGREGATION	GOBP_PLATELET_AGGREGATION		67	0.505486	2.08941	0	0.000708235	0.102	3121	tags=37%, list=14%, signal=43%
POSITIVE REGULATION OF ACTIN FILAMENT BUNDLE ASSEMBLY	GOBP_POSITIVE_REGULATION_OF_ACTIN_FILAMENT_BUNDLE_ASSEMBLY		59	0.517088	2.0884	0	0.000718331	0.104	4126	tags=46%, list=18%, signal=56%
ENDOCARDIAL CUSHION DEVELOPMENT	GOBP_ENDOCARDIAL_CUSHION_DEVELOPMENT		51	0.532382	2.0883	0	0.000715153	0.104	4412	tags=51%, list=19%, signal=63%
T CELL MIGRATION	GOBP_T_CELL_MIGRATION		64	0.509208	2.08744	0	0.000718741	0.105	5645	tags=52%, list=25%, signal=68%
REGULATION OF ACTIN FILAMENT LENGTH	GOBP_REGULATION_OF_ACTIN_FILAMENT_LENGTH		141	0.442332	2.08653	0	0.000728657	0.106	3991	tags=37%, list=18%, signal=44%
POSITIVE REGULATION OF CELL SUBSTRATE ADHESION	GOBP_POSITIVE_REGULATION_OF_CELL_SUBSTRATE_ADHESION		118	0.455858	2.08598	0	0.000751261	0.11	3603	tags=38%, list=16%, signal=45%
REGULATION OF BLOOD CIRCULATION	GOBP_REGULATION_OF_BLOOD_CIRCULATION		216	0.421325	2.08526	0	0.000767335	0.113	3805	tags=35%, list=17%, signal=41%
REGULATION OF MORPHOGENESIS OF AN EPITHELIUM	GOBP_REGULATION_OF_MORPHOGENESIS_OF_AN_EPITHELIUM		61	0.516482	2.08507	0	0.000764013	0.113	4392	tags=43%, list=19%, signal=53%
CELL CHEMOTAXIS	GOBP_CELL_CHEMOTAXIS		260	0.414502	2.08467	0	0.000779591	0.115	5789	tags=43%, list=25%, signal=57%
CELL JUNCTION DISASSEMBLY	GOBP_CELL_JUNCTION_DISASSEMBLY		28	0.626741	2.08421	0	0.000776245	0.115	3835	tags=57%, list=17%, signal=69%
REGULATION OF BODY FLUID LEVELS	GOBP_REGULATION_OF_BODY_FLUID_LEVELS		315	0.403326	2.08197	0	0.000804539	0.119	4398	tags=37%, list=19%, signal=46%
LYMPH VESSEL DEVELOPMENT	GOBP_LYMPH_VESSEL_DEVELOPMENT		30	0.601082	2.08106	0	0.000820082	0.122	1776	tags=33%, list=8%, signal=36%
POSITIVE REGULATION OF COAGULATION	GOBP_POSITIVE_REGULATION_OF_COAGULATION		24	0.642849	2.08036	0	0.000816607	0.122	5062	tags=54%, list=22%, signal=70%
REGULATION OF PHAGOCYTOSIS	GOBP_REGULATION_OF_PHAGOCYTOSIS		88	0.479039	2.07993	0	0.000813161	0.122	5491	tags=49%, list=24%, signal=64%
HOMOTYPIC CELL CELL ADHESION	GOBP_HOMOTYPIC_CELL_CELL_ADHESION		90	0.479048	2.0799	0	0.000809745	0.122	3121	tags=33%, list=14%, signal=38%
NEGATIVE REGULATION OF TRANSMEMBRANE TRANSPORT	GOBP_NEGATIVE_REGULATION_OF_TRANSMEMBRANE_TRANSPORT		111	0.462743	2.07986	0	0.000806357	0.122	4700	tags=48%, list=21%, signal=60%
TRANSFORMING GROWTH FACTOR BETA RECEPTOR SIGNALING PATHWAY	GOBP_TRANSFORMING_GROWTH_FACTOR_BETA_RECEPTOR_SIGNALING_PATHWAY		198	0.423905	2.07412	0	0.000902054	0.133	5232	tags=41%, list=23%, signal=53%
MACROPHAGE ACTIVATION	GOBP_MACROPHAGE_ACTIVATION		95	0.47457	2.07377	0	0.000916939	0.136	4656	tags=39%, list=21%, signal=49%
REGULATION OF FIBROBLAST MIGRATION	GOBP_REGULATION_OF_FIBROBLAST_MIGRATION		39	0.55882	2.07222	0	0.000931692	0.138	4086	tags=46%, list=18%, signal=56%
MORPHOGENESIS OF AN EPITHELIAL BUD	GOBP_MORPHOGENESIS_OF_AN_EPITHELIAL_BUD		15	0.726864	2.07214	0	0.000927858	0.138	4409	tags=73%, list=19%, signal=91%
HEART FIELD SPECIFICATION	GOBP_HEART_FIELD_SPECIFICATION		17	0.682035	2.07064	0	0.000942458	0.14	2778	tags=53%, list=12%, signal=60%
POSITIVE REGULATION OF VASCULATURE DEVELOPMENT	GOBP_POSITIVE_REGULATION_OF_VASCULATURE_DEVELOPMENT		156	0.435033	2.0682	0	0.000969108	0.143	5522	tags=44%, list=24%, signal=57%
CELL COMMUNICATION INVOLVED IN CARDIAC CONDUCTION	GOBP_CELL_COMMUNICATION_INVOLVED_IN_CARDIAC_CONDUCTION		58	0.517171	2.06786	0	0.000965169	0.143	4640	tags=48%, list=20%, signal=61%
RESPONSE TO MECHANICAL STIMULUS	GOBP_RESPONSE_TO_MECHANICAL_STIMULUS		195	0.419403	2.06779	0	0.000961261	0.143	5035	tags=41%, list=22%, signal=52%
MALE SEX DIFFERENTIATION	GOBP_MALE_SEX_DIFFERENTIATION		137	0.443734	2.06692	0	0.000969329	0.145	4828	tags=42%, list=21%, signal=53%
MUSCLE CELL MIGRATION	GOBP_MUSCLE_CELL_MIGRATION		87	0.483379	2.06629	0	0.000989281	0.149	4660	tags=47%, list=21%, signal=59%
EPITHELIAL CELL DIFFERENTIATION INVOLVED IN KIDNEY DEVELOPMENT	GOBP_EPITHELIAL_CELL_DIFFERENTIATION_INVOLVED_IN_KIDNEY_DEVELOPMENT		42	0.546425	2.06399	0	0.00100301	0.152	6635	tags=62%, list=29%, signal=87%
DIGESTIVE TRACT MORPHOGENESIS	GOBP_DIGESTIVE_TRACT_MORPHOGENESIS		47	0.535095	2.06341	0	0.00101092	0.154	4409	tags=53%, list=19%, signal=66%
SENSORY SYSTEM DEVELOPMENT	GOBP_SENSORY_SYSTEM_DEVELOPMENT		328	0.398994	2.06174	0	0.00102466	0.157	4521	tags=36%, list=20%, signal=45%
NEGATIVE REGULATION OF COAGULATION	GOBP_NEGATIVE_REGULATION_OF_COAGULATION		37	0.567492	2.0608	0	0.00103775	0.16	4302	tags=49%, list=19%, signal=60%
MESONEPHRIC TUBULE MORPHOGENESIS	GOBP_MESONEPHRIC_TUBULE_MORPHOGENESIS		60	0.50898	2.05965	0	0.00105695	0.163	4392	tags=47%, list=19%, signal=58%
CYTOKINE MEDIATED SIGNALING PATHWAY	GOBP_CYTOKINE_MEDIATED_SIGNALING_PATHWAY		410	0.384912	2.05908	0	0.00105281	0.163	4805	tags=36%, list=21%, signal=45%
VASCULAR ASSOCIATED SMOOTH MUSCLE CELL MIGRATION	GOBP_VASCULAR_ASSOCIATED_SMOOTH_MUSCLE_CELL_MIGRATION		28	0.62117	2.05869	0	0.00104869	0.163	1197	tags=39%, list=5%, signal=41%
PHOSPHATIDYLINOSITOL 3 KINASE SIGNALING	GOBP_PHOSPHATIDYLINOSITOL_3_KINASE_SIGNALING		131	0.441474	2.05627	0	0.00107944	0.169	3471	tags=34%, list=15%, signal=40%
EPITHELIAL CELL APOPTOTIC PROCESS	GOBP_EPITHELIAL_CELL_APOPTOTIC_PROCESS		116	0.451096	2.05445	0	0.00112122	0.177	4478	tags=41%, list=20%, signal=50%
RESPONSE TO MOLECULE OF BACTERIAL ORIGIN	GOBP_RESPONSE_TO_MOLECULE_OF_BACTERIAL_ORIGIN		302	0.397484	2.05372	0	0.00112257	0.178	6870	tags=50%, list=30%, signal=71%
VASCULAR ENDOTHELIAL GROWTH FACTOR PRODUCTION	GOBP_VASCULAR_ENDOTHELIAL_GROWTH_FACTOR_PRODUCTION		37	0.571254	2.04988	0	0.00118108	0.189	7216	tags=70%, list=32%, signal=103%
POSITIVE REGULATION OF MONONUCLEAR CELL MIGRATION	GOBP_POSITIVE_REGULATION_OF_MONONUCLEAR_CELL_MIGRATION		68	0.497469	2.04956	0	0.0011822	0.19	5692	tags=49%, list=25%, signal=65%
COMPLEMENT ACTIVATION	GOBP_COMPLEMENT_ACTIVATION		43	0.545365	2.04876	0	0.0011945	0.192	3835	tags=42%, list=17%, signal=50%
GASTRULATION	GOBP_GASTRULATION		172	0.423953	2.04839	0	0.00119557	0.193	3596	tags=32%, list=16%, signal=38%
HEAD MORPHOGENESIS	GOBP_HEAD_MORPHOGENESIS		37	0.555918	2.04754	0	0.00120811	0.196	3124	tags=41%, list=14%, signal=47%
POSITIVE REGULATION OF STEM CELL PROLIFERATION	GOBP_POSITIVE_REGULATION_OF_STEM_CELL_PROLIFERATION		39	0.565022	2.04715	0	0.00120915	0.197	3572	tags=41%, list=16%, signal=49%
LEUKOCYTE ADHESION TO VASCULAR ENDOTHELIAL CELL	GOBP_LEUKOCYTE_ADHESION_TO_VASCULAR_ENDOTHELIAL_CELL		47	0.530626	2.0457	0	0.00122688	0.201	5077	tags=51%, list=22%, signal=66%
NEGATIVE REGULATION OF TRANSPORT	GOBP_NEGATIVE_REGULATION_OF_TRANSPORT		389	0.39047	2.0446	0	0.00126162	0.208	4278	tags=35%, list=19%, signal=43%
POSITIVE REGULATION OF MUSCLE HYPERTROPHY	GOBP_POSITIVE_REGULATION_OF_MUSCLE_HYPERTROPHY		25	0.616994	2.04455	0	0.00125691	0.208	2339	tags=44%, list=10%, signal=49%
SKELETAL MUSCLE ORGAN DEVELOPMENT	GOBP_SKELETAL_MUSCLE_ORGAN_DEVELOPMENT		154	0.42914	2.04386	0	0.00125774	0.209	4967	tags=43%, list=22%, signal=54%
ARTERY DEVELOPMENT	GOBP_ARTERY_DEVELOPMENT		98	0.461966	2.04355	0	0.00125858	0.21	6912	tags=56%, list=30%, signal=80%
REGULATION OF PLATELET ACTIVATION	GOBP_REGULATION_OF_PLATELET_ACTIVATION		44	0.535096	2.04231	0	0.00128142	0.215	4302	tags=48%, list=19%, signal=59%
ADENYLATE CYCLASE MODULATING G PROTEIN COUPLED RECEPTOR SIGNALING PATHWAY	GOBP_ADENYLATE_CYCLASE_MODULATING_G_PROTEIN_COUPLED_RECEPTOR_SIGNALING_PATHWAY		173	0.424967	2.04061	0	0.00130932	0.219	4896	tags=39%, list=22%, signal=50%
REGULATION OF LEUKOCYTE CHEMOTAXIS	GOBP_REGULATION_OF_LEUKOCYTE_CHEMOTAXIS		116	0.451311	2.04031	0	0.00130452	0.219	7989	tags=61%, list=35%, signal=94%
CELL CELL SIGNALING BY WNT	GOBP_CELL_CELL_SIGNALING_BY_WNT		430	0.379334	2.03762	0	0.00134308	0.224	5038	tags=38%, list=22%, signal=47%
NEGATIVE REGULATION OF CANONICAL WNT SIGNALING PATHWAY	GOBP_NEGATIVE_REGULATION_OF_CANONICAL_WNT_SIGNALING_PATHWAY		125	0.441504	2.03574	0	0.00137588	0.23	4368	tags=38%, list=19%, signal=46%
MONOCYTE CHEMOTAXIS	GOBP_MONOCYTE_CHEMOTAXIS		53	0.523336	2.03519	0	0.00139777	0.234	7661	tags=58%, list=34%, signal=88%
NEGATIVE REGULATION OF ENDOTHELIAL CELL PROLIFERATION	GOBP_NEGATIVE_REGULATION_OF_ENDOTHELIAL_CELL_PROLIFERATION		48	0.531459	2.03189	0	0.00144625	0.243	4086	tags=42%, list=18%, signal=51%
POSITIVE REGULATION OF PATHWAY RESTRICTED SMAD PROTEIN PHOSPHORYLATION	GOBP_POSITIVE_REGULATION_OF_PATHWAY_RESTRICTED_SMAD_PROTEIN_PHOSPHORYLATION		42	0.534359	2.03018	0	0.00147853	0.249	4240	tags=48%, list=19%, signal=58%
POSITIVE REGULATION OF LEUKOCYTE CHEMOTAXIS	GOBP_POSITIVE_REGULATION_OF_LEUKOCYTE_CHEMOTAXIS		90	0.464808	2.02987	0	0.00148903	0.251	7989	tags=62%, list=35%, signal=96%
CRANIAL SKELETAL SYSTEM DEVELOPMENT	GOBP_CRANIAL_SKELETAL_SYSTEM_DEVELOPMENT		64	0.505064	2.02892	0	0.00152607	0.256	3572	tags=38%, list=16%, signal=44%
REGULATION OF STRIATED MUSCLE CONTRACTION	GOBP_REGULATION_OF_STRIATED_MUSCLE_CONTRACTION		81	0.484342	2.02876	0	0.00152591	0.257	4640	tags=44%, list=20%, signal=56%
MYELOID DENDRITIC CELL ACTIVATION	GOBP_MYELOID_DENDRITIC_CELL_ACTIVATION		26	0.616926	2.02859	0	0.0015205	0.257	6020	tags=65%, list=27%, signal=89%
REGULATION OF CELL CELL ADHESION	GOBP_REGULATION_OF_CELL_CELL_ADHESION		440	0.37574	2.02408	0	0.00159871	0.27	5649	tags=39%, list=25%, signal=51%
INOSITOL LIPID MEDIATED SIGNALING	GOBP_INOSITOL_LIPID_MEDIATED_SIGNALING		162	0.419567	2.02282	0	0.00160856	0.273	3560	tags=33%, list=16%, signal=39%
CALCIUM MEDIATED SIGNALING	GOBP_CALCIUM_MEDIATED_SIGNALING		172	0.416648	2.02172	0	0.00162368	0.276	4715	tags=40%, list=21%, signal=50%
NEGATIVE REGULATION OF LYMPHOCYTE ACTIVATION	GOBP_NEGATIVE_REGULATION_OF_LYMPHOCYTE_ACTIVATION		148	0.431028	2.0205	0	0.00164404	0.279	5649	tags=45%, list=25%, signal=60%
REGULATION OF CHEMOTAXIS	GOBP_REGULATION_OF_CHEMOTAXIS		207	0.409214	2.01983	0	0.00166922	0.282	5692	tags=43%, list=25%, signal=56%
REGULATION OF MORPHOGENESIS OF A BRANCHING STRUCTURE	GOBP_REGULATION_OF_MORPHOGENESIS_OF_A_BRANCHING_STRUCTURE		48	0.52542	2.01936	0	0.00166858	0.283	4409	tags=44%, list=19%, signal=54%
LEUKOCYTE PROLIFERATION	GOBP_LEUKOCYTE_PROLIFERATION		298	0.390185	2.01932	0	0.00166281	0.283	6828	tags=50%, list=30%, signal=71%
PHARYNGEAL SYSTEM DEVELOPMENT	GOBP_PHARYNGEAL_SYSTEM_DEVELOPMENT		26	0.608521	2.0192	0	0.00165707	0.283	1250	tags=35%, list=6%, signal=37%
CELLULAR DEFENSE RESPONSE	GOBP_CELLULAR_DEFENSE_RESPONSE		43	0.537822	2.01919	0	0.00165138	0.283	1570	tags=28%, list=7%, signal=30%
GRANULOCYTE CHEMOTAXIS	GOBP_GRANULOCYTE_CHEMOTAXIS		109	0.445172	2.01885	0	0.00165079	0.283	7955	tags=61%, list=35%, signal=94%
ENDOCARDIAL CUSHION FORMATION	GOBP_ENDOCARDIAL_CUSHION_FORMATION		29	0.584613	2.01872	0	0.00164515	0.283	4412	tags=55%, list=19%, signal=68%
MORPHOGENESIS OF AN EPITHELIAL FOLD	GOBP_MORPHOGENESIS_OF_AN_EPITHELIAL_FOLD		23	0.625653	2.0166	0	0.00171062	0.291	4409	tags=65%, list=19%, signal=81%
LEUKOCYTE TETHERING OR ROLLING	GOBP_LEUKOCYTE_TETHERING_OR_ROLLING		28	0.596228	2.01614	0	0.00173511	0.296	5077	tags=61%, list=22%, signal=78%
REGULATION OF RESPONSE TO WOUNDING	GOBP_REGULATION_OF_RESPONSE_TO_WOUNDING		140	0.429582	2.0161	0	0.00173415	0.297	4439	tags=36%, list=20%, signal=45%
REGULATION OF LIPASE ACTIVITY	GOBP_REGULATION_OF_LIPASE_ACTIVITY		77	0.471795	2.0159	0	0.00172832	0.297	3560	tags=38%, list=16%, signal=45%
POSITIVE CHEMOTAXIS	GOBP_POSITIVE_CHEMOTAXIS		54	0.50623	2.01568	0	0.00173254	0.298	5087	tags=48%, list=22%, signal=62%
BLOOD VESSEL ENDOTHELIAL CELL MIGRATION	GOBP_BLOOD_VESSEL_ENDOTHELIAL_CELL_MIGRATION		130	0.43709	2.01558	0	0.00172675	0.298	5174	tags=41%, list=23%, signal=52%
POSITIVE REGULATION OF PROTEIN KINASE B SIGNALING	GOBP_POSITIVE_REGULATION_OF_PROTEIN_KINASE_B_SIGNALING		104	0.453359	2.01555	0	0.00173093	0.299	6468	tags=51%, list=28%, signal=71%
REGULATION OF MYELOID LEUKOCYTE DIFFERENTIATION	GOBP_REGULATION_OF_MYELOID_LEUKOCYTE_DIFFERENTIATION		104	0.454383	2.01416	0	0.00175956	0.304	6512	tags=52%, list=29%, signal=72%
COLLAGEN BIOSYNTHETIC PROCESS	GOBP_COLLAGEN_BIOSYNTHETIC_PROCESS		43	0.540485	2.01364	0	0.00175862	0.305	7397	tags=67%, list=33%, signal=100%
MACROPHAGE DIFFERENTIATION	GOBP_MACROPHAGE_DIFFERENTIATION		51	0.527126	2.01342	0	0.0017725	0.308	4576	tags=45%, list=20%, signal=56%
PEPTIDYL TYROSINE MODIFICATION	GOBP_PEPTIDYL_TYROSINE_MODIFICATION		332	0.384043	2.01333	0	0.00177161	0.308	4556	tags=35%, list=20%, signal=43%
REGULATION OF EXTRACELLULAR MATRIX ORGANIZATION	GOBP_REGULATION_OF_EXTRACELLULAR_MATRIX_ORGANIZATION		56	0.507647	2.01245	0	0.00177557	0.309	3094	tags=36%, list=14%, signal=41%
LYMPHOCYTE MIGRATION	GOBP_LYMPHOCYTE_MIGRATION		104	0.454497	2.01177	0	0.00177458	0.31	5645	tags=47%, list=25%, signal=62%
REGULATION OF MUSCLE HYPERTROPHY	GOBP_REGULATION_OF_MUSCLE_HYPERTROPHY		57	0.503769	2.01056	0	0.00181707	0.315	2525	tags=35%, list=11%, signal=39%
RECEPTOR SIGNALING PATHWAY VIA STAT	GOBP_RECEPTOR_SIGNALING_PATHWAY_VIA_STAT		135	0.426711	2.01021	0	0.00181117	0.315	6352	tags=51%, list=28%, signal=71%
SEQUESTERING OF TRIGLYCERIDE	GOBP_SEQUESTERING_OF_TRIGLYCERIDE		16	0.683022	2.00977	0	0.00180531	0.315	2876	tags=50%, list=13%, signal=57%
NEGATIVE REGULATION OF MONOATOMIC ION TRANSPORT	GOBP_NEGATIVE_REGULATION_OF_MONOATOMIC_ION_TRANSPORT		108	0.449777	2.00937	0	0.0018042	0.316	4700	tags=44%, list=21%, signal=55%
VENTRICULAR SEPTUM MORPHOGENESIS	GOBP_VENTRICULAR_SEPTUM_MORPHOGENESIS		40	0.528291	2.00849	0	0.00183679	0.323	1851	tags=35%, list=8%, signal=38%
CARDIAC MUSCLE CELL CONTRACTION	GOBP_CARDIAC_MUSCLE_CELL_CONTRACTION		67	0.485333	2.00777	0	0.0018783	0.328	4073	tags=36%, list=18%, signal=44%
NEURAL CREST CELL DIFFERENTIATION	GOBP_NEURAL_CREST_CELL_DIFFERENTIATION		90	0.462087	2.00735	0	0.0018723	0.328	4368	tags=43%, list=19%, signal=53%
POSITIVE REGULATION OF PHOSPHATIDYLINOSITOL 3 KINASE SIGNALING	GOBP_POSITIVE_REGULATION_OF_PHOSPHATIDYLINOSITOL_3_KINASE_SIGNALING		76	0.473787	2.00697	0	0.00188058	0.329	3471	tags=37%, list=15%, signal=43%
REGULATION OF MUSCLE ADAPTATION	GOBP_REGULATION_OF_MUSCLE_ADAPTATION		73	0.474311	2.00619	0	0.00188399	0.331	3987	tags=41%, list=18%, signal=50%
REGULATION OF SMOOTH MUSCLE CONTRACTION	GOBP_REGULATION_OF_SMOOTH_MUSCLE_CONTRACTION		52	0.518058	2.00576	0	0.00188753	0.333	3577	tags=46%, list=16%, signal=55%
REGULATION OF SYSTEMIC ARTERIAL BLOOD PRESSURE MEDIATED BY A CHEMICAL SIGNAL	GOBP_REGULATION_OF_SYSTEMIC_ARTERIAL_BLOOD_PRESSURE_MEDIATED_BY_A_CHEMICAL_SIGNAL		41	0.533607	2.00464	0	0.00190953	0.339	3679	tags=46%, list=16%, signal=55%
REGULATION OF LEUKOCYTE PROLIFERATION	GOBP_REGULATION_OF_LEUKOCYTE_PROLIFERATION		236	0.40266	2.00223	0	0.00195491	0.345	6828	tags=52%, list=30%, signal=73%
STEM CELL DIVISION	GOBP_STEM_CELL_DIVISION		30	0.581979	2.00219	0.00185529	0.00194879	0.345	4042	tags=50%, list=18%, signal=61%
EPITHELIAL CELL DEVELOPMENT	GOBP_EPITHELIAL_CELL_DEVELOPMENT		194	0.409362	2.00117	0	0.00198881	0.353	4372	tags=37%, list=19%, signal=45%
REGULATION OF MONOCYTE CHEMOTAXIS	GOBP_REGULATION_OF_MONOCYTE_CHEMOTAXIS		26	0.603709	1.99962	0	0.00203345	0.362	1775	tags=31%, list=8%, signal=33%
NITRIC OXIDE SYNTHASE BIOSYNTHETIC PROCESS	GOBP_NITRIC_OXIDE_SYNTHASE_BIOSYNTHETIC_PROCESS		19	0.651946	1.99942	0	0.00203183	0.363	5092	tags=68%, list=22%, signal=88%
ENDOTHELIAL CELL PROLIFERATION	GOBP_ENDOTHELIAL_CELL_PROLIFERATION		161	0.419395	1.99895	0	0.00204391	0.366	4186	tags=35%, list=18%, signal=43%
LEUKOCYTE CHEMOTAXIS	GOBP_LEUKOCYTE_CHEMOTAXIS		208	0.401408	1.99775	0	0.00207467	0.371	5692	tags=40%, list=25%, signal=53%
PATHWAY RESTRICTED SMAD PROTEIN PHOSPHORYLATION	GOBP_PATHWAY_RESTRICTED_SMAD_PROTEIN_PHOSPHORYLATION		59	0.505047	1.99681	0	0.00211856	0.375	4240	tags=47%, list=19%, signal=58%
NEGATIVE REGULATION OF EXTRINSIC APOPTOTIC SIGNALING PATHWAY VIA DEATH DOMAIN RECEPTORS	GOBP_NEGATIVE_REGULATION_OF_EXTRINSIC_APOPTOTIC_SIGNALING_PATHWAY_VIA_DEATH_DOMAIN_RECEPTORS		27	0.590686	1.99642	0	0.0021349	0.38	4478	tags=48%, list=20%, signal=60%
CARDIAC EPITHELIAL TO MESENCHYMAL TRANSITION	GOBP_CARDIAC_EPITHELIAL_TO_MESENCHYMAL_TRANSITION		36	0.550898	1.99634	0	0.00212837	0.38	5606	tags=56%, list=25%, signal=74%
MEMBRANE INVAGINATION	GOBP_MEMBRANE_INVAGINATION		64	0.488139	1.99491	0	0.00214913	0.385	4108	tags=41%, list=18%, signal=49%
I KAPPAB KINASE NF KAPPAB SIGNALING	GOBP_I_KAPPAB_KINASE_NF_KAPPAB_SIGNALING		277	0.39392	1.99393	0	0.00216085	0.387	4828	tags=39%, list=21%, signal=48%
GLOMERULAR EPITHELIUM DEVELOPMENT	GOBP_GLOMERULAR_EPITHELIUM_DEVELOPMENT		23	0.607702	1.99378	0.0018622	0.00216312	0.388	4050	tags=48%, list=18%, signal=58%
MESODERM DEVELOPMENT	GOBP_MESODERM_DEVELOPMENT		109	0.435927	1.9924	0	0.00218353	0.392	4412	tags=36%, list=19%, signal=44%
RELAXATION OF MUSCLE	GOBP_RELAXATION_OF_MUSCLE		29	0.578043	1.99209	0	0.00218586	0.393	3666	tags=55%, list=16%, signal=66%
NEGATIVE CHEMOTAXIS	GOBP_NEGATIVE_CHEMOTAXIS		44	0.532862	1.9905	0	0.00222414	0.4	2966	tags=43%, list=13%, signal=50%
REGULATION OF COMPLEMENT ACTIVATION	GOBP_REGULATION_OF_COMPLEMENT_ACTIVATION		18	0.655036	1.99021	0	0.00221748	0.4	3835	tags=50%, list=17%, signal=60%
CANONICAL WNT SIGNALING PATHWAY	GOBP_CANONICAL_WNT_SIGNALING_PATHWAY		287	0.387398	1.9882	0	0.00226398	0.407	4503	tags=37%, list=20%, signal=45%
NEGATIVE REGULATION OF CELL CYCLE G1 S PHASE TRANSITION	GOBP_NEGATIVE_REGULATION_OF_CELL_CYCLE_G1_S_PHASE_TRANSITION		76	0.466661	1.98807	0	0.00227052	0.409	4294	tags=39%, list=19%, signal=49%
POSITIVE REGULATION OF MONOCYTE CHEMOTAXIS	GOBP_POSITIVE_REGULATION_OF_MONOCYTE_CHEMOTAXIS		19	0.650154	1.98729	0	0.00229017	0.41	1614	tags=32%, list=7%, signal=34%
GRANULOCYTE MIGRATION	GOBP_GRANULOCYTE_MIGRATION		129	0.427022	1.98703	0	0.00230104	0.412	7955	tags=61%, list=35%, signal=94%
PIGMENT CELL DIFFERENTIATION	GOBP_PIGMENT_CELL_DIFFERENTIATION		31	0.564639	1.98686	0	0.00230301	0.414	2479	tags=42%, list=11%, signal=47%
NEGATIVE REGULATION OF EPITHELIAL CELL MIGRATION	GOBP_NEGATIVE_REGULATION_OF_EPITHELIAL_CELL_MIGRATION		75	0.468965	1.9865	0	0.00230058	0.415	4086	tags=36%, list=18%, signal=44%
SECOND MESSENGER MEDIATED SIGNALING	GOBP_SECOND_MESSENGER_MEDIATED_SIGNALING		258	0.393261	1.98384	0	0.00236792	0.428	3435	tags=30%, list=15%, signal=35%
RETINA VASCULATURE DEVELOPMENT IN CAMERA TYPE EYE	GOBP_RETINA_VASCULATURE_DEVELOPMENT_IN_CAMERA_TYPE_EYE		18	0.662791	1.98363	0	0.00237413	0.431	4405	tags=67%, list=19%, signal=83%
DEVELOPMENT OF PRIMARY SEXUAL CHARACTERISTICS	GOBP_DEVELOPMENT_OF_PRIMARY_SEXUAL_CHARACTERISTICS		188	0.40812	1.98309	0	0.00240587	0.438	5499	tags=43%, list=24%, signal=56%
REGULATION OF MACROPHAGE ACTIVATION	GOBP_REGULATION_OF_MACROPHAGE_ACTIVATION		54	0.503881	1.98262	0	0.00241186	0.44	2010	tags=28%, list=9%, signal=30%
POSITIVE REGULATION OF SKELETAL MUSCLE TISSUE DEVELOPMENT	GOBP_POSITIVE_REGULATION_OF_SKELETAL_MUSCLE_TISSUE_DEVELOPMENT		15	0.684072	1.98243	0	0.00240487	0.44	4643	tags=60%, list=20%, signal=75%
LEUKOCYTE ACTIVATION INVOLVED IN INFLAMMATORY RESPONSE	GOBP_LEUKOCYTE_ACTIVATION_INVOLVED_IN_INFLAMMATORY_RESPONSE		42	0.519607	1.98151	0	0.00241939	0.443	4526	tags=45%, list=20%, signal=56%
COMPLEMENT ACTIVATION CLASSICAL PATHWAY	GOBP_COMPLEMENT_ACTIVATION_CLASSICAL_PATHWAY		26	0.589014	1.98127	0	0.00241673	0.444	6633	tags=62%, list=29%, signal=87%
NEGATIVE REGULATION OF SMOOTH MUSCLE CELL PROLIFERATION	GOBP_NEGATIVE_REGULATION_OF_SMOOTH_MUSCLE_CELL_PROLIFERATION		51	0.508886	1.98091	0	0.00241834	0.445	4132	tags=43%, list=18%, signal=53%
EMBRYO IMPLANTATION	GOBP_EMBRYO_IMPLANTATION		45	0.518968	1.9808	0.00178571	0.00241141	0.445	3683	tags=42%, list=16%, signal=50%
NEGATIVE REGULATION OF CHONDROCYTE DIFFERENTIATION	GOBP_NEGATIVE_REGULATION_OF_CHONDROCYTE_DIFFERENTIATION		23	0.619235	1.9805	0	0.00240869	0.445	4285	tags=57%, list=19%, signal=70%
REGULATION OF CYTOSKELETON ORGANIZATION	GOBP_REGULATION_OF_CYTOSKELETON_ORGANIZATION		491	0.364108	1.97818	0	0.00244812	0.45	3867	tags=31%, list=17%, signal=36%
POSITIVE REGULATION OF ORGAN GROWTH	GOBP_POSITIVE_REGULATION_OF_ORGAN_GROWTH		42	0.530995	1.97815	0.00179533	0.00244117	0.45	4783	tags=45%, list=21%, signal=57%
CELL DIFFERENTIATION INVOLVED IN METANEPHROS DEVELOPMENT	GOBP_CELL_DIFFERENTIATION_INVOLVED_IN_METANEPHROS_DEVELOPMENT		20	0.623609	1.97809	0	0.00243847	0.45	6635	tags=80%, list=29%, signal=113%
REGULATION OF ESTABLISHMENT OF PLANAR POLARITY	GOBP_REGULATION_OF_ESTABLISHMENT_OF_PLANAR_POLARITY		54	0.498715	1.97778	0	0.00243158	0.45	3658	tags=41%, list=16%, signal=48%
POSITIVE REGULATION OF TRANSFORMING GROWTH FACTOR BETA PRODUCTION	GOBP_POSITIVE_REGULATION_OF_TRANSFORMING_GROWTH_FACTOR_BETA_PRODUCTION		20	0.629127	1.97743	0.00187617	0.00242892	0.451	4097	tags=55%, list=18%, signal=67%
NEGATIVE REGULATION OF CELL ADHESION	GOBP_NEGATIVE_REGULATION_OF_CELL_ADHESION		269	0.390332	1.97714	0	0.00243451	0.452	4198	tags=34%, list=18%, signal=41%
RESPONSE TO INTERFERON ALPHA	GOBP_RESPONSE_TO_INTERFERON_ALPHA		18	0.659684	1.97632	0.0019305	0.00245693	0.454	5365	tags=72%, list=24%, signal=94%
REGULATION OF SMOOTH MUSCLE CELL DIFFERENTIATION	GOBP_REGULATION_OF_SMOOTH_MUSCLE_CELL_DIFFERENTIATION		34	0.550997	1.97579	0	0.00246664	0.458	5700	tags=56%, list=25%, signal=74%
REGULATION OF T CELL ACTIVATION	GOBP_REGULATION_OF_T_CELL_ACTIVATION		341	0.377331	1.97383	0	0.00251777	0.468	5649	tags=38%, list=25%, signal=50%
REGULATION OF RELEASE OF SEQUESTERED CALCIUM ION INTO CYTOSOL	GOBP_REGULATION_OF_RELEASE_OF_SEQUESTERED_CALCIUM_ION_INTO_CYTOSOL		71	0.465965	1.97361	0	0.00251489	0.469	4640	tags=41%, list=20%, signal=51%
SPROUTING ANGIOGENESIS	GOBP_SPROUTING_ANGIOGENESIS		137	0.426886	1.97152	0	0.00255754	0.476	5418	tags=40%, list=24%, signal=52%
GLIOGENESIS	GOBP_GLIOGENESIS		283	0.381361	1.97067	0	0.00258337	0.48	5046	tags=36%, list=22%, signal=46%
REGULATION OF SYSTEMIC ARTERIAL BLOOD PRESSURE BY HORMONE	GOBP_REGULATION_OF_SYSTEMIC_ARTERIAL_BLOOD_PRESSURE_BY_HORMONE		33	0.550823	1.96982	0	0.00258443	0.481	3679	tags=45%, list=16%, signal=54%
REGULATION OF CELLULAR RESPONSE TO TRANSFORMING GROWTH FACTOR BETA STIMULUS	GOBP_REGULATION_OF_CELLULAR_RESPONSE_TO_TRANSFORMING_GROWTH_FACTOR_BETA_STIMULUS		135	0.425075	1.96829	0	0.00263477	0.491	5232	tags=43%, list=23%, signal=55%
REGULATION OF SUPRAMOLECULAR FIBER ORGANIZATION	GOBP_REGULATION_OF_SUPRAMOLECULAR_FIBER_ORGANIZATION		352	0.379242	1.96803	0	0.00263977	0.493	4126	tags=33%, list=18%, signal=40%
NEUTROPHIL CHEMOTAXIS	GOBP_NEUTROPHIL_CHEMOTAXIS		87	0.453889	1.96612	0	0.0026894	0.498	8750	tags=69%, list=39%, signal=112%
REGULATION OF ENDOTHELIAL CELL DIFFERENTIATION	GOBP_REGULATION_OF_ENDOTHELIAL_CELL_DIFFERENTIATION		39	0.534396	1.96591	0	0.00268608	0.498	4099	tags=46%, list=18%, signal=56%
FIBROBLAST GROWTH FACTOR RECEPTOR SIGNALING PATHWAY	GOBP_FIBROBLAST_GROWTH_FACTOR_RECEPTOR_SIGNALING_PATHWAY		68	0.466511	1.96579	0	0.00268284	0.499	4425	tags=46%, list=19%, signal=56%
RESPIRATORY SYSTEM DEVELOPMENT	GOBP_RESPIRATORY_SYSTEM_DEVELOPMENT		197	0.402452	1.96528	0	0.00269574	0.501	4967	tags=40%, list=22%, signal=50%
PROTEIN K48 LINKED UBIQUITINATION	GOBP_PROTEIN_K48_LINKED_UBIQUITINATION		68	0.477002	1.965	0	0.00270066	0.502	4651	tags=38%, list=20%, signal=48%
NEGATIVE REGULATION OF EXTRINSIC APOPTOTIC SIGNALING PATHWAY	GOBP_NEGATIVE_REGULATION_OF_EXTRINSIC_APOPTOTIC_SIGNALING_PATHWAY		86	0.4582	1.96346	0	0.00274126	0.508	6468	tags=53%, list=28%, signal=75%
LAMELLIPODIUM ORGANIZATION	GOBP_LAMELLIPODIUM_ORGANIZATION		84	0.448903	1.96341	0.00183824	0.0027339	0.508	2724	tags=33%, list=12%, signal=38%
NEGATIVE REGULATION OF LEUKOCYTE MEDIATED IMMUNITY	GOBP_NEGATIVE_REGULATION_OF_LEUKOCYTE_MEDIATED_IMMUNITY		61	0.486645	1.96305	0	0.00273463	0.509	7463	tags=66%, list=33%, signal=97%
CARDIAC MYOFIBRIL ASSEMBLY	GOBP_CARDIAC_MYOFIBRIL_ASSEMBLY		15	0.677017	1.96292	0.00189036	0.00273128	0.509	4286	tags=60%, list=19%, signal=74%
POSITIVE REGULATION OF FIBROBLAST PROLIFERATION	GOBP_POSITIVE_REGULATION_OF_FIBROBLAST_PROLIFERATION		49	0.507673	1.96158	0	0.00277154	0.515	7638	tags=65%, list=34%, signal=98%
REGULATION OF EXTRINSIC APOPTOTIC SIGNALING PATHWAY	GOBP_REGULATION_OF_EXTRINSIC_APOPTOTIC_SIGNALING_PATHWAY		139	0.416272	1.96135	0	0.00276417	0.515	4828	tags=38%, list=21%, signal=48%
BONE MORPHOGENESIS	GOBP_BONE_MORPHOGENESIS		91	0.444928	1.9611	0	0.00276079	0.515	5371	tags=45%, list=24%, signal=59%
MYELOID DENDRITIC CELL DIFFERENTIATION	GOBP_MYELOID_DENDRITIC_CELL_DIFFERENTIATION		17	0.671764	1.96099	0.00185529	0.00276144	0.516	4347	tags=59%, list=19%, signal=73%
PHAGOCYTOSIS ENGULFMENT	GOBP_PHAGOCYTOSIS_ENGULFMENT		48	0.504791	1.95997	0	0.00278542	0.521	4108	tags=42%, list=18%, signal=51%
ACTIN POLYMERIZATION OR DEPOLYMERIZATION	GOBP_ACTIN_POLYMERIZATION_OR_DEPOLYMERIZATION		180	0.401501	1.95988	0	0.00278592	0.521	3991	tags=34%, list=18%, signal=41%
LEUKOCYTE MEDIATED IMMUNITY	GOBP_LEUKOCYTE_MEDIATED_IMMUNITY		353	0.370326	1.9596	0	0.00279792	0.525	5692	tags=41%, list=25%, signal=53%
RESPONSE TO CORTICOSTEROID	GOBP_RESPONSE_TO_CORTICOSTEROID		142	0.418494	1.95912	0	0.00280618	0.527	4643	tags=40%, list=20%, signal=50%
REGULATION OF ACTIN FILAMENT ORGANIZATION	GOBP_REGULATION_OF_ACTIN_FILAMENT_ORGANIZATION		252	0.387808	1.95895	0	0.0028067	0.528	3991	tags=33%, list=18%, signal=40%
STRESS ACTIVATED PROTEIN KINASE SIGNALING CASCADE	GOBP_STRESS_ACTIVATED_PROTEIN_KINASE_SIGNALING_CASCADE		227	0.389094	1.95882	0	0.00279939	0.528	3877	tags=32%, list=17%, signal=38%
APPENDAGE MORPHOGENESIS	GOBP_APPENDAGE_MORPHOGENESIS		137	0.425061	1.95698	0	0.00284566	0.535	4967	tags=39%, list=22%, signal=50%
RESPONSE TO STEROID HORMONE	GOBP_RESPONSE_TO_STEROID_HORMONE		298	0.382361	1.95575	0	0.00288851	0.541	4717	tags=36%, list=21%, signal=45%
POSITIVE REGULATION OF STEM CELL DIFFERENTIATION	GOBP_POSITIVE_REGULATION_OF_STEM_CELL_DIFFERENTIATION		18	0.647933	1.95535	0	0.00289259	0.542	5199	tags=61%, list=23%, signal=79%
CELL MIGRATION INVOLVED IN SPROUTING ANGIOGENESIS	GOBP_CELL_MIGRATION_INVOLVED_IN_SPROUTING_ANGIOGENESIS		64	0.474403	1.95323	0	0.00296562	0.552	5174	tags=42%, list=23%, signal=54%
ACTIN FILAMENT ORGANIZATION	GOBP_ACTIN_FILAMENT_ORGANIZATION		413	0.366343	1.95311	0	0.00296563	0.553	4307	tags=33%, list=19%, signal=40%
REGULATION OF CELL KILLING	GOBP_REGULATION_OF_CELL_KILLING		98	0.443217	1.95188	0	0.00302257	0.56	4526	tags=40%, list=20%, signal=49%
POSITIVE REGULATION OF PATTERN RECOGNITION RECEPTOR SIGNALING PATHWAY	GOBP_POSITIVE_REGULATION_OF_PATTERN_RECOGNITION_RECEPTOR_SIGNALING_PATHWAY		39	0.525951	1.95101	0	0.00305276	0.566	5721	tags=46%, list=25%, signal=62%
POSITIVE REGULATION OF PEPTIDYL TYROSINE PHOSPHORYLATION	GOBP_POSITIVE_REGULATION_OF_PEPTIDYL_TYROSINE_PHOSPHORYLATION		151	0.412063	1.95047	0	0.00305269	0.566	4556	tags=38%, list=20%, signal=47%
POSITIVE REGULATION OF TRANSMEMBRANE RECEPTOR PROTEIN SERINE THREONINE KINASE SIGNALING PATHWAY	GOBP_POSITIVE_REGULATION_OF_TRANSMEMBRANE_RECEPTOR_PROTEIN_SERINE_THREONINE_KINASE_SIGNALING_PATHWAY		107	0.435763	1.95028	0	0.00305631	0.568	4400	tags=40%, list=19%, signal=50%
REGULATION OF NEURON DIFFERENTIATION	GOBP_REGULATION_OF_NEURON_DIFFERENTIATION		162	0.406099	1.94985	0	0.00307115	0.57	4480	tags=37%, list=20%, signal=46%
RESPONSE TO FIBROBLAST GROWTH FACTOR	GOBP_RESPONSE_TO_FIBROBLAST_GROWTH_FACTOR		96	0.446671	1.94967	0	0.00306711	0.571	5147	tags=46%, list=23%, signal=59%
TRABECULA FORMATION	GOBP_TRABECULA_FORMATION		23	0.610565	1.94902	0.00186567	0.00307047	0.572	3937	tags=61%, list=17%, signal=74%
POSITIVE REGULATION OF PHOSPHOLIPASE ACTIVITY	GOBP_POSITIVE_REGULATION_OF_PHOSPHOLIPASE_ACTIVITY		50	0.492681	1.94872	0	0.00307023	0.574	3560	tags=40%, list=16%, signal=47%
MYELOID CELL DIFFERENTIATION	GOBP_MYELOID_CELL_DIFFERENTIATION		381	0.371651	1.94722	0	0.00315211	0.585	5655	tags=38%, list=25%, signal=50%
POSITIVE REGULATION OF EPITHELIAL CELL PROLIFERATION	GOBP_POSITIVE_REGULATION_OF_EPITHELIAL_CELL_PROLIFERATION		192	0.399476	1.94711	0	0.00314421	0.585	4442	tags=37%, list=20%, signal=46%
NEGATIVE REGULATION OF LEUKOCYTE PROLIFERATION	GOBP_NEGATIVE_REGULATION_OF_LEUKOCYTE_PROLIFERATION		86	0.449778	1.94688	0	0.00315482	0.587	6828	tags=56%, list=30%, signal=80%
NEGATIVE REGULATION OF MONONUCLEAR CELL MIGRATION	GOBP_NEGATIVE_REGULATION_OF_MONONUCLEAR_CELL_MIGRATION		23	0.59018	1.94671	0	0.00315072	0.587	3297	tags=52%, list=15%, signal=61%
CORTICAL CYTOSKELETON ORGANIZATION	GOBP_CORTICAL_CYTOSKELETON_ORGANIZATION		47	0.506172	1.94642	0	0.00314658	0.587	3264	tags=43%, list=14%, signal=50%
CARDIAC ATRIUM DEVELOPMENT	GOBP_CARDIAC_ATRIUM_DEVELOPMENT		32	0.541878	1.94539	0	0.00318641	0.593	4240	tags=47%, list=19%, signal=58%
PULMONARY VALVE MORPHOGENESIS	GOBP_PULMONARY_VALVE_MORPHOGENESIS		18	0.655901	1.94509	0	0.00318586	0.593	1833	tags=39%, list=8%, signal=42%
BONE MINERALIZATION	GOBP_BONE_MINERALIZATION		108	0.429468	1.94419	0	0.00321111	0.598	4584	tags=41%, list=20%, signal=51%
PHAGOCYTOSIS	GOBP_PHAGOCYTOSIS		213	0.395906	1.94416	0	0.0032032	0.598	4997	tags=39%, list=22%, signal=50%
STEM CELL DEVELOPMENT	GOBP_STEM_CELL_DEVELOPMENT		83	0.4575	1.94378	0	0.00320983	0.599	4368	tags=43%, list=19%, signal=54%
POSITIVE REGULATION OF INTERLEUKIN 1 PRODUCTION	GOBP_POSITIVE_REGULATION_OF_INTERLEUKIN_1_PRODUCTION		67	0.465607	1.94378	0	0.00320196	0.599	4805	tags=49%, list=21%, signal=62%
POSITIVE REGULATION OF CELL SUBSTRATE JUNCTION ORGANIZATION	GOBP_POSITIVE_REGULATION_OF_CELL_SUBSTRATE_JUNCTION_ORGANIZATION		30	0.574309	1.94364	0	0.00320493	0.601	4126	tags=57%, list=18%, signal=69%
INTERLEUKIN 6 PRODUCTION	GOBP_INTERLEUKIN_6_PRODUCTION		146	0.411077	1.9431	0	0.00321158	0.602	4928	tags=41%, list=22%, signal=52%
T CELL PROLIFERATION	GOBP_T_CELL_PROLIFERATION		193	0.396181	1.94103	0	0.00327247	0.608	7101	tags=52%, list=31%, signal=75%
REGULATION OF CANONICAL WNT SIGNALING PATHWAY	GOBP_REGULATION_OF_CANONICAL_WNT_SIGNALING_PATHWAY		238	0.385386	1.93933	0	0.00336127	0.618	4503	tags=36%, list=20%, signal=44%
POSITIVE REGULATION OF RESPONSE TO WOUNDING	GOBP_POSITIVE_REGULATION_OF_RESPONSE_TO_WOUNDING		64	0.469432	1.93924	0	0.00336027	0.618	4439	tags=34%, list=20%, signal=43%
T CELL ACTIVATION	GOBP_T_CELL_ACTIVATION		498	0.356993	1.93919	0	0.00335215	0.618	5649	tags=37%, list=25%, signal=48%
POSITIVE REGULATION OF LIPASE ACTIVITY	GOBP_POSITIVE_REGULATION_OF_LIPASE_ACTIVITY		57	0.491669	1.93912	0	0.00334767	0.618	3560	tags=39%, list=16%, signal=46%
UROGENITAL SYSTEM DEVELOPMENT	GOBP_UROGENITAL_SYSTEM_DEVELOPMENT		61	0.481518	1.9391	0	0.00333962	0.618	4409	tags=44%, list=19%, signal=55%
POSITIVE REGULATION OF ENDOTHELIAL CELL MIGRATION	GOBP_POSITIVE_REGULATION_OF_ENDOTHELIAL_CELL_MIGRATION		111	0.429762	1.93776	0	0.00336003	0.619	5053	tags=42%, list=22%, signal=54%
POSITIVE REGULATION OF CELL ACTIVATION	GOBP_POSITIVE_REGULATION_OF_CELL_ACTIVATION		362	0.367603	1.93719	0	0.00339466	0.625	6899	tags=48%, list=30%, signal=67%
BRANCHING INVOLVED IN BLOOD VESSEL MORPHOGENESIS	GOBP_BRANCHING_INVOLVED_IN_BLOOD_VESSEL_MORPHOGENESIS		31	0.55788	1.93691	0	0.00339006	0.625	4763	tags=55%, list=21%, signal=69%
REGULATION OF WNT SIGNALING PATHWAY	GOBP_REGULATION_OF_WNT_SIGNALING_PATHWAY		312	0.372911	1.93638	0	0.00341724	0.627	5376	tags=39%, list=24%, signal=51%
ACUTE PHASE RESPONSE	GOBP_ACUTE_PHASE_RESPONSE		32	0.548914	1.93637	0	0.00340913	0.627	3506	tags=41%, list=15%, signal=48%
NEGATIVE REGULATION OF LEUKOCYTE MIGRATION	GOBP_NEGATIVE_REGULATION_OF_LEUKOCYTE_MIGRATION		47	0.495135	1.93587	0	0.00341877	0.628	3297	tags=38%, list=15%, signal=45%
EMBRYONIC FORELIMB MORPHOGENESIS	GOBP_EMBRYONIC_FORELIMB_MORPHOGENESIS		31	0.550135	1.93559	0	0.00341769	0.628	5168	tags=61%, list=23%, signal=79%
RELAXATION OF CARDIAC MUSCLE	GOBP_RELAXATION_OF_CARDIAC_MUSCLE		17	0.655617	1.93514	0.00386847	0.00342005	0.628	3666	tags=65%, list=16%, signal=77%
ACTIVATION OF INNATE IMMUNE RESPONSE	GOBP_ACTIVATION_OF_INNATE_IMMUNE_RESPONSE		217	0.392318	1.93341	0	0.00347813	0.636	6218	tags=47%, list=27%, signal=63%
REGULATION OF MICROTUBULE DEPOLYMERIZATION	GOBP_REGULATION_OF_MICROTUBULE_DEPOLYMERIZATION		28	0.573701	1.93334	0	0.00347348	0.636	3761	tags=46%, list=17%, signal=56%
SUBSTANTIA NIGRA DEVELOPMENT	GOBP_SUBSTANTIA_NIGRA_DEVELOPMENT		41	0.51983	1.93213	0	0.00353479	0.642	2741	tags=39%, list=12%, signal=44%
NEGATIVE REGULATION OF REGULATED SECRETORY PATHWAY	GOBP_NEGATIVE_REGULATION_OF_REGULATED_SECRETORY_PATHWAY		26	0.571063	1.93177	0.00185874	0.00354744	0.645	4656	tags=58%, list=21%, signal=72%
CELL FATE COMMITMENT	GOBP_CELL_FATE_COMMITMENT		220	0.388838	1.93103	0	0.00358746	0.649	6330	tags=45%, list=28%, signal=61%
LAMELLIPODIUM ASSEMBLY	GOBP_LAMELLIPODIUM_ASSEMBLY		67	0.473035	1.93089	0	0.00357912	0.649	1909	tags=31%, list=8%, signal=34%
NON CANONICAL WNT SIGNALING PATHWAY	GOBP_NON_CANONICAL_WNT_SIGNALING_PATHWAY		70	0.463504	1.93059	0	0.00357758	0.649	3922	tags=41%, list=17%, signal=50%
CARDIAC ATRIUM MORPHOGENESIS	GOBP_CARDIAC_ATRIUM_MORPHOGENESIS		25	0.586392	1.92998	0.00561798	0.00358975	0.651	3409	tags=44%, list=15%, signal=52%
REGULATION OF ACTIN FILAMENT BASED MOVEMENT	GOBP_REGULATION_OF_ACTIN_FILAMENT_BASED_MOVEMENT		37	0.526807	1.9296	0.00189753	0.00359864	0.653	4073	tags=43%, list=18%, signal=53%
POSITIVE REGULATION OF PHAGOCYTOSIS	GOBP_POSITIVE_REGULATION_OF_PHAGOCYTOSIS		63	0.469905	1.92936	0	0.00359034	0.653	5491	tags=44%, list=24%, signal=58%
PERICARDIUM DEVELOPMENT	GOBP_PERICARDIUM_DEVELOPMENT		17	0.645634	1.92875	0.00188324	0.0036195	0.658	5766	tags=59%, list=25%, signal=79%
BODY MORPHOGENESIS	GOBP_BODY_MORPHOGENESIS		49	0.489236	1.92819	0.0018018	0.00363847	0.661	3124	tags=35%, list=14%, signal=40%
VENTRICULAR SEPTUM DEVELOPMENT	GOBP_VENTRICULAR_SEPTUM_DEVELOPMENT		68	0.461265	1.92752	0	0.00366402	0.662	4409	tags=43%, list=19%, signal=53%
REGULATION OF INFLAMMATORY RESPONSE	GOBP_REGULATION_OF_INFLAMMATORY_RESPONSE		331	0.368532	1.92675	0	0.00370318	0.666	4519	tags=33%, list=20%, signal=41%
REGULATION OF BLOOD PRESSURE	GOBP_REGULATION_OF_BLOOD_PRESSURE		152	0.408805	1.92615	0	0.00371841	0.668	4123	tags=37%, list=18%, signal=45%
PROSTATE GLAND DEVELOPMENT	GOBP_PROSTATE_GLAND_DEVELOPMENT		46	0.508366	1.92602	0	0.00372008	0.67	4409	tags=46%, list=19%, signal=57%
RESPONSE TO OXYGEN LEVELS	GOBP_RESPONSE_TO_OXYGEN_LEVELS		300	0.37163	1.92521	0	0.00375164	0.675	4245	tags=32%, list=19%, signal=38%
BRANCHING INVOLVED IN SALIVARY GLAND MORPHOGENESIS	GOBP_BRANCHING_INVOLVED_IN_SALIVARY_GLAND_MORPHOGENESIS		20	0.619748	1.92512	0	0.00374315	0.675	4409	tags=55%, list=19%, signal=68%
CARDIAC SEPTUM DEVELOPMENT	GOBP_CARDIAC_SEPTUM_DEVELOPMENT		98	0.441047	1.92394	0	0.00379201	0.68	4409	tags=42%, list=19%, signal=52%
POSITIVE REGULATION OF EPITHELIAL CELL MIGRATION	GOBP_POSITIVE_REGULATION_OF_EPITHELIAL_CELL_MIGRATION		153	0.403419	1.92356	0	0.00378347	0.68	3817	tags=33%, list=17%, signal=40%
OSTEOCLAST DIFFERENTIATION	GOBP_OSTEOCLAST_DIFFERENTIATION		89	0.443591	1.92346	0	0.00377497	0.68	6512	tags=51%, list=29%, signal=71%
NEGATIVE REGULATION OF CATION CHANNEL ACTIVITY	GOBP_NEGATIVE_REGULATION_OF_CATION_CHANNEL_ACTIVITY		39	0.524352	1.92266	0	0.00382644	0.685	2737	tags=41%, list=12%, signal=47%
GLIAL CELL PROLIFERATION	GOBP_GLIAL_CELL_PROLIFERATION		51	0.493363	1.92257	0	0.00382454	0.686	6468	tags=53%, list=28%, signal=74%
RESPONSE TO TUMOR NECROSIS FACTOR	GOBP_RESPONSE_TO_TUMOR_NECROSIS_FACTOR		220	0.38651	1.92124	0	0.00388911	0.695	4868	tags=38%, list=21%, signal=48%
POSITIVE REGULATION OF PROTEIN LOCALIZATION TO CELL PERIPHERY	GOBP_POSITIVE_REGULATION_OF_PROTEIN_LOCALIZATION_TO_CELL_PERIPHERY		63	0.467452	1.92122	0	0.00388372	0.696	1120	tags=24%, list=5%, signal=25%
MYOBLAST DIFFERENTIATION	GOBP_MYOBLAST_DIFFERENTIATION		98	0.441945	1.92104	0	0.00388491	0.698	4185	tags=33%, list=18%, signal=40%
REGULATION OF LYMPHOCYTE MIGRATION	GOBP_REGULATION_OF_LYMPHOCYTE_MIGRATION		64	0.472451	1.91963	0	0.00396839	0.709	5645	tags=50%, list=25%, signal=66%
CORTICAL ACTIN CYTOSKELETON ORGANIZATION	GOBP_CORTICAL_ACTIN_CYTOSKELETON_ORGANIZATION		39	0.513511	1.91913	0.00361011	0.00398591	0.709	3264	tags=44%, list=14%, signal=51%
NEGATIVE REGULATION OF SUPRAMOLECULAR FIBER ORGANIZATION	GOBP_NEGATIVE_REGULATION_OF_SUPRAMOLECULAR_FIBER_ORGANIZATION		152	0.401322	1.9188	0	0.00398715	0.71	4116	tags=35%, list=18%, signal=42%
ENDOCHONDRAL BONE MORPHOGENESIS	GOBP_ENDOCHONDRAL_BONE_MORPHOGENESIS		58	0.480766	1.91555	0	0.00411614	0.721	4348	tags=40%, list=19%, signal=49%
NEGATIVE REGULATION OF TRANSPORTER ACTIVITY	GOBP_NEGATIVE_REGULATION_OF_TRANSPORTER_ACTIVITY		72	0.459561	1.91521	0	0.00412668	0.724	4640	tags=44%, list=20%, signal=56%
TYROSINE PHOSPHORYLATION OF STAT PROTEIN	GOBP_TYROSINE_PHOSPHORYLATION_OF_STAT_PROTEIN		62	0.468144	1.91454	0	0.00413712	0.726	6352	tags=56%, list=28%, signal=78%
UTERUS DEVELOPMENT	GOBP_UTERUS_DEVELOPMENT		19	0.619462	1.91354	0	0.00414769	0.727	2586	tags=47%, list=11%, signal=53%
RESPONSE TO TYPE II INTERFERON	GOBP_RESPONSE_TO_TYPE_II_INTERFERON		119	0.42271	1.91162	0	0.00423252	0.733	6152	tags=51%, list=27%, signal=70%
PROSTATE GLAND MORPHOGENESIS	GOBP_PROSTATE_GLAND_MORPHOGENESIS		28	0.561849	1.91019	0	0.00432391	0.739	4409	tags=54%, list=19%, signal=66%
POSITIVE REGULATION OF FOCAL ADHESION ASSEMBLY	GOBP_POSITIVE_REGULATION_OF_FOCAL_ADHESION_ASSEMBLY		25	0.577437	1.9101	0.00185874	0.00432419	0.74	4126	tags=56%, list=18%, signal=68%
PROGRAMMED CELL DEATH INVOLVED IN CELL DEVELOPMENT	GOBP_PROGRAMMED_CELL_DEATH_INVOLVED_IN_CELL_DEVELOPMENT		20	0.596546	1.90741	0.00184502	0.00447873	0.754	4783	tags=50%, list=21%, signal=63%
LENS DEVELOPMENT IN CAMERA TYPE EYE	GOBP_LENS_DEVELOPMENT_IN_CAMERA_TYPE_EYE		64	0.466801	1.90741	0	0.00446903	0.754	2231	tags=28%, list=10%, signal=31%
CELLULAR RESPONSE TO TYPE II INTERFERON	GOBP_CELLULAR_RESPONSE_TO_TYPE_II_INTERFERON		97	0.430103	1.90522	0	0.00458747	0.763	5645	tags=48%, list=25%, signal=64%
NEGATIVE REGULATION OF LEUKOCYTE CELL CELL ADHESION	GOBP_NEGATIVE_REGULATION_OF_LEUKOCYTE_CELL_CELL_ADHESION		131	0.414123	1.90519	0	0.00457758	0.763	5649	tags=44%, list=25%, signal=58%
REGULATION OF CELL SHAPE	GOBP_REGULATION_OF_CELL_SHAPE		129	0.411559	1.90497	0	0.004587	0.764	3841	tags=33%, list=17%, signal=39%
MUCOPOLYSACCHARIDE METABOLIC PROCESS	GOBP_MUCOPOLYSACCHARIDE_METABOLIC_PROCESS		90	0.435688	1.90495	0	0.00457715	0.764	4684	tags=41%, list=21%, signal=52%
POSITIVE REGULATION OF SMOOTH MUSCLE CELL MIGRATION	GOBP_POSITIVE_REGULATION_OF_SMOOTH_MUSCLE_CELL_MIGRATION		36	0.539487	1.90394	0	0.00461843	0.767	6481	tags=72%, list=29%, signal=101%
T CELL DIFFERENTIATION IN THYMUS	GOBP_T_CELL_DIFFERENTIATION_IN_THYMUS		80	0.450845	1.90367	0.00179856	0.0046276	0.77	6146	tags=51%, list=27%, signal=70%
REGULATION OF LAMELLIPODIUM ASSEMBLY	GOBP_REGULATION_OF_LAMELLIPODIUM_ASSEMBLY		37	0.519362	1.90357	0	0.00462092	0.771	1909	tags=30%, list=8%, signal=32%
ASTROCYTE DIFFERENTIATION	GOBP_ASTROCYTE_DIFFERENTIATION		75	0.451951	1.9033	0	0.00462397	0.772	3771	tags=33%, list=17%, signal=40%
POSITIVE REGULATION OF CYTOKINE PRODUCTION INVOLVED IN INFLAMMATORY RESPONSE	GOBP_POSITIVE_REGULATION_OF_CYTOKINE_PRODUCTION_INVOLVED_IN_INFLAMMATORY_RESPONSE		21	0.598042	1.90317	0.00186916	0.00462041	0.772	5247	tags=62%, list=23%, signal=80%
MUSCLE CELL CELLULAR HOMEOSTASIS	GOBP_MUSCLE_CELL_CELLULAR_HOMEOSTASIS		21	0.615367	1.90304	0	0.00461693	0.772	3524	tags=48%, list=16%, signal=56%
REGULATION OF LYMPHOCYTE ACTIVATION	GOBP_REGULATION_OF_LYMPHOCYTE_ACTIVATION		459	0.356736	1.90226	0	0.00463848	0.774	5649	tags=38%, list=25%, signal=49%
POSITIVE REGULATION OF NITRIC OXIDE SYNTHASE BIOSYNTHETIC PROCESS	GOBP_POSITIVE_REGULATION_OF_NITRIC_OXIDE_SYNTHASE_BIOSYNTHETIC_PROCESS		16	0.658829	1.90202	0.00358423	0.00463187	0.774	4514	tags=63%, list=20%, signal=78%
INNERVATION	GOBP_INNERVATION		24	0.569538	1.90147	0	0.00464394	0.778	4126	tags=54%, list=18%, signal=66%
POSITIVE REGULATION OF BLOOD PRESSURE	GOBP_POSITIVE_REGULATION_OF_BLOOD_PRESSURE		25	0.568982	1.90119	0.00192678	0.00465277	0.781	3596	tags=48%, list=16%, signal=57%
POSITIVE REGULATION OF T CELL PROLIFERATION	GOBP_POSITIVE_REGULATION_OF_T_CELL_PROLIFERATION		93	0.437809	1.90053	0	0.00467417	0.782	7505	tags=62%, list=33%, signal=93%
TYPE II INTERFERON PRODUCTION	GOBP_TYPE_II_INTERFERON_PRODUCTION		103	0.428665	1.89987	0	0.00469229	0.786	7101	tags=57%, list=31%, signal=83%
REGULATION OF PHOSPHOLIPASE ACTIVITY	GOBP_REGULATION_OF_PHOSPHOLIPASE_ACTIVITY		61	0.466749	1.89972	0	0.00469187	0.786	3560	tags=39%, list=16%, signal=47%
ODONTOGENESIS	GOBP_ODONTOGENESIS		115	0.417559	1.89949	0	0.00469739	0.786	4409	tags=37%, list=19%, signal=45%
REGULATION OF CELL MIGRATION INVOLVED IN SPROUTING ANGIOGENESIS	GOBP_REGULATION_OF_CELL_MIGRATION_INVOLVED_IN_SPROUTING_ANGIOGENESIS		49	0.494025	1.8993	0.00175439	0.00469691	0.786	4763	tags=43%, list=21%, signal=54%
REGULATION OF OSSIFICATION	GOBP_REGULATION_OF_OSSIFICATION		105	0.418737	1.89887	0	0.00471485	0.789	4268	tags=41%, list=19%, signal=50%
REGULATION OF EPITHELIAL CELL APOPTOTIC PROCESS	GOBP_REGULATION_OF_EPITHELIAL_CELL_APOPTOTIC_PROCESS		88	0.440148	1.8983	0	0.00474492	0.792	4478	tags=42%, list=20%, signal=52%
INNATE IMMUNE RESPONSE ACTIVATING SIGNALING PATHWAY	GOBP_INNATE_IMMUNE_RESPONSE_ACTIVATING_SIGNALING_PATHWAY		193	0.389727	1.8972	0	0.00482044	0.797	6195	tags=46%, list=27%, signal=63%
EPITHELIAL TUBE BRANCHING INVOLVED IN LUNG MORPHOGENESIS	GOBP_EPITHELIAL_TUBE_BRANCHING_INVOLVED_IN_LUNG_MORPHOGENESIS		28	0.559277	1.89694	0.00176678	0.0048226	0.799	4527	tags=57%, list=20%, signal=71%
NEGATIVE REGULATION OF CELL KILLING	GOBP_NEGATIVE_REGULATION_OF_CELL_KILLING		26	0.568834	1.89687	0	0.00482167	0.799	7463	tags=73%, list=33%, signal=109%
CELLULAR RESPONSE TO ACID CHEMICAL	GOBP_CELLULAR_RESPONSE_TO_ACID_CHEMICAL		81	0.443502	1.89684	0	0.00481484	0.799	3786	tags=36%, list=17%, signal=43%
ACTION POTENTIAL	GOBP_ACTION_POTENTIAL		120	0.413696	1.89651	0	0.00481107	0.799	4640	tags=39%, list=20%, signal=49%
MELANOCYTE DIFFERENTIATION	GOBP_MELANOCYTE_DIFFERENTIATION		21	0.593787	1.89651	0	0.00480123	0.799	1716	tags=43%, list=8%, signal=46%
REGULATION OF MUSCLE CELL DIFFERENTIATION	GOBP_REGULATION_OF_MUSCLE_CELL_DIFFERENTIATION		134	0.41136	1.8954	0	0.00487661	0.805	3817	tags=34%, list=17%, signal=40%
NEUTROPHIL MIGRATION	GOBP_NEUTROPHIL_MIGRATION		105	0.426689	1.89495	0	0.00488782	0.806	8152	tags=62%, list=36%, signal=96%
NEGATIVE REGULATION OF ACTIN FILAMENT POLYMERIZATION	GOBP_NEGATIVE_REGULATION_OF_ACTIN_FILAMENT_POLYMERIZATION		59	0.467769	1.89441	0	0.00493531	0.81	3334	tags=37%, list=15%, signal=44%
SENSORY ORGAN DEVELOPMENT	GOBP_SENSORY_ORGAN_DEVELOPMENT		471	0.350312	1.89422	0	0.00493126	0.811	4409	tags=32%, list=19%, signal=39%
RESPONSE TO ACID CHEMICAL	GOBP_RESPONSE_TO_ACID_CHEMICAL		118	0.413492	1.89401	0	0.00492723	0.811	6569	tags=54%, list=29%, signal=76%
REGULATION OF IMMUNE EFFECTOR PROCESS	GOBP_REGULATION_OF_IMMUNE_EFFECTOR_PROCESS		331	0.364342	1.89344	0	0.00495325	0.814	5692	tags=41%, list=25%, signal=54%
CARDIAC CONDUCTION SYSTEM DEVELOPMENT	GOBP_CARDIAC_CONDUCTION_SYSTEM_DEVELOPMENT		31	0.534184	1.8924	0.00387597	0.00499115	0.82	3005	tags=42%, list=13%, signal=48%
NEGATIVE REGULATION OF RHO PROTEIN SIGNAL TRANSDUCTION	GOBP_NEGATIVE_REGULATION_OF_RHO_PROTEIN_SIGNAL_TRANSDUCTION		22	0.597744	1.89228	0.00194553	0.00499603	0.82	629	tags=32%, list=3%, signal=33%
POSITIVE REGULATION OF NEURON DIFFERENTIATION	GOBP_POSITIVE_REGULATION_OF_NEURON_DIFFERENTIATION		71	0.448612	1.89202	0	0.00499193	0.82	4480	tags=38%, list=20%, signal=47%
ADAPTIVE IMMUNE RESPONSE BASED ON SOMATIC RECOMBINATION OF IMMUNE RECEPTORS BUILT FROM IMMUNOGLOBULIN SUPERFAMILY DOMAINS	GOBP_ADAPTIVE_IMMUNE_RESPONSE_BASED_ON_SOMATIC_RECOMBINATION_OF_IMMUNE_RECEPTORS_BUILT_FROM_IMMUNOGLOBULIN_SUPERFAMILY_DOMAINS		276	0.374125	1.89158	0	0.00500285	0.82	5692	tags=38%, list=25%, signal=51%
REGULATION OF STRESS ACTIVATED PROTEIN KINASE SIGNALING CASCADE	GOBP_REGULATION_OF_STRESS_ACTIVATED_PROTEIN_KINASE_SIGNALING_CASCADE		183	0.390058	1.89138	0	0.00501057	0.82	3834	tags=33%, list=17%, signal=39%
REGULATION OF CYTOSOLIC CALCIUM ION CONCENTRATION	GOBP_REGULATION_OF_CYTOSOLIC_CALCIUM_ION_CONCENTRATION		49	0.479831	1.89078	0	0.00503915	0.824	3286	tags=39%, list=14%, signal=45%
REGULATION OF GRANULOCYTE CHEMOTAXIS	GOBP_REGULATION_OF_GRANULOCYTE_CHEMOTAXIS		49	0.484973	1.89069	0.00176991	0.00503202	0.824	7925	tags=71%, list=35%, signal=109%
LYMPHOCYTE MEDIATED IMMUNITY	GOBP_LYMPHOCYTE_MEDIATED_IMMUNITY		261	0.375259	1.89042	0	0.00503089	0.825	6870	tags=47%, list=30%, signal=67%
NEGATIVE REGULATION OF LIPID STORAGE	GOBP_NEGATIVE_REGULATION_OF_LIPID_STORAGE		18	0.62884	1.89029	0	0.00503271	0.826	2966	tags=44%, list=13%, signal=51%
OVULATION CYCLE PROCESS	GOBP_OVULATION_CYCLE_PROCESS		41	0.506598	1.88993	0	0.00502859	0.826	4074	tags=41%, list=18%, signal=50%
REGULATION OF CARDIOCYTE DIFFERENTIATION	GOBP_REGULATION_OF_CARDIOCYTE_DIFFERENTIATION		28	0.551172	1.8899	0	0.00501865	0.826	1197	tags=32%, list=5%, signal=34%
GLIAL CELL MIGRATION	GOBP_GLIAL_CELL_MIGRATION		56	0.480008	1.88945	0	0.00504666	0.827	4223	tags=43%, list=19%, signal=53%
REGULATION OF POTASSIUM ION TRANSPORT	GOBP_REGULATION_OF_POTASSIUM_ION_TRANSPORT		86	0.43377	1.88923	0	0.00504256	0.827	3541	tags=31%, list=16%, signal=37%
KERATINOCYTE PROLIFERATION	GOBP_KERATINOCYTE_PROLIFERATION		49	0.48776	1.88911	0	0.00503558	0.827	6316	tags=57%, list=28%, signal=79%
REGULATION OF SYSTEMIC ARTERIAL BLOOD PRESSURE	GOBP_REGULATION_OF_SYSTEMIC_ARTERIAL_BLOOD_PRESSURE		78	0.444911	1.88855	0	0.00506071	0.827	3679	tags=38%, list=16%, signal=46%
ANTIGEN PROCESSING AND PRESENTATION	GOBP_ANTIGEN_PROCESSING_AND_PRESENTATION		105	0.425422	1.88838	0	0.00505945	0.827	5689	tags=41%, list=25%, signal=54%
MAINTENANCE OF LOCATION	GOBP_MAINTENANCE_OF_LOCATION		308	0.365178	1.88814	0	0.00506129	0.827	4770	tags=34%, list=21%, signal=43%
DEVELOPMENTAL PIGMENTATION	GOBP_DEVELOPMENTAL_PIGMENTATION		42	0.502271	1.88742	0	0.00511538	0.831	5375	tags=52%, list=24%, signal=68%
FAT CELL DIFFERENTIATION	GOBP_FAT_CELL_DIFFERENTIATION		221	0.384357	1.88726	0	0.0051112	0.831	3069	tags=29%, list=14%, signal=33%
POSITIVE REGULATION OF INTERLEUKIN 6 PRODUCTION	GOBP_POSITIVE_REGULATION_OF_INTERLEUKIN_6_PRODUCTION		87	0.443214	1.8868	0	0.00512992	0.832	5646	tags=49%, list=25%, signal=66%
POSITIVE REGULATION OF DEFENSE RESPONSE	GOBP_POSITIVE_REGULATION_OF_DEFENSE_RESPONSE		386	0.356242	1.88652	0	0.00512863	0.832	6243	tags=43%, list=27%, signal=59%
REGULATION OF SYSTEM PROCESS	GOBP_REGULATION_OF_SYSTEM_PROCESS		477	0.351174	1.88527	0	0.00519922	0.84	3736	tags=29%, list=16%, signal=34%
G PROTEIN COUPLED RECEPTOR SIGNALING PATHWAY COUPLED TO CYCLIC NUCLEOTIDE SECOND MESSENGER	GOBP_G_PROTEIN_COUPLED_RECEPTOR_SIGNALING_PATHWAY_COUPLED_TO_CYCLIC_NUCLEOTIDE_SECOND_MESSENGER		36	0.519236	1.88495	0	0.00520927	0.84	3435	tags=56%, list=15%, signal=65%
NEGATIVE REGULATION OF CALCIUM ION TRANSPORT	GOBP_NEGATIVE_REGULATION_OF_CALCIUM_ION_TRANSPORT		58	0.474475	1.88493	0	0.00519923	0.84	2741	tags=36%, list=12%, signal=41%
GLOMERULAR MESANGIUM DEVELOPMENT	GOBP_GLOMERULAR_MESANGIUM_DEVELOPMENT		17	0.620229	1.88406	0.00562852	0.00523466	0.843	4150	tags=41%, list=18%, signal=50%
NEUROINFLAMMATORY RESPONSE	GOBP_NEUROINFLAMMATORY_RESPONSE		62	0.463019	1.88398	0.00185529	0.00523312	0.843	2793	tags=32%, list=12%, signal=37%
NEGATIVE REGULATION OF BLOOD VESSEL ENDOTHELIAL CELL MIGRATION	GOBP_NEGATIVE_REGULATION_OF_BLOOD_VESSEL_ENDOTHELIAL_CELL_MIGRATION		45	0.503006	1.88385	0	0.00523159	0.844	4086	tags=38%, list=18%, signal=46%
CELL KILLING	GOBP_CELL_KILLING		154	0.394675	1.88212	0	0.00535492	0.85	5319	tags=40%, list=23%, signal=51%
NEPHRON MORPHOGENESIS	GOBP_NEPHRON_MORPHOGENESIS		71	0.447822	1.88146	0	0.00538141	0.85	4392	tags=42%, list=19%, signal=52%
REGULATION OF PHOSPHATIDYLINOSITOL 3 KINASE SIGNALING	GOBP_REGULATION_OF_PHOSPHATIDYLINOSITOL_3_KINASE_SIGNALING		100	0.431466	1.88048	0	0.00543332	0.853	3471	tags=34%, list=15%, signal=40%
REGULATION OF CELL JUNCTION ASSEMBLY	GOBP_REGULATION_OF_CELL_JUNCTION_ASSEMBLY		198	0.384311	1.88046	0	0.00542585	0.853	5089	tags=39%, list=22%, signal=50%
POSITIVE REGULATION OF VASCULAR ASSOCIATED SMOOTH MUSCLE CELL PROLIFERATION	GOBP_POSITIVE_REGULATION_OF_VASCULAR_ASSOCIATED_SMOOTH_MUSCLE_CELL_PROLIFERATION		38	0.516508	1.87895	0.00181159	0.00549407	0.862	3979	tags=47%, list=18%, signal=57%
POSITIVE REGULATION OF LEUKOCYTE PROLIFERATION	GOBP_POSITIVE_REGULATION_OF_LEUKOCYTE_PROLIFERATION		146	0.396022	1.87749	0	0.00556816	0.866	6750	tags=53%, list=30%, signal=75%
BLOOD VESSEL REMODELING	GOBP_BLOOD_VESSEL_REMODELING		42	0.498144	1.87695	0.00179533	0.00559136	0.867	7157	tags=64%, list=32%, signal=94%
REGULATION OF PROTEIN TYROSINE KINASE ACTIVITY	GOBP_REGULATION_OF_PROTEIN_TYROSINE_KINASE_ACTIVITY		80	0.437597	1.87618	0	0.00561172	0.869	3973	tags=39%, list=17%, signal=47%
CELL MIGRATION INVOLVED IN HEART DEVELOPMENT	GOBP_CELL_MIGRATION_INVOLVED_IN_HEART_DEVELOPMENT		20	0.596008	1.87608	0	0.00560115	0.869	5766	tags=65%, list=25%, signal=87%
EMBRYONIC APPENDAGE MORPHOGENESIS	GOBP_EMBRYONIC_APPENDAGE_MORPHOGENESIS		114	0.415296	1.87601	0	0.00559339	0.869	3805	tags=33%, list=17%, signal=40%
POSITIVE REGULATION OF MYELOID LEUKOCYTE CYTOKINE PRODUCTION INVOLVED IN IMMUNE RESPONSE	GOBP_POSITIVE_REGULATION_OF_MYELOID_LEUKOCYTE_CYTOKINE_PRODUCTION_INVOLVED_IN_IMMUNE_RESPONSE		36	0.526806	1.87578	0.00189753	0.00559955	0.871	6870	tags=69%, list=30%, signal=99%
MYELOID LEUKOCYTE CYTOKINE PRODUCTION	GOBP_MYELOID_LEUKOCYTE_CYTOKINE_PRODUCTION		50	0.485575	1.87576	0.00366972	0.00558906	0.871	6903	tags=64%, list=30%, signal=92%
EPITHELIAL TUBE MORPHOGENESIS	GOBP_EPITHELIAL_TUBE_MORPHOGENESIS		307	0.363068	1.87518	0	0.00561442	0.872	4763	tags=36%, list=21%, signal=45%
REGULATION OF CALCIUM ION TRANSMEMBRANE TRANSPORTER ACTIVITY	GOBP_REGULATION_OF_CALCIUM_ION_TRANSMEMBRANE_TRANSPORTER_ACTIVITY		85	0.437757	1.875	0	0.00561781	0.872	6052	tags=51%, list=27%, signal=69%
NEGATIVE REGULATION OF PEPTIDASE ACTIVITY	GOBP_NEGATIVE_REGULATION_OF_PEPTIDASE_ACTIVITY		160	0.395197	1.87467	0	0.00564325	0.874	4609	tags=38%, list=20%, signal=47%
NEGATIVE REGULATION OF CELL GROWTH	GOBP_NEGATIVE_REGULATION_OF_CELL_GROWTH		177	0.385202	1.87465	0	0.00563556	0.874	3010	tags=27%, list=13%, signal=30%
REGULATION OF CELL CYCLE G1 S PHASE TRANSITION	GOBP_REGULATION_OF_CELL_CYCLE_G1_S_PHASE_TRANSITION		179	0.39053	1.87451	0	0.00563618	0.875	4294	tags=31%, list=19%, signal=38%
ENDODERMAL CELL DIFFERENTIATION	GOBP_ENDODERMAL_CELL_DIFFERENTIATION		45	0.494963	1.87385	0	0.00566693	0.877	3572	tags=38%, list=16%, signal=45%
REGULATION OF VASCULAR ENDOTHELIAL GROWTH FACTOR RECEPTOR SIGNALING PATHWAY	GOBP_REGULATION_OF_VASCULAR_ENDOTHELIAL_GROWTH_FACTOR_RECEPTOR_SIGNALING_PATHWAY		28	0.554659	1.87353	0.00178253	0.00567558	0.877	5062	tags=54%, list=22%, signal=69%
REGULATION OF TUBE SIZE	GOBP_REGULATION_OF_TUBE_SIZE		113	0.416544	1.87301	0	0.00568708	0.879	3577	tags=34%, list=16%, signal=40%
CELL JUNCTION ASSEMBLY	GOBP_CELL_JUNCTION_ASSEMBLY		404	0.353823	1.87184	0	0.00574239	0.88	4522	tags=34%, list=20%, signal=42%
AXON DEVELOPMENT	GOBP_AXON_DEVELOPMENT		435	0.35026	1.87052	0	0.00585447	0.885	4480	tags=32%, list=20%, signal=39%
REGULATION OF OSTEOCLAST DIFFERENTIATION	GOBP_REGULATION_OF_OSTEOCLAST_DIFFERENTIATION		57	0.470782	1.86956	0	0.00590653	0.887	6828	tags=56%, list=30%, signal=80%
REGULATION OF VASCULOGENESIS	GOBP_REGULATION_OF_VASCULOGENESIS		15	0.64993	1.86877	0.00374532	0.00595003	0.888	5037	tags=60%, list=22%, signal=77%
EXOCRINE SYSTEM DEVELOPMENT	GOBP_EXOCRINE_SYSTEM_DEVELOPMENT		42	0.502979	1.86677	0	0.00610519	0.894	5212	tags=45%, list=23%, signal=59%
REGULATION OF PROTEIN LOCALIZATION TO CELL PERIPHERY	GOBP_REGULATION_OF_PROTEIN_LOCALIZATION_TO_CELL_PERIPHERY		118	0.405915	1.86583	0	0.00616993	0.897	1623	tags=23%, list=7%, signal=25%
SUBSTRATE DEPENDENT CELL MIGRATION	GOBP_SUBSTRATE_DEPENDENT_CELL_MIGRATION		25	0.561645	1.86529	0.00189394	0.00619654	0.898	4126	tags=52%, list=18%, signal=63%
POSITIVE REGULATION OF CELL CELL ADHESION	GOBP_POSITIVE_REGULATION_OF_CELL_CELL_ADHESION		294	0.366731	1.86452	0	0.00623108	0.899	6680	tags=45%, list=29%, signal=63%
NERVE DEVELOPMENT	GOBP_NERVE_DEVELOPMENT		73	0.450341	1.8643	0.00174216	0.00623322	0.899	4810	tags=42%, list=21%, signal=54%
ERBB SIGNALING PATHWAY	GOBP_ERBB_SIGNALING_PATHWAY		121	0.409276	1.8642	0	0.00622722	0.899	3314	tags=31%, list=15%, signal=37%
MICROTUBULE DEPOLYMERIZATION	GOBP_MICROTUBULE_DEPOLYMERIZATION		42	0.500224	1.86397	0.00181818	0.00622679	0.9	3839	tags=38%, list=17%, signal=46%
MESODERM MORPHOGENESIS	GOBP_MESODERM_MORPHOGENESIS		67	0.459254	1.86366	0	0.00624249	0.902	3077	tags=31%, list=14%, signal=36%
FOREBRAIN CELL MIGRATION	GOBP_FOREBRAIN_CELL_MIGRATION		60	0.463687	1.8631	0	0.00626595	0.902	4337	tags=43%, list=19%, signal=53%
LEUKOCYTE HOMEOSTASIS	GOBP_LEUKOCYTE_HOMEOSTASIS		99	0.422338	1.86298	0	0.00626533	0.903	5646	tags=45%, list=25%, signal=60%
FOREBRAIN DEVELOPMENT	GOBP_FOREBRAIN_DEVELOPMENT		338	0.356135	1.86279	0	0.00627016	0.904	4409	tags=35%, list=19%, signal=43%
RHO PROTEIN SIGNAL TRANSDUCTION	GOBP_RHO_PROTEIN_SIGNAL_TRANSDUCTION		125	0.403182	1.86258	0	0.00627751	0.906	4150	tags=34%, list=18%, signal=42%
POSITIVE REGULATION OF SMOOTH MUSCLE CONTRACTION	GOBP_POSITIVE_REGULATION_OF_SMOOTH_MUSCLE_CONTRACTION		25	0.564882	1.86244	0	0.00627156	0.906	3577	tags=48%, list=16%, signal=57%
REGULATION OF AMINO ACID TRANSMEMBRANE TRANSPORT	GOBP_REGULATION_OF_AMINO_ACID_TRANSMEMBRANE_TRANSPORT		15	0.646165	1.86232	0.00176678	0.00627359	0.906	2732	tags=47%, list=12%, signal=53%
NEGATIVE REGULATION OF PRODUCTION OF MOLECULAR MEDIATOR OF IMMUNE RESPONSE	GOBP_NEGATIVE_REGULATION_OF_PRODUCTION_OF_MOLECULAR_MEDIATOR_OF_IMMUNE_RESPONSE		39	0.5037	1.86203	0.00178891	0.00627573	0.908	6903	tags=62%, list=30%, signal=88%
JNK CASCADE	GOBP_JNK_CASCADE		158	0.392631	1.86102	0	0.00634875	0.911	5092	tags=39%, list=22%, signal=49%
EMBRYONIC ORGAN DEVELOPMENT	GOBP_EMBRYONIC_ORGAN_DEVELOPMENT		401	0.353657	1.86029	0	0.00639277	0.912	5037	tags=34%, list=22%, signal=42%
REGULATION OF FIBROBLAST PROLIFERATION	GOBP_REGULATION_OF_FIBROBLAST_PROLIFERATION		79	0.431062	1.85955	0	0.00642863	0.913	7638	tags=59%, list=34%, signal=89%
NEGATIVE REGULATION OF RESPONSE TO OXIDATIVE STRESS	GOBP_NEGATIVE_REGULATION_OF_RESPONSE_TO_OXIDATIVE_STRESS		21	0.580477	1.85814	0.00188679	0.0065459	0.916	1975	tags=38%, list=9%, signal=42%
CELLULAR RESPONSE TO OXYGEN LEVELS	GOBP_CELLULAR_RESPONSE_TO_OXYGEN_LEVELS		154	0.388989	1.85801	0	0.00653953	0.916	4245	tags=33%, list=19%, signal=40%
DENDRITIC CELL CYTOKINE PRODUCTION	GOBP_DENDRITIC_CELL_CYTOKINE_PRODUCTION		17	0.641364	1.85786	0.00197239	0.00654356	0.917	6870	tags=71%, list=30%, signal=101%
VASCULAR ASSOCIATED SMOOTH MUSCLE CONTRACTION	GOBP_VASCULAR_ASSOCIATED_SMOOTH_MUSCLE_CONTRACTION		25	0.556637	1.85634	0.00368324	0.0066676	0.919	3389	tags=44%, list=15%, signal=52%
REGULATION OF PHOSPHOLIPASE C ACTIVITY	GOBP_REGULATION_OF_PHOSPHOLIPASE_C_ACTIVITY		41	0.503904	1.85624	0.00176056	0.00666378	0.919	3560	tags=39%, list=16%, signal=46%
ANTIGEN PROCESSING AND PRESENTATION OF EXOGENOUS ANTIGEN	GOBP_ANTIGEN_PROCESSING_AND_PRESENTATION_OF_EXOGENOUS_ANTIGEN		45	0.480603	1.85616	0.00180505	0.00665209	0.919	4347	tags=40%, list=19%, signal=49%
APPENDAGE DEVELOPMENT	GOBP_APPENDAGE_DEVELOPMENT		170	0.387333	1.85612	0	0.00664044	0.919	3397	tags=29%, list=15%, signal=34%
RESPONSE TO INTERLEUKIN 6	GOBP_RESPONSE_TO_INTERLEUKIN_6		39	0.505404	1.85562	0.00185185	0.00667807	0.921	1972	tags=26%, list=9%, signal=28%
BIOMINERAL TISSUE DEVELOPMENT	GOBP_BIOMINERAL_TISSUE_DEVELOPMENT		144	0.391585	1.85559	0	0.00667171	0.921	4584	tags=38%, list=20%, signal=47%
REGULATION OF ACTIN FILAMENT BUNDLE ASSEMBLY	GOBP_REGULATION_OF_ACTIN_FILAMENT_BUNDLE_ASSEMBLY		101	0.422709	1.85542	0	0.00667045	0.921	3577	tags=36%, list=16%, signal=42%
REGULATION OF CALCIUM ION TRANSMEMBRANE TRANSPORT	GOBP_REGULATION_OF_CALCIUM_ION_TRANSMEMBRANE_TRANSPORT		153	0.391129	1.85527	0	0.00666139	0.922	6056	tags=44%, list=27%, signal=59%
VASOCONSTRICTION	GOBP_VASOCONSTRICTION		62	0.454278	1.85525	0	0.00664983	0.922	3577	tags=37%, list=16%, signal=44%
NEGATIVE REGULATION OF MIRNA METABOLIC PROCESS	GOBP_NEGATIVE_REGULATION_OF_MIRNA_METABOLIC_PROCESS		23	0.570267	1.8546	0.00373134	0.00668734	0.925	3218	tags=39%, list=14%, signal=46%
KIDNEY MORPHOGENESIS	GOBP_KIDNEY_MORPHOGENESIS		88	0.428729	1.85441	0	0.00668854	0.925	4392	tags=39%, list=19%, signal=48%
REGULATION OF PEPTIDASE ACTIVITY	GOBP_REGULATION_OF_PEPTIDASE_ACTIVITY		342	0.356011	1.85397	0	0.00670799	0.925	4242	tags=32%, list=19%, signal=39%
POSITIVE REGULATION OF LEUKOCYTE CELL CELL ADHESION	GOBP_POSITIVE_REGULATION_OF_LEUKOCYTE_CELL_CELL_ADHESION		251	0.368197	1.85382	0	0.00670676	0.925	6680	tags=45%, list=29%, signal=64%
POSITIVE REGULATION OF FIBROBLAST MIGRATION	GOBP_POSITIVE_REGULATION_OF_FIBROBLAST_MIGRATION		17	0.613251	1.85374	0.00179856	0.0066978	0.925	4086	tags=59%, list=18%, signal=72%
NIK NF KAPPAB SIGNALING	GOBP_NIK_NF_KAPPAB_SIGNALING		127	0.400459	1.85269	0	0.00674769	0.926	5649	tags=41%, list=25%, signal=54%
ENDOPLASMIC RETICULUM TUBULAR NETWORK ORGANIZATION	GOBP_ENDOPLASMIC_RETICULUM_TUBULAR_NETWORK_ORGANIZATION		20	0.593925	1.85236	0	0.00675893	0.926	4535	tags=55%, list=20%, signal=69%
POSITIVE REGULATION OF CELL MATRIX ADHESION	GOBP_POSITIVE_REGULATION_OF_CELL_MATRIX_ADHESION		54	0.467651	1.85202	0	0.00677032	0.927	4360	tags=44%, list=19%, signal=55%
ENDODERM FORMATION	GOBP_ENDODERM_FORMATION		52	0.469633	1.85165	0.00185874	0.00677393	0.927	3572	tags=35%, list=16%, signal=41%
BONE CELL DEVELOPMENT	GOBP_BONE_CELL_DEVELOPMENT		36	0.50849	1.8514	0.0018622	0.00677264	0.927	5239	tags=44%, list=23%, signal=58%
PROTEIN CONTAINING COMPLEX DISASSEMBLY	GOBP_PROTEIN_CONTAINING_COMPLEX_DISASSEMBLY		233	0.373444	1.85114	0	0.00678645	0.928	3839	tags=29%, list=17%, signal=34%
REGULATION OF ENDOTHELIAL CELL DEVELOPMENT	GOBP_REGULATION_OF_ENDOTHELIAL_CELL_DEVELOPMENT		17	0.634954	1.85018	0.00184502	0.0068434	0.93	3078	tags=53%, list=14%, signal=61%
POSITIVE REGULATION OF MUSCLE TISSUE DEVELOPMENT	GOBP_POSITIVE_REGULATION_OF_MUSCLE_TISSUE_DEVELOPMENT		19	0.603117	1.84844	0	0.0069807	0.938	4915	tags=53%, list=22%, signal=67%
ADENYLATE CYCLASE ACTIVATING G PROTEIN COUPLED RECEPTOR SIGNALING PATHWAY	GOBP_ADENYLATE_CYCLASE_ACTIVATING_G_PROTEIN_COUPLED_RECEPTOR_SIGNALING_PATHWAY		105	0.412852	1.84788	0	0.00699909	0.939	5029	tags=40%, list=22%, signal=51%
NEGATIVE REGULATION OF RESPONSE TO WOUNDING	GOBP_NEGATIVE_REGULATION_OF_RESPONSE_TO_WOUNDING		71	0.442798	1.84738	0	0.00701993	0.941	4302	tags=41%, list=19%, signal=50%
ACTIN FILAMENT BUNDLE ORGANIZATION	GOBP_ACTIN_FILAMENT_BUNDLE_ORGANIZATION		160	0.383707	1.84728	0	0.0070157	0.941	3614	tags=33%, list=16%, signal=38%
CELL AGGREGATION	GOBP_CELL_AGGREGATION		16	0.630133	1.84698	0.00177305	0.00703132	0.941	4756	tags=50%, list=21%, signal=63%
NEGATIVE REGULATION OF CYTOSKELETON ORGANIZATION	GOBP_NEGATIVE_REGULATION_OF_CYTOSKELETON_ORGANIZATION		151	0.388142	1.84681	0	0.007027	0.941	3761	tags=33%, list=17%, signal=39%
LUNG MORPHOGENESIS	GOBP_LUNG_MORPHOGENESIS		48	0.485523	1.84674	0	0.00702269	0.941	4527	tags=44%, list=20%, signal=55%
EXPORT ACROSS PLASMA MEMBRANE	GOBP_EXPORT_ACROSS_PLASMA_MEMBRANE		57	0.458015	1.84665	0	0.00702591	0.941	2761	tags=33%, list=12%, signal=38%
REGULATION OF CATION CHANNEL ACTIVITY	GOBP_REGULATION_OF_CATION_CHANNEL_ACTIVITY		121	0.407124	1.84595	0	0.00705667	0.941	2898	tags=29%, list=13%, signal=33%
EXTRINSIC APOPTOTIC SIGNALING PATHWAY	GOBP_EXTRINSIC_APOPTOTIC_SIGNALING_PATHWAY		207	0.373733	1.84564	0	0.00706714	0.942	4828	tags=35%, list=21%, signal=44%
REGULATION OF NITRIC OXIDE METABOLIC PROCESS	GOBP_REGULATION_OF_NITRIC_OXIDE_METABOLIC_PROCESS		54	0.467762	1.84534	0	0.00707759	0.943	4570	tags=48%, list=20%, signal=60%
POSITIVE REGULATION OF OSSIFICATION	GOBP_POSITIVE_REGULATION_OF_OSSIFICATION		47	0.484877	1.84447	0	0.00714739	0.943	3577	tags=43%, list=16%, signal=50%
NEGATIVE REGULATION OF ANTIGEN RECEPTOR MEDIATED SIGNALING PATHWAY	GOBP_NEGATIVE_REGULATION_OF_ANTIGEN_RECEPTOR_MEDIATED_SIGNALING_PATHWAY		31	0.52224	1.844	0	0.00717242	0.943	4198	tags=45%, list=18%, signal=55%
POSITIVE REGULATION OF CELLULAR COMPONENT BIOGENESIS	GOBP_POSITIVE_REGULATION_OF_CELLULAR_COMPONENT_BIOGENESIS		469	0.342819	1.84368	0	0.00719253	0.943	4866	tags=33%, list=21%, signal=42%
DETECTION OF BIOTIC STIMULUS	GOBP_DETECTION_OF_BIOTIC_STIMULUS		30	0.529435	1.84295	0.00178571	0.00723218	0.945	4181	tags=50%, list=18%, signal=61%
REGULATION OF FAT CELL DIFFERENTIATION	GOBP_REGULATION_OF_FAT_CELL_DIFFERENTIATION		125	0.400876	1.84261	0	0.00725445	0.945	3924	tags=33%, list=17%, signal=39%
GLIAL CELL DIFFERENTIATION	GOBP_GLIAL_CELL_DIFFERENTIATION		205	0.370538	1.84139	0	0.00732081	0.946	5046	tags=35%, list=22%, signal=44%
RAS PROTEIN SIGNAL TRANSDUCTION	GOBP_RAS_PROTEIN_SIGNAL_TRANSDUCTION		323	0.3557	1.83948	0	0.00746299	0.954	4647	tags=36%, list=20%, signal=45%
NEGATIVE REGULATION OF CELL CELL ADHESION	GOBP_NEGATIVE_REGULATION_OF_CELL_CELL_ADHESION		177	0.38507	1.83911	0	0.00746775	0.954	5649	tags=41%, list=25%, signal=54%
CELLULAR RESPONSE TO BIOTIC STIMULUS	GOBP_CELLULAR_RESPONSE_TO_BIOTIC_STIMULUS		218	0.370811	1.83818	0	0.0075534	0.957	7015	tags=50%, list=31%, signal=72%
GLIAL CELL ACTIVATION	GOBP_GLIAL_CELL_ACTIVATION		46	0.477858	1.8379	0	0.00756526	0.957	2793	tags=33%, list=12%, signal=37%
EMBRYONIC DIGESTIVE TRACT MORPHOGENESIS	GOBP_EMBRYONIC_DIGESTIVE_TRACT_MORPHOGENESIS		16	0.62547	1.8375	0.00197628	0.00758485	0.958	4409	tags=69%, list=19%, signal=85%
CELLULAR RESPONSE TO ABIOTIC STIMULUS	GOBP_CELLULAR_RESPONSE_TO_ABIOTIC_STIMULUS		308	0.358822	1.83732	0	0.00758453	0.958	4805	tags=35%, list=21%, signal=44%
REGULATION OF CARDIAC CONDUCTION	GOBP_REGULATION_OF_CARDIAC_CONDUCTION		22	0.585896	1.83678	0.00790514	0.00762055	0.958	2023	tags=36%, list=9%, signal=40%
POSITIVE REGULATION OF PHOSPHATASE ACTIVITY	GOBP_POSITIVE_REGULATION_OF_PHOSPHATASE_ACTIVITY		33	0.524889	1.83667	0	0.00761058	0.959	5900	tags=61%, list=26%, signal=82%
VASCULAR PROCESS IN CIRCULATORY SYSTEM	GOBP_VASCULAR_PROCESS_IN_CIRCULATORY_SYSTEM		232	0.365056	1.83622	0	0.0076371	0.96	3577	tags=30%, list=16%, signal=35%
ANTIGEN PROCESSING AND PRESENTATION OF ENDOGENOUS ANTIGEN	GOBP_ANTIGEN_PROCESSING_AND_PRESENTATION_OF_ENDOGENOUS_ANTIGEN		27	0.539216	1.83498	0	0.00773555	0.961	5646	tags=48%, list=25%, signal=64%
REGULATION OF CALCIUM MEDIATED SIGNALING	GOBP_REGULATION_OF_CALCIUM_MEDIATED_SIGNALING		76	0.43705	1.83484	0.00178253	0.00773497	0.962	3261	tags=34%, list=14%, signal=40%
SALIVARY GLAND DEVELOPMENT	GOBP_SALIVARY_GLAND_DEVELOPMENT		33	0.529193	1.83461	0	0.00773456	0.963	4409	tags=42%, list=19%, signal=53%
LEUKOCYTE MEDIATED CYTOTOXICITY	GOBP_LEUKOCYTE_MEDIATED_CYTOTOXICITY		123	0.397853	1.83458	0	0.00772937	0.963	5319	tags=42%, list=23%, signal=55%
FORELIMB MORPHOGENESIS	GOBP_FORELIMB_MORPHOGENESIS		38	0.508211	1.83311	0.00182482	0.00783933	0.966	5168	tags=55%, list=23%, signal=71%
INTRACELLULAR RECEPTOR SIGNALING PATHWAY	GOBP_INTRACELLULAR_RECEPTOR_SIGNALING_PATHWAY		271	0.357077	1.83307	0	0.00783394	0.966	4766	tags=35%, list=21%, signal=43%
VASCULAR ENDOTHELIAL GROWTH FACTOR SIGNALING PATHWAY	GOBP_VASCULAR_ENDOTHELIAL_GROWTH_FACTOR_SIGNALING_PATHWAY		43	0.48796	1.83285	0.00170358	0.0078428	0.966	6809	tags=58%, list=30%, signal=83%
POSITIVE REGULATION OF PROTEIN POLYUBIQUITINATION	GOBP_POSITIVE_REGULATION_OF_PROTEIN_POLYUBIQUITINATION		17	0.613758	1.8326	0.003663	0.00783966	0.966	6870	tags=76%, list=30%, signal=110%
ENDOTHELIAL CELL APOPTOTIC PROCESS	GOBP_ENDOTHELIAL_CELL_APOPTOTIC_PROCESS		54	0.45636	1.83259	0	0.00782707	0.966	4478	tags=41%, list=20%, signal=51%
MESENCHYMAL CELL MIGRATION	GOBP_MESENCHYMAL_CELL_MIGRATION		58	0.465504	1.83247	0	0.00782648	0.966	4368	tags=47%, list=19%, signal=57%
POSITIVE REGULATION OF MAP KINASE ACTIVITY	GOBP_POSITIVE_REGULATION_OF_MAP_KINASE_ACTIVITY		111	0.404538	1.8322	0.0017452	0.00783521	0.967	4150	tags=34%, list=18%, signal=42%
NEGATIVE REGULATION OF CYTOKINE PRODUCTION	GOBP_NEGATIVE_REGULATION_OF_CYTOKINE_PRODUCTION		268	0.358367	1.83171	0	0.00787715	0.969	5692	tags=38%, list=25%, signal=51%
ESTABLISHMENT OF TISSUE POLARITY	GOBP_ESTABLISHMENT_OF_TISSUE_POLARITY		71	0.443238	1.83004	0.00168067	0.00799728	0.971	3658	tags=38%, list=16%, signal=45%
REGULATION OF MEMBRANE INVAGINATION	GOBP_REGULATION_OF_MEMBRANE_INVAGINATION		15	0.633667	1.82947	0.00892857	0.00803665	0.971	3835	tags=47%, list=17%, signal=56%
REGULATION OF THE FORCE OF HEART CONTRACTION	GOBP_REGULATION_OF_THE_FORCE_OF_HEART_CONTRACTION		22	0.571304	1.82937	0.00550459	0.00802854	0.971	2339	tags=41%, list=10%, signal=46%
METANEPHRIC EPITHELIUM DEVELOPMENT	GOBP_METANEPHRIC_EPITHELIUM_DEVELOPMENT		20	0.581967	1.82921	0.00382409	0.00803226	0.971	7151	tags=65%, list=31%, signal=95%
SMAD PROTEIN SIGNAL TRANSDUCTION	GOBP_SMAD_PROTEIN_SIGNAL_TRANSDUCTION		75	0.431586	1.82876	0	0.00802897	0.971	5337	tags=47%, list=24%, signal=61%
CELLULAR RESPONSE TO VASCULAR ENDOTHELIAL GROWTH FACTOR STIMULUS	GOBP_CELLULAR_RESPONSE_TO_VASCULAR_ENDOTHELIAL_GROWTH_FACTOR_STIMULUS		63	0.448379	1.82853	0	0.00804451	0.971	8006	tags=65%, list=35%, signal=100%
WOUND HEALING SPREADING OF EPIDERMAL CELLS	GOBP_WOUND_HEALING_SPREADING_OF_EPIDERMAL_CELLS		20	0.588018	1.82838	0	0.00804578	0.971	3785	tags=55%, list=17%, signal=66%
NEGATIVE REGULATION OF WNT SIGNALING PATHWAY	GOBP_NEGATIVE_REGULATION_OF_WNT_SIGNALING_PATHWAY		158	0.384794	1.82837	0	0.00803549	0.971	4707	tags=35%, list=21%, signal=44%
POSITIVE REGULATION OF CHONDROCYTE DIFFERENTIATION	GOBP_POSITIVE_REGULATION_OF_CHONDROCYTE_DIFFERENTIATION		21	0.585895	1.82805	0	0.00804852	0.971	3745	tags=48%, list=16%, signal=57%
NEGATIVE REGULATION OF RESPONSE TO EXTERNAL STIMULUS	GOBP_NEGATIVE_REGULATION_OF_RESPONSE_TO_EXTERNAL_STIMULUS		366	0.349766	1.82765	0	0.00807106	0.971	4392	tags=32%, list=19%, signal=39%
NEGATIVE REGULATION OF TRANSFORMING GROWTH FACTOR BETA RECEPTOR SIGNALING PATHWAY	GOBP_NEGATIVE_REGULATION_OF_TRANSFORMING_GROWTH_FACTOR_BETA_RECEPTOR_SIGNALING_PATHWAY		88	0.418893	1.82749	0	0.00808171	0.971	5232	tags=42%, list=23%, signal=54%
AXIS ELONGATION	GOBP_AXIS_ELONGATION		28	0.551553	1.82743	0.00177305	0.00807367	0.971	2009	tags=36%, list=9%, signal=39%
REGULATION OF LIPID STORAGE	GOBP_REGULATION_OF_LIPID_STORAGE		44	0.483356	1.82737	0	0.00806344	0.971	4706	tags=43%, list=21%, signal=54%
NEGATIVE REGULATION OF PROTEIN MATURATION	GOBP_NEGATIVE_REGULATION_OF_PROTEIN_MATURATION		23	0.560583	1.82716	0.0108108	0.00806023	0.971	4662	tags=52%, list=21%, signal=66%
POSITIVE REGULATION OF TRANSMEMBRANE TRANSPORT	GOBP_POSITIVE_REGULATION_OF_TRANSMEMBRANE_TRANSPORT		198	0.373823	1.82714	0	0.00804992	0.971	3835	tags=30%, list=17%, signal=36%
PLASMA MEMBRANE ORGANIZATION	GOBP_PLASMA_MEMBRANE_ORGANIZATION		146	0.388998	1.82662	0	0.00807886	0.972	3360	tags=29%, list=15%, signal=34%
FIBRINOLYSIS	GOBP_FIBRINOLYSIS		15	0.634821	1.82627	0.00191571	0.00809635	0.972	5239	tags=60%, list=23%, signal=78%
MAINTENANCE OF LOCATION IN CELL	GOBP_MAINTENANCE_OF_LOCATION_IN_CELL		210	0.367589	1.82622	0	0.00808608	0.972	4640	tags=33%, list=20%, signal=42%
REGULATION OF BONE MINERALIZATION	GOBP_REGULATION_OF_BONE_MINERALIZATION		71	0.434206	1.8256	0	0.00811254	0.973	3409	tags=37%, list=15%, signal=43%
CELLULAR RESPONSE TO MOLECULE OF BACTERIAL ORIGIN	GOBP_CELLULAR_RESPONSE_TO_MOLECULE_OF_BACTERIAL_ORIGIN		191	0.375667	1.82542	0	0.00812057	0.973	7081	tags=51%, list=31%, signal=74%
RESPONSE TO CHEMOKINE	GOBP_RESPONSE_TO_CHEMOKINE		80	0.434709	1.82486	0	0.00814473	0.973	7012	tags=50%, list=31%, signal=72%
CELLULAR RESPONSE TO EXTERNAL STIMULUS	GOBP_CELLULAR_RESPONSE_TO_EXTERNAL_STIMULUS		307	0.354292	1.82398	0	0.00821015	0.974	5070	tags=36%, list=22%, signal=46%
REGULATION OF INNATE IMMUNE RESPONSE	GOBP_REGULATION_OF_INNATE_IMMUNE_RESPONSE		339	0.351709	1.82347	0	0.00822932	0.974	6828	tags=47%, list=30%, signal=66%
REGULATION OF CYTOPLASMIC TRANSPORT	GOBP_REGULATION_OF_CYTOPLASMIC_TRANSPORT		29	0.530302	1.82341	0.0037594	0.00822132	0.974	3535	tags=41%, list=16%, signal=49%
POSITIVE REGULATION OF SIGNALING RECEPTOR ACTIVITY	GOBP_POSITIVE_REGULATION_OF_SIGNALING_RECEPTOR_ACTIVITY		43	0.477673	1.82295	0.00182815	0.00824072	0.974	4165	tags=44%, list=18%, signal=54%
NEGATIVE REGULATION OF MYELOID LEUKOCYTE DIFFERENTIATION	GOBP_NEGATIVE_REGULATION_OF_MYELOID_LEUKOCYTE_DIFFERENTIATION		46	0.483014	1.82241	0.00182482	0.00826209	0.975	6828	tags=52%, list=30%, signal=74%
POSITIVE REGULATION OF MYELOID LEUKOCYTE DIFFERENTIATION	GOBP_POSITIVE_REGULATION_OF_MYELOID_LEUKOCYTE_DIFFERENTIATION		47	0.479631	1.82122	0	0.00832464	0.975	6352	tags=57%, list=28%, signal=80%
SKELETAL MUSCLE CELL PROLIFERATION	GOBP_SKELETAL_MUSCLE_CELL_PROLIFERATION		19	0.58207	1.82009	0	0.00841201	0.975	744	tags=32%, list=3%, signal=33%
INTERLEUKIN 2 PRODUCTION	GOBP_INTERLEUKIN_2_PRODUCTION		60	0.453939	1.81995	0	0.00840597	0.975	4461	tags=40%, list=20%, signal=50%
REGULATION OF NIK NF KAPPAB SIGNALING	GOBP_REGULATION_OF_NIK_NF_KAPPAB_SIGNALING		96	0.413489	1.81932	0	0.00845879	0.976	7608	tags=57%, list=34%, signal=86%
ATRIAL SEPTUM DEVELOPMENT	GOBP_ATRIAL_SEPTUM_DEVELOPMENT		19	0.588737	1.81898	0.00191939	0.00847745	0.976	4073	tags=47%, list=18%, signal=58%
RESPONSE TO PEPTIDE	GOBP_RESPONSE_TO_PEPTIDE		449	0.339198	1.81896	0	0.00846678	0.976	4868	tags=33%, list=21%, signal=41%
POSITIVE REGULATION OF CALCIUM ION TRANSMEMBRANE TRANSPORTER ACTIVITY	GOBP_POSITIVE_REGULATION_OF_CALCIUM_ION_TRANSMEMBRANE_TRANSPORTER_ACTIVITY		44	0.483822	1.81871	0.00178571	0.00848543	0.976	6757	tags=57%, list=30%, signal=81%
REGULATION OF STRIATED MUSCLE CELL DIFFERENTIATION	GOBP_REGULATION_OF_STRIATED_MUSCLE_CELL_DIFFERENTIATION		79	0.427968	1.81683	0	0.00864625	0.98	3771	tags=34%, list=17%, signal=41%
BONE GROWTH	GOBP_BONE_GROWTH		28	0.531457	1.81678	0.00353982	0.00863979	0.98	4409	tags=50%, list=19%, signal=62%
CALCIUM ION TRANSPORT	GOBP_CALCIUM_ION_TRANSPORT		384	0.342958	1.81674	0	0.00862674	0.98	4700	tags=33%, list=21%, signal=41%
NEGATIVE REGULATION OF VASCULAR ASSOCIATED SMOOTH MUSCLE CELL PROLIFERATION	GOBP_NEGATIVE_REGULATION_OF_VASCULAR_ASSOCIATED_SMOOTH_MUSCLE_CELL_PROLIFERATION		25	0.558886	1.81667	0.00541516	0.00862266	0.98	3207	tags=48%, list=14%, signal=56%
CELLULAR RESPONSE TO ORGANIC CYCLIC COMPOUND	GOBP_CELLULAR_RESPONSE_TO_ORGANIC_CYCLIC_COMPOUND		500	0.336818	1.81578	0	0.00867917	0.981	4743	tags=33%, list=21%, signal=41%
POSITIVE REGULATION OF CELLULAR RESPONSE TO TRANSFORMING GROWTH FACTOR BETA STIMULUS	GOBP_POSITIVE_REGULATION_OF_CELLULAR_RESPONSE_TO_TRANSFORMING_GROWTH_FACTOR_BETA_STIMULUS		32	0.514051	1.81548	0.00180505	0.00871071	0.982	4097	tags=47%, list=18%, signal=57%
POSITIVE REGULATION OF T CELL MIGRATION	GOBP_POSITIVE_REGULATION_OF_T_CELL_MIGRATION		33	0.518363	1.81518	0.0035461	0.00873083	0.982	5645	tags=55%, list=25%, signal=72%
POSITIVE REGULATION OF BONE MINERALIZATION	GOBP_POSITIVE_REGULATION_OF_BONE_MINERALIZATION		41	0.490258	1.81454	0.00185529	0.00876892	0.982	3409	tags=41%, list=15%, signal=49%
ACUTE INFLAMMATORY RESPONSE	GOBP_ACUTE_INFLAMMATORY_RESPONSE		88	0.413367	1.81399	0	0.00878703	0.983	4445	tags=39%, list=20%, signal=48%
NEGATIVE REGULATION OF PROTEOLYSIS	GOBP_NEGATIVE_REGULATION_OF_PROTEOLYSIS		241	0.360923	1.81307	0	0.00885813	0.986	4662	tags=35%, list=21%, signal=44%
REGULATION OF EARLY ENDOSOME TO LATE ENDOSOME TRANSPORT	GOBP_REGULATION_OF_EARLY_ENDOSOME_TO_LATE_ENDOSOME_TRANSPORT		19	0.588747	1.81271	0.0110294	0.00887799	0.986	3535	tags=47%, list=16%, signal=56%
MEGAKARYOCYTE DEVELOPMENT	GOBP_MEGAKARYOCYTE_DEVELOPMENT		20	0.583254	1.81222	0.00380228	0.0089089	0.986	3541	tags=40%, list=16%, signal=47%
POSITIVE REGULATION OF STRESS FIBER ASSEMBLY	GOBP_POSITIVE_REGULATION_OF_STRESS_FIBER_ASSEMBLY		51	0.466284	1.81181	0	0.00891993	0.986	4126	tags=41%, list=18%, signal=50%
ATRIOVENTRICULAR VALVE DEVELOPMENT	GOBP_ATRIOVENTRICULAR_VALVE_DEVELOPMENT		26	0.533284	1.8106	0.00182482	0.00903447	0.989	6263	tags=50%, list=28%, signal=69%
MORPHOGENESIS OF AN ENDOTHELIUM	GOBP_MORPHOGENESIS_OF_AN_ENDOTHELIUM		17	0.610576	1.81029	0.00568182	0.00905192	0.989	5174	tags=59%, list=23%, signal=76%
CELLULAR RESPONSE TO PEPTIDE	GOBP_CELLULAR_RESPONSE_TO_PEPTIDE		332	0.345486	1.80996	0	0.00906702	0.989	4766	tags=35%, list=21%, signal=43%
ANTIGEN PROCESSING AND PRESENTATION OF PEPTIDE OR POLYSACCHARIDE ANTIGEN VIA MHC CLASS II	GOBP_ANTIGEN_PROCESSING_AND_PRESENTATION_OF_PEPTIDE_OR_POLYSACCHARIDE_ANTIGEN_VIA_MHC_CLASS_II		35	0.502524	1.80987	0.00373134	0.00906676	0.989	4805	tags=43%, list=21%, signal=54%
DENDRITIC CELL DIFFERENTIATION	GOBP_DENDRITIC_CELL_DIFFERENTIATION		41	0.491862	1.80902	0.00189394	0.00914298	0.989	6243	tags=56%, list=27%, signal=77%
REGULATION OF CELLULAR EXTRAVASATION	GOBP_REGULATION_OF_CELLULAR_EXTRAVASATION		37	0.496494	1.80779	0.00176367	0.0092327	0.989	7115	tags=65%, list=31%, signal=94%
REGULATION OF JNK CASCADE	GOBP_REGULATION_OF_JNK_CASCADE		130	0.390019	1.80719	0	0.00929568	0.989	5595	tags=42%, list=25%, signal=56%
REGULATION OF GLIAL CELL MIGRATION	GOBP_REGULATION_OF_GLIAL_CELL_MIGRATION		20	0.580943	1.80647	0.00560748	0.00933889	0.989	3732	tags=55%, list=16%, signal=66%
REGULATION OF RESPONSE TO BIOTIC STIMULUS	GOBP_REGULATION_OF_RESPONSE_TO_BIOTIC_STIMULUS		417	0.337577	1.80619	0	0.00935778	0.989	6828	tags=46%, list=30%, signal=64%
REGULATION OF EPITHELIAL CELL DIFFERENTIATION	GOBP_REGULATION_OF_EPITHELIAL_CELL_DIFFERENTIATION		135	0.388217	1.80605	0	0.00935928	0.989	4641	tags=36%, list=20%, signal=45%
CALCIUM ION TRANSMEMBRANE TRANSPORT	GOBP_CALCIUM_ION_TRANSMEMBRANE_TRANSPORT		301	0.348688	1.80568	0	0.00937601	0.989	4700	tags=33%, list=21%, signal=41%
ATRIAL CARDIAC MUSCLE TISSUE DEVELOPMENT	GOBP_ATRIAL_CARDIAC_MUSCLE_TISSUE_DEVELOPMENT		17	0.599544	1.80567	0.00594059	0.0093623	0.989	1666	tags=47%, list=7%, signal=51%
MESENCHYMAL TO EPITHELIAL TRANSITION	GOBP_MESENCHYMAL_TO_EPITHELIAL_TRANSITION		16	0.610307	1.80563	0.0114943	0.00934863	0.989	7151	tags=81%, list=31%, signal=119%
PROTEIN KINASE B SIGNALING	GOBP_PROTEIN_KINASE_B_SIGNALING		183	0.36956	1.80527	0	0.00936979	0.991	4643	tags=35%, list=20%, signal=44%
REGULATION OF PROTEIN SERINE THREONINE KINASE ACTIVITY	GOBP_REGULATION_OF_PROTEIN_SERINE_THREONINE_KINASE_ACTIVITY		331	0.345983	1.80517	0	0.00936265	0.991	3556	tags=27%, list=16%, signal=31%
PURINERGIC NUCLEOTIDE RECEPTOR SIGNALING PATHWAY	GOBP_PURINERGIC_NUCLEOTIDE_RECEPTOR_SIGNALING_PATHWAY		30	0.521134	1.80499	0.00175131	0.00937267	0.991	6523	tags=63%, list=29%, signal=89%
NEGATIVE REGULATION OF GROWTH	GOBP_NEGATIVE_REGULATION_OF_GROWTH		234	0.359649	1.80449	0	0.00940423	0.991	3973	tags=29%, list=17%, signal=35%
COLLAGEN METABOLIC PROCESS	GOBP_COLLAGEN_METABOLIC_PROCESS		89	0.418745	1.80429	0	0.00941414	0.991	5312	tags=43%, list=23%, signal=56%
REGULATION OF CALCIUM ION TRANSPORT	GOBP_REGULATION_OF_CALCIUM_ION_TRANSPORT		224	0.364346	1.80411	0	0.00941142	0.991	6481	tags=46%, list=29%, signal=64%
REGULATION OF MACROPHAGE DERIVED FOAM CELL DIFFERENTIATION	GOBP_REGULATION_OF_MACROPHAGE_DERIVED_FOAM_CELL_DIFFERENTIATION		25	0.542626	1.80406	0.0019305	0.0094043	0.991	3326	tags=40%, list=15%, signal=47%
STRIATED MUSCLE ADAPTATION	GOBP_STRIATED_MUSCLE_ADAPTATION		36	0.497948	1.80405	0.00179211	0.00939073	0.991	4643	tags=53%, list=20%, signal=66%
REGULATION OF METAL ION TRANSPORT	GOBP_REGULATION_OF_METAL_ION_TRANSPORT		353	0.342254	1.80398	0	0.00938151	0.991	4700	tags=33%, list=21%, signal=40%
POSITIVE REGULATION OF COLLAGEN METABOLIC PROCESS	GOBP_POSITIVE_REGULATION_OF_COLLAGEN_METABOLIC_PROCESS		24	0.557546	1.80392	0.0019802	0.00937653	0.991	7177	tags=71%, list=32%, signal=103%
CELL GROWTH	GOBP_CELL_GROWTH		456	0.33644	1.8034	0	0.00940124	0.991	3860	tags=29%, list=17%, signal=34%
PROXIMAL DISTAL PATTERN FORMATION	GOBP_PROXIMAL_DISTAL_PATTERN_FORMATION		26	0.551206	1.80186	0.00178571	0.00952807	0.991	5404	tags=58%, list=24%, signal=76%
MICROVILLUS ASSEMBLY	GOBP_MICROVILLUS_ASSEMBLY		22	0.565454	1.80158	0	0.00954195	0.991	2074	tags=32%, list=9%, signal=35%
LYMPH VESSEL MORPHOGENESIS	GOBP_LYMPH_VESSEL_MORPHOGENESIS		22	0.562357	1.80107	0.00578035	0.00957487	0.991	1776	tags=32%, list=8%, signal=34%
ENDODERM DEVELOPMENT	GOBP_ENDODERM_DEVELOPMENT		72	0.437121	1.80092	0	0.00957594	0.991	3572	tags=32%, list=16%, signal=38%
RESPONSE TO DOPAMINE	GOBP_RESPONSE_TO_DOPAMINE		59	0.448425	1.80058	0.00176367	0.00958347	0.991	4818	tags=46%, list=21%, signal=58%
NEGATIVE REGULATION OF STEM CELL PROLIFERATION	GOBP_NEGATIVE_REGULATION_OF_STEM_CELL_PROLIFERATION		24	0.551411	1.80031	0.00193424	0.00958256	0.991	4285	tags=46%, list=19%, signal=56%
NEGATIVE REGULATION OF HYDROLASE ACTIVITY	GOBP_NEGATIVE_REGULATION_OF_HYDROLASE_ACTIVITY		257	0.358053	1.79934	0	0.0096681	0.991	4629	tags=35%, list=20%, signal=43%
CALCIUM ION HOMEOSTASIS	GOBP_CALCIUM_ION_HOMEOSTASIS		278	0.348251	1.79877	0	0.00970508	0.992	4439	tags=32%, list=20%, signal=39%
MICROVILLUS ORGANIZATION	GOBP_MICROVILLUS_ORGANIZATION		29	0.535121	1.79844	0.00357782	0.00974167	0.992	2373	tags=31%, list=10%, signal=35%
NEGATIVE REGULATION OF NEURON APOPTOTIC PROCESS	GOBP_NEGATIVE_REGULATION_OF_NEURON_APOPTOTIC_PROCESS		135	0.382392	1.7972	0	0.00981424	0.992	5489	tags=39%, list=24%, signal=50%
ICOSANOID BIOSYNTHETIC PROCESS	GOBP_ICOSANOID_BIOSYNTHETIC_PROCESS		46	0.470511	1.79694	0	0.00982552	0.992	4805	tags=43%, list=21%, signal=55%
AMINOGLYCAN METABOLIC PROCESS	GOBP_AMINOGLYCAN_METABOLIC_PROCESS		113	0.396652	1.79662	0	0.0098452	0.992	4684	tags=40%, list=21%, signal=50%
REGULATION OF TRANSMEMBRANE TRANSPORT	GOBP_REGULATION_OF_TRANSMEMBRANE_TRANSPORT		492	0.329884	1.79644	0	0.00985005	0.992	4643	tags=31%, list=20%, signal=38%
RESPONSE TO MACROPHAGE COLONY STIMULATING FACTOR	GOBP_RESPONSE_TO_MACROPHAGE_COLONY_STIMULATING_FACTOR		16	0.599061	1.79631	0.00183824	0.00984445	0.992	4181	tags=44%, list=18%, signal=54%
NEGATIVE REGULATION OF PROTEIN SERINE THREONINE KINASE ACTIVITY	GOBP_NEGATIVE_REGULATION_OF_PROTEIN_SERINE_THREONINE_KINASE_ACTIVITY		109	0.408966	1.79578	0	0.00988493	0.992	3523	tags=30%, list=16%, signal=36%
RESPONSE TO EPIDERMAL GROWTH FACTOR	GOBP_RESPONSE_TO_EPIDERMAL_GROWTH_FACTOR		44	0.469355	1.79538	0	0.00991467	0.992	4074	tags=41%, list=18%, signal=50%
POSITIVE REGULATION OF BLOOD VESSEL ENDOTHELIAL CELL MIGRATION	GOBP_POSITIVE_REGULATION_OF_BLOOD_VESSEL_ENDOTHELIAL_CELL_MIGRATION		61	0.442044	1.79517	0.00176678	0.00991734	0.992	5053	tags=44%, list=22%, signal=57%
MACROPHAGE MIGRATION	GOBP_MACROPHAGE_MIGRATION		56	0.454606	1.79511	0.00181818	0.00990552	0.992	5073	tags=45%, list=22%, signal=57%
REGULATION OF METALLOPEPTIDASE ACTIVITY	GOBP_REGULATION_OF_METALLOPEPTIDASE_ACTIVITY		16	0.610683	1.79454	0	0.00994761	0.993	1623	tags=38%, list=7%, signal=40%
CELLULAR RESPONSE TO GLUCOCORTICOID STIMULUS	GOBP_CELLULAR_RESPONSE_TO_GLUCOCORTICOID_STIMULUS		49	0.470187	1.79452	0	0.00993371	0.993	4868	tags=51%, list=21%, signal=65%
ACTIVATION OF IMMUNE RESPONSE	GOBP_ACTIVATION_OF_IMMUNE_RESPONSE		444	0.335574	1.79427	0	0.00995305	0.993	6218	tags=40%, list=27%, signal=54%
FIBROBLAST PROLIFERATION	GOBP_FIBROBLAST_PROLIFERATION		95	0.406734	1.79363	0	0.0100156	0.993	6810	tags=49%, list=30%, signal=70%
BLASTOCYST GROWTH	GOBP_BLASTOCYST_GROWTH		21	0.569197	1.79359	0.00365631	0.0100057	0.993	7636	tags=76%, list=34%, signal=115%
G PROTEIN COUPLED RECEPTOR SIGNALING PATHWAY INVOLVED IN HEART PROCESS	GOBP_G_PROTEIN_COUPLED_RECEPTOR_SIGNALING_PATHWAY_INVOLVED_IN_HEART_PROCESS		16	0.614	1.79355	0.0117417	0.00999384	0.993	4418	tags=56%, list=19%, signal=70%
REGULATION OF TISSUE REMODELING	GOBP_REGULATION_OF_TISSUE_REMODELING		62	0.43774	1.79159	0	0.0101716	0.993	6927	tags=56%, list=31%, signal=81%
POSITIVE REGULATION OF EXTRACELLULAR MATRIX ORGANIZATION	GOBP_POSITIVE_REGULATION_OF_EXTRACELLULAR_MATRIX_ORGANIZATION		27	0.546686	1.7909	0.00545455	0.010221	0.993	6333	tags=59%, list=28%, signal=82%
RESPONSE TO PROTOZOAN	GOBP_RESPONSE_TO_PROTOZOAN		24	0.558689	1.79077	0.00380952	0.0102232	0.993	5574	tags=50%, list=25%, signal=66%
REGULATION OF NEURON APOPTOTIC PROCESS	GOBP_REGULATION_OF_NEURON_APOPTOTIC_PROCESS		196	0.367776	1.79069	0	0.0102152	0.993	5489	tags=38%, list=24%, signal=50%
TISSUE HOMEOSTASIS	GOBP_TISSUE_HOMEOSTASIS		234	0.358115	1.79004	0	0.0102709	0.993	4347	tags=33%, list=19%, signal=40%
VASCULAR ASSOCIATED SMOOTH MUSCLE CELL DIFFERENTIATION	GOBP_VASCULAR_ASSOCIATED_SMOOTH_MUSCLE_CELL_DIFFERENTIATION		34	0.504533	1.78973	0.00179533	0.0102853	0.993	6481	tags=56%, list=29%, signal=78%
REGULATION OF SMAD PROTEIN SIGNAL TRANSDUCTION	GOBP_REGULATION_OF_SMAD_PROTEIN_SIGNAL_TRANSDUCTION		33	0.507306	1.78953	0.00182815	0.0102997	0.994	2633	tags=36%, list=12%, signal=41%
REGULATION OF AMINO ACID TRANSPORT	GOBP_REGULATION_OF_AMINO_ACID_TRANSPORT		34	0.502935	1.78934	0.00188324	0.0103039	0.994	3787	tags=44%, list=17%, signal=53%
POSITIVE REGULATION OF CARTILAGE DEVELOPMENT	GOBP_POSITIVE_REGULATION_OF_CARTILAGE_DEVELOPMENT		32	0.514959	1.78908	0.00377358	0.0103121	0.995	4324	tags=44%, list=19%, signal=54%
SKIN DEVELOPMENT	GOBP_SKIN_DEVELOPMENT		231	0.357564	1.78901	0	0.0103041	0.995	4412	tags=30%, list=19%, signal=37%
REGULATION OF LEUKOCYTE DIFFERENTIATION	GOBP_REGULATION_OF_LEUKOCYTE_DIFFERENTIATION		285	0.348122	1.78858	0	0.0103305	0.996	5646	tags=37%, list=25%, signal=48%
TISSUE REGENERATION	GOBP_TISSUE_REGENERATION		61	0.441023	1.78856	0.0037594	0.0103184	0.996	3255	tags=33%, list=14%, signal=38%
POSITIVE REGULATION OF RESPONSE TO BIOTIC STIMULUS	GOBP_POSITIVE_REGULATION_OF_RESPONSE_TO_BIOTIC_STIMULUS		293	0.346127	1.78822	0.00161551	0.0103589	0.996	6218	tags=43%, list=27%, signal=58%
REGULATION OF BIOMINERAL TISSUE DEVELOPMENT	GOBP_REGULATION_OF_BIOMINERAL_TISSUE_DEVELOPMENT		86	0.420509	1.78787	0	0.0103731	0.996	4444	tags=40%, list=20%, signal=49%
NEGATIVE REGULATION OF APOPTOTIC SIGNALING PATHWAY	GOBP_NEGATIVE_REGULATION_OF_APOPTOTIC_SIGNALING_PATHWAY		206	0.36512	1.78722	0	0.0104219	0.996	4783	tags=37%, list=21%, signal=46%
TELENCEPHALON DEVELOPMENT	GOBP_TELENCEPHALON_DEVELOPMENT		235	0.356782	1.78682	0	0.0104402	0.996	3771	tags=32%, list=17%, signal=38%
CELLULAR RESPONSE TO IONIZING RADIATION	GOBP_CELLULAR_RESPONSE_TO_IONIZING_RADIATION		71	0.427966	1.78661	0	0.0104463	0.996	4608	tags=39%, list=20%, signal=49%
REGULATION OF MONOATOMIC CATION TRANSMEMBRANE TRANSPORT	GOBP_REGULATION_OF_MONOATOMIC_CATION_TRANSMEMBRANE_TRANSPORT		284	0.350792	1.78397	0	0.0106374	0.996	6056	tags=40%, list=27%, signal=54%
PRODUCTION OF MOLECULAR MEDIATOR INVOLVED IN INFLAMMATORY RESPONSE	GOBP_PRODUCTION_OF_MOLECULAR_MEDIATOR_INVOLVED_IN_INFLAMMATORY_RESPONSE		78	0.419474	1.78339	0	0.0106913	0.996	5477	tags=41%, list=24%, signal=54%
NEGATIVE REGULATION OF INTRINSIC APOPTOTIC SIGNALING PATHWAY IN RESPONSE TO DNA DAMAGE	GOBP_NEGATIVE_REGULATION_OF_INTRINSIC_APOPTOTIC_SIGNALING_PATHWAY_IN_RESPONSE_TO_DNA_DAMAGE		29	0.51984	1.78278	0.00367647	0.010725	0.996	4412	tags=52%, list=19%, signal=64%
AGING	GOBP_AGING		142	0.379441	1.78223	0	0.0107743	0.996	5296	tags=38%, list=23%, signal=49%
OLFACTORY LOBE DEVELOPMENT	GOBP_OLFACTORY_LOBE_DEVELOPMENT		30	0.522721	1.78188	0.00355872	0.0108077	0.996	3155	tags=40%, list=14%, signal=46%
CYTOKINE PRODUCTION INVOLVED IN IMMUNE RESPONSE	GOBP_CYTOKINE_PRODUCTION_INVOLVED_IN_IMMUNE_RESPONSE		109	0.399887	1.78146	0	0.0108271	0.996	7101	tags=59%, list=31%, signal=85%
INTEGRIN ACTIVATION	GOBP_INTEGRIN_ACTIVATION		26	0.540093	1.78051	0.00186567	0.010922	0.996	3786	tags=46%, list=17%, signal=55%
ACTIVIN RECEPTOR SIGNALING PATHWAY	GOBP_ACTIVIN_RECEPTOR_SIGNALING_PATHWAY		37	0.50022	1.7805	0	0.0109093	0.996	4967	tags=51%, list=22%, signal=66%
COLLAGEN ACTIVATED SIGNALING PATHWAY	GOBP_COLLAGEN_ACTIVATED_SIGNALING_PATHWAY		16	0.605165	1.78046	0	0.0109007	0.996	3124	tags=56%, list=14%, signal=65%
POSITIVE REGULATION OF PROTEIN SERINE THREONINE KINASE ACTIVITY	GOBP_POSITIVE_REGULATION_OF_PROTEIN_SERINE_THREONINE_KINASE_ACTIVITY		172	0.373766	1.78019	0	0.0109041	0.996	4150	tags=32%, list=18%, signal=39%
SENSORY PERCEPTION OF PAIN	GOBP_SENSORY_PERCEPTION_OF_PAIN		80	0.413577	1.78013	0	0.0109074	0.996	4793	tags=40%, list=21%, signal=51%
POSITIVE REGULATION OF BINDING	GOBP_POSITIVE_REGULATION_OF_BINDING		166	0.368014	1.77971	0	0.0109384	0.996	4651	tags=34%, list=20%, signal=42%
REGULATION OF MYELOID CELL DIFFERENTIATION	GOBP_REGULATION_OF_MYELOID_CELL_DIFFERENTIATION		192	0.365552	1.77918	0	0.0109635	0.997	6828	tags=46%, list=30%, signal=66%
NEUROTROPHIN SIGNALING PATHWAY	GOBP_NEUROTROPHIN_SIGNALING_PATHWAY		36	0.482741	1.77892	0	0.0109667	0.997	3658	tags=39%, list=16%, signal=46%
POSITIVE REGULATION OF INFLAMMATORY RESPONSE	GOBP_POSITIVE_REGULATION_OF_INFLAMMATORY_RESPONSE		127	0.390885	1.77887	0	0.0109561	0.997	6353	tags=46%, list=28%, signal=64%
ANTIGEN PROCESSING AND PRESENTATION OF PEPTIDE ANTIGEN	GOBP_ANTIGEN_PROCESSING_AND_PRESENTATION_OF_PEPTIDE_ANTIGEN		66	0.435335	1.778	0	0.0110164	0.997	4925	tags=36%, list=22%, signal=46%
PHASIC SMOOTH MUSCLE CONTRACTION	GOBP_PHASIC_SMOOTH_MUSCLE_CONTRACTION		19	0.57842	1.77789	0.00187617	0.0110157	0.997	4381	tags=68%, list=19%, signal=85%
NEURON DEATH	GOBP_NEURON_DEATH		338	0.33781	1.77757	0	0.0110365	0.997	5212	tags=35%, list=23%, signal=45%
POSITIVE REGULATION OF MONOATOMIC ION TRANSPORT	GOBP_POSITIVE_REGULATION_OF_MONOATOMIC_ION_TRANSPORT		199	0.363312	1.7772	0	0.0110474	0.997	3793	tags=29%, list=17%, signal=35%
NEGATIVE REGULATION OF PROTEIN DEPHOSPHORYLATION	GOBP_NEGATIVE_REGULATION_OF_PROTEIN_DEPHOSPHORYLATION		31	0.504307	1.77528	0.00186567	0.0112429	0.998	4439	tags=48%, list=20%, signal=60%
POSITIVE REGULATION OF LYMPHOCYTE ACTIVATION	GOBP_POSITIVE_REGULATION_OF_LYMPHOCYTE_ACTIVATION		306	0.341164	1.77516	0	0.0112359	0.998	6899	tags=46%, list=30%, signal=65%
MESODERMAL CELL DIFFERENTIATION	GOBP_MESODERMAL_CELL_DIFFERENTIATION		32	0.503425	1.77491	0.00558659	0.0112405	0.998	5939	tags=53%, list=26%, signal=72%
REGULATION OF ODONTOGENESIS	GOBP_REGULATION_OF_ODONTOGENESIS		15	0.605847	1.77445	0.0126582	0.0112726	0.998	3771	tags=47%, list=17%, signal=56%
NEURAL PRECURSOR CELL PROLIFERATION	GOBP_NEURAL_PRECURSOR_CELL_PROLIFERATION		131	0.379391	1.7743	0	0.0112773	0.998	6007	tags=47%, list=26%, signal=64%
BRANCH ELONGATION OF AN EPITHELIUM	GOBP_BRANCH_ELONGATION_OF_AN_EPITHELIUM		18	0.5868	1.77408	0.00976562	0.0112781	0.998	6809	tags=72%, list=30%, signal=103%
REGULATION OF ANATOMICAL STRUCTURE SIZE	GOBP_REGULATION_OF_ANATOMICAL_STRUCTURE_SIZE		442	0.332162	1.77405	0	0.0112633	0.998	4002	tags=29%, list=18%, signal=34%
POSITIVE REGULATION OF NEURON DEATH	GOBP_POSITIVE_REGULATION_OF_NEURON_DEATH		86	0.40799	1.77278	0.00350877	0.0113708	0.999	4750	tags=36%, list=21%, signal=45%
POSITIVE REGULATION OF KINASE ACTIVITY	GOBP_POSITIVE_REGULATION_OF_KINASE_ACTIVITY		389	0.332755	1.77242	0	0.0113926	0.999	3471	tags=25%, list=15%, signal=29%
PHOSPHOLIPASE C ACTIVATING G PROTEIN COUPLED RECEPTOR SIGNALING PATHWAY	GOBP_PHOSPHOLIPASE_C_ACTIVATING_G_PROTEIN_COUPLED_RECEPTOR_SIGNALING_PATHWAY		84	0.409945	1.7719	0	0.0114515	0.999	4818	tags=43%, list=21%, signal=54%
MACROPHAGE ACTIVATION INVOLVED IN IMMUNE RESPONSE	GOBP_MACROPHAGE_ACTIVATION_INVOLVED_IN_IMMUNE_RESPONSE		16	0.607832	1.77144	0.00394477	0.0114908	0.999	5351	tags=44%, list=24%, signal=57%
REGULATION OF LAMELLIPODIUM ORGANIZATION	GOBP_REGULATION_OF_LAMELLIPODIUM_ORGANIZATION		48	0.461997	1.77103	0.00361011	0.0115145	0.999	2086	tags=29%, list=9%, signal=32%
EYE MORPHOGENESIS	GOBP_EYE_MORPHOGENESIS		135	0.373079	1.77092	0.00166113	0.0115227	0.999	4967	tags=39%, list=22%, signal=49%
NEGATIVE REGULATION OF INFLAMMATORY RESPONSE	GOBP_NEGATIVE_REGULATION_OF_INFLAMMATORY_RESPONSE		142	0.374307	1.77078	0	0.0115155	0.999	4392	tags=32%, list=19%, signal=40%
NEGATIVE REGULATION OF EXOCYTOSIS	GOBP_NEGATIVE_REGULATION_OF_EXOCYTOSIS		37	0.478911	1.77063	0.00179856	0.0115218	0.999	4107	tags=46%, list=18%, signal=56%
REGULATION OF RHO PROTEIN SIGNAL TRANSDUCTION	GOBP_REGULATION_OF_RHO_PROTEIN_SIGNAL_TRANSDUCTION		79	0.412008	1.7706	0	0.0115068	0.999	4150	tags=38%, list=18%, signal=46%
AORTA MORPHOGENESIS	GOBP_AORTA_MORPHOGENESIS		32	0.499642	1.77021	0.00742115	0.0115382	0.999	6912	tags=56%, list=30%, signal=81%
AMYLOID FIBRIL FORMATION	GOBP_AMYLOID_FIBRIL_FORMATION		35	0.496868	1.77	0.00350263	0.0115425	0.999	4116	tags=40%, list=18%, signal=49%
NEGATIVE REGULATION OF SMALL GTPASE MEDIATED SIGNAL TRANSDUCTION	GOBP_NEGATIVE_REGULATION_OF_SMALL_GTPASE_MEDIATED_SIGNAL_TRANSDUCTION		55	0.444721	1.76951	0.00169492	0.011581	0.999	3885	tags=35%, list=17%, signal=42%
NEGATIVE REGULATION OF LYMPHOCYTE MEDIATED IMMUNITY	GOBP_NEGATIVE_REGULATION_OF_LYMPHOCYTE_MEDIATED_IMMUNITY		49	0.460873	1.76925	0	0.0115986	0.999	7463	tags=63%, list=33%, signal=94%
CERAMIDE TRANSPORT	GOBP_CERAMIDE_TRANSPORT		17	0.59372	1.76898	0.00193798	0.01162	0.999	4556	tags=59%, list=20%, signal=74%
NEGATIVE REGULATION OF EPITHELIAL CELL DIFFERENTIATION	GOBP_NEGATIVE_REGULATION_OF_EPITHELIAL_CELL_DIFFERENTIATION		38	0.481356	1.76889	0.0018018	0.0116165	0.999	4527	tags=45%, list=20%, signal=56%
POSITIVE REGULATION OF LYMPHOCYTE MIGRATION	GOBP_POSITIVE_REGULATION_OF_LYMPHOCYTE_MIGRATION		39	0.475983	1.76834	0	0.0116778	0.999	7099	tags=59%, list=31%, signal=86%
POSITIVE REGULATION OF INTERLEUKIN 2 PRODUCTION	GOBP_POSITIVE_REGULATION_OF_INTERLEUKIN_2_PRODUCTION		33	0.500714	1.76813	0	0.0116934	0.999	5581	tags=52%, list=25%, signal=68%
POSITIVE REGULATION OF FAT CELL DIFFERENTIATION	GOBP_POSITIVE_REGULATION_OF_FAT_CELL_DIFFERENTIATION		63	0.435593	1.76805	0	0.0116938	0.999	5096	tags=43%, list=22%, signal=55%
ROOF OF MOUTH DEVELOPMENT	GOBP_ROOF_OF_MOUTH_DEVELOPMENT		86	0.412024	1.76795	0	0.0116938	0.999	5939	tags=43%, list=26%, signal=58%
INTRINSIC APOPTOTIC SIGNALING PATHWAY IN RESPONSE TO DNA DAMAGE BY P53 CLASS MEDIATOR	GOBP_INTRINSIC_APOPTOTIC_SIGNALING_PATHWAY_IN_RESPONSE_TO_DNA_DAMAGE_BY_P53_CLASS_MEDIATOR		43	0.464664	1.76698	0.00183486	0.0117811	0.999	4805	tags=44%, list=21%, signal=56%
EPIDERMIS MORPHOGENESIS	GOBP_EPIDERMIS_MORPHOGENESIS		30	0.509219	1.76647	0.00186567	0.0118324	0.999	4412	tags=47%, list=19%, signal=58%
NEGATIVE REGULATION OF MUSCLE CELL DIFFERENTIATION	GOBP_NEGATIVE_REGULATION_OF_MUSCLE_CELL_DIFFERENTIATION		65	0.433453	1.7664	0.00174216	0.011823	0.999	3771	tags=35%, list=17%, signal=42%
SEQUESTERING OF CALCIUM ION	GOBP_SEQUESTERING_OF_CALCIUM_ION		122	0.382606	1.76586	0.00168919	0.0118796	0.999	4640	tags=35%, list=20%, signal=44%
NEURON PROJECTION GUIDANCE	GOBP_NEURON_PROJECTION_GUIDANCE		200	0.361275	1.7654	0	0.0119004	0.999	4410	tags=32%, list=19%, signal=39%
REPRODUCTIVE BEHAVIOR	GOBP_REPRODUCTIVE_BEHAVIOR		34	0.488739	1.76496	0.00193798	0.0119399	0.999	4781	tags=44%, list=21%, signal=56%
SMALL GTPASE MEDIATED SIGNAL TRANSDUCTION	GOBP_SMALL_GTPASE_MEDIATED_SIGNAL_TRANSDUCTION		473	0.329205	1.76466	0	0.0119569	0.999	4156	tags=31%, list=18%, signal=37%
EMBRYONIC PLACENTA DEVELOPMENT	GOBP_EMBRYONIC_PLACENTA_DEVELOPMENT		83	0.41171	1.76463	0.00167785	0.0119418	0.999	4521	tags=34%, list=20%, signal=42%
POSITIVE REGULATION OF INTERLEUKIN 8 PRODUCTION	GOBP_POSITIVE_REGULATION_OF_INTERLEUKIN_8_PRODUCTION		54	0.443345	1.76456	0	0.0119342	0.999	6905	tags=57%, list=30%, signal=82%
ACTIN FILAMENT POLYMERIZATION	GOBP_ACTIN_FILAMENT_POLYMERIZATION		151	0.371086	1.76438	0	0.0119436	0.999	4232	tags=34%, list=19%, signal=41%
ODONTOGENESIS OF DENTIN CONTAINING TOOTH	GOBP_ODONTOGENESIS_OF_DENTIN_CONTAINING_TOOTH		74	0.417049	1.76244	0	0.0121363	0.999	5939	tags=43%, list=26%, signal=58%
NEGATIVE REGULATION OF PHOSPHORUS METABOLIC PROCESS	GOBP_NEGATIVE_REGULATION_OF_PHOSPHORUS_METABOLIC_PROCESS		402	0.33271	1.76231	0	0.0121286	0.999	5092	tags=35%, list=22%, signal=44%
RESPONSE TO CATECHOLAMINE	GOBP_RESPONSE_TO_CATECHOLAMINE		73	0.418906	1.76227	0.00180832	0.0121134	0.999	3541	tags=36%, list=16%, signal=42%
NEGATIVE REGULATION OF RESPONSE TO REACTIVE OXYGEN SPECIES	GOBP_NEGATIVE_REGULATION_OF_RESPONSE_TO_REACTIVE_OXYGEN_SPECIES		17	0.588949	1.76225	0.00196464	0.0120981	0.999	1535	tags=35%, list=7%, signal=38%
REGULATION OF SYSTEMIC ARTERIAL BLOOD PRESSURE BY RENIN ANGIOTENSIN	GOBP_REGULATION_OF_SYSTEMIC_ARTERIAL_BLOOD_PRESSURE_BY_RENIN_ANGIOTENSIN		22	0.550685	1.76221	0.00380952	0.0120848	0.999	3679	tags=55%, list=16%, signal=65%
POSITIVE REGULATION OF NOTCH SIGNALING PATHWAY	GOBP_POSITIVE_REGULATION_OF_NOTCH_SIGNALING_PATHWAY		42	0.470244	1.76212	0.00176991	0.012077	0.999	1833	tags=26%, list=8%, signal=28%
POSITIVE REGULATION OF G1 S TRANSITION OF MITOTIC CELL CYCLE	GOBP_POSITIVE_REGULATION_OF_G1_S_TRANSITION_OF_MITOTIC_CELL_CYCLE		45	0.463599	1.76184	0.0017331	0.0120897	0.999	4053	tags=38%, list=18%, signal=46%
POSITIVE REGULATION OF SMALL GTPASE MEDIATED SIGNAL TRANSDUCTION	GOBP_POSITIVE_REGULATION_OF_SMALL_GTPASE_MEDIATED_SIGNAL_TRANSDUCTION		64	0.42726	1.76175	0	0.0120894	0.999	5492	tags=50%, list=24%, signal=66%
NATURAL KILLER CELL DIFFERENTIATION	GOBP_NATURAL_KILLER_CELL_DIFFERENTIATION		22	0.548126	1.76085	0.00194932	0.0121839	0.999	4928	tags=50%, list=22%, signal=64%
REGULATION OF MIRNA TRANSCRIPTION	GOBP_REGULATION_OF_MIRNA_TRANSCRIPTION		67	0.425129	1.76052	0	0.012202	0.999	3218	tags=27%, list=14%, signal=31%
SYNAPSE PRUNING	GOBP_SYNAPSE_PRUNING		15	0.606551	1.76042	0.00720721	0.012196	0.999	6633	tags=73%, list=29%, signal=104%
POSITIVE REGULATION OF WNT SIGNALING PATHWAY	GOBP_POSITIVE_REGULATION_OF_WNT_SIGNALING_PATHWAY		140	0.377914	1.75982	0	0.012262	0.999	5916	tags=46%, list=26%, signal=61%
T CELL SELECTION	GOBP_T_CELL_SELECTION		49	0.450067	1.7597	0.0034965	0.0122634	1	6499	tags=51%, list=29%, signal=71%
REGULATION OF RESPONSE TO REACTIVE OXYGEN SPECIES	GOBP_REGULATION_OF_RESPONSE_TO_REACTIVE_OXYGEN_SPECIES		33	0.496408	1.75913	0.00185185	0.0123177	1	1831	tags=27%, list=8%, signal=30%
LUNG ALVEOLUS DEVELOPMENT	GOBP_LUNG_ALVEOLUS_DEVELOPMENT		46	0.465137	1.75853	0.00350877	0.0123742	1	5634	tags=57%, list=25%, signal=75%
REGULATION OF LEUKOCYTE MEDIATED CYTOTOXICITY	GOBP_REGULATION_OF_LEUKOCYTE_MEDIATED_CYTOTOXICITY		84	0.410606	1.75702	0.00171233	0.0125502	1	6472	tags=50%, list=28%, signal=70%
ANGIOGENESIS INVOLVED IN WOUND HEALING	GOBP_ANGIOGENESIS_INVOLVED_IN_WOUND_HEALING		29	0.513702	1.7563	0.00557621	0.0126302	1	2966	tags=31%, list=13%, signal=36%
CELL CELL JUNCTION ORGANIZATION	GOBP_CELL_CELL_JUNCTION_ORGANIZATION		191	0.361533	1.7563	0	0.0126183	1	4412	tags=35%, list=19%, signal=43%
REGULATION OF STEM CELL DIFFERENTIATION	GOBP_REGULATION_OF_STEM_CELL_DIFFERENTIATION		75	0.417314	1.75621	0.00362319	0.0126209	1	5226	tags=37%, list=23%, signal=48%
NEGATIVE REGULATION OF PROTEIN POLYMERIZATION	GOBP_NEGATIVE_REGULATION_OF_PROTEIN_POLYMERIZATION		74	0.415848	1.75586	0.00178253	0.0126493	1	3334	tags=34%, list=15%, signal=39%
DEVELOPMENTAL GROWTH INVOLVED IN MORPHOGENESIS	GOBP_DEVELOPMENTAL_GROWTH_INVOLVED_IN_MORPHOGENESIS		218	0.354168	1.75529	0	0.0126974	1	4480	tags=34%, list=20%, signal=42%
ADAPTIVE IMMUNE RESPONSE	GOBP_ADAPTIVE_IMMUNE_RESPONSE		463	0.323393	1.75523	0	0.0126964	1	6931	tags=42%, list=31%, signal=60%
EMBRYONIC EYE MORPHOGENESIS	GOBP_EMBRYONIC_EYE_MORPHOGENESIS		31	0.506824	1.75483	0.00556586	0.0127298	1	4927	tags=52%, list=22%, signal=66%
RESPONSE TO ANGIOTENSIN	GOBP_RESPONSE_TO_ANGIOTENSIN		30	0.508701	1.75411	0.00359712	0.0128051	1	3340	tags=40%, list=15%, signal=47%
REGULATION OF PRODUCTION OF MOLECULAR MEDIATOR OF IMMUNE RESPONSE	GOBP_REGULATION_OF_PRODUCTION_OF_MOLECULAR_MEDIATOR_OF_IMMUNE_RESPONSE		168	0.367852	1.7529	0	0.0129402	1	7124	tags=54%, list=31%, signal=77%
REGULATION OF MONOATOMIC ION TRANSPORT	GOBP_REGULATION_OF_MONOATOMIC_ION_TRANSPORT		491	0.323758	1.75262	0	0.0129426	1	4656	tags=32%, list=21%, signal=39%
PROTEIN NEDDYLATION	GOBP_PROTEIN_NEDDYLATION		27	0.518207	1.75031	0.00575816	0.013226	1	4809	tags=48%, list=21%, signal=61%
POSITIVE REGULATION OF HEMOPOIESIS	GOBP_POSITIVE_REGULATION_OF_HEMOPOIESIS		168	0.366888	1.74994	0	0.0132461	1	6146	tags=42%, list=27%, signal=58%
B CELL MEDIATED IMMUNITY	GOBP_B_CELL_MEDIATED_IMMUNITY		131	0.378678	1.74985	0	0.0132499	1	6870	tags=47%, list=30%, signal=66%
MAST CELL ACTIVATION	GOBP_MAST_CELL_ACTIVATION		65	0.428126	1.74982	0.00179533	0.0132356	1	5779	tags=49%, list=25%, signal=66%
NEGATIVE REGULATION OF CELL DEVELOPMENT	GOBP_NEGATIVE_REGULATION_OF_CELL_DEVELOPMENT		243	0.344448	1.74907	0	0.0133151	1	4786	tags=32%, list=21%, signal=40%
ACTIN CYTOSKELETON REORGANIZATION	GOBP_ACTIN_CYTOSKELETON_REORGANIZATION		109	0.386275	1.74784	0	0.0134577	1	5075	tags=39%, list=22%, signal=49%
INTERLEUKIN 1 PRODUCTION	GOBP_INTERLEUKIN_1_PRODUCTION		107	0.39029	1.74779	0.00178253	0.0134468	1	4805	tags=42%, list=21%, signal=53%
POSITIVE REGULATION OF GROWTH	GOBP_POSITIVE_REGULATION_OF_GROWTH		225	0.350155	1.74691	0	0.0135456	1	4245	tags=32%, list=19%, signal=38%
REACTIVE NITROGEN SPECIES METABOLIC PROCESS	GOBP_REACTIVE_NITROGEN_SPECIES_METABOLIC_PROCESS		73	0.420008	1.74667	0	0.0135632	1	4570	tags=42%, list=20%, signal=53%
HEART FORMATION	GOBP_HEART_FORMATION		32	0.496902	1.74637	0	0.0135935	1	1833	tags=31%, list=8%, signal=34%
RESPONSE TO PEPTIDE HORMONE	GOBP_RESPONSE_TO_PEPTIDE_HORMONE		367	0.333263	1.74457	0	0.0137829	1	4915	tags=34%, list=22%, signal=42%
CARDIAC MUSCLE CELL ACTION POTENTIAL	GOBP_CARDIAC_MUSCLE_CELL_ACTION_POTENTIAL		70	0.422038	1.74417	0	0.0138233	1	4640	tags=36%, list=20%, signal=45%
POLYSACCHARIDE METABOLIC PROCESS	GOBP_POLYSACCHARIDE_METABOLIC_PROCESS		95	0.392561	1.7441	0.00172117	0.0138174	1	4975	tags=38%, list=22%, signal=48%
REGULATION OF AMYLOID PRECURSOR PROTEIN CATABOLIC PROCESS	GOBP_REGULATION_OF_AMYLOID_PRECURSOR_PROTEIN_CATABOLIC_PROCESS		44	0.461133	1.74403	0.00187617	0.0138133	1	2856	tags=34%, list=13%, signal=39%
LIPID STORAGE	GOBP_LIPID_STORAGE		75	0.414727	1.74399	0.00172414	0.0138002	1	4706	tags=40%, list=21%, signal=50%
NEGATIVE REGULATION OF OSTEOCLAST DIFFERENTIATION	GOBP_NEGATIVE_REGULATION_OF_OSTEOCLAST_DIFFERENTIATION		29	0.507587	1.74392	0.00190114	0.0137944	1	6828	tags=52%, list=30%, signal=74%
RESPONSE TO ATP	GOBP_RESPONSE_TO_ATP		30	0.511347	1.74365	0.00938086	0.0138082	1	3086	tags=40%, list=14%, signal=46%
PROSTANOID BIOSYNTHETIC PROCESS	GOBP_PROSTANOID_BIOSYNTHETIC_PROCESS		27	0.518524	1.74329	0.00907441	0.0138269	1	4445	tags=48%, list=20%, signal=60%
NEGATIVE REGULATION OF HEMOPOIESIS	GOBP_NEGATIVE_REGULATION_OF_HEMOPOIESIS		99	0.39352	1.74306	0.00184502	0.0138352	1	5646	tags=40%, list=25%, signal=54%
CELL CYCLE G1 S PHASE TRANSITION	GOBP_CELL_CYCLE_G1_S_PHASE_TRANSITION		243	0.348741	1.74276	0	0.0138594	1	4330	tags=30%, list=19%, signal=36%
POSITIVE REGULATION OF BIOMINERAL TISSUE DEVELOPMENT	GOBP_POSITIVE_REGULATION_OF_BIOMINERAL_TISSUE_DEVELOPMENT		47	0.452644	1.74263	0.00180505	0.0138624	1	3409	tags=36%, list=15%, signal=42%
REPLACEMENT OSSIFICATION	GOBP_REPLACEMENT_OSSIFICATION		30	0.492633	1.74151	0.00361664	0.0139798	1	3124	tags=37%, list=14%, signal=42%
POSITIVE REGULATION OF GLUCOSE TRANSMEMBRANE TRANSPORT	GOBP_POSITIVE_REGULATION_OF_GLUCOSE_TRANSMEMBRANE_TRANSPORT		34	0.484906	1.74147	0.00189753	0.0139702	1	1485	tags=29%, list=7%, signal=31%
NUCLEOTIDE BINDING DOMAIN LEUCINE RICH REPEAT CONTAINING RECEPTOR SIGNALING PATHWAY	GOBP_NUCLEOTIDE_BINDING_DOMAIN_LEUCINE_RICH_REPEAT_CONTAINING_RECEPTOR_SIGNALING_PATHWAY		24	0.530894	1.74104	0.005291	0.0140065	1	6870	tags=63%, list=30%, signal=90%
REGULATION OF APOPTOTIC SIGNALING PATHWAY	GOBP_REGULATION_OF_APOPTOTIC_SIGNALING_PATHWAY		346	0.332244	1.74095	0	0.0139951	1	4828	tags=33%, list=21%, signal=41%
MYELOID CELL ACTIVATION INVOLVED IN IMMUNE RESPONSE	GOBP_MYELOID_CELL_ACTIVATION_INVOLVED_IN_IMMUNE_RESPONSE		90	0.399678	1.74092	0	0.0139786	1	5799	tags=47%, list=26%, signal=62%
DETECTION OF EXTERNAL BIOTIC STIMULUS	GOBP_DETECTION_OF_EXTERNAL_BIOTIC_STIMULUS		18	0.574967	1.74041	0.00996016	0.0140391	1	4181	tags=56%, list=18%, signal=68%
REGULATION OF TRANSPORTER ACTIVITY	GOBP_REGULATION_OF_TRANSPORTER_ACTIVITY		250	0.347038	1.73993	0	0.0140787	1	5883	tags=38%, list=26%, signal=51%
PROTEIN POLYMERIZATION	GOBP_PROTEIN_POLYMERIZATION		261	0.339408	1.7393	0	0.0141723	1	3334	tags=26%, list=15%, signal=31%
PERK MEDIATED UNFOLDED PROTEIN RESPONSE	GOBP_PERK_MEDIATED_UNFOLDED_PROTEIN_RESPONSE		18	0.573214	1.73826	0.0112994	0.0143021	1	461	tags=17%, list=2%, signal=17%
CEREBRAL CORTEX CELL MIGRATION	GOBP_CEREBRAL_CORTEX_CELL_MIGRATION		43	0.467528	1.7368	0	0.0144935	1	3761	tags=40%, list=17%, signal=47%
ANTIGEN PROCESSING AND PRESENTATION OF EXOGENOUS PEPTIDE ANTIGEN	GOBP_ANTIGEN_PROCESSING_AND_PRESENTATION_OF_EXOGENOUS_PEPTIDE_ANTIGEN		38	0.476757	1.73494	0.00187266	0.014676	1	4347	tags=39%, list=19%, signal=49%
POSITIVE REGULATION OF BMP SIGNALING PATHWAY	GOBP_POSITIVE_REGULATION_OF_BMP_SIGNALING_PATHWAY		36	0.48555	1.73404	0.00536673	0.0147792	1	6496	tags=56%, list=29%, signal=78%
GLOMERULAR EPITHELIAL CELL DIFFERENTIATION	GOBP_GLOMERULAR_EPITHELIAL_CELL_DIFFERENTIATION		20	0.553779	1.73282	0.00372439	0.0149462	1	4050	tags=40%, list=18%, signal=49%
POSITIVE REGULATION OF PEPTIDASE ACTIVITY	GOBP_POSITIVE_REGULATION_OF_PEPTIDASE_ACTIVITY		176	0.359362	1.7326	0	0.0149654	1	4198	tags=31%, list=18%, signal=38%
POSITIVE REGULATION OF CANONICAL WNT SIGNALING PATHWAY	GOBP_POSITIVE_REGULATION_OF_CANONICAL_WNT_SIGNALING_PATHWAY		105	0.387435	1.73258	0	0.0149496	1	5312	tags=43%, list=23%, signal=56%
ACTIVATION OF PHOSPHOLIPASE C ACTIVITY	GOBP_ACTIVATION_OF_PHOSPHOLIPASE_C_ACTIVITY		28	0.511475	1.73215	0.00568182	0.0149738	1	2438	tags=32%, list=11%, signal=36%
REGULATION OF MONOATOMIC ION TRANSMEMBRANE TRANSPORT	GOBP_REGULATION_OF_MONOATOMIC_ION_TRANSMEMBRANE_TRANSPORT		386	0.328165	1.73201	0	0.0149807	1	4578	tags=31%, list=20%, signal=38%
EPIBOLY	GOBP_EPIBOLY		37	0.479268	1.73199	0.00366972	0.0149666	1	4242	tags=49%, list=19%, signal=60%
RECEPTOR MEDIATED ENDOCYTOSIS	GOBP_RECEPTOR_MEDIATED_ENDOCYTOSIS		236	0.349192	1.7312	0	0.0150669	1	3838	tags=31%, list=17%, signal=36%
METANEPHRIC NEPHRON EPITHELIUM DEVELOPMENT	GOBP_METANEPHRIC_NEPHRON_EPITHELIUM_DEVELOPMENT		17	0.584612	1.73101	0.0106383	0.0150615	1	3200	tags=35%, list=14%, signal=41%
POSITIVE REGULATION OF ENDOCYTOSIS	GOBP_POSITIVE_REGULATION_OF_ENDOCYTOSIS		92	0.390976	1.72978	0	0.0152163	1	4354	tags=38%, list=19%, signal=47%
ADENYLATE CYCLASE INHIBITING G PROTEIN COUPLED RECEPTOR SIGNALING PATHWAY	GOBP_ADENYLATE_CYCLASE_INHIBITING_G_PROTEIN_COUPLED_RECEPTOR_SIGNALING_PATHWAY		58	0.426592	1.72916	0.00358423	0.0152866	1	5210	tags=43%, list=23%, signal=56%
INTERLEUKIN 8 PRODUCTION	GOBP_INTERLEUKIN_8_PRODUCTION		76	0.407961	1.72848	0.0034662	0.0153776	1	7569	tags=61%, list=33%, signal=90%
NEGATIVE REGULATION OF INTRINSIC APOPTOTIC SIGNALING PATHWAY BY P53 CLASS MEDIATOR	GOBP_NEGATIVE_REGULATION_OF_INTRINSIC_APOPTOTIC_SIGNALING_PATHWAY_BY_P53_CLASS_MEDIATOR		21	0.548369	1.72758	0.00356506	0.0155147	1	4491	tags=57%, list=20%, signal=71%
NEUROBLAST PROLIFERATION	GOBP_NEUROBLAST_PROLIFERATION		62	0.425908	1.72685	0	0.0156099	1	6468	tags=53%, list=28%, signal=74%
NEGATIVE REGULATION OF EPITHELIAL TO MESENCHYMAL TRANSITION	GOBP_NEGATIVE_REGULATION_OF_EPITHELIAL_TO_MESENCHYMAL_TRANSITION		38	0.480029	1.72662	0.00567108	0.0156279	1	1286	tags=26%, list=6%, signal=28%
REGULATION OF ADAPTIVE IMMUNE RESPONSE	GOBP_REGULATION_OF_ADAPTIVE_IMMUNE_RESPONSE		182	0.357484	1.72606	0	0.0157024	1	6870	tags=48%, list=30%, signal=68%
MONONUCLEAR CELL DIFFERENTIATION	GOBP_MONONUCLEAR_CELL_DIFFERENTIATION		422	0.323004	1.72578	0	0.0157255	1	6020	tags=36%, list=27%, signal=49%
SMOOTH MUSCLE TISSUE DEVELOPMENT	GOBP_SMOOTH_MUSCLE_TISSUE_DEVELOPMENT		24	0.51846	1.72529	0.00380952	0.0157926	1	4268	tags=46%, list=19%, signal=56%
CELLULAR RESPONSE TO INTERLEUKIN 1	GOBP_CELLULAR_RESPONSE_TO_INTERLEUKIN_1		91	0.394686	1.72509	0	0.0158	1	4805	tags=38%, list=21%, signal=49%
REGULATION OF MAST CELL ACTIVATION	GOBP_REGULATION_OF_MAST_CELL_ACTIVATION		40	0.457573	1.72502	0.00184843	0.0157903	1	5603	tags=50%, list=25%, signal=66%
CELL DEATH IN RESPONSE TO HYDROGEN PEROXIDE	GOBP_CELL_DEATH_IN_RESPONSE_TO_HYDROGEN_PEROXIDE		27	0.510864	1.72501	0.00713012	0.0157722	1	862	tags=26%, list=4%, signal=27%
LYMPHANGIOGENESIS	GOBP_LYMPHANGIOGENESIS		17	0.577542	1.72418	0.00553506	0.0158953	1	4838	tags=47%, list=21%, signal=60%
MESENCHYMAL CELL PROLIFERATION	GOBP_MESENCHYMAL_CELL_PROLIFERATION		42	0.458554	1.72408	0.00553506	0.0158856	1	4409	tags=38%, list=19%, signal=47%
EMBRYONIC ORGAN MORPHOGENESIS	GOBP_EMBRYONIC_ORGAN_MORPHOGENESIS		250	0.341135	1.7229	0	0.016044	1	5252	tags=34%, list=23%, signal=44%
RESPONSE TO KETONE	GOBP_RESPONSE_TO_KETONE		184	0.355324	1.72272	0	0.0160511	1	4702	tags=35%, list=21%, signal=44%
REGULATION OF KERATINOCYTE PROLIFERATION	GOBP_REGULATION_OF_KERATINOCYTE_PROLIFERATION		42	0.458775	1.72225	0.00357782	0.0161141	1	6862	tags=60%, list=30%, signal=85%
REGULATION OF PROTEIN POLYMERIZATION	GOBP_REGULATION_OF_PROTEIN_POLYMERIZATION		178	0.354363	1.72134	0	0.0162243	1	3334	tags=28%, list=15%, signal=32%
EMBRYONIC SKELETAL SYSTEM MORPHOGENESIS	GOBP_EMBRYONIC_SKELETAL_SYSTEM_MORPHOGENESIS		82	0.400757	1.72122	0	0.016216	1	5966	tags=41%, list=26%, signal=56%
REGULATION OF NEUROINFLAMMATORY RESPONSE	GOBP_REGULATION_OF_NEUROINFLAMMATORY_RESPONSE		31	0.515471	1.7211	0.00373134	0.0162211	1	2732	tags=35%, list=12%, signal=40%
MEMBRANE PROTEIN ECTODOMAIN PROTEOLYSIS	GOBP_MEMBRANE_PROTEIN_ECTODOMAIN_PROTEOLYSIS		44	0.466774	1.72045	0.00545455	0.0163023	1	3371	tags=41%, list=15%, signal=48%
REGULATION OF MEMBRANE POTENTIAL	GOBP_REGULATION_OF_MEMBRANE_POTENTIAL		359	0.326313	1.72007	0	0.0163394	1	4908	tags=33%, list=22%, signal=42%
HOMEOSTASIS OF NUMBER OF CELLS	GOBP_HOMEOSTASIS_OF_NUMBER_OF_CELLS		283	0.33531	1.71994	0	0.0163445	1	6043	tags=41%, list=27%, signal=55%
POSITIVE REGULATION OF PROTEIN MODIFICATION BY SMALL PROTEIN CONJUGATION OR REMOVAL	GOBP_POSITIVE_REGULATION_OF_PROTEIN_MODIFICATION_BY_SMALL_PROTEIN_CONJUGATION_OR_REMOVAL		131	0.367405	1.71975	0	0.0163479	1	4841	tags=37%, list=21%, signal=47%
DEFENSE RESPONSE TO GRAM POSITIVE BACTERIUM	GOBP_DEFENSE_RESPONSE_TO_GRAM_POSITIVE_BACTERIUM		70	0.415628	1.71946	0.00177936	0.0163696	1	4805	tags=41%, list=21%, signal=52%
TOLL LIKE RECEPTOR SIGNALING PATHWAY	GOBP_TOLL_LIKE_RECEPTOR_SIGNALING_PATHWAY		63	0.420714	1.71935	0.00355872	0.0163713	1	5282	tags=44%, list=23%, signal=58%
SENSORY ORGAN MORPHOGENESIS	GOBP_SENSORY_ORGAN_MORPHOGENESIS		227	0.343893	1.71901	0	0.0164029	1	4967	tags=35%, list=22%, signal=44%
NEGATIVE REGULATION OF JNK CASCADE	GOBP_NEGATIVE_REGULATION_OF_JNK_CASCADE		36	0.473957	1.71897	0.00537634	0.0163963	1	2701	tags=36%, list=12%, signal=41%
SODIUM ION HOMEOSTASIS	GOBP_SODIUM_ION_HOMEOSTASIS		43	0.449972	1.71858	0.00371058	0.0164343	1	5242	tags=47%, list=23%, signal=60%
EMBRYONIC CRANIAL SKELETON MORPHOGENESIS	GOBP_EMBRYONIC_CRANIAL_SKELETON_MORPHOGENESIS		41	0.454313	1.71761	0	0.0165677	1	2923	tags=29%, list=13%, signal=34%
ATRIAL CARDIAC MUSCLE CELL TO AV NODE CELL SIGNALING	GOBP_ATRIAL_CARDIAC_MUSCLE_CELL_TO_AV_NODE_CELL_SIGNALING		17	0.582473	1.71673	0.0093633	0.0167076	1	4073	tags=53%, list=18%, signal=64%
REGULATION OF HOMOTYPIC CELL CELL ADHESION	GOBP_REGULATION_OF_HOMOTYPIC_CELL_CELL_ADHESION		33	0.489405	1.71634	0.00385356	0.0167619	1	4179	tags=45%, list=18%, signal=56%
REGULATION OF LEUKOCYTE MEDIATED IMMUNITY	GOBP_REGULATION_OF_LEUKOCYTE_MEDIATED_IMMUNITY		219	0.347312	1.71624	0	0.0167582	1	5636	tags=40%, list=25%, signal=53%
REGULATION OF NUCLEAR TRANSCRIBED MRNA CATABOLIC PROCESS DEADENYLATION DEPENDENT DECAY	GOBP_REGULATION_OF_NUCLEAR_TRANSCRIBED_MRNA_CATABOLIC_PROCESS_DEADENYLATION_DEPENDENT_DECAY		24	0.53178	1.71513	0.0166667	0.0169089	1	4949	tags=42%, list=22%, signal=53%
CALCIUM ION TRANSMEMBRANE IMPORT INTO CYTOSOL	GOBP_CALCIUM_ION_TRANSMEMBRANE_IMPORT_INTO_CYTOSOL		175	0.355744	1.71508	0	0.0168984	1	4640	tags=33%, list=20%, signal=41%
REGULATION OF WNT SIGNALING PATHWAY PLANAR CELL POLARITY PATHWAY	GOBP_REGULATION_OF_WNT_SIGNALING_PATHWAY_PLANAR_CELL_POLARITY_PATHWAY		15	0.61048	1.71495	0.010989	0.0168928	1	2223	tags=47%, list=10%, signal=52%
EMBRYONIC HEMOPOIESIS	GOBP_EMBRYONIC_HEMOPOIESIS		22	0.524841	1.71444	0.0135659	0.0169403	1	3034	tags=41%, list=13%, signal=47%
NEGATIVE REGULATION OF NEURON DEATH	GOBP_NEGATIVE_REGULATION_OF_NEURON_DEATH		193	0.350955	1.71326	0	0.0171133	1	5489	tags=38%, list=24%, signal=50%
MULTI MULTICELLULAR ORGANISM PROCESS	GOBP_MULTI_MULTICELLULAR_ORGANISM_PROCESS		173	0.35685	1.71272	0	0.0172033	1	4609	tags=35%, list=20%, signal=43%
NEGATIVE REGULATION OF TYPE II INTERFERON PRODUCTION	GOBP_NEGATIVE_REGULATION_OF_TYPE_II_INTERFERON_PRODUCTION		36	0.477892	1.71262	0.00886525	0.0172056	1	6905	tags=67%, list=30%, signal=96%
MEMBRANE BIOGENESIS	GOBP_MEMBRANE_BIOGENESIS		63	0.415644	1.71255	0.00178571	0.0171931	1	3801	tags=33%, list=17%, signal=40%
MIDBRAIN DEVELOPMENT	GOBP_MIDBRAIN_DEVELOPMENT		78	0.403687	1.71254	0	0.0171772	1	4909	tags=41%, list=22%, signal=52%
POSITIVE REGULATION OF MONOATOMIC ION TRANSMEMBRANE TRANSPORT	GOBP_POSITIVE_REGULATION_OF_MONOATOMIC_ION_TRANSMEMBRANE_TRANSPORT		151	0.365606	1.71254	0	0.0171582	1	3793	tags=29%, list=17%, signal=35%
LIVER MORPHOGENESIS	GOBP_LIVER_MORPHOGENESIS		23	0.52878	1.71183	0.00584795	0.0172527	1	6734	tags=61%, list=30%, signal=86%
MODIFICATION OF POSTSYNAPTIC STRUCTURE	GOBP_MODIFICATION_OF_POSTSYNAPTIC_STRUCTURE		17	0.562709	1.71149	0.00792079	0.0172891	1	4118	tags=59%, list=18%, signal=72%
MYELOID LEUKOCYTE MEDIATED IMMUNITY	GOBP_MYELOID_LEUKOCYTE_MEDIATED_IMMUNITY		103	0.381514	1.71147	0.00171527	0.0172784	1	5603	tags=46%, list=25%, signal=60%
CARDIAC MUSCLE CELL ACTION POTENTIAL INVOLVED IN CONTRACTION	GOBP_CARDIAC_MUSCLE_CELL_ACTION_POTENTIAL_INVOLVED_IN_CONTRACTION		47	0.435293	1.7112	0.00356506	0.0172985	1	7593	tags=55%, list=33%, signal=83%
ENDOCRINE PROCESS	GOBP_ENDOCRINE_PROCESS		78	0.408324	1.7108	0.00176056	0.0173302	1	3679	tags=36%, list=16%, signal=43%
BONE REMODELING	GOBP_BONE_REMODELING		76	0.404698	1.71064	0.00173611	0.0173244	1	4444	tags=36%, list=20%, signal=44%
CARDIAC RIGHT VENTRICLE MORPHOGENESIS	GOBP_CARDIAC_RIGHT_VENTRICLE_MORPHOGENESIS		16	0.588293	1.71027	0.014733	0.0173478	1	5939	tags=56%, list=26%, signal=76%
POSITIVE REGULATION OF CELL MIGRATION INVOLVED IN SPROUTING ANGIOGENESIS	GOBP_POSITIVE_REGULATION_OF_CELL_MIGRATION_INVOLVED_IN_SPROUTING_ANGIOGENESIS		25	0.523521	1.70989	0.0114943	0.0173745	1	4641	tags=44%, list=20%, signal=55%
NATURAL KILLER CELL ACTIVATION	GOBP_NATURAL_KILLER_CELL_ACTIVATION		74	0.408494	1.70958	0	0.0173977	1	6878	tags=53%, list=30%, signal=75%
POSITIVE REGULATION OF MYELOID CELL DIFFERENTIATION	GOBP_POSITIVE_REGULATION_OF_MYELOID_CELL_DIFFERENTIATION		91	0.392647	1.70944	0	0.0174208	1	6778	tags=51%, list=30%, signal=72%
INTRACELLULAR MONOATOMIC ION HOMEOSTASIS	GOBP_INTRACELLULAR_MONOATOMIC_ION_HOMEOSTASIS		441	0.317488	1.70888	0	0.0175028	1	4578	tags=29%, list=20%, signal=36%
DEFENSE RESPONSE TO BACTERIUM	GOBP_DEFENSE_RESPONSE_TO_BACTERIUM		200	0.346555	1.7073	0	0.0176965	1	5100	tags=35%, list=22%, signal=44%
INTERLEUKIN 6 MEDIATED SIGNALING PATHWAY	GOBP_INTERLEUKIN_6_MEDIATED_SIGNALING_PATHWAY		26	0.51618	1.70658	0.00366972	0.0177937	1	1972	tags=27%, list=9%, signal=29%
REGULATION OF LEUKOCYTE ADHESION TO VASCULAR ENDOTHELIAL CELL	GOBP_REGULATION_OF_LEUKOCYTE_ADHESION_TO_VASCULAR_ENDOTHELIAL_CELL		31	0.500343	1.70647	0.00574713	0.0177938	1	5053	tags=48%, list=22%, signal=62%
REGULATION OF GLUCOSE TRANSMEMBRANE TRANSPORT	GOBP_REGULATION_OF_GLUCOSE_TRANSMEMBRANE_TRANSPORT		60	0.417837	1.70584	0.00351494	0.017883	1	4335	tags=43%, list=19%, signal=53%
REGULATION OF MYOBLAST PROLIFERATION	GOBP_REGULATION_OF_MYOBLAST_PROLIFERATION		15	0.588897	1.70565	0.0129151	0.0178956	1	3877	tags=40%, list=17%, signal=48%
REGULATION OF INTEGRIN ACTIVATION	GOBP_REGULATION_OF_INTEGRIN_ACTIVATION		17	0.566533	1.70363	0.0151229	0.0181991	1	3413	tags=47%, list=15%, signal=55%
IMMUNE RESPONSE REGULATING SIGNALING PATHWAY	GOBP_IMMUNE_RESPONSE_REGULATING_SIGNALING_PATHWAY		413	0.32339	1.70359	0	0.0181858	1	6195	tags=39%, list=27%, signal=53%
LYMPH NODE DEVELOPMENT	GOBP_LYMPH_NODE_DEVELOPMENT		17	0.573885	1.7012	0.0149533	0.0185686	1	3632	tags=35%, list=16%, signal=42%
POSITIVE REGULATION OF CELL DEVELOPMENT	GOBP_POSITIVE_REGULATION_OF_CELL_DEVELOPMENT		389	0.320718	1.70064	0	0.0186369	1	4543	tags=31%, list=20%, signal=38%
MYD88 DEPENDENT TOLL LIKE RECEPTOR SIGNALING PATHWAY	GOBP_MYD88_DEPENDENT_TOLL_LIKE_RECEPTOR_SIGNALING_PATHWAY		17	0.576986	1.70015	0.0157068	0.0187018	1	5282	tags=59%, list=23%, signal=77%
REGULATION OF PROTEIN LOCALIZATION TO PLASMA MEMBRANE	GOBP_REGULATION_OF_PROTEIN_LOCALIZATION_TO_PLASMA_MEMBRANE		95	0.39099	1.6999	0	0.0187216	1	3194	tags=26%, list=14%, signal=30%
POSITIVE REGULATION OF CALCIUM ION TRANSPORT	GOBP_POSITIVE_REGULATION_OF_CALCIUM_ION_TRANSPORT		112	0.377172	1.69971	0	0.018724	1	6757	tags=48%, list=30%, signal=68%
REGULATION OF SENSORY PERCEPTION	GOBP_REGULATION_OF_SENSORY_PERCEPTION		26	0.512826	1.699	0.00715563	0.0188149	1	4381	tags=38%, list=19%, signal=48%
ENERGY RESERVE METABOLIC PROCESS	GOBP_ENERGY_RESERVE_METABOLIC_PROCESS		75	0.406654	1.69898	0.0088968	0.0187946	1	4360	tags=36%, list=19%, signal=44%
FEMALE SEX DIFFERENTIATION	GOBP_FEMALE_SEX_DIFFERENTIATION		104	0.37921	1.69774	0	0.0189924	1	4337	tags=35%, list=19%, signal=43%
REGULATION OF RESPONSE TO CYTOKINE STIMULUS	GOBP_REGULATION_OF_RESPONSE_TO_CYTOKINE_STIMULUS		157	0.350883	1.69774	0	0.018972	1	4805	tags=35%, list=21%, signal=44%
POSITIVE REGULATION OF OSTEOCLAST DIFFERENTIATION	GOBP_POSITIVE_REGULATION_OF_OSTEOCLAST_DIFFERENTIATION		19	0.550958	1.69772	0.0165138	0.0189548	1	4915	tags=58%, list=22%, signal=74%
MORPHOGENESIS OF AN EPITHELIAL SHEET	GOBP_MORPHOGENESIS_OF_AN_EPITHELIAL_SHEET		57	0.423989	1.69707	0.00356506	0.0190223	1	4242	tags=39%, list=19%, signal=47%
NEGATIVE REGULATION OF NEURON DIFFERENTIATION	GOBP_NEGATIVE_REGULATION_OF_NEURON_DIFFERENTIATION		59	0.428504	1.69691	0.00556586	0.0190306	1	5037	tags=41%, list=22%, signal=52%
REGULATION OF HEMOPOIESIS	GOBP_REGULATION_OF_HEMOPOIESIS		378	0.321218	1.69657	0	0.0190692	1	6828	tags=42%, list=30%, signal=59%
MYELOID CELL DEVELOPMENT	GOBP_MYELOID_CELL_DEVELOPMENT		72	0.402845	1.69649	0	0.0190632	1	4834	tags=38%, list=21%, signal=47%
POSITIVE REGULATION OF GLUCOSE IMPORT	GOBP_POSITIVE_REGULATION_OF_GLUCOSE_IMPORT		29	0.494262	1.6962	0.0132325	0.0190936	1	3017	tags=38%, list=13%, signal=44%
REGULATION OF MAP KINASE ACTIVITY	GOBP_REGULATION_OF_MAP_KINASE_ACTIVITY		177	0.351893	1.69607	0	0.0190922	1	4150	tags=30%, list=18%, signal=36%
MYOBLAST FUSION	GOBP_MYOBLAST_FUSION		39	0.459467	1.69552	0.00550459	0.0191639	1	3025	tags=26%, list=13%, signal=30%
REGULATION OF T CELL MEDIATED CYTOTOXICITY	GOBP_REGULATION_OF_T_CELL_MEDIATED_CYTOTOXICITY		44	0.453703	1.69404	0.00178253	0.0193787	1	4099	tags=39%, list=18%, signal=47%
POSITIVE REGULATION OF IMMUNE EFFECTOR PROCESS	GOBP_POSITIVE_REGULATION_OF_IMMUNE_EFFECTOR_PROCESS		235	0.338235	1.69373	0	0.0194087	1	6903	tags=48%, list=30%, signal=68%
VIRAL LIFE CYCLE	GOBP_VIRAL_LIFE_CYCLE		292	0.326933	1.69257	0	0.0195994	1	5284	tags=36%, list=23%, signal=47%
REGULATION OF POSITIVE CHEMOTAXIS	GOBP_REGULATION_OF_POSITIVE_CHEMOTAXIS		25	0.513049	1.69221	0.00943396	0.0196511	1	5418	tags=56%, list=24%, signal=73%
POSITIVE REGULATION OF CELL PROJECTION ORGANIZATION	GOBP_POSITIVE_REGULATION_OF_CELL_PROJECTION_ORGANIZATION		334	0.326342	1.69209	0	0.0196523	1	2416	tags=22%, list=11%, signal=25%
AORTA DEVELOPMENT	GOBP_AORTA_DEVELOPMENT		57	0.42769	1.69171	0.00176991	0.0196898	1	6275	tags=47%, list=28%, signal=65%
REGULATION OF PLATELET AGGREGATION	GOBP_REGULATION_OF_PLATELET_AGGREGATION		27	0.496332	1.69165	0.0177936	0.0196784	1	3121	tags=41%, list=14%, signal=47%
HORMONE METABOLIC PROCESS	GOBP_HORMONE_METABOLIC_PROCESS		186	0.34607	1.69165	0	0.0196591	1	4871	tags=34%, list=21%, signal=43%
POSITIVE REGULATION OF MUSCLE CONTRACTION	GOBP_POSITIVE_REGULATION_OF_MUSCLE_CONTRACTION		37	0.466866	1.69117	0.00519931	0.0197231	1	3577	tags=38%, list=16%, signal=45%
RESPONSE TO DEXAMETHASONE	GOBP_RESPONSE_TO_DEXAMETHASONE		38	0.455527	1.69003	0.0130597	0.0199044	1	4868	tags=53%, list=21%, signal=67%
NEURON APOPTOTIC PROCESS	GOBP_NEURON_APOPTOTIC_PROCESS		232	0.33913	1.68993	0	0.0198945	1	5212	tags=34%, list=23%, signal=44%
NEGATIVE REGULATION OF CYTOKINE PRODUCTION INVOLVED IN IMMUNE RESPONSE	GOBP_NEGATIVE_REGULATION_OF_CYTOKINE_PRODUCTION_INVOLVED_IN_IMMUNE_RESPONSE		28	0.495112	1.68931	0.00373832	0.0199629	1	6903	tags=64%, list=30%, signal=92%
CELLULAR COMPONENT DISASSEMBLY	GOBP_CELLULAR_COMPONENT_DISASSEMBLY		465	0.31366	1.68888	0	0.020009	1	3839	tags=27%, list=17%, signal=31%
MEMBRANE REPOLARIZATION	GOBP_MEMBRANE_REPOLARIZATION		42	0.451619	1.6876	0.00369004	0.0202094	1	7551	tags=60%, list=33%, signal=89%
REGULATION OF PROTEIN AUTOPHOSPHORYLATION	GOBP_REGULATION_OF_PROTEIN_AUTOPHOSPHORYLATION		41	0.453055	1.68537	0.00562852	0.0205513	1	6504	tags=59%, list=29%, signal=82%
POSITIVE REGULATION OF CELL JUNCTION ASSEMBLY	GOBP_POSITIVE_REGULATION_OF_CELL_JUNCTION_ASSEMBLY		94	0.383598	1.68532	0	0.0205408	1	4793	tags=37%, list=21%, signal=47%
GLAND DEVELOPMENT	GOBP_GLAND_DEVELOPMENT		390	0.316266	1.68518	0	0.0205486	1	4409	tags=29%, list=19%, signal=36%
NEGATIVE REGULATION OF PHOSPHORYLATION	GOBP_NEGATIVE_REGULATION_OF_PHOSPHORYLATION		350	0.319614	1.6848	0	0.0205981	1	5092	tags=34%, list=22%, signal=43%
PROSTANOID METABOLIC PROCESS	GOBP_PROSTANOID_METABOLIC_PROCESS		44	0.447124	1.68436	0.00527241	0.0206711	1	5092	tags=43%, list=22%, signal=56%
STRESS FIBER ASSEMBLY	GOBP_STRESS_FIBER_ASSEMBLY		106	0.376126	1.68434	0	0.0206542	1	3614	tags=32%, list=16%, signal=38%
POSITIVE REGULATION OF MUSCLE CELL DIFFERENTIATION	GOBP_POSITIVE_REGULATION_OF_MUSCLE_CELL_DIFFERENTIATION		59	0.422089	1.68422	0.00524476	0.0206558	1	4245	tags=39%, list=19%, signal=48%
CELLULAR RESPONSE TO PEPTIDE HORMONE STIMULUS	GOBP_CELLULAR_RESPONSE_TO_PEPTIDE_HORMONE_STIMULUS		268	0.33136	1.68372	0	0.020724	1	4766	tags=34%, list=21%, signal=43%
TUMOR NECROSIS FACTOR MEDIATED SIGNALING PATHWAY	GOBP_TUMOR_NECROSIS_FACTOR_MEDIATED_SIGNALING_PATHWAY		97	0.384197	1.68367	0.00177936	0.0207086	1	6750	tags=49%, list=30%, signal=70%
POSITIVE REGULATION OF EPITHELIAL CELL APOPTOTIC PROCESS	GOBP_POSITIVE_REGULATION_OF_EPITHELIAL_CELL_APOPTOTIC_PROCESS		35	0.468333	1.68353	0.00178253	0.0207212	1	4086	tags=46%, list=18%, signal=56%
REGULATION OF ENDOPEPTIDASE ACTIVITY	GOBP_REGULATION_OF_ENDOPEPTIDASE_ACTIVITY		285	0.328487	1.68352	0	0.0206996	1	4242	tags=30%, list=19%, signal=36%
INTERLEUKIN 10 PRODUCTION	GOBP_INTERLEUKIN_10_PRODUCTION		57	0.415034	1.68349	0.00575816	0.0206813	1	7101	tags=58%, list=31%, signal=84%
NEGATIVE REGULATION OF NUCLEOCYTOPLASMIC TRANSPORT	GOBP_NEGATIVE_REGULATION_OF_NUCLEOCYTOPLASMIC_TRANSPORT		23	0.520666	1.68344	0.00366972	0.0206691	1	4175	tags=48%, list=18%, signal=59%
POSITIVE REGULATION OF CATION CHANNEL ACTIVITY	GOBP_POSITIVE_REGULATION_OF_CATION_CHANNEL_ACTIVITY		57	0.419841	1.68312	0.00525394	0.0206969	1	5487	tags=40%, list=24%, signal=53%
RESPONSE TO INORGANIC SUBSTANCE	GOBP_RESPONSE_TO_INORGANIC_SUBSTANCE		490	0.311175	1.68276	0	0.0207445	1	4439	tags=28%, list=20%, signal=34%
LENS FIBER CELL DIFFERENTIATION	GOBP_LENS_FIBER_CELL_DIFFERENTIATION		29	0.489113	1.68275	0.0094518	0.0207246	1	2015	tags=28%, list=9%, signal=30%
REGULATION OF POTASSIUM ION TRANSMEMBRANE TRANSPORTER ACTIVITY	GOBP_REGULATION_OF_POTASSIUM_ION_TRANSMEMBRANE_TRANSPORTER_ACTIVITY		51	0.435152	1.68236	0.00540541	0.0207887	1	5649	tags=43%, list=25%, signal=57%
NEGATIVE REGULATION OF DEFENSE RESPONSE	GOBP_NEGATIVE_REGULATION_OF_DEFENSE_RESPONSE		233	0.337391	1.68202	0	0.0208148	1	4461	tags=31%, list=20%, signal=38%
NEGATIVE REGULATION OF MYELOID CELL DIFFERENTIATION	GOBP_NEGATIVE_REGULATION_OF_MYELOID_CELL_DIFFERENTIATION		85	0.386484	1.68197	0.00169492	0.0207994	1	6828	tags=40%, list=30%, signal=57%
REGULATION OF MYOBLAST DIFFERENTIATION	GOBP_REGULATION_OF_MYOBLAST_DIFFERENTIATION		64	0.410233	1.6817	0	0.0208298	1	4185	tags=30%, list=18%, signal=36%
METANEPHRIC NEPHRON MORPHOGENESIS	GOBP_METANEPHRIC_NEPHRON_MORPHOGENESIS		21	0.535667	1.68142	0.0127505	0.0208572	1	7151	tags=67%, list=31%, signal=97%
POSITIVE REGULATION OF PLASMA MEMBRANE BOUNDED CELL PROJECTION ASSEMBLY	GOBP_POSITIVE_REGULATION_OF_PLASMA_MEMBRANE_BOUNDED_CELL_PROJECTION_ASSEMBLY		104	0.377329	1.68051	0.00172712	0.0210186	1	4866	tags=38%, list=21%, signal=49%
DEVELOPMENT OF PRIMARY FEMALE SEXUAL CHARACTERISTICS	GOBP_DEVELOPMENT_OF_PRIMARY_FEMALE_SEXUAL_CHARACTERISTICS		90	0.385481	1.68042	0.00165837	0.0210122	1	4245	tags=33%, list=19%, signal=41%
RETINOIC ACID METABOLIC PROCESS	GOBP_RETINOIC_ACID_METABOLIC_PROCESS		21	0.528041	1.68039	0.0187266	0.0209968	1	4871	tags=48%, list=21%, signal=61%
LYMPHOCYTE HOMEOSTASIS	GOBP_LYMPHOCYTE_HOMEOSTASIS		68	0.406578	1.67989	0.00167785	0.0210636	1	5646	tags=44%, list=25%, signal=59%
REGULATION OF CELL GROWTH	GOBP_REGULATION_OF_CELL_GROWTH		389	0.318961	1.67976	0	0.021077	1	3860	tags=28%, list=17%, signal=33%
NEGATIVE REGULATION OF BLOOD CIRCULATION	GOBP_NEGATIVE_REGULATION_OF_BLOOD_CIRCULATION		23	0.515552	1.67919	0.0174216	0.0211664	1	3286	tags=39%, list=14%, signal=46%
EMBRYONIC SKELETAL SYSTEM DEVELOPMENT	GOBP_EMBRYONIC_SKELETAL_SYSTEM_DEVELOPMENT		114	0.36745	1.67902	0	0.0211721	1	4521	tags=33%, list=20%, signal=41%
POSITIVE REGULATION OF EXTRINSIC APOPTOTIC SIGNALING PATHWAY	GOBP_POSITIVE_REGULATION_OF_EXTRINSIC_APOPTOTIC_SIGNALING_PATHWAY		48	0.439064	1.67884	0.00358423	0.0211824	1	4828	tags=40%, list=21%, signal=50%
REGULATION OF SKELETAL MUSCLE TISSUE DEVELOPMENT	GOBP_REGULATION_OF_SKELETAL_MUSCLE_TISSUE_DEVELOPMENT		22	0.522773	1.6786	0.0165441	0.0212198	1	4783	tags=50%, list=21%, signal=63%
NEGATIVE REGULATION OF T CELL RECEPTOR SIGNALING PATHWAY	GOBP_NEGATIVE_REGULATION_OF_T_CELL_RECEPTOR_SIGNALING_PATHWAY		24	0.512537	1.67846	0.00548446	0.0212268	1	4198	tags=46%, list=18%, signal=56%
B CELL HOMEOSTASIS	GOBP_B_CELL_HOMEOSTASIS		34	0.463238	1.678	0.00564972	0.0212776	1	5646	tags=50%, list=25%, signal=66%
NEGATIVE REGULATION OF ENDOPEPTIDASE ACTIVITY	GOBP_NEGATIVE_REGULATION_OF_ENDOPEPTIDASE_ACTIVITY		117	0.369403	1.67784	0	0.0212816	1	4398	tags=32%, list=19%, signal=40%
REGULATION OF SUPEROXIDE METABOLIC PROCESS	GOBP_REGULATION_OF_SUPEROXIDE_METABOLIC_PROCESS		30	0.478794	1.67747	0.00702988	0.0213354	1	5092	tags=43%, list=22%, signal=56%
POSITIVE REGULATION OF ENDOTHELIAL CELL PROLIFERATION	GOBP_POSITIVE_REGULATION_OF_ENDOTHELIAL_CELL_PROLIFERATION		96	0.381758	1.67729	0.00175439	0.0213484	1	4186	tags=34%, list=18%, signal=42%
POSITIVE REGULATION OF ACUTE INFLAMMATORY RESPONSE	GOBP_POSITIVE_REGULATION_OF_ACUTE_INFLAMMATORY_RESPONSE		23	0.523269	1.6771	0.0125224	0.0213705	1	6234	tags=65%, list=27%, signal=90%
REGULATION OF ACTOMYOSIN STRUCTURE ORGANIZATION	GOBP_REGULATION_OF_ACTOMYOSIN_STRUCTURE_ORGANIZATION		97	0.37578	1.67673	0	0.0214327	1	4444	tags=36%, list=20%, signal=45%
RESPONSE TO OXIDATIVE STRESS	GOBP_RESPONSE_TO_OXIDATIVE_STRESS		395	0.317098	1.67642	0	0.0214786	1	4439	tags=29%, list=20%, signal=36%
NEGATIVE REGULATION OF SIGNAL TRANSDUCTION BY P53 CLASS MEDIATOR	GOBP_NEGATIVE_REGULATION_OF_SIGNAL_TRANSDUCTION_BY_P53_CLASS_MEDIATOR		32	0.475843	1.67608	0.0148148	0.0215229	1	5646	tags=59%, list=25%, signal=79%
NEGATIVE REGULATION OF INTRACELLULAR TRANSPORT	GOBP_NEGATIVE_REGULATION_OF_INTRACELLULAR_TRANSPORT		56	0.424085	1.67606	0.00344234	0.0215041	1	4175	tags=34%, list=18%, signal=41%
RESPONSE TO ANTIBIOTIC	GOBP_RESPONSE_TO_ANTIBIOTIC		46	0.443033	1.6754	0.00943396	0.0216081	1	3055	tags=33%, list=13%, signal=38%
PROTEIN LOCALIZATION TO CELL SURFACE	GOBP_PROTEIN_LOCALIZATION_TO_CELL_SURFACE		68	0.407115	1.6753	0.00344828	0.0216072	1	4073	tags=37%, list=18%, signal=45%
CELLULAR RESPONSE TO FLUID SHEAR STRESS	GOBP_CELLULAR_RESPONSE_TO_FLUID_SHEAR_STRESS		20	0.542865	1.67517	0.0124113	0.0215989	1	3094	tags=45%, list=14%, signal=52%
POSITIVE REGULATION OF TYROSINE PHOSPHORYLATION OF STAT PROTEIN	GOBP_POSITIVE_REGULATION_OF_TYROSINE_PHOSPHORYLATION_OF_STAT_PROTEIN		46	0.431541	1.67442	0.0108108	0.0217249	1	6352	tags=59%, list=28%, signal=81%
POSITIVE REGULATION OF CHEMOKINE PRODUCTION	GOBP_POSITIVE_REGULATION_OF_CHEMOKINE_PRODUCTION		60	0.414024	1.67421	0.00167224	0.0217313	1	5646	tags=45%, list=25%, signal=60%
REGULATION OF T HELPER 1 TYPE IMMUNE RESPONSE	GOBP_REGULATION_OF_T_HELPER_1_TYPE_IMMUNE_RESPONSE		27	0.497538	1.67384	0.0147601	0.0217794	1	6096	tags=52%, list=27%, signal=71%
CYTOKINE PRODUCTION INVOLVED IN INFLAMMATORY RESPONSE	GOBP_CYTOKINE_PRODUCTION_INVOLVED_IN_INFLAMMATORY_RESPONSE		54	0.423543	1.67376	0.00747664	0.0217723	1	5247	tags=43%, list=23%, signal=55%
POSITIVE REGULATION OF PROTEIN BINDING	GOBP_POSITIVE_REGULATION_OF_PROTEIN_BINDING		85	0.393587	1.67307	0.00180832	0.0219066	1	5606	tags=41%, list=25%, signal=54%
REGULATION OF REPRODUCTIVE PROCESS	GOBP_REGULATION_OF_REPRODUCTIVE_PROCESS		163	0.348929	1.67232	0.00171233	0.0220313	1	3858	tags=29%, list=17%, signal=34%
VASCULAR ENDOTHELIAL GROWTH FACTOR RECEPTOR SIGNALING PATHWAY	GOBP_VASCULAR_ENDOTHELIAL_GROWTH_FACTOR_RECEPTOR_SIGNALING_PATHWAY		53	0.424756	1.67161	0.00358423	0.0221526	1	5418	tags=43%, list=24%, signal=57%
SOMATIC STEM CELL POPULATION MAINTENANCE	GOBP_SOMATIC_STEM_CELL_POPULATION_MAINTENANCE		61	0.41079	1.67138	0.0034188	0.0221749	1	6014	tags=43%, list=26%, signal=58%
AMYLOID PRECURSOR PROTEIN CATABOLIC PROCESS	GOBP_AMYLOID_PRECURSOR_PROTEIN_CATABOLIC_PROCESS		57	0.421762	1.67129	0.00183824	0.0221705	1	3063	tags=33%, list=13%, signal=38%
POSITIVE REGULATION OF MACROAUTOPHAGY	GOBP_POSITIVE_REGULATION_OF_MACROAUTOPHAGY		72	0.40097	1.67126	0.00548446	0.0221499	1	3519	tags=33%, list=15%, signal=39%
NEGATIVE REGULATION OF DEPHOSPHORYLATION	GOBP_NEGATIVE_REGULATION_OF_DEPHOSPHORYLATION		43	0.439394	1.6712	0.00925926	0.0221338	1	5836	tags=53%, list=26%, signal=72%
INOSITOL PHOSPHATE MEDIATED SIGNALING	GOBP_INOSITOL_PHOSPHATE_MEDIATED_SIGNALING		54	0.422291	1.67111	0.0035524	0.0221353	1	4818	tags=43%, list=21%, signal=54%
NEGATIVE REGULATION OF MACROPHAGE ACTIVATION	GOBP_NEGATIVE_REGULATION_OF_MACROPHAGE_ACTIVATION		18	0.564202	1.67085	0.0109689	0.0221545	1	2010	tags=39%, list=9%, signal=43%
SKIN EPIDERMIS DEVELOPMENT	GOBP_SKIN_EPIDERMIS_DEVELOPMENT		109	0.368464	1.67066	0.0033557	0.0221708	1	4412	tags=32%, list=19%, signal=40%
PROTEIN LOCALIZATION TO CELL PERIPHERY	GOBP_PROTEIN_LOCALIZATION_TO_CELL_PERIPHERY		326	0.323385	1.67013	0	0.0222357	1	3867	tags=27%, list=17%, signal=32%
CELL CELL JUNCTION ASSEMBLY	GOBP_CELL_CELL_JUNCTION_ASSEMBLY		136	0.359911	1.67001	0.00177305	0.0222417	1	4412	tags=36%, list=19%, signal=44%
MHC CLASS II BIOSYNTHETIC PROCESS	GOBP_MHC_CLASS_II_BIOSYNTHETIC_PROCESS		17	0.557854	1.6697	0.0147601	0.0222888	1	4883	tags=47%, list=22%, signal=60%
NEGATIVE REGULATION OF T CELL PROLIFERATION	GOBP_NEGATIVE_REGULATION_OF_T_CELL_PROLIFERATION		66	0.408669	1.66891	0.00178571	0.022402	1	6828	tags=52%, list=30%, signal=73%
POSITIVE REGULATION OF TRANSFERASE ACTIVITY	GOBP_POSITIVE_REGULATION_OF_TRANSFERASE_ACTIVITY		476	0.308547	1.6689	0	0.0223814	1	4446	tags=28%, list=20%, signal=35%
PRESYNAPTIC MODULATION OF CHEMICAL SYNAPTIC TRANSMISSION	GOBP_PRESYNAPTIC_MODULATION_OF_CHEMICAL_SYNAPTIC_TRANSMISSION		31	0.479874	1.66875	0.0130354	0.0223858	1	2395	tags=35%, list=11%, signal=40%
CELL PROLIFERATION IN FOREBRAIN	GOBP_CELL_PROLIFERATION_IN_FOREBRAIN		18	0.547838	1.66867	0.0217391	0.0223813	1	4409	tags=50%, list=19%, signal=62%
GLUCOSE IMPORT	GOBP_GLUCOSE_IMPORT		58	0.415466	1.66811	0.00542496	0.0224658	1	3017	tags=34%, list=13%, signal=40%
REGULATION OF T CELL DIFFERENTIATION IN THYMUS	GOBP_REGULATION_OF_T_CELL_DIFFERENTIATION_IN_THYMUS		25	0.501612	1.66782	0.0151229	0.0225007	1	6146	tags=60%, list=27%, signal=82%
REGULATION OF ERBB SIGNALING PATHWAY	GOBP_REGULATION_OF_ERBB_SIGNALING_PATHWAY		77	0.402946	1.66743	0.00533808	0.0225576	1	4099	tags=36%, list=18%, signal=44%
REGULATION OF VOLTAGE GATED CALCIUM CHANNEL ACTIVITY	GOBP_REGULATION_OF_VOLTAGE_GATED_CALCIUM_CHANNEL_ACTIVITY		37	0.457127	1.66707	0.00548446	0.0226023	1	2538	tags=35%, list=11%, signal=39%
POLYSACCHARIDE BIOSYNTHETIC PROCESS	GOBP_POLYSACCHARIDE_BIOSYNTHETIC_PROCESS		63	0.407906	1.66705	0.00179856	0.0225831	1	4975	tags=43%, list=22%, signal=55%
GLUTAMATE SECRETION	GOBP_GLUTAMATE_SECRETION		20	0.534289	1.66697	0.0199637	0.0225784	1	3286	tags=45%, list=14%, signal=53%
HUMORAL IMMUNE RESPONSE	GOBP_HUMORAL_IMMUNE_RESPONSE		159	0.348306	1.66586	0	0.0227669	1	4759	tags=32%, list=21%, signal=40%
NEGATIVE REGULATION OF PROTEIN CONTAINING COMPLEX ASSEMBLY	GOBP_NEGATIVE_REGULATION_OF_PROTEIN_CONTAINING_COMPLEX_ASSEMBLY		135	0.359418	1.66494	0.00174825	0.0229059	1	3523	tags=28%, list=16%, signal=33%
REGULATION OF INTEGRIN MEDIATED SIGNALING PATHWAY	GOBP_REGULATION_OF_INTEGRIN_MEDIATED_SIGNALING_PATHWAY		21	0.515299	1.66466	0.0131579	0.0229517	1	5381	tags=52%, list=24%, signal=69%
ESTABLISHMENT OR MAINTENANCE OF CELL POLARITY	GOBP_ESTABLISHMENT_OR_MAINTENANCE_OF_CELL_POLARITY		221	0.334529	1.66458	0	0.0229481	1	3860	tags=26%, list=17%, signal=31%
TRACHEA DEVELOPMENT	GOBP_TRACHEA_DEVELOPMENT		19	0.540673	1.66426	0.02	0.0229806	1	4285	tags=47%, list=19%, signal=58%
SECONDARY PALATE DEVELOPMENT	GOBP_SECONDARY_PALATE_DEVELOPMENT		23	0.511782	1.66416	0.0137525	0.0229771	1	490	tags=17%, list=2%, signal=18%
NEGATIVE REGULATION OF VASCULAR PERMEABILITY	GOBP_NEGATIVE_REGULATION_OF_VASCULAR_PERMEABILITY		17	0.558725	1.66386	0.012939	0.0230371	1	1083	tags=29%, list=5%, signal=31%
POSITIVE REGULATION OF POTASSIUM ION TRANSPORT	GOBP_POSITIVE_REGULATION_OF_POTASSIUM_ION_TRANSPORT		39	0.458573	1.66322	0.00542496	0.0231416	1	4073	tags=36%, list=18%, signal=44%
DETECTION OF STIMULUS INVOLVED IN SENSORY PERCEPTION OF PAIN	GOBP_DETECTION_OF_STIMULUS_INVOLVED_IN_SENSORY_PERCEPTION_OF_PAIN		22	0.523384	1.66308	0.0181818	0.0231449	1	4793	tags=50%, list=21%, signal=63%
OVULATION CYCLE	GOBP_OVULATION_CYCLE		63	0.412569	1.662	0	0.0233238	1	5499	tags=43%, list=24%, signal=56%
T CELL DIFFERENTIATION	GOBP_T_CELL_DIFFERENTIATION		276	0.324374	1.66143	0	0.0234089	1	6237	tags=38%, list=27%, signal=51%
POSITIVE REGULATION OF DNA BINDING	GOBP_POSITIVE_REGULATION_OF_DNA_BINDING		52	0.421371	1.66129	0.00699301	0.0234164	1	6333	tags=56%, list=28%, signal=77%
REGULATION OF PATTERN RECOGNITION RECEPTOR SIGNALING PATHWAY	GOBP_REGULATION_OF_PATTERN_RECOGNITION_RECEPTOR_SIGNALING_PATHWAY		95	0.374325	1.66094	0.00176678	0.0234727	1	6052	tags=42%, list=27%, signal=57%
POSITIVE REGULATION OF NEURON PROJECTION DEVELOPMENT	GOBP_POSITIVE_REGULATION_OF_NEURON_PROJECTION_DEVELOPMENT		148	0.348439	1.66044	0	0.0235644	1	5502	tags=39%, list=24%, signal=51%
POSITIVE REGULATION OF LAMELLIPODIUM ASSEMBLY	GOBP_POSITIVE_REGULATION_OF_LAMELLIPODIUM_ASSEMBLY		27	0.492615	1.66039	0.0176367	0.0235532	1	3962	tags=41%, list=17%, signal=49%
RESPONSE TO ESTRADIOL	GOBP_RESPONSE_TO_ESTRADIOL		107	0.369933	1.66027	0	0.0235535	1	5022	tags=40%, list=22%, signal=51%
REGULATION OF PROTEIN CATABOLIC PROCESS	GOBP_REGULATION_OF_PROTEIN_CATABOLIC_PROCESS		343	0.316942	1.65965	0	0.023665	1	4175	tags=29%, list=18%, signal=34%
ACTIVATION OF CYSTEINE TYPE ENDOPEPTIDASE ACTIVITY INVOLVED IN APOPTOTIC PROCESS	GOBP_ACTIVATION_OF_CYSTEINE_TYPE_ENDOPEPTIDASE_ACTIVITY_INVOLVED_IN_APOPTOTIC_PROCESS		73	0.393582	1.6595	0.0051458	0.0236722	1	4805	tags=36%, list=21%, signal=45%
REGULATION OF MACROPHAGE MIGRATION	GOBP_REGULATION_OF_MACROPHAGE_MIGRATION		40	0.447101	1.65944	0.00707965	0.0236637	1	7661	tags=63%, list=34%, signal=94%
SECONDARY METABOLIC PROCESS	GOBP_SECONDARY_METABOLIC_PROCESS		43	0.441005	1.6578	0.00723327	0.0240088	1	4405	tags=37%, list=19%, signal=46%
NEGATIVE REGULATION OF EPIDERMAL GROWTH FACTOR RECEPTOR SIGNALING PATHWAY	GOBP_NEGATIVE_REGULATION_OF_EPIDERMAL_GROWTH_FACTOR_RECEPTOR_SIGNALING_PATHWAY		27	0.486432	1.65721	0.0114943	0.0241128	1	2576	tags=33%, list=11%, signal=38%
RESPONSE TO INTERFERON BETA	GOBP_RESPONSE_TO_INTERFERON_BETA		27	0.479181	1.6568	0.00564972	0.0241963	1	3984	tags=44%, list=18%, signal=54%
MYOTUBE DIFFERENTIATION	GOBP_MYOTUBE_DIFFERENTIATION		109	0.37124	1.6554	0.00176056	0.0244643	1	5035	tags=34%, list=22%, signal=43%
POSITIVE REGULATION OF ACTIN FILAMENT POLYMERIZATION	GOBP_POSITIVE_REGULATION_OF_ACTIN_FILAMENT_POLYMERIZATION		44	0.434583	1.65526	0.00525394	0.024475	1	3867	tags=36%, list=17%, signal=44%
SECONDARY METABOLITE BIOSYNTHETIC PROCESS	GOBP_SECONDARY_METABOLITE_BIOSYNTHETIC_PROCESS		20	0.528539	1.65469	0.011236	0.0245821	1	2052	tags=35%, list=9%, signal=38%
MORPHOGENESIS OF A POLARIZED EPITHELIUM	GOBP_MORPHOGENESIS_OF_A_POLARIZED_EPITHELIUM		92	0.378467	1.65341	0.00178253	0.0248296	1	5043	tags=40%, list=22%, signal=51%
NEGATIVE REGULATION OF NATURAL KILLER CELL MEDIATED IMMUNITY	GOBP_NEGATIVE_REGULATION_OF_NATURAL_KILLER_CELL_MEDIATED_IMMUNITY		20	0.527504	1.65328	0.0165746	0.0248371	1	7463	tags=70%, list=33%, signal=104%
NEGATIVE REGULATION OF STEM CELL DIFFERENTIATION	GOBP_NEGATIVE_REGULATION_OF_STEM_CELL_DIFFERENTIATION		25	0.483875	1.65187	0.011194	0.025132	1	4737	tags=40%, list=21%, signal=50%
NEGATIVE REGULATION OF IMMUNE RESPONSE	GOBP_NEGATIVE_REGULATION_OF_IMMUNE_RESPONSE		164	0.346031	1.65174	0.00162602	0.0251335	1	6903	tags=48%, list=30%, signal=68%
REGULATION OF ACTION POTENTIAL	GOBP_REGULATION_OF_ACTION_POTENTIAL		54	0.412022	1.65163	0.0017094	0.0251432	1	4640	tags=43%, list=20%, signal=53%
NEGATIVE REGULATION OF HUMORAL IMMUNE RESPONSE	GOBP_NEGATIVE_REGULATION_OF_HUMORAL_IMMUNE_RESPONSE		15	0.575883	1.65096	0.0225989	0.0252759	1	3449	tags=47%, list=15%, signal=55%
REGULATION OF SYNAPTIC VESICLE ENDOCYTOSIS	GOBP_REGULATION_OF_SYNAPTIC_VESICLE_ENDOCYTOSIS		19	0.538431	1.65093	0.0184843	0.0252562	1	2701	tags=47%, list=12%, signal=54%
RENAL FILTRATION	GOBP_RENAL_FILTRATION		29	0.478323	1.65031	0.0187617	0.025367	1	4398	tags=45%, list=19%, signal=56%
VASCULAR ENDOTHELIAL CELL PROLIFERATION	GOBP_VASCULAR_ENDOTHELIAL_CELL_PROLIFERATION		33	0.463668	1.6491	0.0106952	0.0255948	1	3297	tags=42%, list=15%, signal=50%
REGULATION OF RESPONSE TO OXIDATIVE STRESS	GOBP_REGULATION_OF_RESPONSE_TO_OXIDATIVE_STRESS		87	0.376707	1.64835	0.00524476	0.0257349	1	6330	tags=48%, list=28%, signal=67%
REGULATION OF MUSCLE TISSUE DEVELOPMENT	GOBP_REGULATION_OF_MUSCLE_TISSUE_DEVELOPMENT		39	0.444994	1.64757	0.0147874	0.0259042	1	4915	tags=46%, list=22%, signal=59%
POSITIVE REGULATION OF PROTEIN POLYMERIZATION	GOBP_POSITIVE_REGULATION_OF_PROTEIN_POLYMERIZATION		82	0.378919	1.64754	0.00361664	0.0258853	1	3867	tags=30%, list=17%, signal=37%
GENITALIA DEVELOPMENT	GOBP_GENITALIA_DEVELOPMENT		40	0.453362	1.64701	0.0186125	0.0259689	1	3771	tags=40%, list=17%, signal=48%
MACROPHAGE CHEMOTAXIS	GOBP_MACROPHAGE_CHEMOTAXIS		39	0.455598	1.64645	0.0125224	0.0260903	1	5073	tags=41%, list=22%, signal=53%
GLYCEROL ETHER METABOLIC PROCESS	GOBP_GLYCEROL_ETHER_METABOLIC_PROCESS		19	0.53354	1.64624	0.0202578	0.0261162	1	4517	tags=47%, list=20%, signal=59%
POSITIVE REGULATION OF TRANSPORTER ACTIVITY	GOBP_POSITIVE_REGULATION_OF_TRANSPORTER_ACTIVITY		109	0.362692	1.64598	0.00178253	0.0261518	1	5873	tags=39%, list=26%, signal=53%
REGULATION OF T CELL CHEMOTAXIS	GOBP_REGULATION_OF_T_CELL_CHEMOTAXIS		15	0.562566	1.64548	0.0238095	0.0262149	1	7627	tags=73%, list=34%, signal=110%
HUMORAL IMMUNE RESPONSE MEDIATED BY CIRCULATING IMMUNOGLOBULIN	GOBP_HUMORAL_IMMUNE_RESPONSE_MEDIATED_BY_CIRCULATING_IMMUNOGLOBULIN		38	0.447269	1.64497	0.00886525	0.0262951	1	3835	tags=37%, list=17%, signal=44%
REGULATION OF CELL ADHESION MEDIATED BY INTEGRIN	GOBP_REGULATION_OF_CELL_ADHESION_MEDIATED_BY_INTEGRIN		47	0.4247	1.64483	0.00938086	0.0262968	1	5477	tags=45%, list=24%, signal=59%
APOPTOTIC PROCESS INVOLVED IN DEVELOPMENT	GOBP_APOPTOTIC_PROCESS_INVOLVED_IN_DEVELOPMENT		36	0.454856	1.64477	0.0110701	0.026286	1	3877	tags=36%, list=17%, signal=43%
NEGATIVE REGULATION OF T CELL MEDIATED IMMUNITY	GOBP_NEGATIVE_REGULATION_OF_T_CELL_MEDIATED_IMMUNITY		23	0.513695	1.64396	0.0224719	0.0264369	1	5540	tags=52%, list=24%, signal=69%
POSITIVE REGULATION OF SYNAPTIC TRANSMISSION	GOBP_POSITIVE_REGULATION_OF_SYNAPTIC_TRANSMISSION		140	0.350495	1.64334	0	0.0265649	1	4761	tags=36%, list=21%, signal=46%
POSITIVE REGULATION OF LEUKOCYTE ADHESION TO VASCULAR ENDOTHELIAL CELL	GOBP_POSITIVE_REGULATION_OF_LEUKOCYTE_ADHESION_TO_VASCULAR_ENDOTHELIAL_CELL		20	0.535968	1.64315	0.0218579	0.0265831	1	5053	tags=55%, list=22%, signal=71%
SIGNALING RECEPTOR LIGAND PRECURSOR PROCESSING	GOBP_SIGNALING_RECEPTOR_LIGAND_PRECURSOR_PROCESSING		36	0.4515	1.64307	0.0110092	0.0265762	1	4585	tags=47%, list=20%, signal=59%
PROTEIN LOCALIZATION TO PLASMA MEMBRANE	GOBP_PROTEIN_LOCALIZATION_TO_PLASMA_MEMBRANE		274	0.321345	1.64293	0.00158983	0.026593	1	3867	tags=27%, list=17%, signal=32%
CELL DEATH IN RESPONSE TO OXIDATIVE STRESS	GOBP_CELL_DEATH_IN_RESPONSE_TO_OXIDATIVE_STRESS		86	0.379581	1.64234	0.00350877	0.0267441	1	6330	tags=48%, list=28%, signal=66%
CELLULAR GLUCAN METABOLIC PROCESS	GOBP_CELLULAR_GLUCAN_METABOLIC_PROCESS		66	0.400562	1.64148	0.00165017	0.0269156	1	4360	tags=35%, list=19%, signal=43%
PITUITARY GLAND DEVELOPMENT	GOBP_PITUITARY_GLAND_DEVELOPMENT		31	0.465193	1.64141	0.00961539	0.0269042	1	6873	tags=74%, list=30%, signal=106%
PEPTIDYL SERINE DEPHOSPHORYLATION	GOBP_PEPTIDYL_SERINE_DEPHOSPHORYLATION		15	0.569806	1.6414	0.023301	0.0268819	1	3010	tags=40%, list=13%, signal=46%
REGULATION OF NUCLEOCYTOPLASMIC TRANSPORT	GOBP_REGULATION_OF_NUCLEOCYTOPLASMIC_TRANSPORT		104	0.366855	1.64096	0.00343643	0.0269468	1	4503	tags=34%, list=20%, signal=42%
HORMONE MEDIATED SIGNALING PATHWAY	GOBP_HORMONE_MEDIATED_SIGNALING_PATHWAY		159	0.345211	1.64088	0	0.0269451	1	4756	tags=33%, list=21%, signal=41%
MAINTENANCE OF PROTEIN LOCATION	GOBP_MAINTENANCE_OF_PROTEIN_LOCATION		86	0.376931	1.63882	0.00339559	0.0274121	1	4558	tags=33%, list=20%, signal=41%
GLIAL CELL DEVELOPMENT	GOBP_GLIAL_CELL_DEVELOPMENT		107	0.363636	1.63869	0.00176367	0.0274074	1	3771	tags=29%, list=17%, signal=35%
MAMMARY GLAND MORPHOGENESIS	GOBP_MAMMARY_GLAND_MORPHOGENESIS		43	0.436932	1.6383	0.0128913	0.0274672	1	3189	tags=35%, list=14%, signal=41%
OSTEOBLAST PROLIFERATION	GOBP_OSTEOBLAST_PROLIFERATION		33	0.468045	1.63749	0.00553506	0.0276204	1	4409	tags=45%, list=19%, signal=56%
REGULATION OF CELLULAR COMPONENT SIZE	GOBP_REGULATION_OF_CELLULAR_COMPONENT_SIZE		334	0.31368	1.63717	0	0.0276772	1	4360	tags=29%, list=19%, signal=35%
NEGATIVE REGULATION OF PROTEIN IMPORT INTO NUCLEUS	GOBP_NEGATIVE_REGULATION_OF_PROTEIN_IMPORT_INTO_NUCLEUS		15	0.55007	1.63659	0.00763359	0.0277952	1	3033	tags=47%, list=13%, signal=54%
RESPONSE TO DSRNA	GOBP_RESPONSE_TO_DSRNA		40	0.443891	1.63587	0.00542496	0.0279356	1	5494	tags=43%, list=24%, signal=56%
POSITIVE REGULATION OF CYSTEINE TYPE ENDOPEPTIDASE ACTIVITY	GOBP_POSITIVE_REGULATION_OF_CYSTEINE_TYPE_ENDOPEPTIDASE_ACTIVITY		137	0.345389	1.63399	0	0.0283908	1	4927	tags=34%, list=22%, signal=44%
BIOLOGICAL PROCESS INVOLVED IN SYMBIOTIC INTERACTION	GOBP_BIOLOGICAL_PROCESS_INVOLVED_IN_SYMBIOTIC_INTERACTION		271	0.320862	1.63369	0	0.0284507	1	4495	tags=31%, list=20%, signal=38%
NEGATIVE REGULATION OF FAT CELL DIFFERENTIATION	GOBP_NEGATIVE_REGULATION_OF_FAT_CELL_DIFFERENTIATION		50	0.424004	1.63309	0.00728597	0.0285812	1	6333	tags=48%, list=28%, signal=66%
REGULATION OF NEURON PROJECTION DEVELOPMENT	GOBP_REGULATION_OF_NEURON_PROJECTION_DEVELOPMENT		423	0.305795	1.63279	0	0.0286449	1	4522	tags=30%, list=20%, signal=37%
REGULATION OF NEUTROPHIL MIGRATION	GOBP_REGULATION_OF_NEUTROPHIL_MIGRATION		42	0.432762	1.63276	0.0122378	0.0286307	1	7925	tags=69%, list=35%, signal=106%
CARTILAGE DEVELOPMENT INVOLVED IN ENDOCHONDRAL BONE MORPHOGENESIS	GOBP_CARTILAGE_DEVELOPMENT_INVOLVED_IN_ENDOCHONDRAL_BONE_MORPHOGENESIS		32	0.470609	1.63269	0.0094697	0.0286236	1	4285	tags=38%, list=19%, signal=46%
POSITIVE REGULATION OF STRIATED MUSCLE CELL DIFFERENTIATION	GOBP_POSITIVE_REGULATION_OF_STRIATED_MUSCLE_CELL_DIFFERENTIATION		36	0.461314	1.63259	0.0109489	0.0286219	1	4245	tags=39%, list=19%, signal=48%
PALLIUM DEVELOPMENT	GOBP_PALLIUM_DEVELOPMENT		156	0.345869	1.63142	0	0.028834	1	3761	tags=31%, list=17%, signal=37%
CELLULAR RESPONSE TO HEAT	GOBP_CELLULAR_RESPONSE_TO_HEAT		66	0.400223	1.63137	0.00357782	0.0288144	1	5721	tags=38%, list=25%, signal=50%
POSITIVE REGULATION OF CELL GROWTH	GOBP_POSITIVE_REGULATION_OF_CELL_GROWTH		148	0.342895	1.63105	0	0.0288583	1	4245	tags=32%, list=19%, signal=40%
NEGATIVE REGULATION OF INTERLEUKIN 6 PRODUCTION	GOBP_NEGATIVE_REGULATION_OF_INTERLEUKIN_6_PRODUCTION		52	0.416936	1.63095	0.0034965	0.0288566	1	4928	tags=40%, list=22%, signal=51%
RESPONSE TO ESTROGEN	GOBP_RESPONSE_TO_ESTROGEN		61	0.398038	1.63054	0.00356506	0.0289332	1	5678	tags=43%, list=25%, signal=57%
INTEGRATED STRESS RESPONSE SIGNALING	GOBP_INTEGRATED_STRESS_RESPONSE_SIGNALING		40	0.440839	1.63032	0.0017762	0.0289596	1	8076	tags=48%, list=36%, signal=74%
NEGATIVE REGULATION OF NIK NF KAPPAB SIGNALING	GOBP_NEGATIVE_REGULATION_OF_NIK_NF_KAPPAB_SIGNALING		29	0.483615	1.62936	0.0111524	0.0291377	1	5640	tags=45%, list=25%, signal=60%
ENDOLYSOSOMAL TOLL LIKE RECEPTOR SIGNALING PATHWAY	GOBP_ENDOLYSOSOMAL_TOLL_LIKE_RECEPTOR_SIGNALING_PATHWAY		37	0.443718	1.62758	0.00924214	0.029582	1	4461	tags=41%, list=20%, signal=50%
SEMAPHORIN PLEXIN SIGNALING PATHWAY	GOBP_SEMAPHORIN_PLEXIN_SIGNALING_PATHWAY		44	0.433003	1.6275	0.0108499	0.0295753	1	4621	tags=43%, list=20%, signal=54%
POSITIVE REGULATION OF FILOPODIUM ASSEMBLY	GOBP_POSITIVE_REGULATION_OF_FILOPODIUM_ASSEMBLY		30	0.475233	1.62747	0.0132325	0.0295579	1	1832	tags=27%, list=8%, signal=29%
RESPONSE TO LECTIN	GOBP_RESPONSE_TO_LECTIN		21	0.507553	1.6267	0.0155945	0.0297372	1	6195	tags=67%, list=27%, signal=92%
NEGATIVE REGULATION OF CALCIUM MEDIATED SIGNALING	GOBP_NEGATIVE_REGULATION_OF_CALCIUM_MEDIATED_SIGNALING		19	0.52707	1.62657	0.0283186	0.0297547	1	4360	tags=47%, list=19%, signal=59%
CYTOSOLIC PATTERN RECOGNITION RECEPTOR SIGNALING PATHWAY	GOBP_CYTOSOLIC_PATTERN_RECOGNITION_RECEPTOR_SIGNALING_PATHWAY		90	0.371716	1.62604	0.00707965	0.0299053	1	6168	tags=46%, list=27%, signal=62%
POSITIVE REGULATION OF GRANULOCYTE CHEMOTAXIS	GOBP_POSITIVE_REGULATION_OF_GRANULOCYTE_CHEMOTAXIS		25	0.48965	1.62564	0.0170778	0.0300046	1	7925	tags=68%, list=35%, signal=104%
CELLULAR RESPONSE TO CHEMICAL STRESS	GOBP_CELLULAR_RESPONSE_TO_CHEMICAL_STRESS		321	0.311912	1.62531	0	0.0300327	1	4405	tags=29%, list=19%, signal=36%
REGULATION OF NEUROTRANSMITTER UPTAKE	GOBP_REGULATION_OF_NEUROTRANSMITTER_UPTAKE		16	0.545042	1.62524	0.0190476	0.030015	1	2966	tags=44%, list=13%, signal=50%
LYMPHOCYTE CHEMOTAXIS	GOBP_LYMPHOCYTE_CHEMOTAXIS		48	0.426574	1.62522	0.00528169	0.0299932	1	7012	tags=52%, list=31%, signal=75%
ANTIGEN PROCESSING AND PRESENTATION OF EXOGENOUS PEPTIDE ANTIGEN VIA MHC CLASS II	GOBP_ANTIGEN_PROCESSING_AND_PRESENTATION_OF_EXOGENOUS_PEPTIDE_ANTIGEN_VIA_MHC_CLASS_II		29	0.471585	1.62498	0.0106195	0.0300184	1	4347	tags=38%, list=19%, signal=47%
NEGATIVE REGULATION OF KERATINOCYTE PROLIFERATION	GOBP_NEGATIVE_REGULATION_OF_KERATINOCYTE_PROLIFERATION		23	0.49239	1.62492	0.0173611	0.0300087	1	6862	tags=61%, list=30%, signal=87%
POSITIVE REGULATION OF NEURON APOPTOTIC PROCESS	GOBP_POSITIVE_REGULATION_OF_NEURON_APOPTOTIC_PROCESS		51	0.410654	1.62474	0.00929368	0.0300312	1	4750	tags=37%, list=21%, signal=47%
CELLULAR RESPONSE TO STEROID HORMONE STIMULUS	GOBP_CELLULAR_RESPONSE_TO_STEROID_HORMONE_STIMULUS		191	0.332892	1.62453	0	0.0300602	1	4717	tags=33%, list=21%, signal=41%
REGULATION OF EPIDERMAL GROWTH FACTOR ACTIVATED RECEPTOR ACTIVITY	GOBP_REGULATION_OF_EPIDERMAL_GROWTH_FACTOR_ACTIVATED_RECEPTOR_ACTIVITY		30	0.46611	1.62441	0.0148699	0.030064	1	3286	tags=37%, list=14%, signal=43%
NEGATIVE REGULATION OF BIOMINERAL TISSUE DEVELOPMENT	GOBP_NEGATIVE_REGULATION_OF_BIOMINERAL_TISSUE_DEVELOPMENT		23	0.504142	1.62439	0.0190476	0.0300436	1	6506	tags=65%, list=29%, signal=91%
HEMATOPOIETIC STEM CELL PROLIFERATION	GOBP_HEMATOPOIETIC_STEM_CELL_PROLIFERATION		34	0.451768	1.6242	0.0125673	0.0300687	1	4649	tags=41%, list=20%, signal=52%
POSITIVE REGULATION OF CELL DIVISION	GOBP_POSITIVE_REGULATION_OF_CELL_DIVISION		74	0.381333	1.62388	0.0034965	0.0301069	1	5480	tags=38%, list=24%, signal=50%
NEGATIVE REGULATION OF SECRETION	GOBP_NEGATIVE_REGULATION_OF_SECRETION		146	0.34342	1.62296	0.00167504	0.0302899	1	4107	tags=31%, list=18%, signal=37%
REGULATION OF HEPATOCYTE PROLIFERATION	GOBP_REGULATION_OF_HEPATOCYTE_PROLIFERATION		15	0.566296	1.62295	0.0265655	0.0302668	1	5373	tags=60%, list=24%, signal=79%
NEGATIVE REGULATION OF AMYLOID PRECURSOR PROTEIN CATABOLIC PROCESS	GOBP_NEGATIVE_REGULATION_OF_AMYLOID_PRECURSOR_PROTEIN_CATABOLIC_PROCESS		24	0.49908	1.62282	0.0187266	0.0302807	1	2856	tags=38%, list=13%, signal=43%
POSITIVE REGULATION OF ORGANELLE ORGANIZATION	GOBP_POSITIVE_REGULATION_OF_ORGANELLE_ORGANIZATION		479	0.300902	1.62188	0	0.0304761	1	4360	tags=27%, list=19%, signal=32%
MITOTIC SISTER CHROMATID COHESION	GOBP_MITOTIC_SISTER_CHROMATID_COHESION		30	0.476667	1.6214	0.00922509	0.0305749	1	6495	tags=60%, list=29%, signal=84%
POSITIVE REGULATION OF CELL KILLING	GOBP_POSITIVE_REGULATION_OF_CELL_KILLING		63	0.399382	1.62082	0.00346021	0.0307117	1	6472	tags=48%, list=28%, signal=66%
REGULATION OF GLUCOSE IMPORT	GOBP_REGULATION_OF_GLUCOSE_IMPORT		45	0.423395	1.62067	0.0122807	0.03072	1	3017	tags=36%, list=13%, signal=41%
ENSHEATHMENT OF NEURONS	GOBP_ENSHEATHMENT_OF_NEURONS		139	0.347261	1.62023	0	0.0307996	1	5159	tags=34%, list=23%, signal=43%
PRODUCTION OF MOLECULAR MEDIATOR OF IMMUNE RESPONSE	GOBP_PRODUCTION_OF_MOLECULAR_MEDIATOR_OF_IMMUNE_RESPONSE		247	0.319538	1.61997	0.00160514	0.0308447	1	7124	tags=45%, list=31%, signal=65%
CEREBRAL CORTEX DEVELOPMENT	GOBP_CEREBRAL_CORTEX_DEVELOPMENT		112	0.357696	1.6198	0.00166389	0.0308581	1	3761	tags=31%, list=17%, signal=37%
PHOSPHOLIPID TRANSPORT	GOBP_PHOSPHOLIPID_TRANSPORT		89	0.365848	1.61923	0.00170358	0.0309808	1	4827	tags=34%, list=21%, signal=43%
REGULATION OF NEUROTRANSMITTER TRANSPORT	GOBP_REGULATION_OF_NEUROTRANSMITTER_TRANSPORT		88	0.379536	1.61905	0.00176056	0.0310257	1	3340	tags=31%, list=15%, signal=36%
MOLTING CYCLE	GOBP_MOLTING_CYCLE		98	0.361172	1.61895	0.00166389	0.0310219	1	5168	tags=36%, list=23%, signal=46%
HINDBRAIN DEVELOPMENT	GOBP_HINDBRAIN_DEVELOPMENT		136	0.345657	1.61845	0.00326797	0.031122	1	4245	tags=31%, list=19%, signal=38%
NEURONAL STEM CELL POPULATION MAINTENANCE	GOBP_NEURONAL_STEM_CELL_POPULATION_MAINTENANCE		21	0.501334	1.61816	0.019685	0.0311733	1	4368	tags=43%, list=19%, signal=53%
MODIFICATION OF SYNAPTIC STRUCTURE	GOBP_MODIFICATION_OF_SYNAPTIC_STRUCTURE		25	0.486777	1.61776	0.0187617	0.0312689	1	4118	tags=48%, list=18%, signal=59%
NEURON MIGRATION	GOBP_NEURON_MIGRATION		152	0.340969	1.61762	0	0.0312714	1	5751	tags=43%, list=25%, signal=57%
RESPONSE TO IONIZING RADIATION	GOBP_RESPONSE_TO_IONIZING_RADIATION		135	0.347156	1.61746	0	0.0312895	1	4608	tags=33%, list=20%, signal=41%
NEURAL NUCLEUS DEVELOPMENT	GOBP_NEURAL_NUCLEUS_DEVELOPMENT		56	0.408225	1.6173	0.00367647	0.0313027	1	2741	tags=30%, list=12%, signal=34%
NEGATIVE REGULATION OF STRIATED MUSCLE CELL DIFFERENTIATION	GOBP_NEGATIVE_REGULATION_OF_STRIATED_MUSCLE_CELL_DIFFERENTIATION		39	0.440463	1.61715	0.00915751	0.0313157	1	3732	tags=36%, list=16%, signal=43%
POSITIVE REGULATION OF RELEASE OF SEQUESTERED CALCIUM ION INTO CYTOSOL	GOBP_POSITIVE_REGULATION_OF_RELEASE_OF_SEQUESTERED_CALCIUM_ION_INTO_CYTOSOL		35	0.447057	1.61607	0.00914077	0.0315856	1	3793	tags=37%, list=17%, signal=45%
BONE RESORPTION	GOBP_BONE_RESORPTION		56	0.402548	1.61605	0.00924214	0.0315618	1	4444	tags=36%, list=20%, signal=44%
PEPTIDE CROSS LINKING	GOBP_PEPTIDE_CROSS_LINKING		25	0.486065	1.61565	0.0223048	0.0316656	1	4086	tags=48%, list=18%, signal=58%
PROTEIN PROCESSING	GOBP_PROTEIN_PROCESSING		219	0.327147	1.61537	0	0.0317003	1	4917	tags=35%, list=22%, signal=44%
NEGATIVE REGULATION OF STRESS ACTIVATED PROTEIN KINASE SIGNALING CASCADE	GOBP_NEGATIVE_REGULATION_OF_STRESS_ACTIVATED_PROTEIN_KINASE_SIGNALING_CASCADE		47	0.417532	1.61434	0.00733945	0.0319305	1	2701	tags=30%, list=12%, signal=34%
T CELL CHEMOTAXIS	GOBP_T_CELL_CHEMOTAXIS		23	0.490013	1.61388	0.0184502	0.032018	1	7955	tags=65%, list=35%, signal=100%
REGULATION OF BINDING	GOBP_REGULATION_OF_BINDING		343	0.309596	1.61249	0	0.0322964	1	4664	tags=29%, list=21%, signal=36%
POSITIVE REGULATION OF INTERFERON BETA PRODUCTION	GOBP_POSITIVE_REGULATION_OF_INTERFERON_BETA_PRODUCTION		37	0.444278	1.61188	0.014652	0.0324004	1	7333	tags=59%, list=32%, signal=88%
REGULATION OF MYELOID LEUKOCYTE MEDIATED IMMUNITY	GOBP_REGULATION_OF_MYELOID_LEUKOCYTE_MEDIATED_IMMUNITY		56	0.412573	1.61171	0.003663	0.0324175	1	5603	tags=48%, list=25%, signal=64%
INORGANIC ION HOMEOSTASIS	GOBP_INORGANIC_ION_HOMEOSTASIS		454	0.301507	1.61162	0	0.0324111	1	4578	tags=29%, list=20%, signal=35%
UNSATURATED FATTY ACID BIOSYNTHETIC PROCESS	GOBP_UNSATURATED_FATTY_ACID_BIOSYNTHETIC_PROCESS		45	0.423128	1.6115	0.014652	0.0324165	1	4685	tags=38%, list=21%, signal=48%
POSITIVE REGULATION OF STRESS ACTIVATED PROTEIN KINASE SIGNALING CASCADE	GOBP_POSITIVE_REGULATION_OF_STRESS_ACTIVATED_PROTEIN_KINASE_SIGNALING_CASCADE		119	0.354247	1.61146	0	0.0323948	1	3763	tags=29%, list=17%, signal=35%
ASTROCYTE DEVELOPMENT	GOBP_ASTROCYTE_DEVELOPMENT		38	0.442352	1.61139	0.00952381	0.0323872	1	4693	tags=37%, list=21%, signal=46%
POSITIVE REGULATION OF AMYLOID PRECURSOR PROTEIN CATABOLIC PROCESS	GOBP_POSITIVE_REGULATION_OF_AMYLOID_PRECURSOR_PROTEIN_CATABOLIC_PROCESS		23	0.499718	1.61092	0.0226843	0.0324817	1	2732	tags=39%, list=12%, signal=44%
NEGATIVE REGULATION OF INTRACELLULAR SIGNAL TRANSDUCTION	GOBP_NEGATIVE_REGULATION_OF_INTRACELLULAR_SIGNAL_TRANSDUCTION		493	0.299217	1.61062	0	0.0325295	1	4360	tags=28%, list=19%, signal=34%
POSITIVE REGULATION OF CELL CYCLE G1 S PHASE TRANSITION	GOBP_POSITIVE_REGULATION_OF_CELL_CYCLE_G1_S_PHASE_TRANSITION		57	0.404438	1.61032	0.00548446	0.0325899	1	4053	tags=33%, list=18%, signal=40%
REGULATION OF VACUOLE ORGANIZATION	GOBP_REGULATION_OF_VACUOLE_ORGANIZATION		49	0.415722	1.61031	0.0053286	0.0325629	1	5783	tags=45%, list=25%, signal=60%
POSITIVE REGULATION OF MYELOID LEUKOCYTE MEDIATED IMMUNITY	GOBP_POSITIVE_REGULATION_OF_MYELOID_LEUKOCYTE_MEDIATED_IMMUNITY		21	0.506482	1.60856	0.011194	0.0330142	1	6522	tags=62%, list=29%, signal=87%
RESPONSE TO SALT	GOBP_RESPONSE_TO_SALT		327	0.308443	1.60845	0	0.0330127	1	4664	tags=30%, list=21%, signal=37%
SKELETAL MUSCLE CONTRACTION	GOBP_SKELETAL_MUSCLE_CONTRACTION		34	0.460524	1.60794	0.0182149	0.0331291	1	4908	tags=44%, list=22%, signal=56%
REGULATION OF NEUTROPHIL CHEMOTAXIS	GOBP_REGULATION_OF_NEUTROPHIL_CHEMOTAXIS		32	0.456019	1.60738	0.0200364	0.0332798	1	7925	tags=69%, list=35%, signal=105%
CELL CELL ADHESION VIA PLASMA MEMBRANE ADHESION MOLECULES	GOBP_CELL_CELL_ADHESION_VIA_PLASMA_MEMBRANE_ADHESION_MOLECULES		243	0.320768	1.60738	0.0015674	0.033251	1	4801	tags=29%, list=21%, signal=37%
REGULATION OF CELLULAR RESPONSE TO VASCULAR ENDOTHELIAL GROWTH FACTOR STIMULUS	GOBP_REGULATION_OF_CELLULAR_RESPONSE_TO_VASCULAR_ENDOTHELIAL_GROWTH_FACTOR_STIMULUS		24	0.492606	1.60716	0.0187617	0.0332902	1	7165	tags=63%, list=32%, signal=91%
CELLULAR RESPONSE TO RADIATION	GOBP_CELLULAR_RESPONSE_TO_RADIATION		169	0.333514	1.60716	0	0.0332628	1	4725	tags=33%, list=21%, signal=42%
POSITIVE REGULATION OF AMYLOID BETA FORMATION	GOBP_POSITIVE_REGULATION_OF_AMYLOID_BETA_FORMATION		18	0.528984	1.60698	0.0253906	0.0332801	1	2732	tags=44%, list=12%, signal=50%
SOMITE DEVELOPMENT	GOBP_SOMITE_DEVELOPMENT		69	0.382252	1.6069	0.0128676	0.0332821	1	4107	tags=30%, list=18%, signal=37%
AMINE TRANSPORT	GOBP_AMINE_TRANSPORT		86	0.376504	1.60687	0	0.0332585	1	2940	tags=30%, list=13%, signal=35%
B CELL PROLIFERATION	GOBP_B_CELL_PROLIFERATION		78	0.383216	1.60647	0.00540541	0.033323	1	6772	tags=46%, list=30%, signal=66%
INFLAMMATORY RESPONSE TO ANTIGENIC STIMULUS	GOBP_INFLAMMATORY_RESPONSE_TO_ANTIGENIC_STIMULUS		60	0.395071	1.6061	0.00687285	0.0334	1	6038	tags=47%, list=27%, signal=63%
REGULATION OF HUMORAL IMMUNE RESPONSE	GOBP_REGULATION_OF_HUMORAL_IMMUNE_RESPONSE		36	0.440895	1.60521	0.021164	0.0336187	1	3835	tags=39%, list=17%, signal=47%
CHEMOKINE PRODUCTION	GOBP_CHEMOKINE_PRODUCTION		87	0.365774	1.6049	0.00671141	0.033679	1	7596	tags=54%, list=33%, signal=81%
MITOTIC G1 S TRANSITION CHECKPOINT SIGNALING	GOBP_MITOTIC_G1_S_TRANSITION_CHECKPOINT_SIGNALING		26	0.485156	1.60469	0.0111732	0.0337164	1	4725	tags=42%, list=21%, signal=53%
T CELL MEDIATED CYTOTOXICITY	GOBP_T_CELL_MEDIATED_CYTOTOXICITY		53	0.408954	1.60446	0.0123239	0.0337295	1	4099	tags=36%, list=18%, signal=44%
POSITIVE REGULATION OF TYPE II INTERFERON PRODUCTION	GOBP_POSITIVE_REGULATION_OF_TYPE_II_INTERFERON_PRODUCTION		69	0.383963	1.6043	0.00184162	0.0337451	1	7101	tags=54%, list=31%, signal=78%
CHRONIC INFLAMMATORY RESPONSE	GOBP_CHRONIC_INFLAMMATORY_RESPONSE		17	0.534652	1.60369	0.0233463	0.0338949	1	8072	tags=76%, list=36%, signal=119%
POSITIVE REGULATION OF PROTEIN DEPOLYMERIZATION	GOBP_POSITIVE_REGULATION_OF_PROTEIN_DEPOLYMERIZATION		17	0.533371	1.60339	0.0236794	0.0339395	1	3318	tags=41%, list=15%, signal=48%
NEGATIVE REGULATION OF MITOTIC CELL CYCLE	GOBP_NEGATIVE_REGULATION_OF_MITOTIC_CELL_CYCLE		219	0.323413	1.60323	0	0.0339648	1	4294	tags=29%, list=19%, signal=35%
REGULATION OF CYTOPLASMIC TRANSLATION	GOBP_REGULATION_OF_CYTOPLASMIC_TRANSLATION		26	0.483939	1.60319	0.0277778	0.0339435	1	4783	tags=54%, list=21%, signal=68%
SYNCYTIUM FORMATION	GOBP_SYNCYTIUM_FORMATION		52	0.411496	1.60296	0.0110701	0.0339714	1	5035	tags=31%, list=22%, signal=39%
SERTOLI CELL DIFFERENTIATION	GOBP_SERTOLI_CELL_DIFFERENTIATION		16	0.542572	1.60231	0.0283019	0.0341189	1	4372	tags=50%, list=19%, signal=62%
EPIDERMIS DEVELOPMENT	GOBP_EPIDERMIS_DEVELOPMENT		281	0.311302	1.60196	0	0.0341946	1	4412	tags=26%, list=19%, signal=32%
REGULATION OF PROTEIN LOCALIZATION TO MEMBRANE	GOBP_REGULATION_OF_PROTEIN_LOCALIZATION_TO_MEMBRANE		161	0.339355	1.60191	0.00332226	0.0341807	1	2827	tags=23%, list=12%, signal=26%
POSITIVE REGULATION OF TRANSCRIPTION FROM RNA POLYMERASE II PROMOTER INVOLVED IN CELLULAR RESPONSE TO CHEMICAL STIMULUS	GOBP_POSITIVE_REGULATION_OF_TRANSCRIPTION_FROM_RNA_POLYMERASE_II_PROMOTER_INVOLVED_IN_CELLULAR_RESPONSE_TO_CHEMICAL_STIMULUS		19	0.530197	1.60154	0.0246679	0.0342597	1	5606	tags=53%, list=25%, signal=70%
NEGATIVE REGULATION OF SIGNALING RECEPTOR ACTIVITY	GOBP_NEGATIVE_REGULATION_OF_SIGNALING_RECEPTOR_ACTIVITY		43	0.424491	1.60141	0.0110497	0.0342659	1	4990	tags=35%, list=22%, signal=45%
SUPEROXIDE ANION GENERATION	GOBP_SUPEROXIDE_ANION_GENERATION		37	0.438084	1.60135	0.010989	0.0342508	1	5092	tags=41%, list=22%, signal=52%
NEGATIVE REGULATION OF INTRACELLULAR STEROID HORMONE RECEPTOR SIGNALING PATHWAY	GOBP_NEGATIVE_REGULATION_OF_INTRACELLULAR_STEROID_HORMONE_RECEPTOR_SIGNALING_PATHWAY		34	0.448795	1.60111	0.00705467	0.0342707	1	3911	tags=35%, list=17%, signal=43%
CELL FATE COMMITMENT INVOLVED IN FORMATION OF PRIMARY GERM LAYER	GOBP_CELL_FATE_COMMITMENT_INVOLVED_IN_FORMATION_OF_PRIMARY_GERM_LAYER		30	0.465671	1.60056	0.0178253	0.0343799	1	5939	tags=50%, list=26%, signal=68%
POSITIVE REGULATION OF CALCIUM ION TRANSMEMBRANE TRANSPORT	GOBP_POSITIVE_REGULATION_OF_CALCIUM_ION_TRANSMEMBRANE_TRANSPORT		82	0.378467	1.60017	0	0.0344887	1	6757	tags=48%, list=30%, signal=67%
INTERLEUKIN 12 PRODUCTION	GOBP_INTERLEUKIN_12_PRODUCTION		58	0.4032	1.60014	0.00552486	0.0344683	1	4514	tags=36%, list=20%, signal=45%
POSITIVE REGULATION OF MACROPHAGE CYTOKINE PRODUCTION	GOBP_POSITIVE_REGULATION_OF_MACROPHAGE_CYTOKINE_PRODUCTION		24	0.48589	1.59973	0.0161002	0.0345659	1	6870	tags=67%, list=30%, signal=95%
REGULATION OF PROTEIN CONTAINING COMPLEX ASSEMBLY	GOBP_REGULATION_OF_PROTEIN_CONTAINING_COMPLEX_ASSEMBLY		378	0.302852	1.59923	0	0.0346579	1	4903	tags=30%, list=22%, signal=38%
POSITIVE REGULATION OF RESPONSE TO CYTOKINE STIMULUS	GOBP_POSITIVE_REGULATION_OF_RESPONSE_TO_CYTOKINE_STIMULUS		64	0.394623	1.5992	0.0145985	0.0346413	1	6168	tags=50%, list=27%, signal=68%
CELL ACTIVATION INVOLVED IN IMMUNE RESPONSE	GOBP_CELL_ACTIVATION_INVOLVED_IN_IMMUNE_RESPONSE		262	0.316284	1.59794	0	0.034935	1	6353	tags=40%, list=28%, signal=56%
NEGATIVE REGULATION OF B CELL ACTIVATION	GOBP_NEGATIVE_REGULATION_OF_B_CELL_ACTIVATION		33	0.457994	1.59703	0.0244361	0.0351884	1	5586	tags=45%, list=25%, signal=60%
REGULATION OF PROTEASOMAL UBIQUITIN DEPENDENT PROTEIN CATABOLIC PROCESS	GOBP_REGULATION_OF_PROTEASOMAL_UBIQUITIN_DEPENDENT_PROTEIN_CATABOLIC_PROCESS		138	0.341823	1.59678	0.00165289	0.0352234	1	4519	tags=30%, list=20%, signal=38%
REGULATION OF SMALL GTPASE MEDIATED SIGNAL TRANSDUCTION	GOBP_REGULATION_OF_SMALL_GTPASE_MEDIATED_SIGNAL_TRANSDUCTION		291	0.310537	1.59639	0	0.035301	1	4156	tags=30%, list=18%, signal=37%
REGULATION OF GLIOGENESIS	GOBP_REGULATION_OF_GLIOGENESIS		89	0.368398	1.59584	0.00180832	0.0354145	1	5606	tags=38%, list=25%, signal=51%
CALCIUM ION TRANSPORT INTO CYTOSOL	GOBP_CALCIUM_ION_TRANSPORT_INTO_CYTOSOL		25	0.478163	1.59573	0.0276243	0.0354097	1	2543	tags=32%, list=11%, signal=36%
CEREBRAL CORTEX RADIALLY ORIENTED CELL MIGRATION	GOBP_CEREBRAL_CORTEX_RADIALLY_ORIENTED_CELL_MIGRATION		33	0.451433	1.59571	0.0181488	0.03539	1	4223	tags=42%, list=19%, signal=52%
RESPONSE TO VIRUS	GOBP_RESPONSE_TO_VIRUS		354	0.30402	1.59568	0	0.0353678	1	4805	tags=32%, list=21%, signal=40%
BARBED END ACTIN FILAMENT CAPPING	GOBP_BARBED_END_ACTIN_FILAMENT_CAPPING		23	0.498344	1.59554	0.0157343	0.0353928	1	6134	tags=61%, list=27%, signal=83%
POSITIVE REGULATION OF MACROPHAGE CHEMOTAXIS	GOBP_POSITIVE_REGULATION_OF_MACROPHAGE_CHEMOTAXIS		19	0.522543	1.59484	0.0149254	0.0355619	1	5073	tags=53%, list=22%, signal=68%
SKELETAL MUSCLE ADAPTATION	GOBP_SKELETAL_MUSCLE_ADAPTATION		16	0.551915	1.5947	0.025	0.0355781	1	4643	tags=69%, list=20%, signal=86%
REGULATION OF CD4 POSITIVE ALPHA BETA T CELL ACTIVATION	GOBP_REGULATION_OF_CD4_POSITIVE_ALPHA_BETA_T_CELL_ACTIVATION		68	0.386769	1.59408	0.014733	0.0357355	1	8037	tags=62%, list=35%, signal=95%
MULTICELLULAR ORGANISM AGING	GOBP_MULTICELLULAR_ORGANISM_AGING		20	0.517649	1.59311	0.0301887	0.0360043	1	6256	tags=65%, list=28%, signal=90%
REGULATION OF INTRINSIC APOPTOTIC SIGNALING PATHWAY IN RESPONSE TO DNA DAMAGE	GOBP_REGULATION_OF_INTRINSIC_APOPTOTIC_SIGNALING_PATHWAY_IN_RESPONSE_TO_DNA_DAMAGE		37	0.434849	1.59289	0.00927644	0.0360312	1	4412	tags=43%, list=19%, signal=54%
COGNITION	GOBP_COGNITION		281	0.307461	1.59266	0	0.036063	1	4818	tags=31%, list=21%, signal=39%
DOPAMINE RECEPTOR SIGNALING PATHWAY	GOBP_DOPAMINE_RECEPTOR_SIGNALING_PATHWAY		33	0.443371	1.59053	0.0136986	0.0366231	1	4702	tags=39%, list=21%, signal=50%
MOLTING CYCLE PROCESS	GOBP_MOLTING_CYCLE_PROCESS		85	0.36708	1.59033	0.0120898	0.0366504	1	5168	tags=38%, list=23%, signal=49%
REGULATION OF MESENCHYMAL CELL PROLIFERATION	GOBP_REGULATION_OF_MESENCHYMAL_CELL_PROLIFERATION		31	0.455233	1.58977	0.0171429	0.0367864	1	4409	tags=39%, list=19%, signal=48%
RESPONSE TO PURINE CONTAINING COMPOUND	GOBP_RESPONSE_TO_PURINE_CONTAINING_COMPOUND		129	0.345149	1.5897	0.00504202	0.0367757	1	6703	tags=47%, list=30%, signal=66%
CELLULAR RESPONSE TO AMYLOID BETA	GOBP_CELLULAR_RESPONSE_TO_AMYLOID_BETA		43	0.423782	1.58964	0.0170455	0.0367612	1	4569	tags=42%, list=20%, signal=52%
REGULATION OF PROTEIN STABILITY	GOBP_REGULATION_OF_PROTEIN_STABILITY		304	0.306433	1.58903	0	0.0369197	1	4294	tags=28%, list=19%, signal=34%
REGULATION OF DEVELOPMENTAL GROWTH	GOBP_REGULATION_OF_DEVELOPMENTAL_GROWTH		293	0.310243	1.58845	0	0.0370622	1	4915	tags=32%, list=22%, signal=41%
NITRIC OXIDE MEDIATED SIGNAL TRANSDUCTION	GOBP_NITRIC_OXIDE_MEDIATED_SIGNAL_TRANSDUCTION		24	0.488073	1.58835	0.0320856	0.0370623	1	2397	tags=29%, list=11%, signal=33%
ADENYLATE CYCLASE ACTIVATING ADRENERGIC RECEPTOR SIGNALING PATHWAY	GOBP_ADENYLATE_CYCLASE_ACTIVATING_ADRENERGIC_RECEPTOR_SIGNALING_PATHWAY		22	0.489365	1.58804	0.0354478	0.0371446	1	617	tags=27%, list=3%, signal=28%
NEGATIVE REGULATION OF ANOIKIS	GOBP_NEGATIVE_REGULATION_OF_ANOIKIS		18	0.528626	1.5878	0.0219124	0.0371923	1	760	tags=22%, list=3%, signal=23%
EMBRYONIC CAMERA TYPE EYE DEVELOPMENT	GOBP_EMBRYONIC_CAMERA_TYPE_EYE_DEVELOPMENT		33	0.444135	1.58774	0.0185529	0.0371811	1	4521	tags=45%, list=20%, signal=57%
ADHERENS JUNCTION ORGANIZATION	GOBP_ADHERENS_JUNCTION_ORGANIZATION		54	0.409798	1.58727	0.00561798	0.037295	1	4369	tags=41%, list=19%, signal=50%
POSITIVE REGULATION OF HEART RATE	GOBP_POSITIVE_REGULATION_OF_HEART_RATE		23	0.496824	1.58724	0.0190114	0.0372741	1	3389	tags=39%, list=15%, signal=46%
CRANIOFACIAL SUTURE MORPHOGENESIS	GOBP_CRANIOFACIAL_SUTURE_MORPHOGENESIS		15	0.548945	1.58655	0.0396396	0.03748	1	5966	tags=73%, list=26%, signal=99%
PROTEIN STABILIZATION	GOBP_PROTEIN_STABILIZATION		198	0.322672	1.5865	0	0.0374651	1	4165	tags=28%, list=18%, signal=34%
REGULATION OF PHOSPHATASE ACTIVITY	GOBP_REGULATION_OF_PHOSPHATASE_ACTIVITY		75	0.37815	1.58642	0.00531915	0.037455	1	5900	tags=49%, list=26%, signal=66%
LEUKOCYTE DEGRANULATION	GOBP_LEUKOCYTE_DEGRANULATION		75	0.376685	1.58619	0.0051458	0.0374911	1	5779	tags=45%, list=25%, signal=61%
RESPONSE TO ISCHEMIA	GOBP_RESPONSE_TO_ISCHEMIA		53	0.401683	1.58617	0.00877193	0.0374664	1	4245	tags=36%, list=19%, signal=44%
POSITIVE REGULATION OF VACUOLE ORGANIZATION	GOBP_POSITIVE_REGULATION_OF_VACUOLE_ORGANIZATION		21	0.501201	1.58615	0.0194932	0.0374382	1	2471	tags=33%, list=11%, signal=37%
ENTRY INTO HOST	GOBP_ENTRY_INTO_HOST		141	0.340847	1.58579	0.00161551	0.0375049	1	4478	tags=34%, list=20%, signal=42%
PHENOL CONTAINING COMPOUND METABOLIC PROCESS	GOBP_PHENOL_CONTAINING_COMPOUND_METABOLIC_PROCESS		90	0.365436	1.5855	0.00490196	0.0375676	1	2822	tags=27%, list=12%, signal=30%
POSITIVE REGULATION OF GLIAL CELL PROLIFERATION	GOBP_POSITIVE_REGULATION_OF_GLIAL_CELL_PROLIFERATION		20	0.502492	1.58531	0.0230769	0.0375781	1	6234	tags=60%, list=27%, signal=83%
CELLULAR RESPONSE TO GAMMA RADIATION	GOBP_CELLULAR_RESPONSE_TO_GAMMA_RADIATION		27	0.474534	1.58374	0.0199637	0.038004	1	8843	tags=74%, list=39%, signal=121%
NEGATIVE REGULATION OF PROTEIN LOCALIZATION	GOBP_NEGATIVE_REGULATION_OF_PROTEIN_LOCALIZATION		185	0.328074	1.5831	0.00161551	0.0381615	1	3360	tags=25%, list=15%, signal=30%
METANEPHRIC NEPHRON DEVELOPMENT	GOBP_METANEPHRIC_NEPHRON_DEVELOPMENT		32	0.453556	1.58296	0.0124113	0.0381643	1	6635	tags=59%, list=29%, signal=84%
EAR DEVELOPMENT	GOBP_EAR_DEVELOPMENT		185	0.325782	1.58273	0	0.0381888	1	4409	tags=30%, list=19%, signal=37%
POSITIVE REGULATION OF ADAPTIVE IMMUNE RESPONSE	GOBP_POSITIVE_REGULATION_OF_ADAPTIVE_IMMUNE_RESPONSE		115	0.347083	1.58211	0	0.0383555	1	6553	tags=48%, list=29%, signal=67%
POSITIVE REGULATION OF NATURAL KILLER CELL ACTIVATION	GOBP_POSITIVE_REGULATION_OF_NATURAL_KILLER_CELL_ACTIVATION		25	0.481469	1.58207	0.0185874	0.0383291	1	6195	tags=60%, list=27%, signal=82%
TYPE I INTERFERON PRODUCTION	GOBP_TYPE_I_INTERFERON_PRODUCTION		97	0.358788	1.58176	0.00172117	0.0383968	1	6828	tags=47%, list=30%, signal=68%
AMYLOID BETA CLEARANCE	GOBP_AMYLOID_BETA_CLEARANCE		34	0.445105	1.58138	0.0204461	0.03848	1	3835	tags=41%, list=17%, signal=49%
POSITIVE REGULATION OF NIK NF KAPPAB SIGNALING	GOBP_POSITIVE_REGULATION_OF_NIK_NF_KAPPAB_SIGNALING		62	0.387389	1.58081	0.0109489	0.0386256	1	7463	tags=55%, list=33%, signal=81%
REGULATION OF ALPHA BETA T CELL ACTIVATION	GOBP_REGULATION_OF_ALPHA_BETA_T_CELL_ACTIVATION		104	0.354313	1.58061	0.00343643	0.0386678	1	7505	tags=54%, list=33%, signal=80%
DEVELOPMENTAL CELL GROWTH	GOBP_DEVELOPMENTAL_CELL_GROWTH		208	0.320885	1.57991	0	0.0388527	1	3572	tags=27%, list=16%, signal=32%
NEGATIVE REGULATION OF REPRODUCTIVE PROCESS	GOBP_NEGATIVE_REGULATION_OF_REPRODUCTIVE_PROCESS		60	0.388474	1.5788	0.010453	0.0391691	1	7277	tags=55%, list=32%, signal=81%
NEGATIVE REGULATION OF OSTEOBLAST DIFFERENTIATION	GOBP_NEGATIVE_REGULATION_OF_OSTEOBLAST_DIFFERENTIATION		48	0.407508	1.57875	0.0110497	0.0391506	1	5950	tags=52%, list=26%, signal=70%
NEGATIVE REGULATION OF PEPTIDYL TYROSINE PHOSPHORYLATION	GOBP_NEGATIVE_REGULATION_OF_PEPTIDYL_TYROSINE_PHOSPHORYLATION		55	0.399531	1.57827	0.0069808	0.0392869	1	3973	tags=36%, list=17%, signal=44%
REGULATION OF RAS PROTEIN SIGNAL TRANSDUCTION	GOBP_REGULATION_OF_RAS_PROTEIN_SIGNAL_TRANSDUCTION		177	0.325999	1.57799	0	0.0393388	1	4727	tags=36%, list=21%, signal=45%
REGULATION OF NERVOUS SYSTEM DEVELOPMENT	GOBP_REGULATION_OF_NERVOUS_SYSTEM_DEVELOPMENT		410	0.29684	1.57674	0	0.0397359	1	5159	tags=31%, list=23%, signal=39%
CELLULAR RESPONSE TO CORTICOSTEROID STIMULUS	GOBP_CELLULAR_RESPONSE_TO_CORTICOSTEROID_STIMULUS		59	0.392812	1.57668	0.0110701	0.0397243	1	4868	tags=44%, list=21%, signal=56%
CELLULAR CARBOHYDRATE BIOSYNTHETIC PROCESS	GOBP_CELLULAR_CARBOHYDRATE_BIOSYNTHETIC_PROCESS		65	0.386511	1.57642	0.00337268	0.0397723	1	4975	tags=43%, list=22%, signal=55%
GLUCAN BIOSYNTHETIC PROCESS	GOBP_GLUCAN_BIOSYNTHETIC_PROCESS		38	0.438741	1.57626	0.0162455	0.0398058	1	4360	tags=45%, list=19%, signal=55%
FOAM CELL DIFFERENTIATION	GOBP_FOAM_CELL_DIFFERENTIATION		32	0.445381	1.57599	0.0126812	0.0398609	1	6635	tags=50%, list=29%, signal=71%
MACROPHAGE CYTOKINE PRODUCTION	GOBP_MACROPHAGE_CYTOKINE_PRODUCTION		35	0.447057	1.57563	0.0171756	0.0399468	1	6870	tags=60%, list=30%, signal=86%
REGULATION OF MITOTIC CELL CYCLE	GOBP_REGULATION_OF_MITOTIC_CELL_CYCLE		472	0.290892	1.57551	0	0.0399588	1	4321	tags=28%, list=19%, signal=34%
B CELL DIFFERENTIATION	GOBP_B_CELL_DIFFERENTIATION		127	0.341483	1.57433	0.00165837	0.0403065	1	5388	tags=33%, list=24%, signal=43%
PROTEIN KINASE A SIGNALING	GOBP_PROTEIN_KINASE_A_SIGNALING		28	0.463005	1.5738	0.0186567	0.0404348	1	1525	tags=32%, list=7%, signal=34%
RESPONSE TO METAL ION	GOBP_RESPONSE_TO_METAL_ION		314	0.305276	1.57343	0	0.0405284	1	5026	tags=31%, list=22%, signal=39%
CGMP MEDIATED SIGNALING	GOBP_CGMP_MEDIATED_SIGNALING		27	0.471965	1.57286	0.027027	0.0406958	1	4086	tags=41%, list=18%, signal=50%
BIOLOGICAL PROCESS INVOLVED IN INTERACTION WITH HOST	GOBP_BIOLOGICAL_PROCESS_INVOLVED_IN_INTERACTION_WITH_HOST		184	0.321161	1.57239	0.00160514	0.0408268	1	4478	tags=31%, list=20%, signal=38%
POSITIVE REGULATION OF PROTEOLYSIS	GOBP_POSITIVE_REGULATION_OF_PROTEOLYSIS		349	0.302358	1.57227	0	0.0408427	1	4198	tags=26%, list=18%, signal=32%
SYMPATHETIC NERVOUS SYSTEM DEVELOPMENT	GOBP_SYMPATHETIC_NERVOUS_SYSTEM_DEVELOPMENT		18	0.517795	1.57189	0.0205993	0.0409509	1	4392	tags=56%, list=19%, signal=69%
NEGATIVE REGULATION OF RESPONSE TO CYTOKINE STIMULUS	GOBP_NEGATIVE_REGULATION_OF_RESPONSE_TO_CYTOKINE_STIMULUS		74	0.366999	1.57183	0.00544465	0.0409384	1	2611	tags=24%, list=11%, signal=27%
COPULATION	GOBP_COPULATION		18	0.528402	1.57173	0.0254083	0.0409328	1	6523	tags=67%, list=29%, signal=93%
REGULATION OF SUBSTRATE ADHESION DEPENDENT CELL SPREADING	GOBP_REGULATION_OF_SUBSTRATE_ADHESION_DEPENDENT_CELL_SPREADING		57	0.393474	1.57129	0.0144144	0.0410467	1	3094	tags=30%, list=14%, signal=34%
REGULATION OF ENDOCYTOSIS	GOBP_REGULATION_OF_ENDOCYTOSIS		200	0.324989	1.5712	0	0.0410458	1	4354	tags=32%, list=19%, signal=39%
REGULATION OF MITOTIC CELL CYCLE PHASE TRANSITION	GOBP_REGULATION_OF_MITOTIC_CELL_CYCLE_PHASE_TRANSITION		320	0.302057	1.57039	0	0.0412668	1	4321	tags=27%, list=19%, signal=33%
REGULATION OF MIRNA METABOLIC PROCESS	GOBP_REGULATION_OF_MIRNA_METABOLIC_PROCESS		79	0.369362	1.57009	0.00528169	0.0413402	1	3218	tags=24%, list=14%, signal=28%
NEGATIVE REGULATION OF CELL SUBSTRATE ADHESION	GOBP_NEGATIVE_REGULATION_OF_CELL_SUBSTRATE_ADHESION		57	0.395073	1.57003	0.0092081	0.0413392	1	6680	tags=56%, list=29%, signal=79%
REGULATION OF REACTIVE OXYGEN SPECIES METABOLIC PROCESS	GOBP_REGULATION_OF_REACTIVE_OXYGEN_SPECIES_METABOLIC_PROCESS		128	0.341834	1.56993	0.00325733	0.0413406	1	4526	tags=33%, list=20%, signal=41%
NEGATIVE REGULATION OF PROTEIN MODIFICATION PROCESS	GOBP_NEGATIVE_REGULATION_OF_PROTEIN_MODIFICATION_PROCESS		464	0.291727	1.56931	0	0.0414914	1	4667	tags=29%, list=21%, signal=36%
MYOBLAST PROLIFERATION	GOBP_MYOBLAST_PROLIFERATION		24	0.475127	1.56911	0.022807	0.0415268	1	3877	tags=29%, list=17%, signal=35%
EPHRIN RECEPTOR SIGNALING PATHWAY	GOBP_EPHRIN_RECEPTOR_SIGNALING_PATHWAY		49	0.406095	1.56816	0.0177936	0.0418059	1	3723	tags=35%, list=16%, signal=41%
VIRAL GENOME REPLICATION	GOBP_VIRAL_GENOME_REPLICATION		122	0.340766	1.56775	0	0.0418936	1	5284	tags=39%, list=23%, signal=51%
REGULATION OF CALCINEURIN MEDIATED SIGNALING	GOBP_REGULATION_OF_CALCINEURIN_MEDIATED_SIGNALING		39	0.425559	1.56768	0.0240741	0.0418874	1	3261	tags=36%, list=14%, signal=42%
POSITIVE REGULATION OF MACROPHAGE MIGRATION	GOBP_POSITIVE_REGULATION_OF_MACROPHAGE_MIGRATION		26	0.464112	1.56758	0.0330275	0.041887	1	7627	tags=69%, list=34%, signal=104%
NEGATIVE REGULATION OF NEURON PROJECTION DEVELOPMENT	GOBP_NEGATIVE_REGULATION_OF_NEURON_PROJECTION_DEVELOPMENT		135	0.335671	1.56664	0.00173913	0.042138	1	3723	tags=27%, list=16%, signal=33%
CELLULAR RESPONSE TO OXIDATIVE STRESS	GOBP_CELLULAR_RESPONSE_TO_OXIDATIVE_STRESS		263	0.308492	1.56649	0.00157729	0.0421516	1	4405	tags=29%, list=19%, signal=35%
RETROGRADE AXONAL TRANSPORT	GOBP_RETROGRADE_AXONAL_TRANSPORT		20	0.497624	1.56649	0.0382409	0.0421207	1	2681	tags=35%, list=12%, signal=40%
REGULATION OF NEUROBLAST PROLIFERATION	GOBP_REGULATION_OF_NEUROBLAST_PROLIFERATION		36	0.425706	1.56648	0.0143885	0.0420923	1	5017	tags=44%, list=22%, signal=57%
RENAL VESICLE DEVELOPMENT	GOBP_RENAL_VESICLE_DEVELOPMENT		16	0.527512	1.566	0.0351852	0.0422205	1	7151	tags=75%, list=31%, signal=109%
POSITIVE REGULATION OF PROTEIN LOCALIZATION TO MEMBRANE	GOBP_POSITIVE_REGULATION_OF_PROTEIN_LOCALIZATION_TO_MEMBRANE		95	0.359039	1.56577	0.00332226	0.0422607	1	4025	tags=27%, list=18%, signal=33%
INTERFERON BETA PRODUCTION	GOBP_INTERFERON_BETA_PRODUCTION		55	0.402588	1.56568	0.0143113	0.0422601	1	7638	tags=60%, list=34%, signal=90%
POSITIVE REGULATION OF CYTOKINE PRODUCTION INVOLVED IN IMMUNE RESPONSE	GOBP_POSITIVE_REGULATION_OF_CYTOKINE_PRODUCTION_INVOLVED_IN_IMMUNE_RESPONSE		78	0.374739	1.56544	0.00711744	0.0423108	1	6870	tags=55%, list=30%, signal=79%
REGULATION OF ATP DEPENDENT ACTIVITY	GOBP_REGULATION_OF_ATP_DEPENDENT_ACTIVITY		66	0.380708	1.56543	0.00863558	0.0422789	1	3933	tags=30%, list=17%, signal=37%
REGULATION OF MACROPHAGE CHEMOTAXIS	GOBP_REGULATION_OF_MACROPHAGE_CHEMOTAXIS		26	0.465302	1.56534	0.0294659	0.0422888	1	5073	tags=42%, list=22%, signal=54%
AMYLOID BETA METABOLIC PROCESS	GOBP_AMYLOID_BETA_METABOLIC_PROCESS		53	0.402528	1.5646	0.0140845	0.0425173	1	2856	tags=30%, list=13%, signal=34%
MAINTENANCE OF CELL POLARITY	GOBP_MAINTENANCE_OF_CELL_POLARITY		18	0.510049	1.56442	0.0211946	0.0425422	1	5591	tags=50%, list=25%, signal=66%
REGULATION OF LIPOPROTEIN METABOLIC PROCESS	GOBP_REGULATION_OF_LIPOPROTEIN_METABOLIC_PROCESS		17	0.517114	1.5643	0.0251938	0.0425587	1	3523	tags=35%, list=16%, signal=42%
NEGATIVE REGULATION OF LYMPHOCYTE MIGRATION	GOBP_NEGATIVE_REGULATION_OF_LYMPHOCYTE_MIGRATION		15	0.541399	1.56359	0.0338346	0.0427474	1	3297	tags=53%, list=15%, signal=62%
SYNAPTIC TRANSMISSION CHOLINERGIC	GOBP_SYNAPTIC_TRANSMISSION_CHOLINERGIC		25	0.466721	1.56328	0.0264084	0.0428183	1	4990	tags=44%, list=22%, signal=56%
NEGATIVE REGULATION OF CYCLIN DEPENDENT PROTEIN KINASE ACTIVITY	GOBP_NEGATIVE_REGULATION_OF_CYCLIN_DEPENDENT_PROTEIN_KINASE_ACTIVITY		29	0.458349	1.56286	0.0214008	0.0429431	1	5178	tags=48%, list=23%, signal=62%
REGULATION OF LYMPHOCYTE DIFFERENTIATION	GOBP_REGULATION_OF_LYMPHOCYTE_DIFFERENTIATION		192	0.321589	1.56261	0	0.0430009	1	6146	tags=38%, list=27%, signal=51%
REGULATION OF PROTEIN BINDING	GOBP_REGULATION_OF_PROTEIN_BINDING		189	0.320355	1.56243	0	0.0430194	1	3055	tags=24%, list=13%, signal=27%
VIRAL PROCESS	GOBP_VIRAL_PROCESS		393	0.294899	1.56242	0	0.0429894	1	4634	tags=31%, list=20%, signal=38%
REGULATION OF CELL PROJECTION ASSEMBLY	GOBP_REGULATION_OF_CELL_PROJECTION_ASSEMBLY		209	0.316811	1.56239	0.00162602	0.042964	1	4866	tags=33%, list=21%, signal=42%
ACTIVATED T CELL PROLIFERATION	GOBP_ACTIVATED_T_CELL_PROLIFERATION		40	0.422285	1.56219	0.0162162	0.0429965	1	6090	tags=48%, list=27%, signal=65%
POSITIVE REGULATION OF PROTEIN CATABOLIC PROCESS	GOBP_POSITIVE_REGULATION_OF_PROTEIN_CATABOLIC_PROCESS		199	0.320473	1.56181	0.00495868	0.0430933	1	4360	tags=29%, list=19%, signal=36%
CORONARY VASCULATURE MORPHOGENESIS	GOBP_CORONARY_VASCULATURE_MORPHOGENESIS		18	0.520008	1.5617	0.0327553	0.0431025	1	591	tags=28%, list=3%, signal=28%
URETER DEVELOPMENT	GOBP_URETER_DEVELOPMENT		15	0.554457	1.56049	0.0351562	0.043477	1	4392	tags=53%, list=19%, signal=66%
TELENCEPHALON GLIAL CELL MIGRATION	GOBP_TELENCEPHALON_GLIAL_CELL_MIGRATION		24	0.477422	1.5603	0.032197	0.0435134	1	4223	tags=46%, list=19%, signal=56%
POSITIVE REGULATION OF SMAD PROTEIN SIGNAL TRANSDUCTION	GOBP_POSITIVE_REGULATION_OF_SMAD_PROTEIN_SIGNAL_TRANSDUCTION		18	0.505431	1.56004	0.0354478	0.0435635	1	1197	tags=33%, list=5%, signal=35%
POSITIVE REGULATION OF ENDOTHELIAL CELL APOPTOTIC PROCESS	GOBP_POSITIVE_REGULATION_OF_ENDOTHELIAL_CELL_APOPTOTIC_PROCESS		19	0.511003	1.55971	0.0338681	0.0436499	1	4086	tags=47%, list=18%, signal=58%
PLACENTA DEVELOPMENT	GOBP_PLACENTA_DEVELOPMENT		137	0.330828	1.55967	0.005291	0.0436322	1	4521	tags=31%, list=20%, signal=38%
PHAGOSOME MATURATION	GOBP_PHAGOSOME_MATURATION		30	0.456394	1.55956	0.024952	0.0436397	1	3269	tags=37%, list=14%, signal=43%
ETHANOL METABOLIC PROCESS	GOBP_ETHANOL_METABOLIC_PROCESS		16	0.538232	1.5592	0.024952	0.0437067	1	3069	tags=38%, list=14%, signal=43%
POTASSIUM ION TRANSPORT	GOBP_POTASSIUM_ION_TRANSPORT		188	0.315929	1.55887	0	0.0437737	1	4073	tags=28%, list=18%, signal=34%
RESPONSE TO LEAD ION	GOBP_RESPONSE_TO_LEAD_ION		19	0.50657	1.55876	0.0363636	0.0437901	1	3329	tags=42%, list=15%, signal=49%
AXON ENSHEATHMENT IN CENTRAL NERVOUS SYSTEM	GOBP_AXON_ENSHEATHMENT_IN_CENTRAL_NERVOUS_SYSTEM		22	0.484452	1.55833	0.0293578	0.0438912	1	2527	tags=36%, list=11%, signal=41%
INSULIN RECEPTOR SIGNALING PATHWAY	GOBP_INSULIN_RECEPTOR_SIGNALING_PATHWAY		118	0.341139	1.55772	0.0034965	0.0440729	1	4660	tags=33%, list=21%, signal=41%
NEGATIVE REGULATION OF PROTEIN TYROSINE KINASE ACTIVITY	GOBP_NEGATIVE_REGULATION_OF_PROTEIN_TYROSINE_KINASE_ACTIVITY		31	0.443256	1.55688	0.025	0.0443222	1	3973	tags=42%, list=17%, signal=51%
NEGATIVE REGULATION OF PROTEIN CATABOLIC PROCESS	GOBP_NEGATIVE_REGULATION_OF_PROTEIN_CATABOLIC_PROCESS		103	0.349974	1.55588	0.00676819	0.0446194	1	4015	tags=30%, list=18%, signal=36%
CHONDROCYTE PROLIFERATION	GOBP_CHONDROCYTE_PROLIFERATION		22	0.485673	1.55582	0.0352505	0.0446102	1	3736	tags=36%, list=16%, signal=43%
LUNG EPITHELIUM DEVELOPMENT	GOBP_LUNG_EPITHELIUM_DEVELOPMENT		41	0.418683	1.55569	0.0125224	0.0446214	1	4915	tags=41%, list=22%, signal=53%
MODULATION BY HOST OF VIRAL PROCESS	GOBP_MODULATION_BY_HOST_OF_VIRAL_PROCESS		45	0.412633	1.55538	0.0155979	0.0446701	1	5506	tags=44%, list=24%, signal=59%
VASODILATION	GOBP_VASODILATION		39	0.425722	1.55518	0.0255474	0.0446972	1	3286	tags=36%, list=14%, signal=42%
REGULATION OF RECEPTOR BINDING	GOBP_REGULATION_OF_RECEPTOR_BINDING		20	0.500821	1.5547	0.0386847	0.044833	1	5906	tags=60%, list=26%, signal=81%
MIDDLE EAR MORPHOGENESIS	GOBP_MIDDLE_EAR_MORPHOGENESIS		20	0.499903	1.55468	0.0334573	0.0448101	1	748	tags=25%, list=3%, signal=26%
REGULATION OF MICROTUBULE CYTOSKELETON ORGANIZATION	GOBP_REGULATION_OF_MICROTUBULE_CYTOSKELETON_ORGANIZATION		151	0.327757	1.55411	0	0.0450011	1	3839	tags=28%, list=17%, signal=34%
NEGATIVE REGULATION OF DNA DAMAGE RESPONSE SIGNAL TRANSDUCTION BY P53 CLASS MEDIATOR	GOBP_NEGATIVE_REGULATION_OF_DNA_DAMAGE_RESPONSE_SIGNAL_TRANSDUCTION_BY_P53_CLASS_MEDIATOR		15	0.527476	1.55388	0.0393996	0.0450551	1	5646	tags=67%, list=25%, signal=89%
POSITIVE REGULATION OF MACROPHAGE ACTIVATION	GOBP_POSITIVE_REGULATION_OF_MACROPHAGE_ACTIVATION		24	0.478417	1.55365	0.0318949	0.0451248	1	1217	tags=21%, list=5%, signal=22%
SYNAPSE ORGANIZATION	GOBP_SYNAPSE_ORGANIZATION		432	0.291844	1.55359	0	0.0451074	1	5089	tags=33%, list=22%, signal=41%
MUSCLE HYPERTROPHY IN RESPONSE TO STRESS	GOBP_MUSCLE_HYPERTROPHY_IN_RESPONSE_TO_STRESS		21	0.485752	1.55352	0.0305927	0.0450991	1	3202	tags=38%, list=14%, signal=44%
SMOOTHENED SIGNALING PATHWAY	GOBP_SMOOTHENED_SIGNALING_PATHWAY		135	0.335809	1.55336	0.00341297	0.0451189	1	5488	tags=41%, list=24%, signal=54%
REGULATION OF PROTEIN MATURATION	GOBP_REGULATION_OF_PROTEIN_MATURATION		60	0.388201	1.55317	0.0159292	0.0451444	1	6559	tags=52%, list=29%, signal=72%
ENERGY HOMEOSTASIS	GOBP_ENERGY_HOMEOSTASIS		43	0.411378	1.55265	0.0121951	0.045315	1	4737	tags=33%, list=21%, signal=41%
MYELOID CELL HOMEOSTASIS	GOBP_MYELOID_CELL_HOMEOSTASIS		160	0.325097	1.55264	0.00322061	0.045284	1	5059	tags=36%, list=22%, signal=46%
REGULATION OF MYELOID CELL APOPTOTIC PROCESS	GOBP_REGULATION_OF_MYELOID_CELL_APOPTOTIC_PROCESS		27	0.467166	1.55161	0.0373832	0.0455951	1	4756	tags=48%, list=21%, signal=61%
REGULATION OF GLIAL CELL PROLIFERATION	GOBP_REGULATION_OF_GLIAL_CELL_PROLIFERATION		36	0.429816	1.55142	0.0300188	0.0456176	1	6412	tags=50%, list=28%, signal=70%
RESPONSE TO X RAY	GOBP_RESPONSE_TO_X_RAY		30	0.450777	1.55106	0.024735	0.0457191	1	5799	tags=43%, list=26%, signal=58%
POSITIVE REGULATION OF LAMELLIPODIUM ORGANIZATION	GOBP_POSITIVE_REGULATION_OF_LAMELLIPODIUM_ORGANIZATION		34	0.435219	1.55062	0.0232975	0.0458494	1	2086	tags=29%, list=9%, signal=32%
POSITIVE REGULATION OF PROTEIN CONTAINING COMPLEX ASSEMBLY	GOBP_POSITIVE_REGULATION_OF_PROTEIN_CONTAINING_COMPLEX_ASSEMBLY		182	0.321825	1.55033	0	0.0458976	1	3867	tags=27%, list=17%, signal=33%
TEMPERATURE HOMEOSTASIS	GOBP_TEMPERATURE_HOMEOSTASIS		159	0.325151	1.54981	0.00324149	0.0460265	1	4180	tags=30%, list=18%, signal=37%
REGULATION OF VESICLE MEDIATED TRANSPORT	GOBP_REGULATION_OF_VESICLE_MEDIATED_TRANSPORT		491	0.287453	1.54953	0	0.0460884	1	4928	tags=31%, list=22%, signal=39%
NEURON MATURATION	GOBP_NEURON_MATURATION		44	0.404816	1.54905	0.00736648	0.0462235	1	2793	tags=34%, list=12%, signal=39%
REACTIVE OXYGEN SPECIES METABOLIC PROCESS	GOBP_REACTIVE_OXYGEN_SPECIES_METABOLIC_PROCESS		198	0.315608	1.54889	0.00159236	0.0462433	1	4713	tags=30%, list=21%, signal=37%
REGULATION OF EXTRACELLULAR MATRIX ASSEMBLY	GOBP_REGULATION_OF_EXTRACELLULAR_MATRIX_ASSEMBLY		16	0.52641	1.54849	0.0263158	0.0463537	1	7157	tags=56%, list=32%, signal=82%
NEGATIVE REGULATION OF VOLTAGE GATED CALCIUM CHANNEL ACTIVITY	GOBP_NEGATIVE_REGULATION_OF_VOLTAGE_GATED_CALCIUM_CHANNEL_ACTIVITY		17	0.528063	1.54812	0.0423892	0.0464558	1	2449	tags=47%, list=11%, signal=53%
PLASMA MEMBRANE TUBULATION	GOBP_PLASMA_MEMBRANE_TUBULATION		20	0.494887	1.54723	0.0366972	0.0467702	1	1295	tags=25%, list=6%, signal=26%
NEGATIVE REGULATION OF KINASE ACTIVITY	GOBP_NEGATIVE_REGULATION_OF_KINASE_ACTIVITY		219	0.308904	1.54696	0	0.0468296	1	3973	tags=28%, list=17%, signal=33%
POSITIVE REGULATION OF NUCLEOCYTOPLASMIC TRANSPORT	GOBP_POSITIVE_REGULATION_OF_NUCLEOCYTOPLASMIC_TRANSPORT		57	0.39279	1.54678	0.0208333	0.0468581	1	6352	tags=49%, list=28%, signal=68%
EMBRYONIC PLACENTA MORPHOGENESIS	GOBP_EMBRYONIC_PLACENTA_MORPHOGENESIS		26	0.464387	1.54676	0.0300188	0.0468307	1	4409	tags=35%, list=19%, signal=43%
CELLULAR RESPONSE TO LIPOPROTEIN PARTICLE STIMULUS	GOBP_CELLULAR_RESPONSE_TO_LIPOPROTEIN_PARTICLE_STIMULUS		31	0.444196	1.54656	0.018622	0.0468502	1	4939	tags=45%, list=22%, signal=58%
CHAPERONE MEDIATED PROTEIN COMPLEX ASSEMBLY	GOBP_CHAPERONE_MEDIATED_PROTEIN_COMPLEX_ASSEMBLY		22	0.481099	1.54603	0.0290909	0.0469991	1	5263	tags=45%, list=23%, signal=59%
HOMEOSTASIS OF NUMBER OF CELLS WITHIN A TISSUE	GOBP_HOMEOSTASIS_OF_NUMBER_OF_CELLS_WITHIN_A_TISSUE		28	0.455878	1.5453	0.0271739	0.0472206	1	4527	tags=36%, list=20%, signal=45%
CELLULAR RESPONSE TO VIRUS	GOBP_CELLULAR_RESPONSE_TO_VIRUS		56	0.39495	1.54528	0.0154905	0.0471964	1	4759	tags=41%, list=21%, signal=52%
PEPTIDYL SERINE MODIFICATION	GOBP_PEPTIDYL_SERINE_MODIFICATION		288	0.30305	1.54519	0.0015873	0.047191	1	4480	tags=29%, list=20%, signal=36%
GRANULOCYTE ACTIVATION	GOBP_GRANULOCYTE_ACTIVATION		47	0.399753	1.54461	0.0223464	0.0473857	1	4715	tags=43%, list=21%, signal=54%
RESPONSE TO MANGANESE ION	GOBP_RESPONSE_TO_MANGANESE_ION		17	0.511376	1.54375	0.037594	0.0476679	1	2793	tags=41%, list=12%, signal=47%
METANEPHROS MORPHOGENESIS	GOBP_METANEPHROS_MORPHOGENESIS		26	0.464068	1.54327	0.0374532	0.0478217	1	6635	tags=54%, list=29%, signal=76%
SYNAPTIC TRANSMISSION GLUTAMATERGIC	GOBP_SYNAPTIC_TRANSMISSION_GLUTAMATERGIC		96	0.35036	1.54292	0.0034904	0.0479218	1	3672	tags=31%, list=16%, signal=37%
MEMBRANE PROTEIN PROTEOLYSIS	GOBP_MEMBRANE_PROTEIN_PROTEOLYSIS		55	0.387532	1.54284	0.0160142	0.0479126	1	3371	tags=33%, list=15%, signal=38%
ANTIGEN PROCESSING AND PRESENTATION OF ENDOGENOUS PEPTIDE ANTIGEN	GOBP_ANTIGEN_PROCESSING_AND_PRESENTATION_OF_ENDOGENOUS_PEPTIDE_ANTIGEN		22	0.478939	1.54282	0.0319716	0.047888	1	4925	tags=36%, list=22%, signal=46%
REGULATION OF AMYLOID BETA CLEARANCE	GOBP_REGULATION_OF_AMYLOID_BETA_CLEARANCE		15	0.536286	1.54136	0.036965	0.048374	1	3381	tags=40%, list=15%, signal=47%
POSITIVE REGULATION OF TYPE I INTERFERON PRODUCTION	GOBP_POSITIVE_REGULATION_OF_TYPE_I_INTERFERON_PRODUCTION		59	0.382369	1.54125	0.0157068	0.0483767	1	7638	tags=56%, list=34%, signal=84%
POSITIVE REGULATION OF PROTEIN EXPORT FROM NUCLEUS	GOBP_POSITIVE_REGULATION_OF_PROTEIN_EXPORT_FROM_NUCLEUS		17	0.520203	1.54123	0.0513834	0.0483452	1	6076	tags=65%, list=27%, signal=88%
ETHER METABOLIC PROCESS	GOBP_ETHER_METABOLIC_PROCESS		23	0.470873	1.54112	0.0444444	0.0483423	1	2750	tags=30%, list=12%, signal=35%
ADULT LOCOMOTORY BEHAVIOR	GOBP_ADULT_LOCOMOTORY_BEHAVIOR		69	0.375482	1.54099	0.0142602	0.0483615	1	2793	tags=23%, list=12%, signal=26%
NEGATIVE REGULATION OF MICROTUBULE POLYMERIZATION OR DEPOLYMERIZATION	GOBP_NEGATIVE_REGULATION_OF_MICROTUBULE_POLYMERIZATION_OR_DEPOLYMERIZATION		37	0.419955	1.54076	0.0338681	0.048419	1	2562	tags=32%, list=11%, signal=36%
KIDNEY MESENCHYME DEVELOPMENT	GOBP_KIDNEY_MESENCHYME_DEVELOPMENT		18	0.502718	1.53975	0.0410156	0.0487542	1	4268	tags=44%, list=19%, signal=55%
RESPONSE TO PLATELET DERIVED GROWTH FACTOR	GOBP_RESPONSE_TO_PLATELET_DERIVED_GROWTH_FACTOR		23	0.477191	1.53859	0.0436433	0.0491419	1	4150	tags=43%, list=18%, signal=53%
POSITIVE REGULATION OF NF KAPPAB TRANSCRIPTION FACTOR ACTIVITY	GOBP_POSITIVE_REGULATION_OF_NF_KAPPAB_TRANSCRIPTION_FACTOR_ACTIVITY		146	0.32998	1.53835	0	0.0491781	1	5357	tags=37%, list=24%, signal=48%
ESTABLISHMENT OF PROTEIN LOCALIZATION TO ENDOPLASMIC RETICULUM	GOBP_ESTABLISHMENT_OF_PROTEIN_LOCALIZATION_TO_ENDOPLASMIC_RETICULUM		46	0.410509	1.53832	0.0241187	0.0491494	1	7445	tags=52%, list=33%, signal=77%
INTRINSIC APOPTOTIC SIGNALING PATHWAY IN RESPONSE TO DNA DAMAGE	GOBP_INTRINSIC_APOPTOTIC_SIGNALING_PATHWAY_IN_RESPONSE_TO_DNA_DAMAGE		100	0.348943	1.53802	0.00998336	0.0492022	1	4805	tags=33%, list=21%, signal=42%
REGULATION OF TUMOR NECROSIS FACTOR MEDIATED SIGNALING PATHWAY	GOBP_REGULATION_OF_TUMOR_NECROSIS_FACTOR_MEDIATED_SIGNALING_PATHWAY		48	0.399053	1.53745	0.0192644	0.0493811	1	3078	tags=31%, list=14%, signal=36%
NEGATIVE REGULATION OF MITOTIC CELL CYCLE PHASE TRANSITION	GOBP_NEGATIVE_REGULATION_OF_MITOTIC_CELL_CYCLE_PHASE_TRANSITION		174	0.320688	1.53729	0	0.0493939	1	4294	tags=28%, list=19%, signal=34%
POSITIVE REGULATION OF RECEPTOR SIGNALING PATHWAY VIA STAT	GOBP_POSITIVE_REGULATION_OF_RECEPTOR_SIGNALING_PATHWAY_VIA_STAT		36	0.430626	1.53707	0.034296	0.0494339	1	8072	tags=61%, list=36%, signal=95%
NEGATIVE REGULATION OF PROTEIN LOCALIZATION TO CELL PERIPHERY	GOBP_NEGATIVE_REGULATION_OF_PROTEIN_LOCALIZATION_TO_CELL_PERIPHERY		24	0.467944	1.5366	0.0269231	0.0495492	1	3040	tags=29%, list=13%, signal=34%
REGULATION OF CYSTEINE TYPE ENDOPEPTIDASE ACTIVITY	GOBP_REGULATION_OF_CYSTEINE_TYPE_ENDOPEPTIDASE_ACTIVITY		213	0.307231	1.53652	0	0.0495411	1	4242	tags=29%, list=19%, signal=35%
REGULATION OF PROTEIN IMPORT INTO NUCLEUS	GOBP_REGULATION_OF_PROTEIN_IMPORT_INTO_NUCLEUS		55	0.38717	1.5363	0.0127971	0.0495702	1	6412	tags=49%, list=28%, signal=68%
RECEPTOR INTERNALIZATION	GOBP_RECEPTOR_INTERNALIZATION		111	0.340662	1.53624	0.00868056	0.0495611	1	4369	tags=33%, list=19%, signal=41%
REGULATION OF OSTEOBLAST PROLIFERATION	GOBP_REGULATION_OF_OSTEOBLAST_PROLIFERATION		27	0.457192	1.53582	0.0293578	0.0496946	1	4409	tags=48%, list=19%, signal=60%
IMMUNE RESPONSE REGULATING CELL SURFACE RECEPTOR SIGNALING PATHWAY	GOBP_IMMUNE_RESPONSE_REGULATING_CELL_SURFACE_RECEPTOR_SIGNALING_PATHWAY		300	0.296705	1.53547	0.0015873	0.0497942	1	6195	tags=37%, list=27%, signal=50%
VESICLE MEDIATED TRANSPORT BETWEEN ENDOSOMAL COMPARTMENTS	GOBP_VESICLE_MEDIATED_TRANSPORT_BETWEEN_ENDOSOMAL_COMPARTMENTS		47	0.40163	1.53544	0.0297952	0.049774	1	3825	tags=34%, list=17%, signal=41%
CELL PROLIFERATION INVOLVED IN HEART MORPHOGENESIS	GOBP_CELL_PROLIFERATION_INVOLVED_IN_HEART_MORPHOGENESIS		19	0.503979	1.53511	0.0362319	0.049843	1	4240	tags=47%, list=19%, signal=58%
RESPONSE TO XENOBIOTIC STIMULUS	GOBP_RESPONSE_TO_XENOBIOTIC_STIMULUS		350	0.292663	1.53465	0.0015625	0.0499655	1	5154	tags=33%, list=23%, signal=42%
REGULATION OF HORMONE BIOSYNTHETIC PROCESS	GOBP_REGULATION_OF_HORMONE_BIOSYNTHETIC_PROCESS		24	0.461408	1.5343	0.0433145	0.0500568	1	3525	tags=42%, list=16%, signal=49%
POSITIVE REGULATION OF BLOOD CIRCULATION	GOBP_POSITIVE_REGULATION_OF_BLOOD_CIRCULATION		35	0.423638	1.53303	0.0383877	0.0504847	1	3389	tags=37%, list=15%, signal=44%
POSITIVE REGULATION OF HOMOTYPIC CELL CELL ADHESION	GOBP_POSITIVE_REGULATION_OF_HOMOTYPIC_CELL_CELL_ADHESION		16	0.512524	1.53238	0.0389105	0.050687	1	1144	tags=31%, list=5%, signal=33%
POSITIVE REGULATION OF CELL CYCLE	GOBP_POSITIVE_REGULATION_OF_CELL_CYCLE		304	0.296345	1.53235	0	0.0506555	1	4150	tags=27%, list=18%, signal=33%
REGULATION OF TRANSLATIONAL INITIATION	GOBP_REGULATION_OF_TRANSLATIONAL_INITIATION		76	0.364153	1.53134	0.00724638	0.0509832	1	5900	tags=36%, list=26%, signal=48%
PROTEOGLYCAN METABOLIC PROCESS	GOBP_PROTEOGLYCAN_METABOLIC_PROCESS		89	0.352593	1.53127	0.0069808	0.0509666	1	6230	tags=48%, list=27%, signal=66%
NEGATIVE REGULATION OF POTASSIUM ION TRANSMEMBRANE TRANSPORT	GOBP_NEGATIVE_REGULATION_OF_POTASSIUM_ION_TRANSMEMBRANE_TRANSPORT		21	0.482829	1.53125	0.0388889	0.0509458	1	5406	tags=48%, list=24%, signal=62%
REGULATION OF NEUROGENESIS	GOBP_REGULATION_OF_NEUROGENESIS		339	0.293788	1.53079	0	0.0510654	1	5037	tags=31%, list=22%, signal=39%
PHENOL CONTAINING COMPOUND BIOSYNTHETIC PROCESS	GOBP_PHENOL_CONTAINING_COMPOUND_BIOSYNTHETIC_PROCESS		37	0.426023	1.53076	0.0229008	0.0510369	1	6237	tags=51%, list=27%, signal=71%
HEPARIN METABOLIC PROCESS	GOBP_HEPARIN_METABOLIC_PROCESS		16	0.512552	1.5303	0.0510949	0.0511796	1	3427	tags=50%, list=15%, signal=59%
APOPTOTIC PROCESS INVOLVED IN MORPHOGENESIS	GOBP_APOPTOTIC_PROCESS_INVOLVED_IN_MORPHOGENESIS		24	0.475901	1.52992	0.0466418	0.0513177	1	3409	tags=33%, list=15%, signal=39%
CYCLIC NUCLEOTIDE MEDIATED SIGNALING	GOBP_CYCLIC_NUCLEOTIDE_MEDIATED_SIGNALING		70	0.368678	1.52983	0.00515464	0.0513172	1	3435	tags=27%, list=15%, signal=32%
REGULATION OF SIGNALING RECEPTOR ACTIVITY	GOBP_REGULATION_OF_SIGNALING_RECEPTOR_ACTIVITY		140	0.325867	1.52958	0.0052356	0.0513788	1	4165	tags=28%, list=18%, signal=34%
REGULATION OF PROTEIN LOCALIZATION TO CELL SURFACE	GOBP_REGULATION_OF_PROTEIN_LOCALIZATION_TO_CELL_SURFACE		40	0.418019	1.52863	0.0145719	0.0516968	1	4526	tags=43%, list=20%, signal=53%
NEGATIVE REGULATION OF COLD INDUCED THERMOGENESIS	GOBP_NEGATIVE_REGULATION_OF_COLD_INDUCED_THERMOGENESIS		43	0.405991	1.52769	0.0167286	0.0520374	1	3889	tags=35%, list=17%, signal=42%
AXON EXTENSION	GOBP_AXON_EXTENSION		112	0.336779	1.52766	0.0053286	0.0520159	1	4360	tags=31%, list=19%, signal=38%
REGULATION OF VASOCONSTRICTION	GOBP_REGULATION_OF_VASOCONSTRICTION		48	0.404127	1.52686	0.0213144	0.0522931	1	4002	tags=35%, list=18%, signal=43%
REGULATION OF AUTOPHAGY OF MITOCHONDRION IN RESPONSE TO MITOCHONDRIAL DEPOLARIZATION	GOBP_REGULATION_OF_AUTOPHAGY_OF_MITOCHONDRION_IN_RESPONSE_TO_MITOCHONDRIAL_DEPOLARIZATION		15	0.517949	1.52637	0.0456274	0.0524416	1	4700	tags=53%, list=21%, signal=67%
POSITIVE REGULATION OF JNK CASCADE	GOBP_POSITIVE_REGULATION_OF_JNK_CASCADE		88	0.352455	1.52628	0.0118243	0.052439	1	4928	tags=34%, list=22%, signal=43%
NEGATIVE REGULATION OF SMOOTH MUSCLE CELL DIFFERENTIATION	GOBP_NEGATIVE_REGULATION_OF_SMOOTH_MUSCLE_CELL_DIFFERENTIATION		19	0.515168	1.52617	0.0408163	0.0524419	1	7621	tags=63%, list=34%, signal=95%
I KAPPAB PHOSPHORYLATION	GOBP_I_KAPPAB_PHOSPHORYLATION		20	0.495527	1.52513	0.0328467	0.0528073	1	4209	tags=50%, list=19%, signal=61%
IMPORT INTO NUCLEUS	GOBP_IMPORT_INTO_NUCLEUS		163	0.321605	1.52493	0.00504202	0.0528419	1	3879	tags=26%, list=17%, signal=32%
INTERMEDIATE FILAMENT BASED PROCESS	GOBP_INTERMEDIATE_FILAMENT_BASED_PROCESS		55	0.379039	1.52412	0.0228471	0.0531274	1	4817	tags=33%, list=21%, signal=41%
RESPONSE TO GONADOTROPIN	GOBP_RESPONSE_TO_GONADOTROPIN		25	0.460265	1.52412	0.0382409	0.0530892	1	4405	tags=48%, list=19%, signal=59%
RESPONSE TO ORGANOPHOSPHORUS	GOBP_RESPONSE_TO_ORGANOPHOSPHORUS		116	0.334251	1.52358	0.00671141	0.053281	1	3124	tags=24%, list=14%, signal=28%
NEGATIVE REGULATION OF POTASSIUM ION TRANSPORT	GOBP_NEGATIVE_REGULATION_OF_POTASSIUM_ION_TRANSPORT		27	0.449857	1.52357	0.0457875	0.053246	1	5406	tags=41%, list=24%, signal=53%
NEGATIVE REGULATION OF CELL MATRIX ADHESION	GOBP_NEGATIVE_REGULATION_OF_CELL_MATRIX_ADHESION		35	0.427468	1.52344	0.0198198	0.053247	1	6680	tags=57%, list=29%, signal=81%
REGULATION OF B CELL PROLIFERATION	GOBP_REGULATION_OF_B_CELL_PROLIFERATION		58	0.379744	1.52324	0.012939	0.0532853	1	8072	tags=60%, list=36%, signal=93%
POSITIVE REGULATION OF MAST CELL ACTIVATION	GOBP_POSITIVE_REGULATION_OF_MAST_CELL_ACTIVATION		17	0.503859	1.5231	0.038674	0.0532884	1	2777	tags=35%, list=12%, signal=40%
B CELL ACTIVATION	GOBP_B_CELL_ACTIVATION		246	0.301741	1.52304	0	0.0532767	1	5700	tags=33%, list=25%, signal=44%
PATTERN SPECIFICATION PROCESS	GOBP_PATTERN_SPECIFICATION_PROCESS		385	0.286314	1.52215	0	0.0536032	1	4451	tags=29%, list=20%, signal=35%
SUPEROXIDE METABOLIC PROCESS	GOBP_SUPEROXIDE_METABOLIC_PROCESS		63	0.37525	1.52207	0.0101695	0.0535945	1	6558	tags=43%, list=29%, signal=60%
P38MAPK CASCADE	GOBP_P38MAPK_CASCADE		52	0.389485	1.52197	0.0322581	0.0535901	1	2652	tags=27%, list=12%, signal=30%
REGULATION OF LIPID KINASE ACTIVITY	GOBP_REGULATION_OF_LIPID_KINASE_ACTIVITY		52	0.388047	1.52173	0.0236364	0.0536368	1	3158	tags=25%, list=14%, signal=29%
POSITIVE REGULATION OF PRODUCTION OF MOLECULAR MEDIATOR OF IMMUNE RESPONSE	GOBP_POSITIVE_REGULATION_OF_PRODUCTION_OF_MOLECULAR_MEDIATOR_OF_IMMUNE_RESPONSE		123	0.332453	1.52158	0.00340715	0.05366	1	6870	tags=50%, list=30%, signal=72%
AMINO ACID IMPORT ACROSS PLASMA MEMBRANE	GOBP_AMINO_ACID_IMPORT_ACROSS_PLASMA_MEMBRANE		45	0.397563	1.52151	0.0231729	0.0536524	1	2744	tags=31%, list=12%, signal=35%
ACIDIC AMINO ACID TRANSPORT	GOBP_ACIDIC_AMINO_ACID_TRANSPORT		50	0.390938	1.52142	0.0161002	0.053648	1	4044	tags=36%, list=18%, signal=44%
REGULATION OF FIBROBLAST APOPTOTIC PROCESS	GOBP_REGULATION_OF_FIBROBLAST_APOPTOTIC_PROCESS		18	0.496653	1.52131	0.051756	0.0536425	1	5317	tags=50%, list=23%, signal=65%
POSITIVE REGULATION OF PROTEIN AUTOPHOSPHORYLATION	GOBP_POSITIVE_REGULATION_OF_PROTEIN_AUTOPHOSPHORYLATION		26	0.462904	1.52105	0.0355805	0.0537184	1	5595	tags=58%, list=25%, signal=76%
PROTEASOMAL PROTEIN CATABOLIC PROCESS	GOBP_PROTEASOMAL_PROTEIN_CATABOLIC_PROCESS		489	0.277563	1.5208	0	0.0537771	1	4583	tags=27%, list=20%, signal=33%
LEARNING	GOBP_LEARNING		137	0.328222	1.52056	0.00516351	0.05382	1	3838	tags=27%, list=17%, signal=32%
POSTSYNAPTIC MEMBRANE ORGANIZATION	GOBP_POSTSYNAPTIC_MEMBRANE_ORGANIZATION		36	0.422353	1.52039	0.0315985	0.0538566	1	4782	tags=47%, list=21%, signal=60%
ANTIGEN PROCESSING AND PRESENTATION OF PEPTIDE ANTIGEN VIA MHC CLASS I	GOBP_ANTIGEN_PROCESSING_AND_PRESENTATION_OF_PEPTIDE_ANTIGEN_VIA_MHC_CLASS_I		34	0.427444	1.51996	0.0203327	0.0539763	1	4068	tags=32%, list=18%, signal=39%
POSITIVE REGULATION OF APOPTOTIC SIGNALING PATHWAY	GOBP_POSITIVE_REGULATION_OF_APOPTOTIC_SIGNALING_PATHWAY		131	0.329148	1.51971	0.00513699	0.0540349	1	4828	tags=31%, list=21%, signal=40%
INNATE IMMUNE RESPONSE ACTIVATING CELL SURFACE RECEPTOR SIGNALING PATHWAY	GOBP_INNATE_IMMUNE_RESPONSE_ACTIVATING_CELL_SURFACE_RECEPTOR_SIGNALING_PATHWAY		72	0.364483	1.5194	0.0174825	0.054114	1	6195	tags=42%, list=27%, signal=57%
NEGATIVE REGULATION OF EPITHELIAL CELL APOPTOTIC PROCESS	GOBP_NEGATIVE_REGULATION_OF_EPITHELIAL_CELL_APOPTOTIC_PROCESS		49	0.395405	1.51918	0.0195382	0.0541785	1	4478	tags=37%, list=20%, signal=46%
VASCULAR WOUND HEALING	GOBP_VASCULAR_WOUND_HEALING		20	0.485951	1.51911	0.032491	0.0541737	1	4132	tags=35%, list=18%, signal=43%
REGULATION OF VASCULAR ASSOCIATED SMOOTH MUSCLE CELL DIFFERENTIATION	GOBP_REGULATION_OF_VASCULAR_ASSOCIATED_SMOOTH_MUSCLE_CELL_DIFFERENTIATION		19	0.487727	1.51842	0.0386029	0.0543924	1	6481	tags=53%, list=29%, signal=74%
POST EMBRYONIC DEVELOPMENT	GOBP_POST_EMBRYONIC_DEVELOPMENT		82	0.35574	1.51819	0.00692042	0.0544441	1	5188	tags=39%, list=23%, signal=50%
REGULATION OF CELL MORPHOGENESIS	GOBP_REGULATION_OF_CELL_MORPHOGENESIS		232	0.304806	1.51807	0	0.054457	1	3859	tags=26%, list=17%, signal=31%
VENTRICULAR CARDIAC MUSCLE CELL MEMBRANE REPOLARIZATION	GOBP_VENTRICULAR_CARDIAC_MUSCLE_CELL_MEMBRANE_REPOLARIZATION		24	0.462025	1.518	0.0285171	0.0544488	1	7421	tags=54%, list=33%, signal=80%
REGULATION OF ENDOTHELIAL CELL CHEMOTAXIS	GOBP_REGULATION_OF_ENDOTHELIAL_CELL_CHEMOTAXIS		18	0.496613	1.51689	0.0550285	0.05484	1	1874	tags=33%, list=8%, signal=36%
REGULATION OF LYMPHOCYTE MEDIATED IMMUNITY	GOBP_REGULATION_OF_LYMPHOCYTE_MEDIATED_IMMUNITY		160	0.321557	1.51573	0.00500835	0.0552437	1	7177	tags=49%, list=32%, signal=71%
PROTEIN MATURATION	GOBP_PROTEIN_MATURATION		292	0.294879	1.51542	0	0.0553302	1	4917	tags=32%, list=22%, signal=41%
REGULATION OF OXIDATIVE STRESS INDUCED CELL DEATH	GOBP_REGULATION_OF_OXIDATIVE_STRESS_INDUCED_CELL_DEATH		65	0.375586	1.51529	0.0106762	0.0553474	1	6330	tags=49%, list=28%, signal=68%
CELLULAR RESPONSE TO GONADOTROPIN STIMULUS	GOBP_CELLULAR_RESPONSE_TO_GONADOTROPIN_STIMULUS		16	0.514517	1.51503	0.0650558	0.0554234	1	5147	tags=56%, list=23%, signal=73%
VENTRICULAR CARDIAC MUSCLE CELL ACTION POTENTIAL	GOBP_VENTRICULAR_CARDIAC_MUSCLE_CELL_ACTION_POTENTIAL		31	0.435813	1.5146	0.0218579	0.0555824	1	7185	tags=52%, list=32%, signal=75%
DIENCEPHALON DEVELOPMENT	GOBP_DIENCEPHALON_DEVELOPMENT		57	0.385433	1.5142	0.0234657	0.0557337	1	6343	tags=56%, list=28%, signal=78%
AMYLOID PRECURSOR PROTEIN METABOLIC PROCESS	GOBP_AMYLOID_PRECURSOR_PROTEIN_METABOLIC_PROCESS		74	0.360197	1.51409	0.0198556	0.0557289	1	3063	tags=28%, list=13%, signal=33%
AMINOGLYCAN BIOSYNTHETIC PROCESS	GOBP_AMINOGLYCAN_BIOSYNTHETIC_PROCESS		72	0.364709	1.51348	0.0123239	0.0559462	1	6699	tags=49%, list=29%, signal=69%
CELLULAR RESPONSE TO INORGANIC SUBSTANCE	GOBP_CELLULAR_RESPONSE_TO_INORGANIC_SUBSTANCE		195	0.308721	1.51331	0	0.0559849	1	4915	tags=31%, list=22%, signal=40%
REGULATION OF ORGANIC ACID TRANSPORT	GOBP_REGULATION_OF_ORGANIC_ACID_TRANSPORT		59	0.374981	1.5132	0.016835	0.0559872	1	4534	tags=37%, list=20%, signal=46%
POSITIVE REGULATION OF GLIOGENESIS	GOBP_POSITIVE_REGULATION_OF_GLIOGENESIS		61	0.378727	1.51156	0.0185529	0.0566164	1	6333	tags=46%, list=28%, signal=63%
ESTABLISHMENT OF ENDOTHELIAL INTESTINAL BARRIER	GOBP_ESTABLISHMENT_OF_ENDOTHELIAL_INTESTINAL_BARRIER		15	0.528269	1.51105	0.0444874	0.0568079	1	4312	tags=40%, list=19%, signal=49%
SUBPALLIUM DEVELOPMENT	GOBP_SUBPALLIUM_DEVELOPMENT		25	0.455115	1.51053	0.0448833	0.0569743	1	2402	tags=36%, list=11%, signal=40%
SRP DEPENDENT COTRANSLATIONAL PROTEIN TARGETING TO MEMBRANE	GOBP_SRP_DEPENDENT_COTRANSLATIONAL_PROTEIN_TARGETING_TO_MEMBRANE		22	0.477961	1.51022	0.0455373	0.0570439	1	7824	tags=68%, list=34%, signal=104%
NATURAL KILLER CELL MEDIATED IMMUNITY	GOBP_NATURAL_KILLER_CELL_MEDIATED_IMMUNITY		69	0.361492	1.5095	0.0141844	0.0572925	1	6472	tags=48%, list=28%, signal=67%
POSITIVE REGULATION OF PROTEIN LOCALIZATION	GOBP_POSITIVE_REGULATION_OF_PROTEIN_LOCALIZATION		431	0.281796	1.50938	0	0.0573177	1	4595	tags=29%, list=20%, signal=35%
DETECTION OF TEMPERATURE STIMULUS	GOBP_DETECTION_OF_TEMPERATURE_STIMULUS		19	0.495226	1.50936	0.0523256	0.057283	1	4793	tags=53%, list=21%, signal=67%
REGULATION OF NEUROTRANSMITTER SECRETION	GOBP_REGULATION_OF_NEUROTRANSMITTER_SECRETION		74	0.359556	1.50922	0.0141844	0.057305	1	1975	tags=24%, list=9%, signal=27%
RESPONSE TO AMYLOID BETA	GOBP_RESPONSE_TO_AMYLOID_BETA		51	0.384841	1.5089	0.0218855	0.0573909	1	4569	tags=39%, list=20%, signal=49%
POSITIVE REGULATION OF DEVELOPMENTAL GROWTH	GOBP_POSITIVE_REGULATION_OF_DEVELOPMENTAL_GROWTH		143	0.319404	1.50885	0.00495868	0.0573695	1	4915	tags=34%, list=22%, signal=43%
REGULATION OF LYMPHOCYTE CHEMOTAXIS	GOBP_REGULATION_OF_LYMPHOCYTE_CHEMOTAXIS		24	0.464078	1.5086	0.0275735	0.057451	1	7012	tags=58%, list=31%, signal=84%
RESPONSE TO INTERLEUKIN 1	GOBP_RESPONSE_TO_INTERLEUKIN_1		117	0.324463	1.50754	0.00511073	0.0578586	1	4805	tags=32%, list=21%, signal=41%
ENDOTHELIAL CELL CHEMOTAXIS	GOBP_ENDOTHELIAL_CELL_CHEMOTAXIS		25	0.454727	1.50751	0.0396975	0.057835	1	1874	tags=28%, list=8%, signal=30%
NEGATIVE REGULATION OF CELL MIGRATION INVOLVED IN SPROUTING ANGIOGENESIS	GOBP_NEGATIVE_REGULATION_OF_CELL_MIGRATION_INVOLVED_IN_SPROUTING_ANGIOGENESIS		23	0.463826	1.50749	0.0356473	0.0578	1	5174	tags=43%, list=23%, signal=56%
NEGATIVE REGULATION OF INTERLEUKIN 12 PRODUCTION	GOBP_NEGATIVE_REGULATION_OF_INTERLEUKIN_12_PRODUCTION		18	0.4951	1.50687	0.0466019	0.058024	1	7177	tags=61%, list=32%, signal=89%
REGULATION OF AMYLOID FIBRIL FORMATION	GOBP_REGULATION_OF_AMYLOID_FIBRIL_FORMATION		15	0.521631	1.50622	0.0582524	0.0582569	1	4116	tags=40%, list=18%, signal=49%
REGULATION OF SYNAPTIC VESICLE RECYCLING	GOBP_REGULATION_OF_SYNAPTIC_VESICLE_RECYCLING		26	0.452566	1.50569	0.0363985	0.0584763	1	2701	tags=38%, list=12%, signal=44%
PROTEIN DEPHOSPHORYLATION	GOBP_PROTEIN_DEPHOSPHORYLATION		234	0.300258	1.50429	0.00151515	0.0590646	1	4503	tags=30%, list=20%, signal=37%
REGULATION OF ACUTE INFLAMMATORY RESPONSE	GOBP_REGULATION_OF_ACUTE_INFLAMMATORY_RESPONSE		38	0.41063	1.50408	0.0337711	0.0591325	1	5317	tags=50%, list=23%, signal=65%
INTERMEMBRANE LIPID TRANSFER	GOBP_INTERMEMBRANE_LIPID_TRANSFER		45	0.404175	1.50404	0.0268817	0.0590999	1	4556	tags=36%, list=20%, signal=44%
REGULATION OF PROTEASOMAL PROTEIN CATABOLIC PROCESS	GOBP_REGULATION_OF_PROTEASOMAL_PROTEIN_CATABOLIC_PROCESS		185	0.312864	1.50329	0.00166667	0.0593659	1	4519	tags=28%, list=20%, signal=35%
REGULATION OF FIBROBLAST GROWTH FACTOR RECEPTOR SIGNALING PATHWAY	GOBP_REGULATION_OF_FIBROBLAST_GROWTH_FACTOR_RECEPTOR_SIGNALING_PATHWAY		29	0.439502	1.50297	0.0386029	0.0594601	1	4842	tags=41%, list=21%, signal=53%
SEGMENTATION	GOBP_SEGMENTATION		79	0.356582	1.50223	0.0244698	0.0597236	1	4268	tags=32%, list=19%, signal=39%
NEGATIVE REGULATION OF PLATELET ACTIVATION	GOBP_NEGATIVE_REGULATION_OF_PLATELET_ACTIVATION		16	0.519181	1.50199	0.0628684	0.0597806	1	4302	tags=44%, list=19%, signal=54%
NEGATIVE REGULATION OF MUSCLE CONTRACTION	GOBP_NEGATIVE_REGULATION_OF_MUSCLE_CONTRACTION		21	0.480771	1.50101	0.0421456	0.0601289	1	3286	tags=48%, list=14%, signal=56%
CELL CELL ADHESION MEDIATED BY INTEGRIN	GOBP_CELL_CELL_ADHESION_MEDIATED_BY_INTEGRIN		17	0.504157	1.50012	0.0469314	0.0604851	1	1080	tags=24%, list=5%, signal=25%
NEGATIVE REGULATION OF ERBB SIGNALING PATHWAY	GOBP_NEGATIVE_REGULATION_OF_ERBB_SIGNALING_PATHWAY		31	0.436394	1.49996	0.0359066	0.0605181	1	2576	tags=32%, list=11%, signal=36%
POSITIVE REGULATION OF NEUROBLAST PROLIFERATION	GOBP_POSITIVE_REGULATION_OF_NEUROBLAST_PROLIFERATION		25	0.459185	1.49992	0.040146	0.0604878	1	4838	tags=48%, list=21%, signal=61%
CD8 POSITIVE ALPHA BETA T CELL ACTIVATION	GOBP_CD8_POSITIVE_ALPHA_BETA_T_CELL_ACTIVATION		27	0.440274	1.49987	0.0468165	0.0604728	1	7325	tags=56%, list=32%, signal=82%
RESPONSE TO REACTIVE OXYGEN SPECIES	GOBP_RESPONSE_TO_REACTIVE_OXYGEN_SPECIES		183	0.304071	1.49971	0.00331126	0.0605045	1	6635	tags=40%, list=29%, signal=56%
ADRENERGIC RECEPTOR SIGNALING PATHWAY	GOBP_ADRENERGIC_RECEPTOR_SIGNALING_PATHWAY		28	0.441541	1.49921	0.0428305	0.0606716	1	3055	tags=32%, list=13%, signal=37%
POSITIVE REGULATION OF ERBB SIGNALING PATHWAY	GOBP_POSITIVE_REGULATION_OF_ERBB_SIGNALING_PATHWAY		38	0.412431	1.49908	0.0223048	0.060684	1	3973	tags=42%, list=17%, signal=51%
ENDOSOME ORGANIZATION	GOBP_ENDOSOME_ORGANIZATION		97	0.344712	1.49885	0.0145191	0.0607188	1	5118	tags=37%, list=23%, signal=48%
REGENERATION	GOBP_REGENERATION		165	0.317337	1.49863	0.00515464	0.0607614	1	3394	tags=24%, list=15%, signal=28%
VACUOLE ORGANIZATION	GOBP_VACUOLE_ORGANIZATION		210	0.303225	1.49822	0.0015949	0.0609041	1	2999	tags=23%, list=13%, signal=27%
IMMUNOGLOBULIN PRODUCTION INVOLVED IN IMMUNOGLOBULIN MEDIATED IMMUNE RESPONSE	GOBP_IMMUNOGLOBULIN_PRODUCTION_INVOLVED_IN_IMMUNOGLOBULIN_MEDIATED_IMMUNE_RESPONSE		69	0.356996	1.49816	0.0343053	0.0608858	1	7124	tags=48%, list=31%, signal=69%
POSITIVE REGULATION OF LIPID LOCALIZATION	GOBP_POSITIVE_REGULATION_OF_LIPID_LOCALIZATION		88	0.341716	1.49811	0.014975	0.0608614	1	4706	tags=34%, list=21%, signal=43%
MODULATION BY HOST OF VIRAL GENOME REPLICATION	GOBP_MODULATION_BY_HOST_OF_VIRAL_GENOME_REPLICATION		23	0.459307	1.49795	0.0484496	0.0608926	1	4616	tags=43%, list=20%, signal=55%
RESPIRATORY GASEOUS EXCHANGE BY RESPIRATORY SYSTEM	GOBP_RESPIRATORY_GASEOUS_EXCHANGE_BY_RESPIRATORY_SYSTEM		60	0.371065	1.49666	0.0265018	0.0614374	1	5812	tags=47%, list=26%, signal=63%
CALCINEURIN MEDIATED SIGNALING	GOBP_CALCINEURIN_MEDIATED_SIGNALING		46	0.39465	1.49647	0.0265018	0.0614653	1	3261	tags=33%, list=14%, signal=38%
ANTERIOR POSTERIOR PATTERN SPECIFICATION	GOBP_ANTERIOR_POSTERIOR_PATTERN_SPECIFICATION		164	0.314636	1.49565	0.005	0.0617578	1	5663	tags=35%, list=25%, signal=47%
REGULATION OF T CELL MEDIATED IMMUNITY	GOBP_REGULATION_OF_T_CELL_MEDIATED_IMMUNITY		83	0.349172	1.4955	0.0122164	0.0617945	1	4459	tags=35%, list=20%, signal=43%
GASTRULATION WITH MOUTH FORMING SECOND	GOBP_GASTRULATION_WITH_MOUTH_FORMING_SECOND		21	0.4683	1.49481	0.039783	0.0620561	1	1196	tags=24%, list=5%, signal=25%
RESPONSE TO NUTRIENT	GOBP_RESPONSE_TO_NUTRIENT		130	0.322251	1.49454	0.00831947	0.0621358	1	5147	tags=35%, list=23%, signal=45%
POSITIVE REGULATION OF ALPHA BETA T CELL ACTIVATION	GOBP_POSITIVE_REGULATION_OF_ALPHA_BETA_T_CELL_ACTIVATION		68	0.361744	1.4944	0.0210526	0.0621578	1	6005	tags=43%, list=26%, signal=58%
CELLULAR RESPONSE TO COPPER ION	GOBP_CELLULAR_RESPONSE_TO_COPPER_ION		21	0.470126	1.49398	0.0492424	0.062277	1	4646	tags=33%, list=20%, signal=42%
ERYTHROCYTE HOMEOSTASIS	GOBP_ERYTHROCYTE_HOMEOSTASIS		128	0.326414	1.49387	0.0115321	0.0622809	1	5059	tags=38%, list=22%, signal=48%
NEGATIVE REGULATION OF PROTEIN LOCALIZATION TO NUCLEUS	GOBP_NEGATIVE_REGULATION_OF_PROTEIN_LOCALIZATION_TO_NUCLEUS		32	0.421876	1.49376	0.0332103	0.062286	1	6412	tags=53%, list=28%, signal=74%
PROTEIN LIPID COMPLEX ASSEMBLY	GOBP_PROTEIN_LIPID_COMPLEX_ASSEMBLY		23	0.464866	1.49371	0.0464286	0.062272	1	4483	tags=39%, list=20%, signal=49%
OSTEOCLAST DEVELOPMENT	GOBP_OSTEOCLAST_DEVELOPMENT		16	0.508195	1.49255	0.0633397	0.0627589	1	5239	tags=50%, list=23%, signal=65%
CHONDROITIN SULFATE PROTEOGLYCAN METABOLIC PROCESS	GOBP_CHONDROITIN_SULFATE_PROTEOGLYCAN_METABOLIC_PROCESS		35	0.414107	1.49193	0.030853	0.062989	1	3841	tags=37%, list=17%, signal=45%
REGULATION OF HEMATOPOIETIC PROGENITOR CELL DIFFERENTIATION	GOBP_REGULATION_OF_HEMATOPOIETIC_PROGENITOR_CELL_DIFFERENTIATION		38	0.402761	1.49187	0.0295203	0.0629705	1	2833	tags=29%, list=12%, signal=33%
REGULATION OF NEURAL PRECURSOR CELL PROLIFERATION	GOBP_REGULATION_OF_NEURAL_PRECURSOR_CELL_PROLIFERATION		76	0.350029	1.49161	0.0192982	0.0630419	1	5918	tags=46%, list=26%, signal=62%
REGULATION OF INTRACELLULAR TRANSPORT	GOBP_REGULATION_OF_INTRACELLULAR_TRANSPORT		314	0.288578	1.49149	0.0015873	0.0630535	1	4849	tags=30%, list=21%, signal=37%
MITOTIC CELL CYCLE PHASE TRANSITION	GOBP_MITOTIC_CELL_CYCLE_PHASE_TRANSITION		427	0.278587	1.49142	0	0.063038	1	4330	tags=26%, list=19%, signal=32%
REGULATION OF VIRAL INDUCED CYTOPLASMIC PATTERN RECOGNITION RECEPTOR SIGNALING PATHWAY	GOBP_REGULATION_OF_VIRAL_INDUCED_CYTOPLASMIC_PATTERN_RECOGNITION_RECEPTOR_SIGNALING_PATHWAY		48	0.37982	1.49072	0.0249554	0.0633196	1	6052	tags=46%, list=27%, signal=62%
DEFINITIVE HEMOPOIESIS	GOBP_DEFINITIVE_HEMOPOIESIS		19	0.479841	1.49066	0.046332	0.063307	1	1782	tags=21%, list=8%, signal=23%
HEAT GENERATION	GOBP_HEAT_GENERATION		15	0.517611	1.49055	0.0433962	0.0633313	1	3055	tags=53%, list=13%, signal=62%
CELL PROLIFERATION INVOLVED IN KIDNEY DEVELOPMENT	GOBP_CELL_PROLIFERATION_INVOLVED_IN_KIDNEY_DEVELOPMENT		21	0.466455	1.49042	0.0332031	0.0633534	1	6635	tags=52%, list=29%, signal=74%
REGULATION OF INTRINSIC APOPTOTIC SIGNALING PATHWAY BY P53 CLASS MEDIATOR	GOBP_REGULATION_OF_INTRINSIC_APOPTOTIC_SIGNALING_PATHWAY_BY_P53_CLASS_MEDIATOR		33	0.426276	1.49016	0.0345455	0.0634296	1	5646	tags=48%, list=25%, signal=64%
RESPONSE TO OSMOTIC STRESS	GOBP_RESPONSE_TO_OSMOTIC_STRESS		81	0.34858	1.49011	0.0187075	0.0634158	1	4039	tags=31%, list=18%, signal=37%
REGULATION OF PLASMINOGEN ACTIVATION	GOBP_REGULATION_OF_PLASMINOGEN_ACTIVATION		16	0.519113	1.48999	0.0530303	0.0634311	1	6381	tags=56%, list=28%, signal=78%
POSITIVE REGULATION OF MORPHOGENESIS OF AN EPITHELIUM	GOBP_POSITIVE_REGULATION_OF_MORPHOGENESIS_OF_AN_EPITHELIUM		33	0.42079	1.48951	0.0348624	0.0635933	1	4392	tags=36%, list=19%, signal=45%
REGULATION OF KETONE BIOSYNTHETIC PROCESS	GOBP_REGULATION_OF_KETONE_BIOSYNTHETIC_PROCESS		17	0.496918	1.48947	0.0477099	0.0635745	1	3283	tags=35%, list=14%, signal=41%
POSITIVE REGULATION OF LEUKOCYTE MEDIATED IMMUNITY	GOBP_POSITIVE_REGULATION_OF_LEUKOCYTE_MEDIATED_IMMUNITY		133	0.323021	1.48919	0.00336134	0.0636559	1	6553	tags=45%, list=29%, signal=63%
REGULATION OF SODIUM ION TRANSMEMBRANE TRANSPORT	GOBP_REGULATION_OF_SODIUM_ION_TRANSMEMBRANE_TRANSPORT		57	0.369663	1.48912	0.0141593	0.0636422	1	3344	tags=26%, list=15%, signal=31%
CELL DIFFERENTIATION INVOLVED IN EMBRYONIC PLACENTA DEVELOPMENT	GOBP_CELL_DIFFERENTIATION_INVOLVED_IN_EMBRYONIC_PLACENTA_DEVELOPMENT		23	0.458904	1.489	0.0479705	0.0636483	1	3091	tags=30%, list=14%, signal=35%
NEGATIVE REGULATION OF PHOSPHOPROTEIN PHOSPHATASE ACTIVITY	GOBP_NEGATIVE_REGULATION_OF_PHOSPHOPROTEIN_PHOSPHATASE_ACTIVITY		23	0.46381	1.48858	0.0452899	0.0638286	1	4439	tags=48%, list=20%, signal=59%
PLASMA MEMBRANE REPAIR	GOBP_PLASMA_MEMBRANE_REPAIR		29	0.430484	1.48826	0.0351852	0.0639206	1	3586	tags=38%, list=16%, signal=45%
POSITIVE REGULATION OF MITOTIC CELL CYCLE	GOBP_POSITIVE_REGULATION_OF_MITOTIC_CELL_CYCLE		116	0.328795	1.48802	0.0136519	0.0640016	1	4649	tags=32%, list=20%, signal=40%
HEMATOPOIETIC PROGENITOR CELL DIFFERENTIATION	GOBP_HEMATOPOIETIC_PROGENITOR_CELL_DIFFERENTIATION		124	0.323991	1.48784	0.0183946	0.0640399	1	5663	tags=39%, list=25%, signal=51%
POSITIVE REGULATION OF T HELPER 1 TYPE IMMUNE RESPONSE	GOBP_POSITIVE_REGULATION_OF_T_HELPER_1_TYPE_IMMUNE_RESPONSE		16	0.519988	1.48742	0.0485075	0.0641654	1	6096	tags=56%, list=27%, signal=77%
CELLULAR RESPONSE TO EXTRACELLULAR STIMULUS	GOBP_CELLULAR_RESPONSE_TO_EXTRACELLULAR_STIMULUS		244	0.29471	1.48739	0.00165017	0.0641326	1	4245	tags=29%, list=19%, signal=35%
THYMIC T CELL SELECTION	GOBP_THYMIC_T_CELL_SELECTION		21	0.469708	1.48722	0.0524345	0.0641751	1	7532	tags=57%, list=33%, signal=85%
RESPONSE TO IRON ION	GOBP_RESPONSE_TO_IRON_ION		29	0.431803	1.48676	0.0372439	0.0643554	1	4245	tags=38%, list=19%, signal=47%
REGULATION OF HORMONE METABOLIC PROCESS	GOBP_REGULATION_OF_HORMONE_METABOLIC_PROCESS		37	0.410408	1.48608	0.0286225	0.0646082	1	4431	tags=38%, list=20%, signal=47%
NON MEMBRANE BOUNDED ORGANELLE ASSEMBLY	GOBP_NON_MEMBRANE_BOUNDED_ORGANELLE_ASSEMBLY		372	0.280599	1.4854	0	0.0648746	1	4592	tags=29%, list=20%, signal=36%
REGULATION OF ALPHA BETA T CELL DIFFERENTIATION	GOBP_REGULATION_OF_ALPHA_BETA_T_CELL_DIFFERENTIATION		67	0.36118	1.48514	0.0248668	0.0649498	1	8037	tags=58%, list=35%, signal=90%
NEGATIVE REGULATION OF GLUCOSE TRANSMEMBRANE TRANSPORT	GOBP_NEGATIVE_REGULATION_OF_GLUCOSE_TRANSMEMBRANE_TRANSPORT		15	0.51186	1.48503	0.0590476	0.0649432	1	4335	tags=67%, list=19%, signal=82%
POSITIVE REGULATION OF MICROTUBULE POLYMERIZATION OR DEPOLYMERIZATION	GOBP_POSITIVE_REGULATION_OF_MICROTUBULE_POLYMERIZATION_OR_DEPOLYMERIZATION		36	0.407814	1.48476	0.0387324	0.0650233	1	2116	tags=25%, list=9%, signal=28%
MYELOID CELL APOPTOTIC PROCESS	GOBP_MYELOID_CELL_APOPTOTIC_PROCESS		33	0.423229	1.48426	0.0273224	0.0652378	1	4756	tags=45%, list=21%, signal=57%
POSITIVE REGULATION OF INTERLEUKIN 12 PRODUCTION	GOBP_POSITIVE_REGULATION_OF_INTERLEUKIN_12_PRODUCTION		38	0.404888	1.48425	0.0286738	0.0651966	1	4347	tags=37%, list=19%, signal=45%
SULFUR COMPOUND BIOSYNTHETIC PROCESS	GOBP_SULFUR_COMPOUND_BIOSYNTHETIC_PROCESS		143	0.314418	1.48422	0.00681431	0.065175	1	5092	tags=35%, list=22%, signal=45%
REGULATION OF DNA DAMAGE RESPONSE SIGNAL TRANSDUCTION BY P53 CLASS MEDIATOR	GOBP_REGULATION_OF_DNA_DAMAGE_RESPONSE_SIGNAL_TRANSDUCTION_BY_P53_CLASS_MEDIATOR		37	0.405428	1.48408	0.0378788	0.0651975	1	7033	tags=51%, list=31%, signal=74%
REGULATION OF MICROGLIAL CELL ACTIVATION	GOBP_REGULATION_OF_MICROGLIAL_CELL_ACTIVATION		17	0.500884	1.48371	0.0557621	0.0653278	1	2010	tags=29%, list=9%, signal=32%
POSITIVE REGULATION OF T CELL MEDIATED CYTOTOXICITY	GOBP_POSITIVE_REGULATION_OF_T_CELL_MEDIATED_CYTOTOXICITY		34	0.414702	1.48364	0.0354478	0.0653229	1	4068	tags=35%, list=18%, signal=43%
RESPONSE TO NERVE GROWTH FACTOR	GOBP_RESPONSE_TO_NERVE_GROWTH_FACTOR		47	0.387537	1.48354	0.0384615	0.0653318	1	4781	tags=36%, list=21%, signal=46%
ESTABLISHMENT OF MITOTIC SPINDLE LOCALIZATION	GOBP_ESTABLISHMENT_OF_MITOTIC_SPINDLE_LOCALIZATION		39	0.407416	1.48317	0.0291971	0.0654545	1	1107	tags=18%, list=5%, signal=19%
POSITIVE REGULATION OF LYMPHOCYTE DIFFERENTIATION	GOBP_POSITIVE_REGULATION_OF_LYMPHOCYTE_DIFFERENTIATION		122	0.320856	1.48307	0.00680272	0.0654525	1	6146	tags=38%, list=27%, signal=51%
REGULATION OF T CELL DIFFERENTIATION	GOBP_REGULATION_OF_T_CELL_DIFFERENTIATION		164	0.309754	1.48235	0.00166113	0.0657552	1	6146	tags=35%, list=27%, signal=48%
POSITIVE REGULATION OF PROTEIN TYROSINE KINASE ACTIVITY	GOBP_POSITIVE_REGULATION_OF_PROTEIN_TYROSINE_KINASE_ACTIVITY		44	0.390871	1.48181	0.0319716	0.065968	1	3710	tags=32%, list=16%, signal=38%
STEROID HORMONE MEDIATED SIGNALING PATHWAY	GOBP_STEROID_HORMONE_MEDIATED_SIGNALING_PATHWAY		124	0.323865	1.48172	0.00689655	0.0659871	1	4717	tags=31%, list=21%, signal=38%
CELL CELL SIGNALING INVOLVED IN CARDIAC CONDUCTION	GOBP_CELL_CELL_SIGNALING_INVOLVED_IN_CARDIAC_CONDUCTION		33	0.419855	1.48109	0.0413534	0.0662089	1	4073	tags=39%, list=18%, signal=48%
NADP METABOLIC PROCESS	GOBP_NADP_METABOLIC_PROCESS		42	0.392854	1.47995	0.0238971	0.0667008	1	4299	tags=33%, list=19%, signal=41%
REGULATION OF HAIR FOLLICLE DEVELOPMENT	GOBP_REGULATION_OF_HAIR_FOLLICLE_DEVELOPMENT		18	0.475675	1.4793	0.0480427	0.0669503	1	3033	tags=33%, list=13%, signal=38%
REGULATION OF MYOBLAST FUSION	GOBP_REGULATION_OF_MYOBLAST_FUSION		18	0.496319	1.47922	0.0535714	0.0669472	1	6813	tags=56%, list=30%, signal=79%
NEGATIVE REGULATION OF CARDIOCYTE DIFFERENTIATION	GOBP_NEGATIVE_REGULATION_OF_CARDIOCYTE_DIFFERENTIATION		15	0.523409	1.47901	0.0687732	0.0669954	1	852	tags=27%, list=4%, signal=28%
REGULATION OF TRANS SYNAPTIC SIGNALING	GOBP_REGULATION_OF_TRANS_SYNAPTIC_SIGNALING		426	0.276374	1.47879	0.00154799	0.067063	1	4856	tags=31%, list=21%, signal=38%
IN UTERO EMBRYONIC DEVELOPMENT	GOBP_IN_UTERO_EMBRYONIC_DEVELOPMENT		377	0.281098	1.47822	0	0.0672874	1	4412	tags=27%, list=19%, signal=33%
SEMAPHORIN PLEXIN SIGNALING PATHWAY INVOLVED IN NEURON PROJECTION GUIDANCE	GOBP_SEMAPHORIN_PLEXIN_SIGNALING_PATHWAY_INVOLVED_IN_NEURON_PROJECTION_GUIDANCE		16	0.503704	1.47797	0.0681363	0.0673586	1	4126	tags=44%, list=18%, signal=53%
FOREBRAIN REGIONALIZATION	GOBP_FOREBRAIN_REGIONALIZATION		15	0.514521	1.47775	0.0721649	0.0674301	1	3771	tags=47%, list=17%, signal=56%
REGULATION OF VIRAL PROCESS	GOBP_REGULATION_OF_VIRAL_PROCESS		145	0.316572	1.47764	0.0120898	0.0674355	1	5834	tags=40%, list=26%, signal=53%
SYNAPTIC MEMBRANE ADHESION	GOBP_SYNAPTIC_MEMBRANE_ADHESION		25	0.442218	1.47703	0.0409683	0.0676751	1	3546	tags=32%, list=16%, signal=38%
VESICLE ORGANIZATION	GOBP_VESICLE_ORGANIZATION		355	0.282242	1.47688	0.00151057	0.0677084	1	4997	tags=32%, list=22%, signal=40%
FIBROBLAST APOPTOTIC PROCESS	GOBP_FIBROBLAST_APOPTOTIC_PROCESS		24	0.459498	1.47646	0.0608365	0.0678393	1	3388	tags=38%, list=15%, signal=44%
NEGATIVE REGULATION OF LEUKOCYTE CHEMOTAXIS	GOBP_NEGATIVE_REGULATION_OF_LEUKOCYTE_CHEMOTAXIS		19	0.480836	1.47636	0.0469667	0.0678386	1	3297	tags=32%, list=15%, signal=37%
PROTEIN LOCALIZATION TO MICROTUBULE	GOBP_PROTEIN_LOCALIZATION_TO_MICROTUBULE		18	0.485314	1.47634	0.047532	0.0678099	1	2207	tags=28%, list=10%, signal=31%
PROTEIN HYDROXYLATION	GOBP_PROTEIN_HYDROXYLATION		27	0.439086	1.47613	0.0583804	0.0678741	1	2202	tags=22%, list=10%, signal=25%
KERATAN SULFATE METABOLIC PROCESS	GOBP_KERATAN_SULFATE_METABOLIC_PROCESS		18	0.490126	1.47596	0.0647986	0.0679155	1	4684	tags=44%, list=21%, signal=56%
NEGATIVE REGULATION OF SYSTEMIC ARTERIAL BLOOD PRESSURE	GOBP_NEGATIVE_REGULATION_OF_SYSTEMIC_ARTERIAL_BLOOD_PRESSURE		15	0.505193	1.47595	0.0680529	0.0678771	1	3286	tags=53%, list=14%, signal=62%
LYMPHOCYTE COSTIMULATION	GOBP_LYMPHOCYTE_COSTIMULATION		44	0.389334	1.47567	0.034904	0.0679737	1	6675	tags=55%, list=29%, signal=77%
OVULATION	GOBP_OVULATION		18	0.485435	1.47513	0.0534483	0.0681803	1	3937	tags=44%, list=17%, signal=54%
REGULATION OF MACROAUTOPHAGY	GOBP_REGULATION_OF_MACROAUTOPHAGY		156	0.309914	1.47485	0.00983607	0.0682438	1	4334	tags=32%, list=19%, signal=39%
CD4 POSITIVE ALPHA BETA T CELL PROLIFERATION	GOBP_CD4_POSITIVE_ALPHA_BETA_T_CELL_PROLIFERATION		20	0.484628	1.47451	0.0418182	0.0683692	1	8037	tags=75%, list=35%, signal=116%
POSITIVE REGULATION OF NEUTROPHIL MIGRATION	GOBP_POSITIVE_REGULATION_OF_NEUTROPHIL_MIGRATION		31	0.417046	1.47413	0.0579965	0.0685399	1	7925	tags=65%, list=35%, signal=99%
POSITIVE REGULATION OF INTRACELLULAR TRANSPORT	GOBP_POSITIVE_REGULATION_OF_INTRACELLULAR_TRANSPORT		187	0.30105	1.47384	0.00670017	0.0686561	1	5239	tags=34%, list=23%, signal=44%
MALE GENITALIA DEVELOPMENT	GOBP_MALE_GENITALIA_DEVELOPMENT		21	0.458188	1.47379	0.0583658	0.0686386	1	3771	tags=43%, list=17%, signal=51%
ANATOMICAL STRUCTURE MATURATION	GOBP_ANATOMICAL_STRUCTURE_MATURATION		204	0.298405	1.47355	0.00331675	0.06872	1	4444	tags=31%, list=20%, signal=39%
AMIDE TRANSPORT	GOBP_AMIDE_TRANSPORT		292	0.289743	1.47299	0	0.0689626	1	3683	tags=29%, list=16%, signal=34%
PROTEIN K63 LINKED UBIQUITINATION	GOBP_PROTEIN_K63_LINKED_UBIQUITINATION		57	0.372946	1.47291	0.0178891	0.0689659	1	3791	tags=32%, list=17%, signal=38%
MAST CELL MEDIATED IMMUNITY	GOBP_MAST_CELL_MEDIATED_IMMUNITY		53	0.373673	1.47276	0.0299003	0.068997	1	5779	tags=47%, list=25%, signal=63%
REGULATION OF BONE REMODELING	GOBP_REGULATION_OF_BONE_REMODELING		41	0.393002	1.4727	0.039356	0.068987	1	3674	tags=32%, list=16%, signal=38%
LIPOPOLYSACCHARIDE MEDIATED SIGNALING PATHWAY	GOBP_LIPOPOLYSACCHARIDE_MEDIATED_SIGNALING_PATHWAY		60	0.356753	1.47222	0.0221843	0.0691862	1	6772	tags=55%, list=30%, signal=78%
NEURON RECOGNITION	GOBP_NEURON_RECOGNITION		43	0.394239	1.47198	0.0433962	0.0692545	1	1833	tags=23%, list=8%, signal=25%
REGULATION OF RECEPTOR SIGNALING PATHWAY VIA STAT	GOBP_REGULATION_OF_RECEPTOR_SIGNALING_PATHWAY_VIA_STAT		79	0.346636	1.47102	0.0248668	0.0696986	1	7157	tags=48%, list=32%, signal=70%
CALCIUM MEDIATED SIGNALING USING INTRACELLULAR CALCIUM SOURCE	GOBP_CALCIUM_MEDIATED_SIGNALING_USING_INTRACELLULAR_CALCIUM_SOURCE		21	0.459168	1.4703	0.0719697	0.0699926	1	4439	tags=38%, list=20%, signal=47%
REGULATION OF NON CANONICAL WNT SIGNALING PATHWAY	GOBP_REGULATION_OF_NON_CANONICAL_WNT_SIGNALING_PATHWAY		25	0.449753	1.46997	0.0480769	0.0701328	1	2223	tags=36%, list=10%, signal=40%
MOTOR NEURON AXON GUIDANCE	GOBP_MOTOR_NEURON_AXON_GUIDANCE		21	0.46569	1.46951	0.0591716	0.0702974	1	2210	tags=33%, list=10%, signal=37%
POSITIVE REGULATION OF VASOCONSTRICTION	GOBP_POSITIVE_REGULATION_OF_VASOCONSTRICTION		21	0.461075	1.46927	0.0603908	0.0703578	1	4002	tags=48%, list=18%, signal=58%
POSITIVE REGULATION OF LIPID TRANSPORT	GOBP_POSITIVE_REGULATION_OF_LIPID_TRANSPORT		68	0.349159	1.46926	0.026455	0.0703164	1	4534	tags=34%, list=20%, signal=42%
PROTEIN POLYUBIQUITINATION	GOBP_PROTEIN_POLYUBIQUITINATION		231	0.294982	1.46919	0.00157978	0.0703113	1	4810	tags=32%, list=21%, signal=40%
POSITIVE REGULATION OF POST TRANSCRIPTIONAL GENE SILENCING	GOBP_POSITIVE_REGULATION_OF_POST_TRANSCRIPTIONAL_GENE_SILENCING		17	0.500389	1.46899	0.0557621	0.0703623	1	6814	tags=53%, list=30%, signal=76%
REGULATION OF PEPTIDYL SERINE PHOSPHORYLATION	GOBP_REGULATION_OF_PEPTIDYL_SERINE_PHOSPHORYLATION		117	0.323118	1.46879	0.0211039	0.0704074	1	4480	tags=29%, list=20%, signal=36%
NEGATIVE REGULATION OF B CELL PROLIFERATION	GOBP_NEGATIVE_REGULATION_OF_B_CELL_PROLIFERATION		16	0.508221	1.46862	0.0555556	0.0704242	1	6419	tags=50%, list=28%, signal=70%
POSITIVE REGULATION OF ORGANELLE ASSEMBLY	GOBP_POSITIVE_REGULATION_OF_ORGANELLE_ASSEMBLY		80	0.346804	1.46837	0.023766	0.0704967	1	1560	tags=20%, list=7%, signal=21%
MEMBRANE RAFT ORGANIZATION	GOBP_MEMBRANE_RAFT_ORGANIZATION		24	0.449241	1.468	0.0578662	0.0706326	1	2698	tags=33%, list=12%, signal=38%
POSITIVE REGULATION OF PROTEASOMAL UBIQUITIN DEPENDENT PROTEIN CATABOLIC PROCESS	GOBP_POSITIVE_REGULATION_OF_PROTEASOMAL_UBIQUITIN_DEPENDENT_PROTEIN_CATABOLIC_PROCESS		91	0.335626	1.46792	0.0138648	0.0706321	1	2307	tags=20%, list=10%, signal=22%
PROTEIN LOCALIZATION TO LYSOSOME	GOBP_PROTEIN_LOCALIZATION_TO_LYSOSOME		51	0.37213	1.4674	0.0315985	0.0708594	1	3524	tags=33%, list=16%, signal=39%
POSITIVE REGULATION OF SYNAPTIC TRANSMISSION GLUTAMATERGIC	GOBP_POSITIVE_REGULATION_OF_SYNAPTIC_TRANSMISSION_GLUTAMATERGIC		30	0.427864	1.46739	0.0466418	0.070819	1	4761	tags=37%, list=21%, signal=46%
KERATINOCYTE DIFFERENTIATION	GOBP_KERATINOCYTE_DIFFERENTIATION		109	0.32575	1.46676	0.0135593	0.0711127	1	3988	tags=25%, list=18%, signal=30%
POSITIVE REGULATION OF PROTEIN CONTAINING COMPLEX DISASSEMBLY	GOBP_POSITIVE_REGULATION_OF_PROTEIN_CONTAINING_COMPLEX_DISASSEMBLY		33	0.415177	1.46666	0.0226843	0.0711176	1	3523	tags=36%, list=16%, signal=43%
DETECTION OF MECHANICAL STIMULUS	GOBP_DETECTION_OF_MECHANICAL_STIMULUS		45	0.383066	1.46662	0.0351202	0.0710874	1	4391	tags=40%, list=19%, signal=49%
MATURE B CELL DIFFERENTIATION	GOBP_MATURE_B_CELL_DIFFERENTIATION		34	0.415144	1.46638	0.0474453	0.0711621	1	6680	tags=44%, list=29%, signal=62%
CHOLESTEROL STORAGE	GOBP_CHOLESTEROL_STORAGE		18	0.478291	1.46624	0.0659341	0.0711838	1	4706	tags=56%, list=21%, signal=70%
NEGATIVE REGULATION OF NERVOUS SYSTEM DEVELOPMENT	GOBP_NEGATIVE_REGULATION_OF_NERVOUS_SYSTEM_DEVELOPMENT		135	0.311447	1.46597	0.00524476	0.071273	1	4314	tags=28%, list=19%, signal=35%
B CELL ACTIVATION INVOLVED IN IMMUNE RESPONSE	GOBP_B_CELL_ACTIVATION_INVOLVED_IN_IMMUNE_RESPONSE		82	0.343476	1.46592	0.0139373	0.0712561	1	6818	tags=44%, list=30%, signal=63%
T CELL MEDIATED IMMUNITY	GOBP_T_CELL_MEDIATED_IMMUNITY		108	0.326294	1.46531	0.0140351	0.0715106	1	6005	tags=39%, list=26%, signal=53%
REGULATION OF MYOTUBE DIFFERENTIATION	GOBP_REGULATION_OF_MYOTUBE_DIFFERENTIATION		37	0.399081	1.46521	0.0364299	0.0715244	1	2494	tags=27%, list=11%, signal=30%
CARDIAC NEURAL CREST CELL DIFFERENTIATION INVOLVED IN HEART DEVELOPMENT	GOBP_CARDIAC_NEURAL_CREST_CELL_DIFFERENTIATION_INVOLVED_IN_HEART_DEVELOPMENT		16	0.512281	1.46519	0.0512334	0.0714876	1	7446	tags=75%, list=33%, signal=112%
FC RECEPTOR SIGNALING PATHWAY	GOBP_FC_RECEPTOR_SIGNALING_PATHWAY		53	0.366446	1.46503	0.0328467	0.0715203	1	6472	tags=51%, list=28%, signal=71%
GROWTH HORMONE RECEPTOR SIGNALING PATHWAY	GOBP_GROWTH_HORMONE_RECEPTOR_SIGNALING_PATHWAY		18	0.478617	1.46466	0.0613861	0.0716692	1	5477	tags=56%, list=24%, signal=73%
NEGATIVE REGULATION OF INTERLEUKIN 2 PRODUCTION	GOBP_NEGATIVE_REGULATION_OF_INTERLEUKIN_2_PRODUCTION		27	0.431462	1.4639	0.0438757	0.0720097	1	4461	tags=37%, list=20%, signal=46%
NEGATIVE REGULATION OF LIPID METABOLIC PROCESS	GOBP_NEGATIVE_REGULATION_OF_LIPID_METABOLIC_PROCESS		91	0.335713	1.46375	0.0205128	0.072056	1	6773	tags=44%, list=30%, signal=62%
RESPONSE TO CALCIUM ION	GOBP_RESPONSE_TO_CALCIUM_ION		132	0.314735	1.46369	0.0102389	0.07205	1	4875	tags=30%, list=21%, signal=37%
NEGATIVE REGULATION OF CELL PROJECTION ORGANIZATION	GOBP_NEGATIVE_REGULATION_OF_CELL_PROJECTION_ORGANIZATION		181	0.299149	1.46366	0.00978793	0.0720186	1	4866	tags=30%, list=21%, signal=38%
SOMITOGENESIS	GOBP_SOMITOGENESIS		51	0.378048	1.46359	0.0248668	0.0720097	1	4107	tags=31%, list=18%, signal=38%
POSITIVE REGULATION OF LYMPHOCYTE CHEMOTAXIS	GOBP_POSITIVE_REGULATION_OF_LYMPHOCYTE_CHEMOTAXIS		18	0.48106	1.46356	0.0460993	0.0719848	1	7627	tags=67%, list=34%, signal=100%
DNA DAMAGE RESPONSE SIGNAL TRANSDUCTION BY P53 CLASS MEDIATOR	GOBP_DNA_DAMAGE_RESPONSE_SIGNAL_TRANSDUCTION_BY_P53_CLASS_MEDIATOR		70	0.35499	1.46307	0.0209424	0.0721742	1	4510	tags=34%, list=20%, signal=43%
CRANIAL NERVE DEVELOPMENT	GOBP_CRANIAL_NERVE_DEVELOPMENT		47	0.379862	1.46259	0.04	0.0723956	1	7635	tags=60%, list=34%, signal=90%
CAMERA TYPE EYE MORPHOGENESIS	GOBP_CAMERA_TYPE_EYE_MORPHOGENESIS		110	0.32645	1.4625	0.0143113	0.0723938	1	3891	tags=30%, list=17%, signal=36%
RESPONSE TO INSULIN	GOBP_RESPONSE_TO_INSULIN		242	0.289913	1.46167	0.003125	0.0727441	1	4660	tags=29%, list=21%, signal=37%
REGULATION OF NATURAL KILLER CELL ACTIVATION	GOBP_REGULATION_OF_NATURAL_KILLER_CELL_ACTIVATION		38	0.400307	1.46116	0.0491228	0.0729406	1	6195	tags=50%, list=27%, signal=69%
TRANSPORT OF VIRUS	GOBP_TRANSPORT_OF_VIRUS		20	0.464725	1.46058	0.0570866	0.0732062	1	2655	tags=30%, list=12%, signal=34%
REGULATION OF MOTOR NEURON APOPTOTIC PROCESS	GOBP_REGULATION_OF_MOTOR_NEURON_APOPTOTIC_PROCESS		15	0.50332	1.45939	0.0627376	0.0737809	1	5159	tags=53%, list=23%, signal=69%
REGULATION OF KERATINOCYTE DIFFERENTIATION	GOBP_REGULATION_OF_KERATINOCYTE_DIFFERENTIATION		34	0.401308	1.45915	0.0297398	0.0738641	1	3988	tags=35%, list=18%, signal=43%
RESPONSE TO VITAMIN	GOBP_RESPONSE_TO_VITAMIN		72	0.35103	1.45799	0.024911	0.0744117	1	3525	tags=31%, list=16%, signal=36%
POSITIVE REGULATION OF REPRODUCTIVE PROCESS	GOBP_POSITIVE_REGULATION_OF_REPRODUCTIVE_PROCESS		64	0.36622	1.45774	0.0329861	0.0745055	1	3771	tags=30%, list=17%, signal=35%
REGULATION OF SYNAPTIC TRANSMISSION GLUTAMATERGIC	GOBP_REGULATION_OF_SYNAPTIC_TRANSMISSION_GLUTAMATERGIC		68	0.356013	1.45714	0.034904	0.0747699	1	4413	tags=35%, list=19%, signal=44%
POSITIVE REGULATION OF CATABOLIC PROCESS	GOBP_POSITIVE_REGULATION_OF_CATABOLIC_PROCESS		495	0.266933	1.45703	0	0.0747822	1	4306	tags=26%, list=19%, signal=31%
VASCULAR TRANSPORT	GOBP_VASCULAR_TRANSPORT		83	0.341636	1.45693	0.0160142	0.0747931	1	2438	tags=27%, list=11%, signal=30%
CELLULAR RESPONSE TO INSULIN STIMULUS	GOBP_CELLULAR_RESPONSE_TO_INSULIN_STIMULUS		193	0.294932	1.4562	0.00177305	0.075097	1	4660	tags=31%, list=21%, signal=39%
APOPTOTIC CELL CLEARANCE	GOBP_APOPTOTIC_CELL_CLEARANCE		44	0.38344	1.45618	0.032491	0.0750548	1	4991	tags=45%, list=22%, signal=58%
REGULATION OF STEROID BIOSYNTHETIC PROCESS	GOBP_REGULATION_OF_STEROID_BIOSYNTHETIC_PROCESS		61	0.361162	1.45611	0.0341113	0.0750422	1	4819	tags=38%, list=21%, signal=48%
REGULATION OF HAIR CYCLE	GOBP_REGULATION_OF_HAIR_CYCLE		25	0.442381	1.45569	0.0834846	0.0752317	1	3375	tags=32%, list=15%, signal=38%
GROWTH PLATE CARTILAGE DEVELOPMENT	GOBP_GROWTH_PLATE_CARTILAGE_DEVELOPMENT		18	0.478436	1.45539	0.0748175	0.0753497	1	4285	tags=39%, list=19%, signal=48%
IMMUNE SYSTEM DEVELOPMENT	GOBP_IMMUNE_SYSTEM_DEVELOPMENT		184	0.29638	1.45528	0.00666667	0.0753685	1	6820	tags=41%, list=30%, signal=58%
RESPONSE TO GAMMA RADIATION	GOBP_RESPONSE_TO_GAMMA_RADIATION		50	0.377294	1.45511	0.0542495	0.0754037	1	4608	tags=30%, list=20%, signal=38%
NEGATIVE REGULATION OF SMOOTHENED SIGNALING PATHWAY	GOBP_NEGATIVE_REGULATION_OF_SMOOTHENED_SIGNALING_PATHWAY		34	0.402957	1.45486	0.05	0.0755024	1	3089	tags=35%, list=14%, signal=41%
RESPONSE TO FLUID SHEAR STRESS	GOBP_RESPONSE_TO_FLUID_SHEAR_STRESS		32	0.415987	1.45484	0.0587121	0.0754675	1	4150	tags=41%, list=18%, signal=50%
RESPONSE TO LEUKEMIA INHIBITORY FACTOR	GOBP_RESPONSE_TO_LEUKEMIA_INHIBITORY_FACTOR		94	0.330703	1.45401	0.0155172	0.0758772	1	7273	tags=49%, list=32%, signal=72%
PURINE RIBONUCLEOSIDE METABOLIC PROCESS	GOBP_PURINE_RIBONUCLEOSIDE_METABOLIC_PROCESS		20	0.469909	1.4539	0.0717054	0.0758953	1	6540	tags=60%, list=29%, signal=84%
POSITIVE REGULATION OF CELL CYCLE PROCESS	GOBP_POSITIVE_REGULATION_OF_CELL_CYCLE_PROCESS		228	0.293338	1.45382	0.00328947	0.0758907	1	4150	tags=26%, list=18%, signal=32%
RESPONSE TO RADIATION	GOBP_RESPONSE_TO_RADIATION		400	0.273272	1.45367	0	0.0759291	1	4725	tags=29%, list=21%, signal=35%
NEURON FATE COMMITMENT	GOBP_NEURON_FATE_COMMITMENT		44	0.377617	1.45324	0.0326296	0.07609	1	3771	tags=30%, list=17%, signal=35%
T HELPER 1 TYPE IMMUNE RESPONSE	GOBP_T_HELPER_1_TYPE_IMMUNE_RESPONSE		43	0.388743	1.45244	0.0495575	0.0764577	1	6096	tags=44%, list=27%, signal=60%
RESPONSE TO NITRIC OXIDE	GOBP_RESPONSE_TO_NITRIC_OXIDE		19	0.472886	1.45238	0.0456204	0.0764361	1	3025	tags=37%, list=13%, signal=42%
REGULATION OF DNA BINDING TRANSCRIPTION FACTOR ACTIVITY	GOBP_REGULATION_OF_DNA_BINDING_TRANSCRIPTION_FACTOR_ACTIVITY		410	0.273135	1.45235	0.00151057	0.07641	1	4909	tags=30%, list=22%, signal=37%
NEGATIVE REGULATION OF MUSCLE HYPERTROPHY	GOBP_NEGATIVE_REGULATION_OF_MUSCLE_HYPERTROPHY		31	0.422516	1.45155	0.0627376	0.0767835	1	3078	tags=32%, list=14%, signal=37%
NEGATIVE REGULATION OF INNATE IMMUNE RESPONSE	GOBP_NEGATIVE_REGULATION_OF_INNATE_IMMUNE_RESPONSE		70	0.35024	1.45152	0.0262697	0.0767507	1	7774	tags=57%, list=34%, signal=87%
REGULATION OF HORMONE LEVELS	GOBP_REGULATION_OF_HORMONE_LEVELS		428	0.270958	1.45067	0.00148588	0.0771944	1	3683	tags=25%, list=16%, signal=30%
VOCALIZATION BEHAVIOR	GOBP_VOCALIZATION_BEHAVIOR		17	0.49118	1.45027	0.0777778	0.0773612	1	3801	tags=41%, list=17%, signal=49%
LUNG CELL DIFFERENTIATION	GOBP_LUNG_CELL_DIFFERENTIATION		26	0.43273	1.45023	0.0580762	0.0773392	1	4915	tags=46%, list=22%, signal=59%
CYTOPLASMIC SEQUESTERING OF PROTEIN	GOBP_CYTOPLASMIC_SEQUESTERING_OF_PROTEIN		21	0.45512	1.44981	0.0542636	0.0775098	1	3556	tags=33%, list=16%, signal=39%
REGULATION OF ANTIGEN RECEPTOR MEDIATED SIGNALING PATHWAY	GOBP_REGULATION_OF_ANTIGEN_RECEPTOR_MEDIATED_SIGNALING_PATHWAY		61	0.359277	1.44911	0.0244361	0.0778368	1	4198	tags=33%, list=18%, signal=40%
NEGATIVE REGULATION OF ORGANELLE ORGANIZATION	GOBP_NEGATIVE_REGULATION_OF_ORGANELLE_ORGANIZATION		340	0.276501	1.44843	0	0.0781585	1	3556	tags=24%, list=16%, signal=28%
POSITIVE REGULATION OF PROTEIN LOCALIZATION TO CELL SURFACE	GOBP_POSITIVE_REGULATION_OF_PROTEIN_LOCALIZATION_TO_CELL_SURFACE		19	0.474151	1.44822	0.0582878	0.0782255	1	4526	tags=42%, list=20%, signal=53%
SCHWANN CELL DEVELOPMENT	GOBP_SCHWANN_CELL_DEVELOPMENT		31	0.420644	1.44785	0.0489865	0.0783806	1	2782	tags=26%, list=12%, signal=29%
EPIDERMAL CELL DIFFERENTIATION	GOBP_EPIDERMAL_CELL_DIFFERENTIATION		166	0.301672	1.44776	0.00163399	0.0783881	1	3816	tags=23%, list=17%, signal=27%
NEGATIVE REGULATION OF T CELL APOPTOTIC PROCESS	GOBP_NEGATIVE_REGULATION_OF_T_CELL_APOPTOTIC_PROCESS		21	0.46089	1.4477	0.0716912	0.0783719	1	5388	tags=38%, list=24%, signal=50%
METHYLGUANOSINE CAP DECAPPING	GOBP_METHYLGUANOSINE_CAP_DECAPPING		15	0.496936	1.44705	0.0751445	0.0786556	1	4779	tags=53%, list=21%, signal=68%
INTRINSIC APOPTOTIC SIGNALING PATHWAY BY P53 CLASS MEDIATOR	GOBP_INTRINSIC_APOPTOTIC_SIGNALING_PATHWAY_BY_P53_CLASS_MEDIATOR		80	0.339168	1.44701	0.0224138	0.0786192	1	5252	tags=36%, list=23%, signal=47%
MEMBRANE REPOLARIZATION DURING ACTION POTENTIAL	GOBP_MEMBRANE_REPOLARIZATION_DURING_ACTION_POTENTIAL		24	0.443455	1.44698	0.0422018	0.0785883	1	7090	tags=58%, list=31%, signal=85%
MEMBRANE DEPOLARIZATION	GOBP_MEMBRANE_DEPOLARIZATION		66	0.356436	1.44678	0.0329861	0.0786592	1	2433	tags=26%, list=11%, signal=29%
POSITIVE REGULATION OF MESENCHYMAL CELL PROLIFERATION	GOBP_POSITIVE_REGULATION_OF_MESENCHYMAL_CELL_PROLIFERATION		24	0.439603	1.44663	0.0579965	0.0786829	1	4409	tags=42%, list=19%, signal=52%
POSITIVE REGULATION OF NERVOUS SYSTEM DEVELOPMENT	GOBP_POSITIVE_REGULATION_OF_NERVOUS_SYSTEM_DEVELOPMENT		252	0.288691	1.44658	0.00483871	0.0786585	1	4924	tags=31%, list=22%, signal=40%
REGULATION OF PROTEIN POLYUBIQUITINATION	GOBP_REGULATION_OF_PROTEIN_POLYUBIQUITINATION		29	0.418878	1.44608	0.053407	0.0789018	1	7068	tags=62%, list=31%, signal=90%
DEFENSE RESPONSE TO SYMBIONT	GOBP_DEFENSE_RESPONSE_TO_SYMBIONT		259	0.286353	1.44598	0.00479233	0.0788973	1	4651	tags=30%, list=20%, signal=37%
INTERLEUKIN 5 PRODUCTION	GOBP_INTERLEUKIN_5_PRODUCTION		17	0.485625	1.44536	0.0747126	0.0791942	1	4392	tags=41%, list=19%, signal=51%
CELL JUNCTION MAINTENANCE	GOBP_CELL_JUNCTION_MAINTENANCE		46	0.371974	1.44525	0.0630798	0.0792055	1	3155	tags=33%, list=14%, signal=38%
RESPONSE TO HEAT	GOBP_RESPONSE_TO_HEAT		102	0.3254	1.44497	0.0150502	0.0793074	1	5721	tags=38%, list=25%, signal=51%
ALPHA BETA T CELL ACTIVATION	GOBP_ALPHA_BETA_T_CELL_ACTIVATION		161	0.302055	1.44467	0.00671141	0.0794173	1	6005	tags=38%, list=26%, signal=51%
POSITIVE REGULATION OF NEUROGENESIS	GOBP_POSITIVE_REGULATION_OF_NEUROGENESIS		211	0.292774	1.44428	0.00481541	0.0796083	1	4543	tags=30%, list=20%, signal=37%
TROPHOBLAST CELL MIGRATION	GOBP_TROPHOBLAST_CELL_MIGRATION		15	0.495801	1.44413	0.093633	0.0796442	1	3683	tags=40%, list=16%, signal=48%
POSITIVE REGULATION OF CALCIUM MEDIATED SIGNALING	GOBP_POSITIVE_REGULATION_OF_CALCIUM_MEDIATED_SIGNALING		37	0.400724	1.44343	0.0567766	0.0799909	1	3261	tags=32%, list=14%, signal=38%
REGULATION OF INTRINSIC APOPTOTIC SIGNALING PATHWAY IN RESPONSE TO DNA DAMAGE BY P53 CLASS MEDIATOR	GOBP_REGULATION_OF_INTRINSIC_APOPTOTIC_SIGNALING_PATHWAY_IN_RESPONSE_TO_DNA_DAMAGE_BY_P53_CLASS_MEDIATOR		16	0.489275	1.44302	0.0797101	0.0801751	1	4245	tags=50%, list=19%, signal=61%
INTERFERON ALPHA PRODUCTION	GOBP_INTERFERON_ALPHA_PRODUCTION		26	0.435151	1.44233	0.0723562	0.0805131	1	4461	tags=42%, list=20%, signal=53%
NEGATIVE REGULATION OF OSSIFICATION	GOBP_NEGATIVE_REGULATION_OF_OSSIFICATION		29	0.422406	1.44208	0.0549242	0.0806183	1	4245	tags=45%, list=19%, signal=55%
POSITIVE REGULATION OF INTERLEUKIN 10 PRODUCTION	GOBP_POSITIVE_REGULATION_OF_INTERLEUKIN_10_PRODUCTION		38	0.391881	1.44154	0.0626186	0.080874	1	7101	tags=55%, list=31%, signal=80%
REGULATION OF ASTROCYTE DIFFERENTIATION	GOBP_REGULATION_OF_ASTROCYTE_DIFFERENTIATION		26	0.434557	1.44145	0.0482375	0.0808832	1	7296	tags=54%, list=32%, signal=79%
POSITIVE REGULATION OF NITRIC OXIDE METABOLIC PROCESS	GOBP_POSITIVE_REGULATION_OF_NITRIC_OXIDE_METABOLIC_PROCESS		37	0.397107	1.44108	0.0505226	0.0810224	1	4868	tags=46%, list=21%, signal=58%
NEGATIVE REGULATION OF ADAPTIVE IMMUNE RESPONSE	GOBP_NEGATIVE_REGULATION_OF_ADAPTIVE_IMMUNE_RESPONSE		53	0.368053	1.44041	0.0422794	0.0813365	1	6870	tags=53%, list=30%, signal=76%
HEMATOPOIETIC OR LYMPHOID ORGAN DEVELOPMENT	GOBP_HEMATOPOIETIC_OR_LYMPHOID_ORGAN_DEVELOPMENT		88	0.331882	1.43911	0.0261324	0.0819756	1	6899	tags=43%, list=30%, signal=62%
NEGATIVE REGULATION OF OXIDOREDUCTASE ACTIVITY	GOBP_NEGATIVE_REGULATION_OF_OXIDOREDUCTASE_ACTIVITY		21	0.458819	1.43842	0.0686456	0.0823164	1	4431	tags=43%, list=20%, signal=53%
NEGATIVE REGULATION OF HORMONE SECRETION	GOBP_NEGATIVE_REGULATION_OF_HORMONE_SECRETION		58	0.361991	1.43838	0.0458554	0.0822891	1	3683	tags=31%, list=16%, signal=37%
NEGATIVE REGULATION OF SIGNAL TRANSDUCTION IN ABSENCE OF LIGAND	GOBP_NEGATIVE_REGULATION_OF_SIGNAL_TRANSDUCTION_IN_ABSENCE_OF_LIGAND		28	0.42346	1.43835	0.0696799	0.0822563	1	4245	tags=39%, list=19%, signal=48%
CALCIUM DEPENDENT CELL CELL ADHESION VIA PLASMA MEMBRANE CELL ADHESION MOLECULES	GOBP_CALCIUM_DEPENDENT_CELL_CELL_ADHESION_VIA_PLASMA_MEMBRANE_CELL_ADHESION_MOLECULES		42	0.382125	1.43795	0.0465549	0.0824323	1	5600	tags=38%, list=25%, signal=50%
RNA DECAPPING	GOBP_RNA_DECAPPING		18	0.465802	1.43777	0.0666667	0.0824813	1	4779	tags=50%, list=21%, signal=63%
DEVELOPMENTAL MATURATION	GOBP_DEVELOPMENTAL_MATURATION		272	0.281032	1.43762	0.00325733	0.0825177	1	4767	tags=31%, list=21%, signal=39%
NON LYTIC VIRAL RELEASE	GOBP_NON_LYTIC_VIRAL_RELEASE		15	0.504314	1.4374	0.0912779	0.0825992	1	2085	tags=33%, list=9%, signal=37%
COTRANSLATIONAL PROTEIN TARGETING TO MEMBRANE	GOBP_COTRANSLATIONAL_PROTEIN_TARGETING_TO_MEMBRANE		27	0.432636	1.43723	0.0431655	0.0826389	1	8802	tags=70%, list=39%, signal=115%
NEGATIVE REGULATION OF BONE REMODELING	GOBP_NEGATIVE_REGULATION_OF_BONE_REMODELING		15	0.497288	1.43711	0.0782443	0.0826481	1	3233	tags=33%, list=14%, signal=39%
NEUTROPHIL HOMEOSTASIS	GOBP_NEUTROPHIL_HOMEOSTASIS		20	0.456347	1.437	0.0600375	0.08266	1	7955	tags=70%, list=35%, signal=108%
OLIGOSACCHARIDE BIOSYNTHETIC PROCESS	GOBP_OLIGOSACCHARIDE_BIOSYNTHETIC_PROCESS		23	0.441697	1.43656	0.0522244	0.0828671	1	6101	tags=52%, list=27%, signal=71%
REGULATION OF DNA TEMPLATED TRANSCRIPTION IN RESPONSE TO STRESS	GOBP_REGULATION_OF_DNA_TEMPLATED_TRANSCRIPTION_IN_RESPONSE_TO_STRESS		43	0.381623	1.43656	0.0495238	0.0828173	1	4321	tags=26%, list=19%, signal=32%
NEGATIVE REGULATION OF PROTEASOMAL PROTEIN CATABOLIC PROCESS	GOBP_NEGATIVE_REGULATION_OF_PROTEASOMAL_PROTEIN_CATABOLIC_PROCESS		45	0.38578	1.43649	0.0468165	0.0827979	1	4015	tags=31%, list=18%, signal=38%
CARDIAC MUSCLE CELL MEMBRANE REPOLARIZATION	GOBP_CARDIAC_MUSCLE_CELL_MEMBRANE_REPOLARIZATION		33	0.407019	1.43637	0.0561594	0.0828131	1	7421	tags=55%, list=33%, signal=81%
REGULATION OF PHOSPHOPROTEIN PHOSPHATASE ACTIVITY	GOBP_REGULATION_OF_PHOSPHOPROTEIN_PHOSPHATASE_ACTIVITY		53	0.369636	1.43599	0.0536044	0.0829903	1	4640	tags=42%, list=20%, signal=52%
ADRENAL GLAND DEVELOPMENT	GOBP_ADRENAL_GLAND_DEVELOPMENT		23	0.450752	1.43581	0.064695	0.0830356	1	4405	tags=43%, list=19%, signal=54%
REGULATION OF MEMBRANE REPOLARIZATION	GOBP_REGULATION_OF_MEMBRANE_REPOLARIZATION		29	0.424606	1.43484	0.0619308	0.0835722	1	5248	tags=38%, list=23%, signal=49%
NEGATIVE REGULATION OF OXIDATIVE STRESS INDUCED CELL DEATH	GOBP_NEGATIVE_REGULATION_OF_OXIDATIVE_STRESS_INDUCED_CELL_DEATH		43	0.380288	1.43399	0.0425926	0.0839698	1	5440	tags=44%, list=24%, signal=58%
POSITIVE REGULATION OF ALPHA BETA T CELL DIFFERENTIATION	GOBP_POSITIVE_REGULATION_OF_ALPHA_BETA_T_CELL_DIFFERENTIATION		49	0.371077	1.43395	0.0505226	0.0839551	1	6005	tags=43%, list=26%, signal=58%
PHOSPHATIDYLINOSITOL PHOSPHATE BIOSYNTHETIC PROCESS	GOBP_PHOSPHATIDYLINOSITOL_PHOSPHATE_BIOSYNTHETIC_PROCESS		60	0.355268	1.43392	0.0336879	0.0839164	1	5478	tags=35%, list=24%, signal=46%
REGULATION OF SODIUM ION TRANSPORT	GOBP_REGULATION_OF_SODIUM_ION_TRANSPORT		81	0.33374	1.43283	0.0290598	0.0844717	1	3596	tags=28%, list=16%, signal=34%
REGULATION OF NEUTROPHIL ACTIVATION	GOBP_REGULATION_OF_NEUTROPHIL_ACTIVATION		15	0.49356	1.4327	0.0732177	0.084492	1	3560	tags=47%, list=16%, signal=55%
PARAXIAL MESODERM DEVELOPMENT	GOBP_PARAXIAL_MESODERM_DEVELOPMENT		15	0.489308	1.43256	0.073724	0.0845137	1	4400	tags=33%, list=19%, signal=41%
RESPONSE TO TEMPERATURE STIMULUS	GOBP_RESPONSE_TO_TEMPERATURE_STIMULUS		162	0.299228	1.43232	0.00684931	0.0846109	1	5817	tags=38%, list=26%, signal=50%
NEGATIVE REGULATION OF PHOSPHATASE ACTIVITY	GOBP_NEGATIVE_REGULATION_OF_PHOSPHATASE_ACTIVITY		33	0.407062	1.43221	0.0542056	0.0846145	1	4862	tags=45%, list=21%, signal=58%
DETECTION OF STIMULUS	GOBP_DETECTION_OF_STIMULUS		216	0.29093	1.43198	0.00813008	0.0846861	1	4894	tags=32%, list=22%, signal=41%
POSITIVE REGULATION OF CELLULAR EXTRAVASATION	GOBP_POSITIVE_REGULATION_OF_CELLULAR_EXTRAVASATION		18	0.478692	1.43144	0.0800745	0.0849236	1	4619	tags=50%, list=20%, signal=63%
STRIATUM DEVELOPMENT	GOBP_STRIATUM_DEVELOPMENT		21	0.452728	1.43137	0.0863039	0.0849147	1	2402	tags=38%, list=11%, signal=43%
ESTABLISHMENT OF SPINDLE ORIENTATION	GOBP_ESTABLISHMENT_OF_SPINDLE_ORIENTATION		39	0.389107	1.4313	0.043088	0.084903	1	1107	tags=18%, list=5%, signal=19%
BIOLOGICAL PROCESS INVOLVED IN INTERACTION WITH SYMBIONT	GOBP_BIOLOGICAL_PROCESS_INVOLVED_IN_INTERACTION_WITH_SYMBIONT		98	0.326977	1.43092	0.0215827	0.0850845	1	3892	tags=28%, list=17%, signal=33%
POSITIVE REGULATION OF AMINO ACID TRANSPORT	GOBP_POSITIVE_REGULATION_OF_AMINO_ACID_TRANSPORT		20	0.464143	1.43092	0.0790441	0.0850357	1	2438	tags=30%, list=11%, signal=34%
RESPONSE TO ACTIVITY	GOBP_RESPONSE_TO_ACTIVITY		54	0.362403	1.43037	0.0338681	0.0853012	1	3389	tags=26%, list=15%, signal=30%
GAP JUNCTION ASSEMBLY	GOBP_GAP_JUNCTION_ASSEMBLY		16	0.493353	1.43024	0.0980769	0.0853226	1	4002	tags=50%, list=18%, signal=61%
ZYMOGEN ACTIVATION	GOBP_ZYMOGEN_ACTIVATION		53	0.359719	1.43021	0.0405904	0.0852931	1	4302	tags=34%, list=19%, signal=42%
ENDOPLASMIC RETICULUM ORGANIZATION	GOBP_ENDOPLASMIC_RETICULUM_ORGANIZATION		90	0.331127	1.4299	0.0361248	0.0854165	1	5219	tags=38%, list=23%, signal=49%
LYMPHOID PROGENITOR CELL DIFFERENTIATION	GOBP_LYMPHOID_PROGENITOR_CELL_DIFFERENTIATION		22	0.445356	1.42925	0.0828729	0.0857457	1	5574	tags=55%, list=25%, signal=72%
CELLULAR RESPONSE TO SALT	GOBP_CELLULAR_RESPONSE_TO_SALT		177	0.295072	1.42898	0.0130081	0.0858776	1	4761	tags=31%, list=21%, signal=39%
INTRINSIC APOPTOTIC SIGNALING PATHWAY	GOBP_INTRINSIC_APOPTOTIC_SIGNALING_PATHWAY		285	0.28106	1.4288	0.00475436	0.0859216	1	4805	tags=28%, list=21%, signal=35%
NEGATIVE REGULATION OF MAP KINASE ACTIVITY	GOBP_NEGATIVE_REGULATION_OF_MAP_KINASE_ACTIVITY		56	0.356504	1.42846	0.0326087	0.086082	1	3523	tags=27%, list=16%, signal=32%
PLATELET DENSE GRANULE ORGANIZATION	GOBP_PLATELET_DENSE_GRANULE_ORGANIZATION		24	0.437376	1.42831	0.0693241	0.086111	1	3073	tags=29%, list=14%, signal=34%
TRANSEPITHELIAL TRANSPORT	GOBP_TRANSEPITHELIAL_TRANSPORT		30	0.41525	1.42798	0.0639854	0.0862748	1	5026	tags=40%, list=22%, signal=51%
REGULATION OF PROTEIN DEPHOSPHORYLATION	GOBP_REGULATION_OF_PROTEIN_DEPHOSPHORYLATION		84	0.33639	1.4278	0.0245184	0.0863309	1	4640	tags=38%, list=20%, signal=48%
MACROAUTOPHAGY	GOBP_MACROAUTOPHAGY		319	0.274674	1.42754	0.0031746	0.0864352	1	3834	tags=25%, list=17%, signal=29%
REGULATION OF CELL CYCLE PHASE TRANSITION	GOBP_REGULATION_OF_CELL_CYCLE_PHASE_TRANSITION		411	0.269207	1.4274	0	0.0864601	1	4321	tags=26%, list=19%, signal=31%
REGULATION OF AXONOGENESIS	GOBP_REGULATION_OF_AXONOGENESIS		149	0.302901	1.42725	0.00819672	0.086502	1	4480	tags=30%, list=20%, signal=37%
REGULATION OF LEUKOCYTE DEGRANULATION	GOBP_REGULATION_OF_LEUKOCYTE_DEGRANULATION		44	0.376009	1.42672	0.0516605	0.086764	1	5603	tags=43%, list=25%, signal=57%
REGULATION OF SYNAPSE STRUCTURE OR ACTIVITY	GOBP_REGULATION_OF_SYNAPSE_STRUCTURE_OR_ACTIVITY		221	0.287558	1.42622	0.00324675	0.0869933	1	5089	tags=31%, list=22%, signal=40%
POSITIVE REGULATION OF DNA BINDING TRANSCRIPTION FACTOR ACTIVITY	GOBP_POSITIVE_REGULATION_OF_DNA_BINDING_TRANSCRIPTION_FACTOR_ACTIVITY		246	0.28189	1.42607	0.00490998	0.0870371	1	5357	tags=33%, list=24%, signal=43%
POSITIVE REGULATION OF MUSCLE CELL APOPTOTIC PROCESS	GOBP_POSITIVE_REGULATION_OF_MUSCLE_CELL_APOPTOTIC_PROCESS		25	0.426915	1.42589	0.0614828	0.0871161	1	7157	tags=60%, list=32%, signal=88%
ERBB2 SIGNALING PATHWAY	GOBP_ERBB2_SIGNALING_PATHWAY		17	0.464245	1.42571	0.086629	0.0871792	1	3973	tags=35%, list=17%, signal=43%
REGULATION OF MEMBRANE PROTEIN ECTODOMAIN PROTEOLYSIS	GOBP_REGULATION_OF_MEMBRANE_PROTEIN_ECTODOMAIN_PROTEOLYSIS		23	0.43609	1.42489	0.0715667	0.0876262	1	3371	tags=35%, list=15%, signal=41%
O GLYCAN PROCESSING	GOBP_O_GLYCAN_PROCESSING		41	0.381806	1.42445	0.0483271	0.0878287	1	4525	tags=34%, list=20%, signal=43%
REGULATION OF PLATELET DERIVED GROWTH FACTOR RECEPTOR SIGNALING PATHWAY	GOBP_REGULATION_OF_PLATELET_DERIVED_GROWTH_FACTOR_RECEPTOR_SIGNALING_PATHWAY		22	0.446647	1.42429	0.0676692	0.0878851	1	2893	tags=32%, list=13%, signal=36%
REGULATION OF ANTIGEN PROCESSING AND PRESENTATION	GOBP_REGULATION_OF_ANTIGEN_PROCESSING_AND_PRESENTATION		20	0.453457	1.42392	0.0779468	0.088052	1	7012	tags=55%, list=31%, signal=79%
REGULATION OF MACROPHAGE DIFFERENTIATION	GOBP_REGULATION_OF_MACROPHAGE_DIFFERENTIATION		21	0.453233	1.42301	0.0732177	0.0885632	1	6352	tags=52%, list=28%, signal=73%
POSITIVE REGULATION OF VIRAL PROCESS	GOBP_POSITIVE_REGULATION_OF_VIRAL_PROCESS		62	0.352066	1.42219	0.0441177	0.0889568	1	6389	tags=45%, list=28%, signal=63%
REGULATION OF ANOIKIS	GOBP_REGULATION_OF_ANOIKIS		24	0.430456	1.42197	0.0625	0.0890378	1	760	tags=17%, list=3%, signal=17%
T HELPER 17 TYPE IMMUNE RESPONSE	GOBP_T_HELPER_17_TYPE_IMMUNE_RESPONSE		38	0.392484	1.42132	0.0558659	0.0893625	1	8037	tags=55%, list=35%, signal=85%
CELL SURFACE RECEPTOR SIGNALING PATHWAY INVOLVED IN HEART DEVELOPMENT	GOBP_CELL_SURFACE_RECEPTOR_SIGNALING_PATHWAY_INVOLVED_IN_HEART_DEVELOPMENT		29	0.41024	1.42116	0.0689655	0.0894213	1	7712	tags=62%, list=34%, signal=94%
REGULATION OF MICROTUBULE POLYMERIZATION OR DEPOLYMERIZATION	GOBP_REGULATION_OF_MICROTUBULE_POLYMERIZATION_OR_DEPOLYMERIZATION		83	0.334614	1.42062	0.0217028	0.0896985	1	3761	tags=29%, list=17%, signal=35%
MORPHOGENESIS OF EMBRYONIC EPITHELIUM	GOBP_MORPHOGENESIS_OF_EMBRYONIC_EPITHELIUM		143	0.303736	1.42025	0.0105263	0.0898556	1	5034	tags=36%, list=22%, signal=46%
RIBONUCLEOSIDE METABOLIC PROCESS	GOBP_RIBONUCLEOSIDE_METABOLIC_PROCESS		31	0.413004	1.41964	0.0630798	0.0901857	1	6892	tags=52%, list=30%, signal=74%
MAINTENANCE OF CELL NUMBER	GOBP_MAINTENANCE_OF_CELL_NUMBER		164	0.294919	1.41959	0.010118	0.0901626	1	6090	tags=38%, list=27%, signal=51%
REGULATION OF PROTEIN NEDDYLATION	GOBP_REGULATION_OF_PROTEIN_NEDDYLATION		19	0.457163	1.41948	0.074856	0.0901819	1	4739	tags=42%, list=21%, signal=53%
REGULATION OF SMOOTHENED SIGNALING PATHWAY	GOBP_REGULATION_OF_SMOOTHENED_SIGNALING_PATHWAY		82	0.331406	1.41945	0.0168067	0.090151	1	5422	tags=43%, list=24%, signal=56%
NEGATIVE REGULATION OF TRANSLATIONAL INITIATION	GOBP_NEGATIVE_REGULATION_OF_TRANSLATIONAL_INITIATION		19	0.461163	1.4194	0.0833333	0.0901305	1	4290	tags=32%, list=19%, signal=39%
PEPTIDE ANTIGEN ASSEMBLY WITH MHC PROTEIN COMPLEX	GOBP_PEPTIDE_ANTIGEN_ASSEMBLY_WITH_MHC_PROTEIN_COMPLEX		18	0.46356	1.41904	0.0715631	0.0902808	1	3684	tags=28%, list=16%, signal=33%
REGULATION OF VASCULAR PERMEABILITY	GOBP_REGULATION_OF_VASCULAR_PERMEABILITY		47	0.373074	1.4187	0.0376344	0.0904425	1	7032	tags=51%, list=31%, signal=74%
REGULATION OF UBIQUITIN DEPENDENT PROTEIN CATABOLIC PROCESS	GOBP_REGULATION_OF_UBIQUITIN_DEPENDENT_PROTEIN_CATABOLIC_PROCESS		169	0.291112	1.41848	0.0115132	0.0905419	1	4519	tags=28%, list=20%, signal=34%
CELLULAR RESPONSE TO ESTRADIOL STIMULUS	GOBP_CELLULAR_RESPONSE_TO_ESTRADIOL_STIMULUS		37	0.392714	1.41837	0.0703971	0.0905504	1	4179	tags=38%, list=18%, signal=46%
POSITIVE REGULATION OF ORGANIC ACID TRANSPORT	GOBP_POSITIVE_REGULATION_OF_ORGANIC_ACID_TRANSPORT		35	0.387298	1.41837	0.0630631	0.0905004	1	2450	tags=26%, list=11%, signal=29%
POSITIVE REGULATION OF PROTEASOMAL PROTEIN CATABOLIC PROCESS	GOBP_POSITIVE_REGULATION_OF_PROTEASOMAL_PROTEIN_CATABOLIC_PROCESS		113	0.315523	1.41833	0.0142349	0.090467	1	3736	tags=24%, list=16%, signal=28%
REGULATION OF T CELL RECEPTOR SIGNALING PATHWAY	GOBP_REGULATION_OF_T_CELL_RECEPTOR_SIGNALING_PATHWAY		43	0.375001	1.41762	0.0468165	0.0908414	1	4198	tags=35%, list=18%, signal=43%
POSITIVE REGULATION OF MITOTIC CELL CYCLE PHASE TRANSITION	GOBP_POSITIVE_REGULATION_OF_MITOTIC_CELL_CYCLE_PHASE_TRANSITION		86	0.327517	1.41696	0.019469	0.0911549	1	4321	tags=29%, list=19%, signal=36%
MAINTENANCE OF PROTEIN LOCATION IN CELL	GOBP_MAINTENANCE_OF_PROTEIN_LOCATION_IN_CELL		62	0.351683	1.41682	0.0323741	0.0911846	1	4558	tags=31%, list=20%, signal=38%
CELLULAR RESPONSE TO RETINOIC ACID	GOBP_CELLULAR_RESPONSE_TO_RETINOIC_ACID		58	0.351734	1.41669	0.0537634	0.0912065	1	4409	tags=34%, list=19%, signal=43%
POSITIVE REGULATION OF DEPHOSPHORYLATION	GOBP_POSITIVE_REGULATION_OF_DEPHOSPHORYLATION		58	0.357946	1.41622	0.0480592	0.0914216	1	5944	tags=47%, list=26%, signal=63%
CELLULAR RESPONSE TO ESTROGEN STIMULUS	GOBP_CELLULAR_RESPONSE_TO_ESTROGEN_STIMULUS		16	0.492827	1.41606	0.0675944	0.0914591	1	3042	tags=38%, list=13%, signal=43%
PROTEIN HOMOOLIGOMERIZATION	GOBP_PROTEIN_HOMOOLIGOMERIZATION		166	0.291034	1.41562	0.0135135	0.0917114	1	4986	tags=29%, list=22%, signal=37%
REGULATION OF CARDIAC MUSCLE CELL DIFFERENTIATION	GOBP_REGULATION_OF_CARDIAC_MUSCLE_CELL_DIFFERENTIATION		19	0.460612	1.41561	0.0742115	0.0916696	1	1197	tags=26%, list=5%, signal=28%
POSITIVE REGULATION OF SUBSTRATE ADHESION DEPENDENT CELL SPREADING	GOBP_POSITIVE_REGULATION_OF_SUBSTRATE_ADHESION_DEPENDENT_CELL_SPREADING		40	0.381469	1.41522	0.0420475	0.0918704	1	4902	tags=38%, list=22%, signal=48%
AUTONOMIC NERVOUS SYSTEM DEVELOPMENT	GOBP_AUTONOMIC_NERVOUS_SYSTEM_DEVELOPMENT		37	0.389149	1.41503	0.0525362	0.0919398	1	4392	tags=41%, list=19%, signal=50%
HYPOTHALAMUS DEVELOPMENT	GOBP_HYPOTHALAMUS_DEVELOPMENT		16	0.482857	1.41454	0.0996169	0.0921832	1	4126	tags=44%, list=18%, signal=53%
NEURON PROJECTION EXTENSION	GOBP_NEURON_PROJECTION_EXTENSION		158	0.294931	1.41437	0.0131148	0.092231	1	3572	tags=27%, list=16%, signal=31%
POSITIVE REGULATION OF INTERFERON ALPHA PRODUCTION	GOBP_POSITIVE_REGULATION_OF_INTERFERON_ALPHA_PRODUCTION		21	0.449474	1.41421	0.0589354	0.0922718	1	7638	tags=67%, list=34%, signal=100%
POSITIVE REGULATION OF CELLULAR CATABOLIC PROCESS	GOBP_POSITIVE_REGULATION_OF_CELLULAR_CATABOLIC_PROCESS		405	0.265662	1.41391	0.00149254	0.0924132	1	4779	tags=28%, list=21%, signal=35%
AUTOPHAGOSOME ORGANIZATION	GOBP_AUTOPHAGOSOME_ORGANIZATION		111	0.315831	1.41375	0.0172414	0.0924592	1	2999	tags=24%, list=13%, signal=28%
REGULATION OF DEPHOSPHORYLATION	GOBP_REGULATION_OF_DEPHOSPHORYLATION		118	0.307565	1.41357	0.0189655	0.0925176	1	5944	tags=43%, list=26%, signal=58%
POSITIVE REGULATION OF AUTOPHAGY	GOBP_POSITIVE_REGULATION_OF_AUTOPHAGY		135	0.30611	1.41331	0.0165837	0.0926253	1	3817	tags=29%, list=17%, signal=35%
NEGATIVE REGULATION OF CELL CYCLE	GOBP_NEGATIVE_REGULATION_OF_CELL_CYCLE		362	0.270875	1.41307	0.00312012	0.0927075	1	4294	tags=26%, list=19%, signal=32%
PROTEIN NITROSYLATION	GOBP_PROTEIN_NITROSYLATION		15	0.489699	1.41258	0.108209	0.0929714	1	1469	tags=27%, list=6%, signal=28%
CALCIUM ION IMPORT	GOBP_CALCIUM_ION_IMPORT		43	0.372834	1.41173	0.0548673	0.0934551	1	1062	tags=16%, list=5%, signal=17%
NEGATIVE REGULATION OF ORGAN GROWTH	GOBP_NEGATIVE_REGULATION_OF_ORGAN_GROWTH		34	0.400471	1.41142	0.0635514	0.093591	1	3961	tags=35%, list=17%, signal=43%
OLIGODENDROCYTE DIFFERENTIATION	GOBP_OLIGODENDROCYTE_DIFFERENTIATION		85	0.328533	1.41061	0.0371681	0.0940241	1	2527	tags=20%, list=11%, signal=22%
REGULATION OF LIPID BIOSYNTHETIC PROCESS	GOBP_REGULATION_OF_LIPID_BIOSYNTHETIC_PROCESS		148	0.300054	1.41057	0.0130719	0.0939957	1	5055	tags=33%, list=22%, signal=42%
PLASMA MEMBRANE PHOSPHOLIPID SCRAMBLING	GOBP_PLASMA_MEMBRANE_PHOSPHOLIPID_SCRAMBLING		20	0.459736	1.40997	0.0836502	0.0943311	1	1715	tags=25%, list=8%, signal=27%
STARTLE RESPONSE	GOBP_STARTLE_RESPONSE		22	0.441457	1.4085	0.0673267	0.0952175	1	2805	tags=32%, list=12%, signal=36%
RESPONSE TO PROSTAGLANDIN E	GOBP_RESPONSE_TO_PROSTAGLANDIN_E		22	0.442334	1.40808	0.0842491	0.0954149	1	930	tags=23%, list=4%, signal=24%
LYMPHOCYTE ACTIVATION INVOLVED IN IMMUNE RESPONSE	GOBP_LYMPHOCYTE_ACTIVATION_INVOLVED_IN_IMMUNE_RESPONSE		178	0.294013	1.408	0.00829187	0.0954171	1	6830	tags=41%, list=30%, signal=58%
REGULATION OF B CELL ACTIVATION	GOBP_REGULATION_OF_B_CELL_ACTIVATION		123	0.306994	1.40776	0.0240964	0.0955125	1	6870	tags=45%, list=30%, signal=64%
MEMBRANE DOCKING	GOBP_MEMBRANE_DOCKING		90	0.328947	1.40735	0.0345455	0.0957194	1	3527	tags=31%, list=16%, signal=37%
MAMMARY GLAND DEVELOPMENT	GOBP_MAMMARY_GLAND_DEVELOPMENT		126	0.303239	1.40733	0.0171821	0.0956767	1	4409	tags=31%, list=19%, signal=38%
GLYCOSPHINGOLIPID BIOSYNTHETIC PROCESS	GOBP_GLYCOSPHINGOLIPID_BIOSYNTHETIC_PROCESS		30	0.408264	1.40707	0.0656934	0.0957763	1	6378	tags=53%, list=28%, signal=74%
NEGATIVE REGULATION OF INTERLEUKIN 10 PRODUCTION	GOBP_NEGATIVE_REGULATION_OF_INTERLEUKIN_10_PRODUCTION		19	0.449323	1.40671	0.0724638	0.0959529	1	6828	tags=63%, list=30%, signal=90%
DETECTION OF TEMPERATURE STIMULUS INVOLVED IN SENSORY PERCEPTION OF PAIN	GOBP_DETECTION_OF_TEMPERATURE_STIMULUS_INVOLVED_IN_SENSORY_PERCEPTION_OF_PAIN		15	0.492816	1.40671	0.0769231	0.0959001	1	4793	tags=53%, list=21%, signal=68%
ANTIGEN PROCESSING AND PRESENTATION VIA MHC CLASS IB	GOBP_ANTIGEN_PROCESSING_AND_PRESENTATION_VIA_MHC_CLASS_IB		20	0.448385	1.40644	0.0938124	0.0960025	1	5318	tags=40%, list=23%, signal=52%
LABYRINTHINE LAYER MORPHOGENESIS	GOBP_LABYRINTHINE_LAYER_MORPHOGENESIS		21	0.443916	1.4062	0.098513	0.096083	1	4409	tags=33%, list=19%, signal=41%
NEGATIVE REGULATION OF TUMOR NECROSIS FACTOR SUPERFAMILY CYTOKINE PRODUCTION	GOBP_NEGATIVE_REGULATION_OF_TUMOR_NECROSIS_FACTOR_SUPERFAMILY_CYTOKINE_PRODUCTION		61	0.342461	1.40587	0.0412186	0.0962499	1	7488	tags=56%, list=33%, signal=83%
POSITIVE REGULATION OF AMINE TRANSPORT	GOBP_POSITIVE_REGULATION_OF_AMINE_TRANSPORT		36	0.389344	1.40557	0.0628366	0.0963889	1	2739	tags=28%, list=12%, signal=32%
REGULATION OF NITRIC OXIDE SYNTHASE ACTIVITY	GOBP_REGULATION_OF_NITRIC_OXIDE_SYNTHASE_ACTIVITY		33	0.397813	1.40504	0.0728972	0.0966794	1	6106	tags=45%, list=27%, signal=62%
NEGATIVE REGULATION OF DEVELOPMENTAL GROWTH	GOBP_NEGATIVE_REGULATION_OF_DEVELOPMENTAL_GROWTH		108	0.31046	1.40435	0.0275387	0.0970523	1	4314	tags=30%, list=19%, signal=36%
NEGATIVE REGULATION OF PEPTIDYL SERINE PHOSPHORYLATION	GOBP_NEGATIVE_REGULATION_OF_PEPTIDYL_SERINE_PHOSPHORYLATION		27	0.426451	1.4038	0.0677656	0.0973144	1	760	tags=19%, list=3%, signal=19%
NEGATIVE REGULATION OF PROTEASOMAL UBIQUITIN DEPENDENT PROTEIN CATABOLIC PROCESS	GOBP_NEGATIVE_REGULATION_OF_PROTEASOMAL_UBIQUITIN_DEPENDENT_PROTEIN_CATABOLIC_PROCESS		36	0.391804	1.4033	0.0615672	0.0975675	1	4015	tags=31%, list=18%, signal=37%
ENDOCRINE SYSTEM DEVELOPMENT	GOBP_ENDOCRINE_SYSTEM_DEVELOPMENT		111	0.306788	1.40312	0.0277296	0.0976408	1	6275	tags=43%, list=28%, signal=59%
REGULATION OF PROTEIN MODIFICATION BY SMALL PROTEIN CONJUGATION OR REMOVAL	GOBP_REGULATION_OF_PROTEIN_MODIFICATION_BY_SMALL_PROTEIN_CONJUGATION_OR_REMOVAL		245	0.27891	1.40292	0.00470219	0.0977079	1	6052	tags=36%, list=27%, signal=49%
REGULATION OF GTPASE ACTIVITY	GOBP_REGULATION_OF_GTPASE_ACTIVITY		335	0.266038	1.4028	0.00759878	0.0977509	1	3885	tags=25%, list=17%, signal=30%
RENAL SYSTEM PROCESS	GOBP_RENAL_SYSTEM_PROCESS		108	0.310748	1.40215	0.0304054	0.0981012	1	4398	tags=32%, list=19%, signal=40%
REGULATION OF INSULIN LIKE GROWTH FACTOR RECEPTOR SIGNALING PATHWAY	GOBP_REGULATION_OF_INSULIN_LIKE_GROWTH_FACTOR_RECEPTOR_SIGNALING_PATHWAY		18	0.466073	1.40189	0.0912409	0.0982169	1	6090	tags=61%, list=27%, signal=83%
RHYTHMIC PROCESS	GOBP_RHYTHMIC_PROCESS		262	0.27803	1.40158	0.00162866	0.0983465	1	4405	tags=27%, list=19%, signal=33%
MONOCYTE DIFFERENTIATION	GOBP_MONOCYTE_DIFFERENTIATION		33	0.396153	1.40154	0.0589354	0.0983136	1	4693	tags=36%, list=21%, signal=46%
CAMP MEDIATED SIGNALING	GOBP_CAMP_MEDIATED_SIGNALING		46	0.363511	1.40139	0.0605505	0.0983509	1	1634	tags=20%, list=7%, signal=21%
ECTODERM DEVELOPMENT	GOBP_ECTODERM_DEVELOPMENT		19	0.451044	1.40126	0.0922787	0.0983706	1	5939	tags=53%, list=26%, signal=71%
MEMBRANE REPOLARIZATION DURING CARDIAC MUSCLE CELL ACTION POTENTIAL	GOBP_MEMBRANE_REPOLARIZATION_DURING_CARDIAC_MUSCLE_CELL_ACTION_POTENTIAL		20	0.449432	1.40101	0.103896	0.0984774	1	7090	tags=60%, list=31%, signal=87%
LATE ENDOSOME TO LYSOSOME TRANSPORT	GOBP_LATE_ENDOSOME_TO_LYSOSOME_TRANSPORT		22	0.435415	1.4009	0.0943061	0.0984944	1	2085	tags=27%, list=9%, signal=30%
POSITIVE REGULATION OF REACTIVE OXYGEN SPECIES METABOLIC PROCESS	GOBP_POSITIVE_REGULATION_OF_REACTIVE_OXYGEN_SPECIES_METABOLIC_PROCESS		60	0.3471	1.40025	0.0519713	0.0988589	1	4526	tags=33%, list=20%, signal=42%
RESPONSE TO HEPATOCYTE GROWTH FACTOR	GOBP_RESPONSE_TO_HEPATOCYTE_GROWTH_FACTOR		16	0.478007	1.40012	0.0973282	0.0988809	1	5147	tags=50%, list=23%, signal=65%
STRIATED MUSCLE CELL APOPTOTIC PROCESS	GOBP_STRIATED_MUSCLE_CELL_APOPTOTIC_PROCESS		42	0.375074	1.39979	0.0666667	0.0990389	1	6038	tags=45%, list=27%, signal=62%
RESPONSE TO TOPOLOGICALLY INCORRECT PROTEIN	GOBP_RESPONSE_TO_TOPOLOGICALLY_INCORRECT_PROTEIN		157	0.29294	1.39978	0.0179153	0.0989858	1	5721	tags=30%, list=25%, signal=40%
CELLULAR RESPONSE TO UNFOLDED PROTEIN	GOBP_CELLULAR_RESPONSE_TO_UNFOLDED_PROTEIN		95	0.317317	1.39834	0.0230906	0.0998438	1	1471	tags=12%, list=6%, signal=12%
LIPID LOCALIZATION	GOBP_LIPID_LOCALIZATION		397	0.263445	1.39808	0.00152905	0.0999394	1	4749	tags=29%, list=21%, signal=36%
PROTEIN LOCALIZATION TO VACUOLE	GOBP_PROTEIN_LOCALIZATION_TO_VACUOLE		76	0.331425	1.39807	0.0333952	0.09989	1	3524	tags=28%, list=16%, signal=33%
PROTEIN AUTOPHOSPHORYLATION	GOBP_PROTEIN_AUTOPHOSPHORYLATION		217	0.282613	1.3977	0.0127186	0.100071	1	4409	tags=28%, list=19%, signal=34%
NEGATIVE REGULATION OF TRANSFERASE ACTIVITY	GOBP_NEGATIVE_REGULATION_OF_TRANSFERASE_ACTIVITY		259	0.276172	1.39738	0.00627943	0.100234	1	4667	tags=28%, list=21%, signal=35%
REGULATION OF CD4 POSITIVE ALPHA BETA T CELL DIFFERENTIATION	GOBP_REGULATION_OF_CD4_POSITIVE_ALPHA_BETA_T_CELL_DIFFERENTIATION		49	0.35514	1.39732	0.0571956	0.100216	1	8037	tags=59%, list=35%, signal=91%
PERIPHERAL NERVOUS SYSTEM DEVELOPMENT	GOBP_PERIPHERAL_NERVOUS_SYSTEM_DEVELOPMENT		74	0.337555	1.39723	0.0445969	0.100217	1	2782	tags=23%, list=12%, signal=26%
CELLULAR RESPONSE TO NUTRIENT	GOBP_CELLULAR_RESPONSE_TO_NUTRIENT		40	0.371595	1.3971	0.0664137	0.100256	1	4398	tags=33%, list=19%, signal=40%
CELLULAR RESPONSE TO TOXIC SUBSTANCE	GOBP_CELLULAR_RESPONSE_TO_TOXIC_SUBSTANCE		101	0.313839	1.39692	0.0235507	0.100309	1	2958	tags=24%, list=13%, signal=27%
TRIGLYCERIDE CATABOLIC PROCESS	GOBP_TRIGLYCERIDE_CATABOLIC_PROCESS		18	0.460273	1.39647	0.112	0.100526	1	7591	tags=67%, list=33%, signal=100%
CELLULAR COMPONENT MAINTENANCE	GOBP_CELLULAR_COMPONENT_MAINTENANCE		70	0.333827	1.39642	0.0483005	0.100493	1	3449	tags=29%, list=15%, signal=34%
PURINE CONTAINING COMPOUND CATABOLIC PROCESS	GOBP_PURINE_CONTAINING_COMPOUND_CATABOLIC_PROCESS		55	0.351732	1.39612	0.0408163	0.100643	1	5388	tags=33%, list=24%, signal=43%
NEGATIVE REGULATION OF LYMPHOCYTE DIFFERENTIATION	GOBP_NEGATIVE_REGULATION_OF_LYMPHOCYTE_DIFFERENTIATION		49	0.363368	1.39589	0.0422018	0.100725	1	5073	tags=37%, list=22%, signal=47%
PIGMENTATION	GOBP_PIGMENTATION		104	0.309712	1.39504	0.0305603	0.101244	1	5375	tags=38%, list=24%, signal=49%
SIGNAL RELEASE	GOBP_SIGNAL_RELEASE		409	0.263451	1.39496	0.00151057	0.101232	1	3577	tags=25%, list=16%, signal=29%
NEGATIVE REGULATION OF CD4 POSITIVE ALPHA BETA T CELL ACTIVATION	GOBP_NEGATIVE_REGULATION_OF_CD4_POSITIVE_ALPHA_BETA_T_CELL_ACTIVATION		30	0.407759	1.39395	0.0945709	0.101817	1	8037	tags=70%, list=35%, signal=108%
CELL SURFACE TOLL LIKE RECEPTOR SIGNALING PATHWAY	GOBP_CELL_SURFACE_TOLL_LIKE_RECEPTOR_SIGNALING_PATHWAY		47	0.369896	1.39386	0.0456204	0.10182	1	4048	tags=26%, list=18%, signal=31%
SKELETAL MUSCLE TISSUE REGENERATION	GOBP_SKELETAL_MUSCLE_TISSUE_REGENERATION		34	0.390742	1.39382	0.076087	0.101793	1	4182	tags=35%, list=18%, signal=43%
RESPONSE TO LEPTIN	GOBP_RESPONSE_TO_LEPTIN		17	0.467182	1.39329	0.0604915	0.102066	1	5440	tags=59%, list=24%, signal=77%
REGULATION OF HORMONE SECRETION	GOBP_REGULATION_OF_HORMONE_SECRETION		204	0.284057	1.39298	0.0216306	0.102203	1	3683	tags=28%, list=16%, signal=33%
POSITIVE REGULATION OF MYOBLAST DIFFERENTIATION	GOBP_POSITIVE_REGULATION_OF_MYOBLAST_DIFFERENTIATION		36	0.38023	1.39284	0.064632	0.10225	1	3962	tags=28%, list=17%, signal=34%
POSITIVE REGULATION OF LIPID BIOSYNTHETIC PROCESS	GOBP_POSITIVE_REGULATION_OF_LIPID_BIOSYNTHETIC_PROCESS		70	0.337295	1.39261	0.0445633	0.102331	1	3494	tags=30%, list=15%, signal=35%
POLYSACCHARIDE CATABOLIC PROCESS	GOBP_POLYSACCHARIDE_CATABOLIC_PROCESS		17	0.46335	1.39245	0.0844278	0.102382	1	4254	tags=35%, list=19%, signal=43%
PHYSIOLOGICAL CARDIAC MUSCLE HYPERTROPHY	GOBP_PHYSIOLOGICAL_CARDIAC_MUSCLE_HYPERTROPHY		22	0.436649	1.39223	0.0867052	0.102487	1	3389	tags=32%, list=15%, signal=37%
REGULATION OF NMDA RECEPTOR ACTIVITY	GOBP_REGULATION_OF_NMDA_RECEPTOR_ACTIVITY		19	0.465318	1.39159	0.0858779	0.102844	1	4761	tags=42%, list=21%, signal=53%
REGULATION OF PROTEIN EXPORT FROM NUCLEUS	GOBP_REGULATION_OF_PROTEIN_EXPORT_FROM_NUCLEUS		32	0.400265	1.39153	0.0763636	0.102829	1	4962	tags=41%, list=22%, signal=52%
NEGATIVE REGULATION OF BINDING	GOBP_NEGATIVE_REGULATION_OF_BINDING		148	0.293286	1.38957	0.020339	0.104036	1	1767	tags=16%, list=8%, signal=17%
PROTEIN COMPLEX OLIGOMERIZATION	GOBP_PROTEIN_COMPLEX_OLIGOMERIZATION		221	0.279003	1.38947	0.00686106	0.104047	1	4986	tags=28%, list=22%, signal=36%
CELLULAR RESPONSE TO REACTIVE OXYGEN SPECIES	GOBP_CELLULAR_RESPONSE_TO_REACTIVE_OXYGEN_SPECIES		133	0.299054	1.38935	0.0251256	0.104062	1	4405	tags=26%, list=19%, signal=32%
NEGATIVE REGULATION OF TRANSCRIPTION REGULATORY REGION DNA BINDING	GOBP_NEGATIVE_REGULATION_OF_TRANSCRIPTION_REGULATORY_REGION_DNA_BINDING		16	0.479514	1.38888	0.0882353	0.104331	1	5037	tags=38%, list=22%, signal=48%
CEREBELLAR CORTEX MORPHOGENESIS	GOBP_CEREBELLAR_CORTEX_MORPHOGENESIS		31	0.401777	1.38857	0.0755396	0.10446	1	3523	tags=35%, list=16%, signal=42%
MIRNA METABOLIC PROCESS	GOBP_MIRNA_METABOLIC_PROCESS		93	0.317599	1.38828	0.0363951	0.104621	1	3218	tags=20%, list=14%, signal=24%
NEURON PROJECTION EXTENSION INVOLVED IN NEURON PROJECTION GUIDANCE	GOBP_NEURON_PROJECTION_EXTENSION_INVOLVED_IN_NEURON_PROJECTION_GUIDANCE		37	0.382221	1.38763	0.0619308	0.104997	1	2810	tags=32%, list=12%, signal=37%
ENDOSOMAL TRANSPORT	GOBP_ENDOSOMAL_TRANSPORT		244	0.276473	1.38756	0.0160772	0.104991	1	3380	tags=24%, list=15%, signal=28%
PROTEIN LOCALIZATION TO NUCLEUS	GOBP_PROTEIN_LOCALIZATION_TO_NUCLEUS		293	0.26973	1.38754	0.0107362	0.10495	1	4841	tags=27%, list=21%, signal=34%
ENDOSOME TO LYSOSOME TRANSPORT	GOBP_ENDOSOME_TO_LYSOSOME_TRANSPORT		69	0.332326	1.38619	0.0525394	0.105773	1	5534	tags=36%, list=24%, signal=48%
POSITIVE REGULATION OF LIPID KINASE ACTIVITY	GOBP_POSITIVE_REGULATION_OF_LIPID_KINASE_ACTIVITY		34	0.37521	1.38598	0.0715532	0.105859	1	551	tags=15%, list=2%, signal=15%
MULTIVESICULAR BODY SORTING PATHWAY	GOBP_MULTIVESICULAR_BODY_SORTING_PATHWAY		48	0.359285	1.38591	0.0683453	0.105852	1	5118	tags=35%, list=23%, signal=46%
POSITIVE REGULATION OF AMIDE METABOLIC PROCESS	GOBP_POSITIVE_REGULATION_OF_AMIDE_METABOLIC_PROCESS		154	0.294588	1.3848	0.0287081	0.106525	1	4783	tags=31%, list=21%, signal=38%
POSITIVE REGULATION OF MACROPHAGE DIFFERENTIATION	GOBP_POSITIVE_REGULATION_OF_MACROPHAGE_DIFFERENTIATION		15	0.484314	1.38391	0.103314	0.107066	1	7151	tags=67%, list=31%, signal=97%
PLACENTA BLOOD VESSEL DEVELOPMENT	GOBP_PLACENTA_BLOOD_VESSEL_DEVELOPMENT		30	0.397855	1.38376	0.0960854	0.107118	1	3720	tags=30%, list=16%, signal=36%
REGULATION OF EPIDERMIS DEVELOPMENT	GOBP_REGULATION_OF_EPIDERMIS_DEVELOPMENT		58	0.344664	1.38375	0.0558292	0.107061	1	3388	tags=26%, list=15%, signal=30%
TRANSLATIONAL INITIATION	GOBP_TRANSLATIONAL_INITIATION		115	0.305232	1.38363	0.0241379	0.10709	1	5669	tags=32%, list=25%, signal=43%
ORGANOPHOSPHATE ESTER TRANSPORT	GOBP_ORGANOPHOSPHATE_ESTER_TRANSPORT		129	0.295482	1.38302	0.0317195	0.107431	1	4173	tags=26%, list=18%, signal=32%
NEGATIVE REGULATION OF ALPHA BETA T CELL ACTIVATION	GOBP_NEGATIVE_REGULATION_OF_ALPHA_BETA_T_CELL_ACTIVATION		40	0.37303	1.38267	0.0672566	0.10762	1	8037	tags=65%, list=35%, signal=100%
NEGATIVE REGULATION OF GLIAL CELL DIFFERENTIATION	GOBP_NEGATIVE_REGULATION_OF_GLIAL_CELL_DIFFERENTIATION		19	0.452426	1.38234	0.103383	0.107793	1	3922	tags=32%, list=17%, signal=38%
DETECTION OF MECHANICAL STIMULUS INVOLVED IN SENSORY PERCEPTION	GOBP_DETECTION_OF_MECHANICAL_STIMULUS_INVOLVED_IN_SENSORY_PERCEPTION		29	0.406918	1.38212	0.0820895	0.10791	1	2732	tags=34%, list=12%, signal=39%
REGULATION OF AUTOPHAGY	GOBP_REGULATION_OF_AUTOPHAGY		331	0.264838	1.38198	0.00769231	0.107948	1	5009	tags=31%, list=22%, signal=40%
REGULATION OF EXTRINSIC APOPTOTIC SIGNALING PATHWAY IN ABSENCE OF LIGAND	GOBP_REGULATION_OF_EXTRINSIC_APOPTOTIC_SIGNALING_PATHWAY_IN_ABSENCE_OF_LIGAND		38	0.370134	1.38077	0.0769231	0.108727	1	4245	tags=34%, list=19%, signal=42%
SYNAPSE ASSEMBLY	GOBP_SYNAPSE_ASSEMBLY		179	0.286062	1.38067	0.0226537	0.108722	1	5089	tags=32%, list=22%, signal=41%
POSITIVE REGULATION OF ATP DEPENDENT ACTIVITY	GOBP_POSITIVE_REGULATION_OF_ATP_DEPENDENT_ACTIVITY		42	0.369192	1.38026	0.0777577	0.108961	1	5836	tags=38%, list=26%, signal=51%
REGULATION OF STEROID HORMONE BIOSYNTHETIC PROCESS	GOBP_REGULATION_OF_STEROID_HORMONE_BIOSYNTHETIC_PROCESS		16	0.464795	1.38012	0.0807692	0.109	1	3283	tags=44%, list=14%, signal=51%
NUCLEAR MEMBRANE ORGANIZATION	GOBP_NUCLEAR_MEMBRANE_ORGANIZATION		43	0.36748	1.37967	0.0622711	0.109269	1	3681	tags=33%, list=16%, signal=39%
REGULATION OF ENDOCRINE PROCESS	GOBP_REGULATION_OF_ENDOCRINE_PROCESS		31	0.392584	1.37891	0.0801457	0.109731	1	3087	tags=29%, list=14%, signal=34%
REGULATION OF MONOOXYGENASE ACTIVITY	GOBP_REGULATION_OF_MONOOXYGENASE_ACTIVITY		44	0.368826	1.37852	0.0587121	0.109947	1	6271	tags=45%, list=28%, signal=63%
NEUROMUSCULAR PROCESS	GOBP_NEUROMUSCULAR_PROCESS		128	0.304508	1.37827	0.0344234	0.110067	1	3841	tags=26%, list=17%, signal=31%
CELLULAR RESPONSE TO DEXAMETHASONE STIMULUS	GOBP_CELLULAR_RESPONSE_TO_DEXAMETHASONE_STIMULUS		25	0.418217	1.37789	0.0818182	0.110301	1	4868	tags=48%, list=21%, signal=61%
REGULATION OF HIPPO SIGNALING	GOBP_REGULATION_OF_HIPPO_SIGNALING		24	0.4217	1.37728	0.101923	0.110682	1	2494	tags=29%, list=11%, signal=33%
PROTEIN O LINKED GLYCOSYLATION	GOBP_PROTEIN_O_LINKED_GLYCOSYLATION		97	0.313693	1.37671	0.0347826	0.111031	1	4525	tags=31%, list=20%, signal=38%
RESPONSE TO CARBOHYDRATE	GOBP_RESPONSE_TO_CARBOHYDRATE		194	0.281379	1.37594	0.0165016	0.111481	1	5026	tags=32%, list=22%, signal=41%
PROTEIN LOCALIZATION TO CELL CELL JUNCTION	GOBP_PROTEIN_LOCALIZATION_TO_CELL_CELL_JUNCTION		21	0.421666	1.37553	0.0812721	0.111714	1	4307	tags=33%, list=19%, signal=41%
RESPONSE TO HYDROGEN PEROXIDE	GOBP_RESPONSE_TO_HYDROGEN_PEROXIDE		116	0.306072	1.37469	0.0253378	0.112218	1	4439	tags=26%, list=20%, signal=32%
LOCOMOTORY BEHAVIOR	GOBP_LOCOMOTORY_BEHAVIOR		164	0.288496	1.37419	0.0240964	0.112517	1	2925	tags=20%, list=13%, signal=23%
ORGANELLE MEMBRANE FUSION	GOBP_ORGANELLE_MEMBRANE_FUSION		120	0.301483	1.37367	0.0299296	0.112821	1	3442	tags=25%, list=15%, signal=29%
LIMBIC SYSTEM DEVELOPMENT	GOBP_LIMBIC_SYSTEM_DEVELOPMENT		89	0.319843	1.37352	0.0355872	0.112874	1	3572	tags=30%, list=16%, signal=36%
CELLULAR RESPONSE TO OSMOTIC STRESS	GOBP_CELLULAR_RESPONSE_TO_OSMOTIC_STRESS		49	0.354318	1.37326	0.056338	0.11298	1	5451	tags=41%, list=24%, signal=54%
REGULATION OF INTRACELLULAR PROTEIN TRANSPORT	GOBP_REGULATION_OF_INTRACELLULAR_PROTEIN_TRANSPORT		215	0.278356	1.37277	0.0167224	0.113307	1	4595	tags=28%, list=20%, signal=35%
POSITIVE REGULATION OF PHOSPHOPROTEIN PHOSPHATASE ACTIVITY	GOBP_POSITIVE_REGULATION_OF_PHOSPHOPROTEIN_PHOSPHATASE_ACTIVITY		20	0.441654	1.37271	0.101313	0.113303	1	5900	tags=55%, list=26%, signal=74%
POTASSIUM ION HOMEOSTASIS	GOBP_POTASSIUM_ION_HOMEOSTASIS		29	0.408027	1.37253	0.0940326	0.113384	1	7664	tags=59%, list=34%, signal=88%
INSULIN LIKE GROWTH FACTOR RECEPTOR SIGNALING PATHWAY	GOBP_INSULIN_LIKE_GROWTH_FACTOR_RECEPTOR_SIGNALING_PATHWAY		43	0.366732	1.37228	0.0769231	0.113513	1	3746	tags=33%, list=16%, signal=39%
NEGATIVE REGULATION OF ESTABLISHMENT OF PROTEIN LOCALIZATION	GOBP_NEGATIVE_REGULATION_OF_ESTABLISHMENT_OF_PROTEIN_LOCALIZATION		116	0.304989	1.37189	0.0265018	0.113743	1	4459	tags=28%, list=20%, signal=35%
POSITIVE REGULATION OF GLYCOLYTIC PROCESS	GOBP_POSITIVE_REGULATION_OF_GLYCOLYTIC_PROCESS		18	0.456892	1.37186	0.110454	0.113708	1	2793	tags=33%, list=12%, signal=38%
PYROPTOSIS	GOBP_PYROPTOSIS		25	0.413396	1.37175	0.108055	0.113722	1	4805	tags=36%, list=21%, signal=46%
ACTIN FILAMENT SEVERING	GOBP_ACTIN_FILAMENT_SEVERING		15	0.472259	1.37146	0.0892193	0.113878	1	2147	tags=27%, list=9%, signal=29%
DE NOVO PROTEIN FOLDING	GOBP_DE_NOVO_PROTEIN_FOLDING		42	0.364042	1.37104	0.0539568	0.114118	1	5721	tags=40%, list=25%, signal=54%
REGULATION OF PROTEOLYSIS INVOLVED IN PROTEIN CATABOLIC PROCESS	GOBP_REGULATION_OF_PROTEOLYSIS_INVOLVED_IN_PROTEIN_CATABOLIC_PROCESS		220	0.275226	1.37059	0.0146341	0.114408	1	4198	tags=25%, list=18%, signal=30%
POSITIVE REGULATION OF INTERLEUKIN 17 PRODUCTION	GOBP_POSITIVE_REGULATION_OF_INTERLEUKIN_17_PRODUCTION		23	0.417841	1.37038	0.112811	0.114492	1	7925	tags=65%, list=35%, signal=100%
SIGNAL TRANSDUCTION IN ABSENCE OF LIGAND	GOBP_SIGNAL_TRANSDUCTION_IN_ABSENCE_OF_LIGAND		56	0.344858	1.37021	0.0550622	0.114559	1	4360	tags=30%, list=19%, signal=37%
REGULATION OF CELLULAR RESPONSE TO INSULIN STIMULUS	GOBP_REGULATION_OF_CELLULAR_RESPONSE_TO_INSULIN_STIMULUS		66	0.333322	1.36906	0.0461538	0.11539	1	4643	tags=35%, list=20%, signal=44%
EMBRYONIC HINDLIMB MORPHOGENESIS	GOBP_EMBRYONIC_HINDLIMB_MORPHOGENESIS		25	0.417931	1.36902	0.0819367	0.115354	1	4285	tags=44%, list=19%, signal=54%
AUTOPHAGOSOME MATURATION	GOBP_AUTOPHAGOSOME_MATURATION		61	0.336369	1.36874	0.0552585	0.11551	1	3524	tags=25%, list=16%, signal=29%
REGULATION OF LIPID LOCALIZATION	GOBP_REGULATION_OF_LIPID_LOCALIZATION		132	0.296675	1.36873	0.0236487	0.11545	1	4534	tags=30%, list=20%, signal=38%
REGULATION OF BICELLULAR TIGHT JUNCTION ASSEMBLY	GOBP_REGULATION_OF_BICELLULAR_TIGHT_JUNCTION_ASSEMBLY		19	0.454128	1.36812	0.0969582	0.115856	1	4412	tags=47%, list=19%, signal=59%
MUSCLE CELL APOPTOTIC PROCESS	GOBP_MUSCLE_CELL_APOPTOTIC_PROCESS		68	0.331563	1.3678	0.0469314	0.116038	1	7177	tags=51%, list=32%, signal=75%
DETECTION OF ABIOTIC STIMULUS	GOBP_DETECTION_OF_ABIOTIC_STIMULUS		102	0.314268	1.36661	0.0374787	0.116786	1	6372	tags=45%, list=28%, signal=62%
DETOXIFICATION	GOBP_DETOXIFICATION		107	0.306918	1.36625	0.0478633	0.117001	1	2958	tags=23%, list=13%, signal=27%
CATECHOL CONTAINING COMPOUND METABOLIC PROCESS	GOBP_CATECHOL_CONTAINING_COMPOUND_METABOLIC_PROCESS		45	0.359268	1.36614	0.0747826	0.117016	1	6660	tags=53%, list=29%, signal=75%
REGULATION OF CYCLIN DEPENDENT PROTEIN KINASE ACTIVITY	GOBP_REGULATION_OF_CYCLIN_DEPENDENT_PROTEIN_KINASE_ACTIVITY		97	0.310858	1.36388	0.043088	0.118652	1	3662	tags=25%, list=16%, signal=29%
MULTICELLULAR ORGANISMAL MOVEMENT	GOBP_MULTICELLULAR_ORGANISMAL_MOVEMENT		47	0.350238	1.36383	0.0615114	0.118628	1	3759	tags=32%, list=17%, signal=38%
HINDLIMB MORPHOGENESIS	GOBP_HINDLIMB_MORPHOGENESIS		31	0.387687	1.36318	0.0860806	0.119044	1	4285	tags=35%, list=19%, signal=44%
POSITIVE REGULATION OF AXONOGENESIS	GOBP_POSITIVE_REGULATION_OF_AXONOGENESIS		73	0.325078	1.36307	0.0460177	0.119065	1	2210	tags=22%, list=10%, signal=24%
REGULATION OF CELL GROWTH INVOLVED IN CARDIAC MUSCLE CELL DEVELOPMENT	GOBP_REGULATION_OF_CELL_GROWTH_INVOLVED_IN_CARDIAC_MUSCLE_CELL_DEVELOPMENT		16	0.465541	1.36305	0.118447	0.119011	1	3389	tags=31%, list=15%, signal=37%
EMBRYONIC HEART TUBE DEVELOPMENT	GOBP_EMBRYONIC_HEART_TUBE_DEVELOPMENT		72	0.324103	1.36239	0.0482143	0.119437	1	3805	tags=28%, list=17%, signal=33%
REGULATION OF DNA BINDING	GOBP_REGULATION_OF_DNA_BINDING		112	0.302083	1.36086	0.0303541	0.120495	1	6456	tags=40%, list=28%, signal=56%
CELLULAR RESPONSE TO CAMP	GOBP_CELLULAR_RESPONSE_TO_CAMP		49	0.347103	1.36047	0.060177	0.120722	1	995	tags=16%, list=4%, signal=17%
RESPONSE TO ACETYLCHOLINE	GOBP_RESPONSE_TO_ACETYLCHOLINE		27	0.40667	1.35965	0.0887097	0.121314	1	3979	tags=37%, list=18%, signal=45%
COLUMNAR CUBOIDAL EPITHELIAL CELL DIFFERENTIATION	GOBP_COLUMNAR_CUBOIDAL_EPITHELIAL_CELL_DIFFERENTIATION		93	0.30644	1.35938	0.0408497	0.121458	1	4409	tags=32%, list=19%, signal=40%
INTERLEUKIN 17 PRODUCTION	GOBP_INTERLEUKIN_17_PRODUCTION		37	0.375655	1.35926	0.0678899	0.121481	1	8037	tags=62%, list=35%, signal=96%
NEURON DEATH IN RESPONSE TO OXIDATIVE STRESS	GOBP_NEURON_DEATH_IN_RESPONSE_TO_OXIDATIVE_STRESS		33	0.376808	1.35796	0.0977444	0.12241	1	5440	tags=48%, list=24%, signal=64%
POSITIVE REGULATION OF TRANSCRIPTION FROM RNA POLYMERASE II PROMOTER IN RESPONSE TO STRESS	GOBP_POSITIVE_REGULATION_OF_TRANSCRIPTION_FROM_RNA_POLYMERASE_II_PROMOTER_IN_RESPONSE_TO_STRESS		17	0.456574	1.3579	0.103512	0.122383	1	2123	tags=24%, list=9%, signal=26%
CATECHOL CONTAINING COMPOUND BIOSYNTHETIC PROCESS	GOBP_CATECHOL_CONTAINING_COMPOUND_BIOSYNTHETIC_PROCESS		17	0.460739	1.35771	0.109641	0.122458	1	6169	tags=59%, list=27%, signal=81%
CELL MATURATION	GOBP_CELL_MATURATION		150	0.284581	1.35768	0.0219966	0.122422	1	4245	tags=30%, list=19%, signal=37%
HINDBRAIN MORPHOGENESIS	GOBP_HINDBRAIN_MORPHOGENESIS		40	0.370089	1.35728	0.0599613	0.122687	1	3523	tags=30%, list=16%, signal=35%
C21 STEROID HORMONE BIOSYNTHETIC PROCESS	GOBP_C21_STEROID_HORMONE_BIOSYNTHETIC_PROCESS		16	0.4524	1.3572	0.12406	0.12268	1	3507	tags=38%, list=15%, signal=44%
INTESTINAL EPITHELIAL CELL DIFFERENTIATION	GOBP_INTESTINAL_EPITHELIAL_CELL_DIFFERENTIATION		21	0.43088	1.35663	0.101695	0.12304	1	5189	tags=57%, list=23%, signal=74%
SECRETORY GRANULE ORGANIZATION	GOBP_SECRETORY_GRANULE_ORGANIZATION		53	0.345118	1.35646	0.0778985	0.123108	1	2479	tags=23%, list=11%, signal=25%
REGULATION OF TOLL LIKE RECEPTOR SIGNALING PATHWAY	GOBP_REGULATION_OF_TOLL_LIKE_RECEPTOR_SIGNALING_PATHWAY		29	0.396795	1.35636	0.0790441	0.12312	1	4658	tags=41%, list=21%, signal=52%
CELL FATE DETERMINATION	GOBP_CELL_FATE_DETERMINATION		33	0.387965	1.35611	0.0897196	0.123261	1	6973	tags=52%, list=31%, signal=74%
RESPONSE TO ALCOHOL	GOBP_RESPONSE_TO_ALCOHOL		211	0.276239	1.35588	0.0196721	0.123385	1	5080	tags=31%, list=22%, signal=40%
RESPONSE TO STARVATION	GOBP_RESPONSE_TO_STARVATION		191	0.274632	1.35566	0.0243112	0.123475	1	4245	tags=28%, list=19%, signal=34%
DEPHOSPHORYLATION	GOBP_DEPHOSPHORYLATION		318	0.262883	1.35502	0.00636943	0.123902	1	4503	tags=28%, list=20%, signal=34%
REGULATION OF B CELL DIFFERENTIATION	GOBP_REGULATION_OF_B_CELL_DIFFERENTIATION		32	0.385933	1.35483	0.1	0.12399	1	4383	tags=34%, list=19%, signal=43%
REGULATION OF TYPE 2 IMMUNE RESPONSE	GOBP_REGULATION_OF_TYPE_2_IMMUNE_RESPONSE		28	0.394902	1.35457	0.0867993	0.124129	1	7505	tags=68%, list=33%, signal=101%
REGULATION OF ACTIVIN RECEPTOR SIGNALING PATHWAY	GOBP_REGULATION_OF_ACTIVIN_RECEPTOR_SIGNALING_PATHWAY		23	0.414836	1.35455	0.111321	0.124077	1	4967	tags=48%, list=22%, signal=61%
MAMMARY GLAND ALVEOLUS DEVELOPMENT	GOBP_MAMMARY_GLAND_ALVEOLUS_DEVELOPMENT		18	0.442489	1.35453	0.123845	0.124028	1	2496	tags=33%, list=11%, signal=37%
NLS BEARING PROTEIN IMPORT INTO NUCLEUS	GOBP_NLS_BEARING_PROTEIN_IMPORT_INTO_NUCLEUS		19	0.432548	1.35438	0.104869	0.124089	1	709	tags=16%, list=3%, signal=16%
EXPLORATION BEHAVIOR	GOBP_EXPLORATION_BEHAVIOR		24	0.420156	1.35424	0.0979284	0.124131	1	2925	tags=25%, list=13%, signal=29%
ESTABLISHMENT OF CELL POLARITY	GOBP_ESTABLISHMENT_OF_CELL_POLARITY		152	0.288362	1.35421	0.0218487	0.124094	1	1742	tags=16%, list=8%, signal=18%
DENDRITIC CELL MIGRATION	GOBP_DENDRITIC_CELL_MIGRATION		33	0.382939	1.35421	0.0803738	0.124028	1	7661	tags=61%, list=34%, signal=91%
MITOCHONDRIAL DEPOLARIZATION	GOBP_MITOCHONDRIAL_DEPOLARIZATION		21	0.431159	1.35387	0.117431	0.12424	1	1715	tags=24%, list=8%, signal=26%
GLYCOPROTEIN METABOLIC PROCESS	GOBP_GLYCOPROTEIN_METABOLIC_PROCESS		363	0.257533	1.35363	0.0046083	0.12435	1	4634	tags=27%, list=20%, signal=33%
REGULATION OF MICROTUBULE BASED PROCESS	GOBP_REGULATION_OF_MICROTUBULE_BASED_PROCESS		237	0.26642	1.35282	0.0190779	0.124899	1	3858	tags=25%, list=17%, signal=30%
NEGATIVE REGULATION OF TISSUE REMODELING	GOBP_NEGATIVE_REGULATION_OF_TISSUE_REMODELING		19	0.454199	1.35275	0.107505	0.124881	1	3233	tags=32%, list=14%, signal=37%
POSITIVE REGULATION OF RECEPTOR MEDIATED ENDOCYTOSIS	GOBP_POSITIVE_REGULATION_OF_RECEPTOR_MEDIATED_ENDOCYTOSIS		50	0.356006	1.35263	0.0585009	0.124911	1	4354	tags=42%, list=19%, signal=52%
INTRACELLULAR ESTROGEN RECEPTOR SIGNALING PATHWAY	GOBP_INTRACELLULAR_ESTROGEN_RECEPTOR_SIGNALING_PATHWAY		50	0.350062	1.35211	0.0750916	0.125239	1	4717	tags=32%, list=21%, signal=40%
NEGATIVE REGULATION OF GLIOGENESIS	GOBP_NEGATIVE_REGULATION_OF_GLIOGENESIS		32	0.383381	1.35194	0.0873606	0.125301	1	3922	tags=25%, list=17%, signal=30%
REGULATION OF PHOSPHATIDYLINOSITOL 3 KINASE ACTIVITY	GOBP_REGULATION_OF_PHOSPHATIDYLINOSITOL_3_KINASE_ACTIVITY		41	0.362154	1.35194	0.0792793	0.125236	1	1716	tags=17%, list=8%, signal=18%
NUCLEAR TRANSCRIBED MRNA CATABOLIC PROCESS DEADENYLATION DEPENDENT DECAY	GOBP_NUCLEAR_TRANSCRIBED_MRNA_CATABOLIC_PROCESS_DEADENYLATION_DEPENDENT_DECAY		66	0.330939	1.3519	0.0538194	0.125203	1	4949	tags=33%, list=22%, signal=42%
MATERNAL PROCESS INVOLVED IN FEMALE PREGNANCY	GOBP_MATERNAL_PROCESS_INVOLVED_IN_FEMALE_PREGNANCY		52	0.344888	1.35178	0.0630473	0.12522	1	3525	tags=29%, list=16%, signal=34%
PROTEIN FOLDING	GOBP_PROTEIN_FOLDING		199	0.276064	1.35157	0.0242718	0.12534	1	5762	tags=31%, list=25%, signal=41%
CYTOSOLIC TRANSPORT	GOBP_CYTOSOLIC_TRANSPORT		179	0.279398	1.35145	0.0287081	0.125375	1	3825	tags=26%, list=17%, signal=31%
RESPONSE TO HYPEROXIA	GOBP_RESPONSE_TO_HYPEROXIA		17	0.458845	1.35124	0.120438	0.125504	1	5022	tags=53%, list=22%, signal=68%
VACUOLAR LOCALIZATION	GOBP_VACUOLAR_LOCALIZATION		82	0.315012	1.35107	0.0502513	0.125595	1	5779	tags=39%, list=25%, signal=52%
NEGATIVE REGULATION OF DNA BINDING	GOBP_NEGATIVE_REGULATION_OF_DNA_BINDING		48	0.348214	1.35104	0.0945455	0.125551	1	6923	tags=40%, list=30%, signal=57%
NEGATIVE REGULATION OF INTRACELLULAR PROTEIN TRANSPORT	GOBP_NEGATIVE_REGULATION_OF_INTRACELLULAR_PROTEIN_TRANSPORT		42	0.359718	1.35065	0.0703422	0.125809	1	4175	tags=29%, list=18%, signal=35%
REGULATION OF ADENYLATE CYCLASE ACTIVITY	GOBP_REGULATION_OF_ADENYLATE_CYCLASE_ACTIVITY		43	0.357415	1.3502	0.0877514	0.126098	1	5210	tags=42%, list=23%, signal=54%
NEGATIVE REGULATION OF MAPK CASCADE	GOBP_NEGATIVE_REGULATION_OF_MAPK_CASCADE		159	0.284474	1.35019	0.0299501	0.126045	1	3809	tags=25%, list=17%, signal=29%
POSITIVE REGULATION OF CHROMATIN ORGANIZATION	GOBP_POSITIVE_REGULATION_OF_CHROMATIN_ORGANIZATION		16	0.46242	1.35005	0.127042	0.126087	1	4821	tags=38%, list=21%, signal=48%
REGULATION OF T CELL APOPTOTIC PROCESS	GOBP_REGULATION_OF_T_CELL_APOPTOTIC_PROCESS		35	0.377201	1.34981	0.0987433	0.126227	1	5388	tags=34%, list=24%, signal=45%
LABYRINTHINE LAYER DEVELOPMENT	GOBP_LABYRINTHINE_LAYER_DEVELOPMENT		43	0.357986	1.34971	0.0783242	0.126246	1	4409	tags=30%, list=19%, signal=37%
RESPONSE TO VITAMIN D	GOBP_RESPONSE_TO_VITAMIN_D		33	0.37726	1.34946	0.0943396	0.126392	1	3525	tags=27%, list=16%, signal=32%
NEGATIVE REGULATION OF RECEPTOR SIGNALING PATHWAY VIA STAT	GOBP_NEGATIVE_REGULATION_OF_RECEPTOR_SIGNALING_PATHWAY_VIA_STAT		29	0.396602	1.34914	0.0965392	0.126567	1	4944	tags=34%, list=22%, signal=44%
RESPONSE TO EXTRACELLULAR STIMULUS	GOBP_RESPONSE_TO_EXTRACELLULAR_STIMULUS		434	0.25343	1.34914	0.0132939	0.126503	1	5147	tags=30%, list=23%, signal=39%
MULTICELLULAR ORGANISMAL LEVEL CHEMICAL HOMEOSTASIS	GOBP_MULTICELLULAR_ORGANISMAL_LEVEL_CHEMICAL_HOMEOSTASIS		48	0.351712	1.34901	0.0734463	0.126552	1	4180	tags=33%, list=18%, signal=41%
GLUCOCORTICOID METABOLIC PROCESS	GOBP_GLUCOCORTICOID_METABOLIC_PROCESS		19	0.448476	1.34839	0.112319	0.126973	1	3283	tags=32%, list=14%, signal=37%
TONGUE DEVELOPMENT	GOBP_TONGUE_DEVELOPMENT		17	0.454697	1.34825	0.114786	0.12702	1	1716	tags=24%, list=8%, signal=25%
SIGNAL TRANSDUCTION IN RESPONSE TO DNA DAMAGE	GOBP_SIGNAL_TRANSDUCTION_IN_RESPONSE_TO_DNA_DAMAGE		179	0.276123	1.34795	0.0347682	0.127174	1	5809	tags=35%, list=26%, signal=47%
POSITIVE REGULATION OF CYTOSOLIC CALCIUM ION CONCENTRATION INVOLVED IN PHOSPHOLIPASE C ACTIVATING G PROTEIN COUPLED SIGNALING PATHWAY	GOBP_POSITIVE_REGULATION_OF_CYTOSOLIC_CALCIUM_ION_CONCENTRATION_INVOLVED_IN_PHOSPHOLIPASE_C_ACTIVATING_G_PROTEIN_COUPLED_SIGNALING_PATHWAY		26	0.401315	1.34709	0.0917431	0.127778	1	5913	tags=54%, list=26%, signal=73%
NADPH REGENERATION	GOBP_NADPH_REGENERATION		21	0.425093	1.34704	0.106383	0.127753	1	2420	tags=29%, list=11%, signal=32%
SENSORY PERCEPTION OF TEMPERATURE STIMULUS	GOBP_SENSORY_PERCEPTION_OF_TEMPERATURE_STIMULUS		22	0.41676	1.34683	0.118321	0.127879	1	4793	tags=45%, list=21%, signal=58%
NEGATIVE REGULATION OF I KAPPAB KINASE NF KAPPAB SIGNALING	GOBP_NEGATIVE_REGULATION_OF_I_KAPPAB_KINASE_NF_KAPPAB_SIGNALING		45	0.355765	1.34646	0.0851852	0.128119	1	5092	tags=33%, list=22%, signal=43%
EMBRYONIC PATTERN SPECIFICATION	GOBP_EMBRYONIC_PATTERN_SPECIFICATION		56	0.338543	1.34624	0.0805861	0.128245	1	4409	tags=34%, list=19%, signal=42%
MICROTUBULE POLYMERIZATION OR DEPOLYMERIZATION	GOBP_MICROTUBULE_POLYMERIZATION_OR_DEPOLYMERIZATION		122	0.29616	1.34614	0.0397112	0.128259	1	3839	tags=25%, list=17%, signal=30%
POSITIVE REGULATION OF TRANSLATION	GOBP_POSITIVE_REGULATION_OF_TRANSLATION		129	0.29091	1.34569	0.0309811	0.128569	1	4949	tags=30%, list=22%, signal=38%
POSITIVE T CELL SELECTION	GOBP_POSITIVE_T_CELL_SELECTION		37	0.371438	1.3449	0.0865724	0.129144	1	8037	tags=62%, list=35%, signal=96%
ENDOSOME TO LYSOSOME TRANSPORT VIA MULTIVESICULAR BODY SORTING PATHWAY	GOBP_ENDOSOME_TO_LYSOSOME_TRANSPORT_VIA_MULTIVESICULAR_BODY_SORTING_PATHWAY		17	0.449441	1.34485	0.118705	0.129119	1	2085	tags=24%, list=9%, signal=26%
NEGATIVE REGULATION OF AMIDE METABOLIC PROCESS	GOBP_NEGATIVE_REGULATION_OF_AMIDE_METABOLIC_PROCESS		222	0.269797	1.34484	0.019802	0.129063	1	4949	tags=28%, list=22%, signal=35%
PURINE NUCLEOSIDE METABOLIC PROCESS	GOBP_PURINE_NUCLEOSIDE_METABOLIC_PROCESS		24	0.41238	1.34404	0.10987	0.12965	1	6540	tags=54%, list=29%, signal=76%
METENCEPHALON DEVELOPMENT	GOBP_METENCEPHALON_DEVELOPMENT		99	0.301052	1.3438	0.0350877	0.129777	1	4245	tags=29%, list=19%, signal=36%
REGULATION OF T HELPER 17 TYPE IMMUNE RESPONSE	GOBP_REGULATION_OF_T_HELPER_17_TYPE_IMMUNE_RESPONSE		25	0.404517	1.3434	0.114603	0.130023	1	8037	tags=64%, list=35%, signal=99%
NEGATIVE REGULATION OF STEROID METABOLIC PROCESS	GOBP_NEGATIVE_REGULATION_OF_STEROID_METABOLIC_PROCESS		24	0.405331	1.34317	0.112595	0.130159	1	4431	tags=42%, list=20%, signal=52%
POST EMBRYONIC ANIMAL ORGAN DEVELOPMENT	GOBP_POST_EMBRYONIC_ANIMAL_ORGAN_DEVELOPMENT		17	0.453888	1.34316	0.118397	0.130099	1	4143	tags=41%, list=18%, signal=50%
MAST CELL MIGRATION	GOBP_MAST_CELL_MIGRATION		15	0.463944	1.34309	0.121569	0.130078	1	7989	tags=80%, list=35%, signal=123%
POSITIVE REGULATION OF UBIQUITIN DEPENDENT PROTEIN CATABOLIC PROCESS	GOBP_POSITIVE_REGULATION_OF_UBIQUITIN_DEPENDENT_PROTEIN_CATABOLIC_PROCESS		109	0.302378	1.34295	0.0416667	0.130134	1	4502	tags=28%, list=20%, signal=34%
POSITIVE REGULATION OF RESPONSE TO ENDOPLASMIC RETICULUM STRESS	GOBP_POSITIVE_REGULATION_OF_RESPONSE_TO_ENDOPLASMIC_RETICULUM_STRESS		35	0.377181	1.34259	0.0954199	0.130337	1	908	tags=14%, list=4%, signal=15%
CENTRAL NERVOUS SYSTEM NEURON AXONOGENESIS	GOBP_CENTRAL_NERVOUS_SYSTEM_NEURON_AXONOGENESIS		36	0.371562	1.3424	0.099115	0.130433	1	4793	tags=33%, list=21%, signal=42%
REGULATION OF MONOATOMIC ANION TRANSPORT	GOBP_REGULATION_OF_MONOATOMIC_ANION_TRANSPORT		17	0.438962	1.342	0.104869	0.130682	1	3560	tags=29%, list=16%, signal=35%
HOMOPHILIC CELL ADHESION VIA PLASMA MEMBRANE ADHESION MOLECULES	GOBP_HOMOPHILIC_CELL_ADHESION_VIA_PLASMA_MEMBRANE_ADHESION_MOLECULES		155	0.280764	1.34199	0.0356537	0.130631	1	4656	tags=26%, list=21%, signal=32%
RESPONSE TO GROWTH HORMONE	GOBP_RESPONSE_TO_GROWTH_HORMONE		28	0.404403	1.3419	0.120301	0.130622	1	7740	tags=68%, list=34%, signal=103%
ICOSANOID METABOLIC PROCESS	GOBP_ICOSANOID_METABOLIC_PROCESS		95	0.311405	1.34167	0.0559322	0.130738	1	5092	tags=33%, list=22%, signal=42%
NUCLEOSIDE CATABOLIC PROCESS	GOBP_NUCLEOSIDE_CATABOLIC_PROCESS		22	0.416289	1.34148	0.121547	0.130816	1	6892	tags=45%, list=30%, signal=65%
REGULATION OF SPROUTING ANGIOGENESIS	GOBP_REGULATION_OF_SPROUTING_ANGIOGENESIS		42	0.366719	1.34146	0.0956522	0.13077	1	4307	tags=31%, list=19%, signal=38%
CELLULAR RESPONSE TO KETONE	GOBP_CELLULAR_RESPONSE_TO_KETONE		99	0.30632	1.34087	0.0496	0.131189	1	5080	tags=35%, list=22%, signal=45%
REACTIVE OXYGEN SPECIES BIOSYNTHETIC PROCESS	GOBP_REACTIVE_OXYGEN_SPECIES_BIOSYNTHETIC_PROCESS		48	0.344819	1.34053	0.0834915	0.131408	1	3025	tags=25%, list=13%, signal=29%
REGULATION OF RECEPTOR MEDIATED ENDOCYTOSIS	GOBP_REGULATION_OF_RECEPTOR_MEDIATED_ENDOCYTOSIS		104	0.301711	1.34009	0.048414	0.131707	1	4138	tags=32%, list=18%, signal=39%
POSITIVE REGULATION OF VASCULAR ENDOTHELIAL CELL PROLIFERATION	GOBP_POSITIVE_REGULATION_OF_VASCULAR_ENDOTHELIAL_CELL_PROLIFERATION		20	0.427154	1.3398	0.120594	0.131869	1	3063	tags=40%, list=13%, signal=46%
REGULATION OF PROTEIN UBIQUITINATION	GOBP_REGULATION_OF_PROTEIN_UBIQUITINATION		203	0.27328	1.33979	0.0258481	0.131814	1	6052	tags=36%, list=27%, signal=49%
CELLULAR RESPONSE TO REACTIVE NITROGEN SPECIES	GOBP_CELLULAR_RESPONSE_TO_REACTIVE_NITROGEN_SPECIES		16	0.450762	1.3397	0.116323	0.131825	1	3025	tags=38%, list=13%, signal=43%
POSITIVE REGULATION OF ACTIVATED T CELL PROLIFERATION	GOBP_POSITIVE_REGULATION_OF_ACTIVATED_T_CELL_PROLIFERATION		21	0.424803	1.33911	0.109689	0.132252	1	6646	tags=52%, list=29%, signal=74%
LIPOPROTEIN METABOLIC PROCESS	GOBP_LIPOPROTEIN_METABOLIC_PROCESS		127	0.28975	1.33849	0.0506757	0.132688	1	4166	tags=27%, list=18%, signal=33%
CARBOHYDRATE TRANSMEMBRANE TRANSPORT	GOBP_CARBOHYDRATE_TRANSMEMBRANE_TRANSPORT		105	0.301573	1.3384	0.035533	0.132695	1	2732	tags=25%, list=12%, signal=28%
ORGANIC HYDROXY COMPOUND TRANSPORT	GOBP_ORGANIC_HYDROXY_COMPOUND_TRANSPORT		232	0.267997	1.33796	0.0133556	0.133	1	4802	tags=31%, list=21%, signal=38%
REGULATION OF PROTEIN LOCALIZATION TO NUCLEUS	GOBP_REGULATION_OF_PROTEIN_LOCALIZATION_TO_NUCLEUS		126	0.286623	1.3375	0.0369128	0.133278	1	6493	tags=40%, list=29%, signal=55%
RESPONSE TO TYPE I INTERFERON	GOBP_RESPONSE_TO_TYPE_I_INTERFERON		64	0.328977	1.33742	0.0528233	0.133283	1	4379	tags=33%, list=19%, signal=41%
NEGATIVE REGULATION OF CELL CYCLE PROCESS	GOBP_NEGATIVE_REGULATION_OF_CELL_CYCLE_PROCESS		286	0.259674	1.33679	0.0187793	0.133741	1	4294	tags=26%, list=19%, signal=31%
SPINDLE LOCALIZATION	GOBP_SPINDLE_LOCALIZATION		56	0.333853	1.33662	0.0877797	0.133825	1	1107	tags=16%, list=5%, signal=17%
REGULATION OF LIPID METABOLIC PROCESS	GOBP_REGULATION_OF_LIPID_METABOLIC_PROCESS		292	0.259577	1.33659	0.0126382	0.133784	1	5225	tags=30%, list=23%, signal=39%
CELLULAR RESPONSE TO INTERFERON BETA	GOBP_CELLULAR_RESPONSE_TO_INTERFERON_BETA		19	0.434453	1.33648	0.116323	0.133818	1	3984	tags=42%, list=18%, signal=51%
NEGATIVE REGULATION OF LIPID CATABOLIC PROCESS	GOBP_NEGATIVE_REGULATION_OF_LIPID_CATABOLIC_PROCESS		22	0.414328	1.336	0.116152	0.134137	1	5870	tags=45%, list=26%, signal=61%
POSITIVE REGULATION OF VOLTAGE GATED CALCIUM CHANNEL ACTIVITY	GOBP_POSITIVE_REGULATION_OF_VOLTAGE_GATED_CALCIUM_CHANNEL_ACTIVITY		17	0.441401	1.33587	0.122137	0.134173	1	6757	tags=59%, list=30%, signal=84%
VIRAL RELEASE FROM HOST CELL	GOBP_VIRAL_RELEASE_FROM_HOST_CELL		29	0.391427	1.33546	0.0926276	0.134453	1	3181	tags=31%, list=14%, signal=36%
INTRINSIC APOPTOTIC SIGNALING PATHWAY IN RESPONSE TO OXIDATIVE STRESS	GOBP_INTRINSIC_APOPTOTIC_SIGNALING_PATHWAY_IN_RESPONSE_TO_OXIDATIVE_STRESS		43	0.348551	1.33535	0.0831858	0.13447	1	6330	tags=44%, list=28%, signal=61%
TROPHECTODERMAL CELL DIFFERENTIATION	GOBP_TROPHECTODERMAL_CELL_DIFFERENTIATION		15	0.459981	1.33516	0.1527	0.134554	1	5786	tags=53%, list=25%, signal=72%
CELLULAR SENESCENCE	GOBP_CELLULAR_SENESCENCE		92	0.306015	1.33463	0.0496575	0.134923	1	4169	tags=29%, list=18%, signal=36%
RESPONSE TO FUNGUS	GOBP_RESPONSE_TO_FUNGUS		41	0.354774	1.33408	0.079646	0.135327	1	5491	tags=39%, list=24%, signal=51%
GLYCEROPHOSPHOLIPID BIOSYNTHETIC PROCESS	GOBP_GLYCEROPHOSPHOLIPID_BIOSYNTHETIC_PROCESS		202	0.271626	1.33364	0.0271132	0.135633	1	3581	tags=24%, list=16%, signal=28%
REGULATION OF VIRAL GENOME REPLICATION	GOBP_REGULATION_OF_VIRAL_GENOME_REPLICATION		80	0.315248	1.33343	0.0554593	0.13574	1	5284	tags=36%, list=23%, signal=47%
CEREBELLAR CORTEX DEVELOPMENT	GOBP_CEREBELLAR_CORTEX_DEVELOPMENT		44	0.354829	1.33261	0.0969479	0.136417	1	3523	tags=30%, list=16%, signal=35%
C21 STEROID HORMONE METABOLIC PROCESS	GOBP_C21_STEROID_HORMONE_METABOLIC_PROCESS		27	0.387564	1.33205	0.118959	0.136787	1	4074	tags=33%, list=18%, signal=41%
POSITIVE REGULATION OF CELLULAR RESPONSE TO INSULIN STIMULUS	GOBP_POSITIVE_REGULATION_OF_CELLULAR_RESPONSE_TO_INSULIN_STIMULUS		25	0.407541	1.33189	0.110092	0.136848	1	4495	tags=32%, list=20%, signal=40%
EPITHELIAL TUBE FORMATION	GOBP_EPITHELIAL_TUBE_FORMATION		130	0.290225	1.33175	0.0476191	0.136895	1	5034	tags=35%, list=22%, signal=45%
T CELL LINEAGE COMMITMENT	GOBP_T_CELL_LINEAGE_COMMITMENT		28	0.38913	1.33071	0.101064	0.137672	1	8987	tags=71%, list=40%, signal=118%
HIPPOCAMPUS DEVELOPMENT	GOBP_HIPPOCAMPUS_DEVELOPMENT		70	0.320323	1.33052	0.0714286	0.137777	1	3494	tags=30%, list=15%, signal=35%
RESPONSE TO AMPHETAMINE	GOBP_RESPONSE_TO_AMPHETAMINE		27	0.387016	1.33016	0.114286	0.138014	1	6660	tags=48%, list=29%, signal=68%
RESPONSE TO TESTOSTERONE	GOBP_RESPONSE_TO_TESTOSTERONE		40	0.352262	1.32999	0.0885609	0.138083	1	4643	tags=40%, list=20%, signal=50%
REGULATION OF GLIAL CELL DIFFERENTIATION	GOBP_REGULATION_OF_GLIAL_CELL_DIFFERENTIATION		61	0.330829	1.32973	0.0851064	0.138217	1	4181	tags=26%, list=18%, signal=32%
CELLULAR RESPONSE TO STARVATION	GOBP_CELLULAR_RESPONSE_TO_STARVATION		158	0.281165	1.32951	0.0219224	0.138317	1	4245	tags=28%, list=19%, signal=35%
MOTOR BEHAVIOR	GOBP_MOTOR_BEHAVIOR		18	0.438612	1.32942	0.141221	0.138316	1	3761	tags=39%, list=17%, signal=47%
EPITHELIAL CELL CELL ADHESION	GOBP_EPITHELIAL_CELL_CELL_ADHESION		16	0.464495	1.32939	0.126233	0.138275	1	3064	tags=38%, list=13%, signal=43%
EXTRACELLULAR MATRIX DISASSEMBLY	GOBP_EXTRACELLULAR_MATRIX_DISASSEMBLY		52	0.335503	1.32842	0.0883882	0.139042	1	3173	tags=27%, list=14%, signal=31%
NEGATIVE REGULATION OF SMALL MOLECULE METABOLIC PROCESS	GOBP_NEGATIVE_REGULATION_OF_SMALL_MOLECULE_METABOLIC_PROCESS		88	0.304745	1.32829	0.0577933	0.139076	1	4737	tags=32%, list=21%, signal=40%
RESPONSE TO AXON INJURY	GOBP_RESPONSE_TO_AXON_INJURY		77	0.313439	1.32807	0.0707965	0.13918	1	4526	tags=34%, list=20%, signal=42%
NEGATIVE REGULATION OF RESPONSE TO BIOTIC STIMULUS	GOBP_NEGATIVE_REGULATION_OF_RESPONSE_TO_BIOTIC_STIMULUS		113	0.296983	1.32805	0.0607083	0.139139	1	7826	tags=52%, list=34%, signal=79%
CORONARY VASCULATURE DEVELOPMENT	GOBP_CORONARY_VASCULATURE_DEVELOPMENT		47	0.342681	1.32805	0.0788991	0.139072	1	1197	tags=19%, list=5%, signal=20%
POSITIVE REGULATION OF PROTEOLYSIS INVOLVED IN PROTEIN CATABOLIC PROCESS	GOBP_POSITIVE_REGULATION_OF_PROTEOLYSIS_INVOLVED_IN_PROTEIN_CATABOLIC_PROCESS		133	0.285941	1.32797	0.0360825	0.139064	1	4502	tags=26%, list=20%, signal=32%
INTRACELLULAR SODIUM ION HOMEOSTASIS	GOBP_INTRACELLULAR_SODIUM_ION_HOMEOSTASIS		18	0.440739	1.32779	0.130357	0.139173	1	4516	tags=39%, list=20%, signal=49%
PHOSPHOLIPID TRANSLOCATION	GOBP_PHOSPHOLIPID_TRANSLOCATION		47	0.348379	1.32775	0.0871143	0.139136	1	1715	tags=19%, list=8%, signal=21%
MYOTUBE CELL DEVELOPMENT	GOBP_MYOTUBE_CELL_DEVELOPMENT		33	0.373387	1.32727	0.0990991	0.139457	1	6090	tags=45%, list=27%, signal=62%
REGULATION OF SYNAPTIC VESICLE EXOCYTOSIS	GOBP_REGULATION_OF_SYNAPTIC_VESICLE_EXOCYTOSIS		43	0.353329	1.32708	0.103571	0.139533	1	1637	tags=21%, list=7%, signal=23%
[truncated: 1,351 more rows]

## Sheet: GO-CC
NAME	GS.br..follow.link.to.MSigDB	GS.DETAILS	SIZE	ES	NES	NOM.p.val	FDR.q.val	FWER.p.val	RANK.AT.MAX	LEADING.EDGE	X
CONTRACTILE FIBER	GOCC_CONTRACTILE_FIBER	Details ...	205	0.591518	2.90973	0	0	0	3902	tags=54%, list=17%, signal=65%
COLLAGEN CONTAINING EXTRACELLULAR MATRIX	GOCC_COLLAGEN_CONTAINING_EXTRACELLULAR_MATRIX	Details ...	360	0.521793	2.73734	0	0	0	5071	tags=52%, list=22%, signal=67%
I BAND	GOCC_I_BAND	Details ...	126	0.569181	2.62379	0	0	0	4510	tags=55%, list=20%, signal=68%
EXTERNAL ENCAPSULATING STRUCTURE	GOCC_EXTERNAL_ENCAPSULATING_STRUCTURE	Details ...	473	0.467858	2.52246	0	0	0	5089	tags=47%, list=22%, signal=60%
MEMBRANE MICRODOMAIN	GOCC_MEMBRANE_MICRODOMAIN	Details ...	303	0.478075	2.47535	0	0	0	4181	tags=42%, list=18%, signal=51%
ACTIN FILAMENT BUNDLE	GOCC_ACTIN_FILAMENT_BUNDLE	Details ...	70	0.596304	2.4565	0	0	0	2657	tags=47%, list=12%, signal=53%
BASEMENT MEMBRANE	GOCC_BASEMENT_MEMBRANE	Details ...	81	0.556174	2.4298	0	0	0	3371	tags=43%, list=15%, signal=51%
CAVEOLA	GOCC_CAVEOLA	Details ...	81	0.562327	2.4252	0	0	0	3264	tags=51%, list=14%, signal=59%
PLASMA MEMBRANE RAFT	GOCC_PLASMA_MEMBRANE_RAFT	Details ...	110	0.518232	2.36131	0	0	0	3572	tags=45%, list=16%, signal=54%
SARCOLEMMA	GOCC_SARCOLEMMA	Details ...	127	0.514747	2.35865	0	0	0	2538	tags=35%, list=11%, signal=39%
ACTOMYOSIN	GOCC_ACTOMYOSIN	Details ...	70	0.566697	2.33878	0	0	0	3396	tags=49%, list=15%, signal=57%
PROTEIN COMPLEX INVOLVED IN CELL ADHESION	GOCC_PROTEIN_COMPLEX_INVOLVED_IN_CELL_ADHESION	Details ...	56	0.586525	2.33622	0	0	0	3037	tags=43%, list=13%, signal=49%
LAMELLIPODIUM	GOCC_LAMELLIPODIUM	Details ...	196	0.46535	2.2997	0	0	0	3086	tags=33%, list=14%, signal=38%
ENDOPLASMIC RETICULUM LUMEN	GOCC_ENDOPLASMIC_RETICULUM_LUMEN	Details ...	270	0.445051	2.29321	0	0	0	4560	tags=41%, list=20%, signal=51%
PLATELET ALPHA GRANULE	GOCC_PLATELET_ALPHA_GRANULE	Details ...	81	0.540562	2.28097	0	0	0	3792	tags=47%, list=17%, signal=56%
INTEGRIN COMPLEX	GOCC_INTEGRIN_COMPLEX	Details ...	31	0.654068	2.27425	0	0	0	3469	tags=48%, list=15%, signal=57%
CELL SUBSTRATE JUNCTION	GOCC_CELL_SUBSTRATE_JUNCTION	Details ...	425	0.428923	2.27217	0	0	0	3941	tags=35%, list=17%, signal=41%
EXTERNAL SIDE OF PLASMA MEMBRANE	GOCC_EXTERNAL_SIDE_OF_PLASMA_MEMBRANE	Details ...	343	0.433064	2.26049	0	6.57109e-05	0.001	5740	tags=43%, list=25%, signal=56%
GTPASE COMPLEX	GOCC_GTPASE_COMPLEX	Details ...	27	0.664782	2.25369	0	6.22524e-05	0.001	3159	tags=56%, list=14%, signal=64%
COMPLEX OF COLLAGEN TRIMERS	GOCC_COMPLEX_OF_COLLAGEN_TRIMERS	Details ...	21	0.716326	2.23648	0	5.91398e-05	0.001	3355	tags=67%, list=15%, signal=78%
ACTIN CYTOSKELETON	GOCC_ACTIN_CYTOSKELETON		448	0.412442	2.21514	0	5.63236e-05	0.001	3597	tags=33%, list=16%, signal=38%
A BAND	GOCC_A_BAND		26	0.656072	2.21364	0	5.37634e-05	0.001	4073	tags=65%, list=18%, signal=80%
MYOFILAMENT	GOCC_MYOFILAMENT		18	0.73515	2.20158	0	0.000103223	0.002	3526	tags=78%, list=16%, signal=92%
STRIATED MUSCLE THIN FILAMENT	GOCC_STRIATED_MUSCLE_THIN_FILAMENT		15	0.771199	2.19477	0	0.000148561	0.003	4401	tags=87%, list=19%, signal=107%
INTERCALATED DISC	GOCC_INTERCALATED_DISC		47	0.565387	2.17553	0	0.000195	0.004	5863	tags=55%, list=26%, signal=74%
DYSTROPHIN ASSOCIATED GLYCOPROTEIN COMPLEX	GOCC_DYSTROPHIN_ASSOCIATED_GLYCOPROTEIN_COMPLEX		17	0.704303	2.12108	0	0.000337066	0.007	1179	tags=41%, list=5%, signal=43%
CELL LEADING EDGE	GOCC_CELL_LEADING_EDGE		402	0.394546	2.11947	0	0.000324582	0.007	3859	tags=33%, list=17%, signal=39%
HETEROTRIMERIC G PROTEIN COMPLEX	GOCC_HETEROTRIMERIC_G_PROTEIN_COMPLEX		21	0.659529	2.10805	0	0.000495783	0.011	3979	tags=57%, list=18%, signal=69%
PHOSPHATASE COMPLEX	GOCC_PHOSPHATASE_COMPLEX		52	0.532577	2.09701	0	0.000525904	0.012	3067	tags=38%, list=14%, signal=44%
PLATELET ALPHA GRANULE MEMBRANE	GOCC_PLATELET_ALPHA_GRANULE_MEMBRANE		16	0.721723	2.09571	0	0.000508374	0.012	3792	tags=63%, list=17%, signal=75%
CELL CELL CONTACT ZONE	GOCC_CELL_CELL_CONTACT_ZONE		68	0.501517	2.07572	0	0.000773166	0.019	2433	tags=32%, list=11%, signal=36%
COLLAGEN TRIMER	GOCC_COLLAGEN_TRIMER		76	0.489948	2.06328	0	0.000865637	0.022	5071	tags=54%, list=22%, signal=69%
GLYCOPROTEIN COMPLEX	GOCC_GLYCOPROTEIN_COMPLEX		19	0.666212	2.04307	0	0.000913343	0.024	1179	tags=37%, list=5%, signal=39%
RECEPTOR COMPLEX	GOCC_RECEPTOR_COMPLEX		365	0.375435	1.99702	0	0.00166653	0.045	4446	tags=35%, list=20%, signal=42%
M BAND	GOCC_M_BAND		18	0.65947	1.98564	0	0.00182933	0.051	4073	tags=67%, list=18%, signal=81%
SECRETORY GRANULE MEMBRANE	GOCC_SECRETORY_GRANULE_MEMBRANE		291	0.385608	1.97703	0	0.0020529	0.059	4425	tags=33%, list=19%, signal=41%
COSTAMERE	GOCC_COSTAMERE		17	0.653915	1.96316	0	0.0023352	0.069	1880	tags=47%, list=8%, signal=51%
T TUBULE	GOCC_T_TUBULE		47	0.511636	1.95992	0	0.00227375	0.069	2538	tags=36%, list=11%, signal=41%
VACUOLAR LUMEN	GOCC_VACUOLAR_LUMEN		157	0.411067	1.95641	0	0.0023137	0.072	4150	tags=32%, list=18%, signal=39%
LYSOSOMAL LUMEN	GOCC_LYSOSOMAL_LUMEN		91	0.444263	1.95104	0	0.00241388	0.076	4150	tags=37%, list=18%, signal=46%
PLATELET ALPHA GRANULE LUMEN	GOCC_PLATELET_ALPHA_GRANULE_LUMEN		58	0.480679	1.92843	0	0.00305089	0.098	5418	tags=50%, list=24%, signal=65%
SARCOPLASMIC RETICULUM MEMBRANE	GOCC_SARCOPLASMIC_RETICULUM_MEMBRANE		37	0.527709	1.92627	0	0.00303509	0.1	4875	tags=54%, list=21%, signal=69%
AZUROPHIL GRANULE MEMBRANE	GOCC_AZUROPHIL_GRANULE_MEMBRANE		58	0.488918	1.92158	0.00178571	0.00314039	0.106	3920	tags=33%, list=17%, signal=39%
EXTRINSIC COMPONENT OF CYTOPLASMIC SIDE OF PLASMA MEMBRANE	GOCC_EXTRINSIC_COMPONENT_OF_CYTOPLASMIC_SIDE_OF_PLASMA_MEMBRANE		74	0.461129	1.90952	0	0.00360917	0.125	3979	tags=42%, list=18%, signal=51%
TERTIARY GRANULE MEMBRANE	GOCC_TERTIARY_GRANULE_MEMBRANE		67	0.464285	1.90654	0	0.00366734	0.129	6020	tags=54%, list=27%, signal=73%
TERTIARY GRANULE	GOCC_TERTIARY_GRANULE		144	0.402827	1.90263	0	0.00367033	0.132	6020	tags=48%, list=27%, signal=65%
AZUROPHIL GRANULE	GOCC_AZUROPHIL_GRANULE		143	0.409174	1.89849	0	0.00380887	0.14	4996	tags=34%, list=22%, signal=44%
PHAGOCYTIC VESICLE MEMBRANE	GOCC_PHAGOCYTIC_VESICLE_MEMBRANE		77	0.440547	1.88379	0	0.00435423	0.163	4306	tags=35%, list=19%, signal=43%
VESICLE LUMEN	GOCC_VESICLE_LUMEN		284	0.372767	1.88223	0	0.00442374	0.168	6755	tags=49%, list=30%, signal=68%
PROTEIN PHOSPHATASE TYPE 1 COMPLEX	GOCC_PROTEIN_PHOSPHATASE_TYPE_1_COMPLEX		18	0.621556	1.86162	0.003861	0.00571519	0.214	1977	tags=39%, list=9%, signal=43%
SPECIFIC GRANULE MEMBRANE	GOCC_SPECIFIC_GRANULE_MEMBRANE		85	0.430418	1.85881	0	0.00589938	0.223	4146	tags=33%, list=18%, signal=40%
PHAGOCYTIC VESICLE	GOCC_PHAGOCYTIC_VESICLE		137	0.401569	1.85006	0	0.00653547	0.25	4425	tags=34%, list=19%, signal=41%
ENDOCYTIC VESICLE MEMBRANE	GOCC_ENDOCYTIC_VESICLE_MEMBRANE		185	0.378911	1.84297	0	0.00688857	0.263	4306	tags=32%, list=19%, signal=39%
EXTRINSIC COMPONENT OF PLASMA MEMBRANE	GOCC_EXTRINSIC_COMPONENT_OF_PLASMA_MEMBRANE		132	0.391984	1.8396	0	0.00704329	0.27	3979	tags=35%, list=18%, signal=42%
LAMELLIPODIUM MEMBRANE	GOCC_LAMELLIPODIUM_MEMBRANE		22	0.579481	1.83802	0	0.00707727	0.275	2966	tags=41%, list=13%, signal=47%
RUFFLE	GOCC_RUFFLE		179	0.376411	1.8266	0	0.00815252	0.307	3987	tags=34%, list=18%, signal=40%
EXCITATORY SYNAPSE	GOCC_EXCITATORY_SYNAPSE		54	0.460461	1.82466	0	0.00822917	0.315	4987	tags=46%, list=22%, signal=59%
FILOPODIUM	GOCC_FILOPODIUM		104	0.406739	1.82465	0	0.00808729	0.315	3485	tags=30%, list=15%, signal=35%
SARCOPLASM	GOCC_SARCOPLASM		84	0.4224	1.82201	0	0.00825061	0.321	4875	tags=44%, list=21%, signal=56%
CELL CELL JUNCTION	GOCC_CELL_CELL_JUNCTION		467	0.332753	1.79252	0	0.0106593	0.402	4399	tags=32%, list=19%, signal=39%
ACTIN FILAMENT	GOCC_ACTIN_FILAMENT		97	0.407972	1.79097	0.00172414	0.0106666	0.406	3562	tags=32%, list=16%, signal=38%
GOLGI LUMEN	GOCC_GOLGI_LUMEN		77	0.426053	1.78727	0	0.0109221	0.418	3304	tags=30%, list=15%, signal=35%
ENDOSOME LUMEN	GOCC_ENDOSOME_LUMEN		30	0.513838	1.77656	0	0.0118838	0.45	4929	tags=50%, list=22%, signal=64%
ENDOCYTIC VESICLE	GOCC_ENDOCYTIC_VESICLE		324	0.341655	1.76617	0	0.0130164	0.484	4446	tags=30%, list=20%, signal=36%
PLASMA MEMBRANE SIGNALING RECEPTOR COMPLEX	GOCC_PLASMA_MEMBRANE_SIGNALING_RECEPTOR_COMPLEX		177	0.365539	1.75917	0	0.0137826	0.516	4446	tags=33%, list=20%, signal=41%
SARCOPLASMIC RETICULUM	GOCC_SARCOPLASMIC_RETICULUM		67	0.430623	1.75816	0	0.0137636	0.519	4875	tags=46%, list=21%, signal=59%
CYTOPLASMIC SIDE OF PLASMA MEMBRANE	GOCC_CYTOPLASMIC_SIDE_OF_PLASMA_MEMBRANE		146	0.371375	1.74823	0	0.014929	0.557	4527	tags=37%, list=20%, signal=46%
PIGMENT GRANULE	GOCC_PIGMENT_GRANULE		107	0.385127	1.74115	0	0.0154681	0.573	4585	tags=34%, list=20%, signal=42%
CORTICAL CYTOSKELETON	GOCC_CORTICAL_CYTOSKELETON		96	0.396164	1.73804	0	0.0155675	0.58	2725	tags=28%, list=12%, signal=32%
SYNAPTIC MEMBRANE	GOCC_SYNAPTIC_MEMBRANE		328	0.332999	1.73152	0	0.0160468	0.596	5134	tags=34%, list=23%, signal=44%
CYTOPLASMIC SIDE OF MEMBRANE	GOCC_CYTOPLASMIC_SIDE_OF_MEMBRANE		178	0.355629	1.72233	0	0.0172483	0.634	4527	tags=34%, list=20%, signal=42%
GLUTAMATERGIC SYNAPSE	GOCC_GLUTAMATERGIC_SYNAPSE		380	0.324012	1.71554	0	0.0182268	0.66	3859	tags=28%, list=17%, signal=33%
FICOLIN 1 RICH GRANULE	GOCC_FICOLIN_1_RICH_GRANULE		177	0.346922	1.69352	0	0.0222486	0.744	6327	tags=44%, list=28%, signal=60%
IMMUNOLOGICAL SYNAPSE	GOCC_IMMUNOLOGICAL_SYNAPSE		43	0.444998	1.68161	0.0114504	0.0243004	0.775	6582	tags=51%, list=29%, signal=72%
PROTEIN LIPID COMPLEX	GOCC_PROTEIN_LIPID_COMPLEX		28	0.494547	1.66517	0.0169173	0.0273178	0.815	4335	tags=39%, list=19%, signal=48%
EARLY ENDOSOME MEMBRANE	GOCC_EARLY_ENDOSOME_MEMBRANE		183	0.344482	1.66482	0	0.0270725	0.819	5224	tags=34%, list=23%, signal=44%
CELL CORTEX	GOCC_CELL_CORTEX		284	0.324248	1.66054	0	0.0279474	0.832	3679	tags=29%, list=16%, signal=34%
SPECIFIC GRANULE	GOCC_SPECIFIC_GRANULE		144	0.352038	1.65578	0	0.0289131	0.839	6056	tags=40%, list=27%, signal=55%
FILOPODIUM MEMBRANE	GOCC_FILOPODIUM_MEMBRANE		18	0.539477	1.6537	0.0125224	0.0291035	0.846	2966	tags=33%, list=13%, signal=38%
FICOLIN 1 RICH GRANULE LUMEN	GOCC_FICOLIN_1_RICH_GRANULE_LUMEN		122	0.363828	1.65237	0.0017762	0.0289559	0.847	5778	tags=42%, list=25%, signal=56%
AZUROPHIL GRANULE LUMEN	GOCC_AZUROPHIL_GRANULE_LUMEN		79	0.388516	1.63774	0.00706714	0.0325225	0.882	6363	tags=42%, list=28%, signal=58%
MULTIVESICULAR BODY	GOCC_MULTIVESICULAR_BODY		57	0.409724	1.62881	0.00509338	0.0348962	0.903	2320	tags=26%, list=10%, signal=29%
NADPH OXIDASE COMPLEX	GOCC_NADPH_OXIDASE_COMPLEX		16	0.55893	1.62055	0.0254902	0.0369786	0.92	1718	tags=31%, list=8%, signal=34%
CHLORIDE CHANNEL COMPLEX	GOCC_CHLORIDE_CHANNEL_COMPLEX		38	0.44767	1.61916	0.018018	0.0368401	0.921	1281	tags=21%, list=6%, signal=22%
POSTSYNAPTIC MEMBRANE	GOCC_POSTSYNAPTIC_MEMBRANE		230	0.321286	1.6124	0	0.0385698	0.934	5089	tags=32%, list=22%, signal=41%
PROTEIN PHOSPHATASE TYPE 2A COMPLEX	GOCC_PROTEIN_PHOSPHATASE_TYPE_2A_COMPLEX		17	0.53315	1.60738	0.019084	0.0395738	0.941	3010	tags=41%, list=13%, signal=47%
NEURON SPINE	GOCC_NEURON_SPINE		161	0.33734	1.59713	0.00162338	0.0426914	0.955	2218	tags=20%, list=10%, signal=23%
CLATHRIN COATED ENDOCYTIC VESICLE MEMBRANE	GOCC_CLATHRIN_COATED_ENDOCYTIC_VESICLE_MEMBRANE		68	0.386469	1.58938	0.00530973	0.0452805	0.965	4446	tags=34%, list=20%, signal=42%
MICROVILLUS	GOCC_MICROVILLUS		80	0.374067	1.58694	0.00549451	0.0457482	0.968	5077	tags=38%, list=22%, signal=48%
PRESYNAPTIC MEMBRANE	GOCC_PRESYNAPTIC_MEMBRANE		146	0.339401	1.5857	0.00324675	0.045692	0.969	3751	tags=30%, list=17%, signal=36%
PRESYNAPTIC ACTIVE ZONE MEMBRANE	GOCC_PRESYNAPTIC_ACTIVE_ZONE_MEMBRANE		32	0.443582	1.58511	0.0212014	0.0454656	0.969	2827	tags=28%, list=12%, signal=32%
ENDOPLASMIC RETICULUM TUBULAR NETWORK	GOCC_ENDOPLASMIC_RETICULUM_TUBULAR_NETWORK		27	0.463298	1.57972	0.0236794	0.047314	0.971	4875	tags=48%, list=21%, signal=61%
CLATHRIN COATED ENDOCYTIC VESICLE	GOCC_CLATHRIN_COATED_ENDOCYTIC_VESICLE		83	0.368266	1.57638	0.0104167	0.0481568	0.974	7641	tags=51%, list=34%, signal=76%
P BODY	GOCC_P_BODY		94	0.352992	1.56674	0.00684931	0.0510842	0.978	5050	tags=35%, list=22%, signal=45%
GLIAL CELL PROJECTION	GOCC_GLIAL_CELL_PROJECTION		33	0.438939	1.56018	0.027933	0.0530838	0.984	4397	tags=45%, list=19%, signal=56%
BLOOD MICROPARTICLE	GOCC_BLOOD_MICROPARTICLE		104	0.355173	1.55835	0.00695652	0.0533794	0.984	4609	tags=29%, list=20%, signal=36%
LEADING EDGE MEMBRANE	GOCC_LEADING_EDGE_MEMBRANE		167	0.322918	1.55634	0.00159744	0.0536695	0.986	4284	tags=31%, list=19%, signal=38%
CELL PROJECTION MEMBRANE	GOCC_CELL_PROJECTION_MEMBRANE		309	0.29906	1.53793	0	0.0613682	0.991	4346	tags=29%, list=19%, signal=36%
EARLY ENDOSOME	GOCC_EARLY_ENDOSOME		409	0.289751	1.53627	0	0.0614721	0.991	5375	tags=33%, list=24%, signal=43%
PHOSPHATIDYLINOSITOL 3 KINASE COMPLEX	GOCC_PHOSPHATIDYLINOSITOL_3_KINASE_COMPLEX		27	0.459645	1.53341	0.0193662	0.0619991	0.992	5317	tags=41%, list=23%, signal=53%
MICROTUBULE PLUS END	GOCC_MICROTUBULE_PLUS_END		23	0.478137	1.5334	0.0386029	0.0613852	0.992	1739	tags=26%, list=8%, signal=28%
GOLGI ASSOCIATED VESICLE	GOCC_GOLGI_ASSOCIATED_VESICLE		83	0.359175	1.53313	0.00524476	0.0608199	0.992	1995	tags=19%, list=9%, signal=21%
LUMENAL SIDE OF ENDOPLASMIC RETICULUM MEMBRANE	GOCC_LUMENAL_SIDE_OF_ENDOPLASMIC_RETICULUM_MEMBRANE		26	0.456703	1.53136	0.0324427	0.060961	0.992	3134	tags=27%, list=14%, signal=31%
APICAL PART OF CELL	GOCC_APICAL_PART_OF_CELL		379	0.29075	1.52774	0	0.0620359	0.992	4178	tags=26%, list=18%, signal=32%
CYTOPLASMIC STRESS GRANULE	GOCC_CYTOPLASMIC_STRESS_GRANULE		83	0.355501	1.52751	0.00847458	0.0615659	0.992	4553	tags=31%, list=20%, signal=39%
RIBONUCLEOPROTEIN GRANULE	GOCC_RIBONUCLEOPROTEIN_GRANULE		257	0.299206	1.52696	0	0.0613322	0.993	4779	tags=30%, list=21%, signal=37%
ACTIN BASED CELL PROJECTION	GOCC_ACTIN_BASED_CELL_PROJECTION		202	0.30885	1.52423	0.00161031	0.0620265	0.993	4984	tags=32%, list=22%, signal=40%
DENDRITIC SHAFT	GOCC_DENDRITIC_SHAFT		34	0.427186	1.52289	0.0252708	0.0619295	0.995	4615	tags=35%, list=20%, signal=44%
CORTICAL ACTIN CYTOSKELETON	GOCC_CORTICAL_ACTIN_CYTOSKELETON		68	0.359926	1.51017	0.0139616	0.066832	0.998	2725	tags=25%, list=12%, signal=28%
EXTRINSIC COMPONENT OF MEMBRANE	GOCC_EXTRINSIC_COMPONENT_OF_MEMBRANE		262	0.297981	1.50797	0.00168634	0.0673101	0.998	3796	tags=27%, list=17%, signal=32%
TERTIARY GRANULE LUMEN	GOCC_TERTIARY_GRANULE_LUMEN		45	0.395197	1.50568	0.0226481	0.0677108	0.999	6743	tags=53%, list=30%, signal=76%
ION CHANNEL COMPLEX	GOCC_ION_CHANNEL_COMPLEX		227	0.294938	1.48694	0.00161031	0.0766928	1	1563	tags=16%, list=7%, signal=17%
CHITOSOME	GOCC_CHITOSOME		18	0.487412	1.48433	0.0528302	0.0774041	1	2462	tags=33%, list=11%, signal=37%
PROTEIN COMPLEX INVOLVED IN CELL MATRIX ADHESION	GOCC_PROTEIN_COMPLEX_INVOLVED_IN_CELL_MATRIX_ADHESION		17	0.498017	1.47183	0.0521415	0.0842389	1	6300	tags=65%, list=28%, signal=89%
INHIBITORY SYNAPSE	GOCC_INHIBITORY_SYNAPSE		16	0.496445	1.46168	0.0487329	0.0892776	1	3801	tags=50%, list=17%, signal=60%
MICROTUBULE END	GOCC_MICROTUBULE_END		33	0.410784	1.45967	0.0592593	0.0898112	1	3857	tags=33%, list=17%, signal=40%
MITOCHONDRIA ASSOCIATED ENDOPLASMIC RETICULUM MEMBRANE	GOCC_MITOCHONDRIA_ASSOCIATED_ENDOPLASMIC_RETICULUM_MEMBRANE		19	0.48155	1.45834	0.0719697	0.0900273	1	6726	tags=53%, list=30%, signal=75%
ENDOLYSOSOME	GOCC_ENDOLYSOSOME		26	0.435344	1.44756	0.0454545	0.0964939	1	2713	tags=31%, list=12%, signal=35%
PML BODY	GOCC_PML_BODY		100	0.323901	1.44263	0.0212766	0.0988353	1	5736	tags=38%, list=25%, signal=51%
BASAL PART OF CELL	GOCC_BASAL_PART_OF_CELL		252	0.28778	1.43906	0.00156986	0.100206	1	4577	tags=30%, list=20%, signal=37%
MHC PROTEIN COMPLEX	GOCC_MHC_PROTEIN_COMPLEX		24	0.437411	1.43824	0.062724	0.0999028	1	4015	tags=29%, list=18%, signal=35%
RUFFLE MEMBRANE	GOCC_RUFFLE_MEMBRANE		100	0.321656	1.43244	0.0195035	0.102942	1	4284	tags=32%, list=19%, signal=39%
MHC CLASS II PROTEIN COMPLEX	GOCC_MHC_CLASS_II_PROTEIN_COMPLEX		15	0.492317	1.43147	0.0793651	0.102832	1	3684	tags=33%, list=16%, signal=40%
ADHERENS JUNCTION	GOCC_ADHERENS_JUNCTION		181	0.295216	1.43006	0.0114943	0.103108	1	4388	tags=29%, list=19%, signal=36%
FICOLIN 1 RICH GRANULE MEMBRANE	GOCC_FICOLIN_1_RICH_GRANULE_MEMBRANE		55	0.359296	1.42502	0.0309091	0.106254	1	3524	tags=31%, list=16%, signal=36%
CUL3 RING UBIQUITIN LIGASE COMPLEX	GOCC_CUL3_RING_UBIQUITIN_LIGASE_COMPLEX		35	0.398852	1.4245	0.0457143	0.105767	1	3324	tags=26%, list=15%, signal=30%
ER TO GOLGI TRANSPORT VESICLE MEMBRANE	GOCC_ER_TO_GOLGI_TRANSPORT_VESICLE_MEMBRANE		61	0.353934	1.41688	0.0492701	0.110623	1	7440	tags=51%, list=33%, signal=75%
PSEUDOPODIUM	GOCC_PSEUDOPODIUM		17	0.477927	1.41464	0.0898876	0.111462	1	3045	tags=47%, list=13%, signal=54%
CYTOPLASMIC DYNEIN COMPLEX	GOCC_CYTOPLASMIC_DYNEIN_COMPLEX		22	0.436345	1.40671	0.0949612	0.116686	1	4833	tags=36%, list=21%, signal=46%
ATPASE DEPENDENT TRANSMEMBRANE TRANSPORT COMPLEX	GOCC_ATPASE_DEPENDENT_TRANSMEMBRANE_TRANSPORT_COMPLEX		18	0.465068	1.39463	0.110057	0.125596	1	2218	tags=33%, list=10%, signal=37%
LIPID DROPLET	GOCC_LIPID_DROPLET		94	0.319928	1.39273	0.0207254	0.126257	1	2128	tags=19%, list=9%, signal=21%
VACUOLAR MEMBRANE	GOCC_VACUOLAR_MEMBRANE		444	0.25858	1.39202	0.00606061	0.125921	1	2961	tags=20%, list=13%, signal=22%
NUCLEAR ENVELOPE	GOCC_NUCLEAR_ENVELOPE		466	0.25805	1.38789	0	0.128576	1	3962	tags=24%, list=17%, signal=28%
FILOPODIUM TIP	GOCC_FILOPODIUM_TIP		18	0.462772	1.38741	0.0895522	0.127905	1	4793	tags=50%, list=21%, signal=63%
PERINUCLEAR ENDOPLASMIC RETICULUM	GOCC_PERINUCLEAR_ENDOPLASMIC_RETICULUM		18	0.463035	1.38424	0.100193	0.129261	1	4749	tags=44%, list=21%, signal=56%
CILIARY BASE	GOCC_CILIARY_BASE		44	0.365932	1.38352	0.0558464	0.128845	1	1751	tags=23%, list=8%, signal=25%
TRANSCRIPTION REPRESSOR COMPLEX	GOCC_TRANSCRIPTION_REPRESSOR_COMPLEX		72	0.334681	1.38335	0.0364963	0.128043	1	4967	tags=36%, list=22%, signal=46%
PODOSOME	GOCC_PODOSOME		30	0.397792	1.38171	0.0886525	0.128576	1	4593	tags=40%, list=20%, signal=50%
DENDRITE CYTOPLASM	GOCC_DENDRITE_CYTOPLASM		26	0.407811	1.38019	0.0881801	0.129127	1	4558	tags=38%, list=20%, signal=48%
PLATELET DENSE GRANULE	GOCC_PLATELET_DENSE_GRANULE		18	0.454897	1.37742	0.102421	0.130654	1	4618	tags=56%, list=20%, signal=70%
FILAMENTOUS ACTIN	GOCC_FILAMENTOUS_ACTIN		25	0.423953	1.37321	0.0891841	0.133088	1	6359	tags=48%, list=28%, signal=67%
GABA ERGIC SYNAPSE	GOCC_GABA_ERGIC_SYNAPSE		69	0.332209	1.37185	0.0375671	0.13352	1	3801	tags=30%, list=17%, signal=36%
PERIKARYON	GOCC_PERIKARYON		134	0.296451	1.36067	0.0298507	0.143079	1	3987	tags=28%, list=18%, signal=34%
POSTSYNAPTIC SPECIALIZATION MEMBRANE	GOCC_POSTSYNAPTIC_SPECIALIZATION_MEMBRANE		106	0.304608	1.35828	0.0298246	0.144326	1	5896	tags=35%, list=26%, signal=47%
NEURON TO NEURON SYNAPSE	GOCC_NEURON_TO_NEURON_SYNAPSE		351	0.260009	1.35803	0.0112	0.143556	1	3840	tags=24%, list=17%, signal=29%
INFLAMMASOME COMPLEX	GOCC_INFLAMMASOME_COMPLEX		15	0.472041	1.35614	0.133595	0.144418	1	4805	tags=47%, list=21%, signal=59%
NEUROMUSCULAR JUNCTION	GOCC_NEUROMUSCULAR_JUNCTION		67	0.328472	1.35053	0.0604396	0.148787	1	4782	tags=37%, list=21%, signal=47%
RECYCLING ENDOSOME	GOCC_RECYCLING_ENDOSOME		193	0.275003	1.34861	0.015674	0.149713	1	4500	tags=27%, list=20%, signal=33%
TRANSCRIPTION REGULATOR COMPLEX	GOCC_TRANSCRIPTION_REGULATOR_COMPLEX		457	0.251101	1.34751	0.00295858	0.14969	1	6271	tags=34%, list=28%, signal=47%
MYOSIN FILAMENT	GOCC_MYOSIN_FILAMENT		17	0.459274	1.34715	0.109515	0.149038	1	2974	tags=47%, list=13%, signal=54%
CLEAVAGE FURROW	GOCC_CLEAVAGE_FURROW		52	0.342643	1.34603	0.0649123	0.148976	1	4410	tags=37%, list=19%, signal=45%
AMPA GLUTAMATE RECEPTOR COMPLEX	GOCC_AMPA_GLUTAMATE_RECEPTOR_COMPLEX		18	0.434591	1.3408	0.13852	0.152888	1	5055	tags=39%, list=22%, signal=50%
BASOLATERAL PLASMA MEMBRANE	GOCC_BASOLATERAL_PLASMA_MEMBRANE		204	0.271787	1.34024	0.0212766	0.152466	1	4468	tags=28%, list=20%, signal=34%
CALCIUM CHANNEL COMPLEX	GOCC_CALCIUM_CHANNEL_COMPLEX		63	0.329974	1.33993	0.066787	0.151748	1	4908	tags=37%, list=22%, signal=46%
AUTOPHAGOSOME	GOCC_AUTOPHAGOSOME		115	0.293818	1.32981	0.0613288	0.160906	1	3075	tags=23%, list=14%, signal=27%
RNA POLYMERASE II TRANSCRIPTION REPRESSOR COMPLEX	GOCC_RNA_POLYMERASE_II_TRANSCRIPTION_REPRESSOR_COMPLEX		15	0.465216	1.32809	0.138258	0.16155	1	5990	tags=47%, list=26%, signal=63%
PRESYNAPTIC ACTIVE ZONE	GOCC_PRESYNAPTIC_ACTIVE_ZONE		78	0.315878	1.32655	0.0610413	0.162168	1	3787	tags=32%, list=17%, signal=38%
LATE ENDOSOME	GOCC_LATE_ENDOSOME		275	0.25892	1.3263	0.0285262	0.161296	1	5870	tags=32%, list=26%, signal=43%
PROTON TRANSPORTING TWO SECTOR ATPASE COMPLEX CATALYTIC DOMAIN	GOCC_PROTON_TRANSPORTING_TWO_SECTOR_ATPASE_COMPLEX_CATALYTIC_DOMAIN		18	0.435992	1.3241	0.117988	0.162812	1	6804	tags=56%, list=30%, signal=79%
CATENIN COMPLEX	GOCC_CATENIN_COMPLEX		28	0.386029	1.32256	0.1171	0.163286	1	5241	tags=39%, list=23%, signal=51%
CLATHRIN COATED VESICLE	GOCC_CLATHRIN_COATED_VESICLE		202	0.26698	1.32059	0.0359477	0.164285	1	4446	tags=26%, list=20%, signal=32%
ENDOPEPTIDASE COMPLEX	GOCC_ENDOPEPTIDASE_COMPLEX		83	0.306366	1.31212	0.0811258	0.172332	1	6732	tags=41%, list=30%, signal=58%
TRANSPORT VESICLE	GOCC_TRANSPORT_VESICLE		387	0.246801	1.3114	0.0153846	0.17208	1	5034	tags=29%, list=22%, signal=37%
AUTOPHAGOSOME MEMBRANE	GOCC_AUTOPHAGOSOME_MEMBRANE		49	0.339353	1.29863	0.105364	0.185866	1	3524	tags=27%, list=16%, signal=31%
SCHAFFER COLLATERAL CA1 SYNAPSE	GOCC_SCHAFFER_COLLATERAL_CA1_SYNAPSE		82	0.306168	1.29781	0.0843585	0.185634	1	1994	tags=18%, list=9%, signal=20%
ENDOPLASMIC RETICULUM EXIT SITE	GOCC_ENDOPLASMIC_RETICULUM_EXIT_SITE		30	0.376513	1.29535	0.140794	0.187223	1	4433	tags=37%, list=20%, signal=46%
LUMENAL SIDE OF MEMBRANE	GOCC_LUMENAL_SIDE_OF_MEMBRANE		33	0.366781	1.29406	0.128913	0.18753	1	3743	tags=27%, list=16%, signal=33%
SECONDARY LYSOSOME	GOCC_SECONDARY_LYSOSOME		18	0.433489	1.29383	0.161654	0.186668	1	3524	tags=33%, list=16%, signal=39%
NON MOTILE CILIUM	GOCC_NON_MOTILE_CILIUM		126	0.277894	1.28691	0.0567376	0.193574	1	5666	tags=35%, list=25%, signal=46%
GOLGI ASSOCIATED VESICLE MEMBRANE	GOCC_GOLGI_ASSOCIATED_VESICLE_MEMBRANE		52	0.325613	1.28385	0.0998218	0.196415	1	1995	tags=17%, list=9%, signal=19%
NEURON PROJECTION CYTOPLASM	GOCC_NEURON_PROJECTION_CYTOPLASM		85	0.293758	1.28347	0.0730051	0.195707	1	4118	tags=26%, list=18%, signal=31%
COATED VESICLE MEMBRANE	GOCC_COATED_VESICLE_MEMBRANE		193	0.261104	1.274	0.0496795	0.206377	1	5123	tags=28%, list=23%, signal=36%
CLATHRIN COATED VESICLE MEMBRANE	GOCC_CLATHRIN_COATED_VESICLE_MEMBRANE		127	0.278423	1.27253	0.0868113	0.20682	1	4446	tags=27%, list=20%, signal=33%
APICAL JUNCTION COMPLEX	GOCC_APICAL_JUNCTION_COMPLEX		138	0.270662	1.27148	0.0661017	0.207218	1	3734	tags=25%, list=16%, signal=30%
DESMOSOME	GOCC_DESMOSOME		23	0.391067	1.26756	0.148897	0.210964	1	4932	tags=48%, list=22%, signal=61%
SITE OF DNA DAMAGE	GOCC_SITE_OF_DNA_DAMAGE		108	0.280613	1.26481	0.10084	0.213179	1	6019	tags=34%, list=27%, signal=46%
AXON CYTOPLASM	GOCC_AXON_CYTOPLASM		61	0.310511	1.25712	0.133452	0.222013	1	3535	tags=25%, list=16%, signal=29%
RECYCLING ENDOSOME MEMBRANE	GOCC_RECYCLING_ENDOSOME_MEMBRANE		99	0.286475	1.25403	0.104991	0.224937	1	2074	tags=17%, list=9%, signal=19%
RNA POLYMERASE II TRANSCRIPTION REGULATOR COMPLEX	GOCC_RNA_POLYMERASE_II_TRANSCRIPTION_REGULATOR_COMPLEX		224	0.251946	1.25376	0.0561983	0.22408	1	7276	tags=42%, list=32%, signal=61%
UBIQUITIN LIGASE COMPLEX	GOCC_UBIQUITIN_LIGASE_COMPLEX		295	0.244898	1.2487	0.056231	0.229632	1	4859	tags=27%, list=21%, signal=34%
TRANSPORTER COMPLEX	GOCC_TRANSPORTER_COMPLEX		338	0.239957	1.24701	0.0340031	0.230571	1	5158	tags=27%, list=23%, signal=35%
INCLUSION BODY	GOCC_INCLUSION_BODY		70	0.299597	1.24553	0.129915	0.231235	1	4294	tags=30%, list=19%, signal=37%
COATED VESICLE	GOCC_COATED_VESICLE		297	0.240335	1.24363	0.0451128	0.232607	1	4446	tags=24%, list=20%, signal=30%
POSTSYNAPTIC DENSITY MEMBRANE	GOCC_POSTSYNAPTIC_DENSITY_MEMBRANE		88	0.287605	1.24288	0.111304	0.232604	1	5896	tags=32%, list=26%, signal=43%
SYNAPTIC CLEFT	GOCC_SYNAPTIC_CLEFT		20	0.388424	1.23814	0.204545	0.237877	1	4782	tags=40%, list=21%, signal=51%
CATION CHANNEL COMPLEX	GOCC_CATION_CHANNEL_COMPLEX		149	0.263771	1.23645	0.0912162	0.239009	1	4640	tags=28%, list=20%, signal=35%
SITE OF DOUBLE STRAND BREAK	GOCC_SITE_OF_DOUBLE_STRAND_BREAK		77	0.293085	1.23522	0.134328	0.239603	1	5712	tags=35%, list=25%, signal=47%
CLATHRIN COAT OF COATED PIT	GOCC_CLATHRIN_COAT_OF_COATED_PIT		15	0.429104	1.23225	0.233463	0.242454	1	8125	tags=53%, list=36%, signal=83%
LATE ENDOSOME MEMBRANE	GOCC_LATE_ENDOSOME_MEMBRANE		147	0.261027	1.22878	0.097479	0.246153	1	3733	tags=23%, list=16%, signal=28%
POSTSYNAPTIC SPECIALIZATION	GOCC_POSTSYNAPTIC_SPECIALIZATION		333	0.236917	1.22856	0.0476948	0.245149	1	3840	tags=23%, list=17%, signal=27%
SITE OF POLARIZED GROWTH	GOCC_SITE_OF_POLARIZED_GROWTH		164	0.256845	1.22521	0.0877483	0.248557	1	3859	tags=26%, list=17%, signal=31%
NUCLEAR SPECK	GOCC_NUCLEAR_SPECK		403	0.231864	1.22407	0.0419255	0.248916	1	4903	tags=28%, list=22%, signal=35%
TIGHT JUNCTION	GOCC_TIGHT_JUNCTION		119	0.269839	1.2238	0.139767	0.248057	1	4783	tags=32%, list=21%, signal=40%
HIGH DENSITY LIPOPROTEIN PARTICLE	GOCC_HIGH_DENSITY_LIPOPROTEIN_PARTICLE		16	0.417248	1.21689	0.211321	0.257067	1	4173	tags=31%, list=18%, signal=38%
BRUSH BORDER	GOCC_BRUSH_BORDER		88	0.279556	1.21647	0.136364	0.256484	1	2738	tags=22%, list=12%, signal=24%
NUCLEAR MEMBRANE	GOCC_NUCLEAR_MEMBRANE		294	0.235993	1.21581	0.0711921	0.256184	1	3962	tags=23%, list=17%, signal=28%
CULLIN RING UBIQUITIN LIGASE COMPLEX	GOCC_CULLIN_RING_UBIQUITIN_LIGASE_COMPLEX		168	0.250133	1.21343	0.103565	0.258535	1	5638	tags=31%, list=25%, signal=41%
COPII COATED ER TO GOLGI TRANSPORT VESICLE	GOCC_COPII_COATED_ER_TO_GOLGI_TRANSPORT_VESICLE		90	0.279031	1.21081	0.147687	0.261074	1	5123	tags=31%, list=23%, signal=40%
CELL BODY MEMBRANE	GOCC_CELL_BODY_MEMBRANE		25	0.362677	1.20942	0.171598	0.261718	1	4577	tags=40%, list=20%, signal=50%
SPECIFIC GRANULE LUMEN	GOCC_SPECIFIC_GRANULE_LUMEN		52	0.308059	1.19334	0.177331	0.28489	1	5789	tags=40%, list=25%, signal=54%
TRANS GOLGI NETWORK TRANSPORT VESICLE	GOCC_TRANS_GOLGI_NETWORK_TRANSPORT_VESICLE		37	0.329875	1.18913	0.208255	0.290231	1	1995	tags=16%, list=9%, signal=18%
MYELIN SHEATH	GOCC_MYELIN_SHEATH		46	0.309837	1.18095	0.207679	0.302431	1	6613	tags=46%, list=29%, signal=64%
ASTROCYTE PROJECTION	GOCC_ASTROCYTE_PROJECTION		15	0.414661	1.17841	0.25265	0.30533	1	4165	tags=47%, list=18%, signal=57%
MYOSIN II COMPLEX	GOCC_MYOSIN_II_COMPLEX		16	0.402303	1.17775	0.254065	0.304872	1	6559	tags=69%, list=29%, signal=97%
CHAPERONE COMPLEX	GOCC_CHAPERONE_COMPLEX		39	0.322287	1.17497	0.219925	0.307992	1	3740	tags=21%, list=16%, signal=25%
TRANSLATION PREINITIATION COMPLEX	GOCC_TRANSLATION_PREINITIATION_COMPLEX		18	0.388353	1.17388	0.238007	0.308426	1	5261	tags=33%, list=23%, signal=43%
MULTIVESICULAR BODY MEMBRANE	GOCC_MULTIVESICULAR_BODY_MEMBRANE		28	0.349537	1.17253	0.231317	0.309469	1	2088	tags=25%, list=9%, signal=27%
NEUROTRANSMITTER RECEPTOR COMPLEX	GOCC_NEUROTRANSMITTER_RECEPTOR_COMPLEX		31	0.32928	1.16654	0.230769	0.318402	1	5055	tags=29%, list=22%, signal=37%
MIDBODY	GOCC_MIDBODY		200	0.234565	1.15958	0.152459	0.329095	1	5577	tags=29%, list=25%, signal=38%
DISTAL AXON	GOCC_DISTAL_AXON		244	0.229382	1.15766	0.139717	0.331171	1	3859	tags=25%, list=17%, signal=29%
U2 SNRNP	GOCC_U2_SNRNP		25	0.343642	1.15618	0.263969	0.332236	1	4453	tags=28%, list=20%, signal=35%
CELL DIVISION SITE	GOCC_CELL_DIVISION_SITE		70	0.278116	1.1523	0.216071	0.337587	1	4410	tags=31%, list=19%, signal=39%
ENDOPLASMIC RETICULUM GOLGI INTERMEDIATE COMPARTMENT MEMBRANE	GOCC_ENDOPLASMIC_RETICULUM_GOLGI_INTERMEDIATE_COMPARTMENT_MEMBRANE		76	0.273561	1.15183	0.228319	0.336837	1	6726	tags=43%, list=30%, signal=61%
PARALLEL FIBER TO PURKINJE CELL SYNAPSE	GOCC_PARALLEL_FIBER_TO_PURKINJE_CELL_SYNAPSE		16	0.390614	1.15167	0.265625	0.335563	1	3838	tags=31%, list=17%, signal=38%
PROTEASOME COMPLEX	GOCC_PROTEASOME_COMPLEX		58	0.28976	1.14729	0.220665	0.342135	1	6678	tags=38%, list=29%, signal=54%
SPINDLE MICROTUBULE	GOCC_SPINDLE_MICROTUBULE		81	0.270496	1.14725	0.206897	0.340605	1	6930	tags=42%, list=31%, signal=60%
SPINDLE	GOCC_SPINDLE		406	0.215979	1.1472	0.106545	0.339153	1	4695	tags=24%, list=21%, signal=29%
PHAGOCYTIC CUP	GOCC_PHAGOCYTIC_CUP		27	0.335218	1.14543	0.276636	0.340651	1	5778	tags=37%, list=25%, signal=50%
CLATHRIN COATED PIT	GOCC_CLATHRIN_COATED_PIT		71	0.275608	1.14538	0.22898	0.339222	1	4369	tags=27%, list=19%, signal=33%
MAIN AXON	GOCC_MAIN_AXON		59	0.281895	1.14141	0.226734	0.344978	1	3752	tags=25%, list=17%, signal=30%
INTERMEDIATE FILAMENT CYTOSKELETON	GOCC_INTERMEDIATE_FILAMENT_CYTOSKELETON		111	0.251422	1.13166	0.2247	0.361617	1	3556	tags=21%, list=16%, signal=24%
ENDOLYSOSOME MEMBRANE	GOCC_ENDOLYSOSOME_MEMBRANE		18	0.377743	1.13136	0.294004	0.360561	1	2670	tags=22%, list=12%, signal=25%
PHOTORECEPTOR OUTER SEGMENT	GOCC_PHOTORECEPTOR_OUTER_SEGMENT		65	0.27718	1.12585	0.268468	0.369724	1	5666	tags=35%, list=25%, signal=47%
DNA REPAIR COMPLEX	GOCC_DNA_REPAIR_COMPLEX		22	0.353219	1.12518	0.309524	0.369299	1	7273	tags=45%, list=32%, signal=67%
NUCLEAR INNER MEMBRANE	GOCC_NUCLEAR_INNER_MEMBRANE		58	0.278912	1.11898	0.260563	0.380299	1	5337	tags=36%, list=24%, signal=47%
PEPTIDASE COMPLEX	GOCC_PEPTIDASE_COMPLEX		116	0.243965	1.10955	0.24026	0.397472	1	6732	tags=37%, list=30%, signal=52%
TRANS GOLGI NETWORK	GOCC_TRANS_GOLGI_NETWORK		243	0.220132	1.10921	0.217806	0.396337	1	3660	tags=23%, list=16%, signal=27%
NEURON PROJECTION MEMBRANE	GOCC_NEURON_PROJECTION_MEMBRANE		48	0.285768	1.09504	0.324421	0.423903	1	3425	tags=25%, list=15%, signal=29%
SNARE COMPLEX	GOCC_SNARE_COMPLEX		46	0.284819	1.09215	0.31685	0.427772	1	4306	tags=30%, list=19%, signal=37%
9PLUS0 NON MOTILE CILIUM	GOCC_9PLUS0_NON_MOTILE_CILIUM		100	0.247125	1.09128	0.294828	0.427722	1	5666	tags=33%, list=25%, signal=44%
LATERAL PLASMA MEMBRANE	GOCC_LATERAL_PLASMA_MEMBRANE		63	0.262381	1.08125	0.326279	0.447739	1	2433	tags=19%, list=11%, signal=21%
GOLGI APPARATUS SUBCOMPARTMENT	GOCC_GOLGI_APPARATUS_SUBCOMPARTMENT		350	0.205948	1.07861	0.242472	0.451447	1	3581	tags=21%, list=16%, signal=25%
MICROBODY MEMBRANE	GOCC_MICROBODY_MEMBRANE		64	0.262582	1.07421	0.339823	0.459232	1	5022	tags=33%, list=22%, signal=42%
CILIARY MEMBRANE	GOCC_CILIARY_MEMBRANE		63	0.265726	1.07347	0.35	0.458926	1	5507	tags=35%, list=24%, signal=46%
SPINDLE MIDZONE	GOCC_SPINDLE_MIDZONE		35	0.2923	1.06753	0.338028	0.47028	1	2793	tags=20%, list=12%, signal=23%
CILIARY TIP	GOCC_CILIARY_TIP		47	0.28066	1.06734	0.323741	0.468708	1	5488	tags=32%, list=24%, signal=42%
CONDENSED NUCLEAR CHROMOSOME	GOCC_CONDENSED_NUCLEAR_CHROMOSOME		67	0.255764	1.06506	0.341637	0.471811	1	5884	tags=34%, list=26%, signal=46%
MICROTUBULE	GOCC_MICROTUBULE		430	0.198648	1.05834	0.284226	0.485112	1	3857	tags=20%, list=17%, signal=24%
OUTER MEMBRANE	GOCC_OUTER_MEMBRANE		227	0.209569	1.05541	0.310966	0.489558	1	4874	tags=25%, list=21%, signal=32%
MEMBRANE COAT	GOCC_MEMBRANE_COAT		89	0.244789	1.0526	0.378284	0.494064	1	2563	tags=17%, list=11%, signal=19%
ENDOPLASMIC RETICULUM GOLGI INTERMEDIATE COMPARTMENT	GOCC_ENDOPLASMIC_RETICULUM_GOLGI_INTERMEDIATE_COMPARTMENT		127	0.22632	1.04461	0.352137	0.510425	1	6767	tags=38%, list=30%, signal=54%
SPINDLE POLE	GOCC_SPINDLE_POLE		165	0.2179	1.04068	0.354892	0.517326	1	6211	tags=32%, list=27%, signal=44%
CYTOPLASMIC REGION	GOCC_CYTOPLASMIC_REGION		262	0.20463	1.03953	0.352365	0.517705	1	3859	tags=21%, list=17%, signal=25%
EXOCYTIC VESICLE	GOCC_EXOCYTIC_VESICLE		207	0.209805	1.03249	0.358065	0.532162	1	3825	tags=22%, list=17%, signal=26%
TRANSPORT VESICLE MEMBRANE	GOCC_TRANSPORT_VESICLE_MEMBRANE		214	0.208853	1.03182	0.383987	0.531647	1	5034	tags=29%, list=22%, signal=36%
INTERMEDIATE FILAMENT	GOCC_INTERMEDIATE_FILAMENT		73	0.244108	1.03168	0.381462	0.529802	1	2229	tags=15%, list=10%, signal=17%
PROTEIN DNA COMPLEX	GOCC_PROTEIN_DNA_COMPLEX		185	0.211454	1.0238	0.367576	0.546931	1	5204	tags=24%, list=23%, signal=31%
TRANS GOLGI NETWORK MEMBRANE	GOCC_TRANS_GOLGI_NETWORK_MEMBRANE		97	0.231551	1.0236	0.399293	0.545239	1	3134	tags=21%, list=14%, signal=24%
MICROVILLUS MEMBRANE	GOCC_MICROVILLUS_MEMBRANE		27	0.299134	1.02098	0.425047	0.549354	1	4764	tags=33%, list=21%, signal=42%
SPERM MIDPIECE	GOCC_SPERM_MIDPIECE		39	0.275279	1.018	0.410909	0.554473	1	711	tags=10%, list=3%, signal=11%
POTASSIUM CHANNEL COMPLEX	GOCC_POTASSIUM_CHANNEL_COMPLEX		73	0.241287	1.01516	0.40949	0.558924	1	3398	tags=21%, list=15%, signal=24%
T CELL RECEPTOR COMPLEX	GOCC_T_CELL_RECEPTOR_COMPLEX		35	0.279975	1.01253	0.428571	0.562903	1	7692	tags=57%, list=34%, signal=86%
EUCHROMATIN	GOCC_EUCHROMATIN		55	0.257669	1.0097	0.43007	0.567419	1	5087	tags=31%, list=22%, signal=40%
MOTILE CILIUM	GOCC_MOTILE_CILIUM		200	0.203766	1.00817	0.427663	0.568851	1	2379	tags=14%, list=10%, signal=16%
BRUSH BORDER MEMBRANE	GOCC_BRUSH_BORDER_MEMBRANE		45	0.264586	1.00135	0.440497	0.583141	1	2711	tags=22%, list=12%, signal=25%
CONDENSED CHROMOSOME	GOCC_CONDENSED_CHROMOSOME		255	0.197517	0.999735	0.457278	0.584719	1	5713	tags=28%, list=25%, signal=37%
ROUGH ENDOPLASMIC RETICULUM	GOCC_ROUGH_ENDOPLASMIC_RETICULUM		74	0.238672	0.998776	0.439286	0.584839	1	4425	tags=22%, list=19%, signal=27%
RESPIRATORY CHAIN COMPLEX IV	GOCC_RESPIRATORY_CHAIN_COMPLEX_IV		23	0.311522	0.997603	0.443431	0.585398	1	5525	tags=39%, list=24%, signal=52%
SCF UBIQUITIN LIGASE COMPLEX	GOCC_SCF_UBIQUITIN_LIGASE_COMPLEX		63	0.244405	0.99656	0.42521	0.58556	1	5638	tags=33%, list=25%, signal=44%
PERICENTRIOLAR MATERIAL	GOCC_PERICENTRIOLAR_MATERIAL		22	0.303634	0.983011	0.475836	0.616364	1	3417	tags=23%, list=15%, signal=27%
CLUSTER OF ACTIN BASED CELL PROJECTIONS	GOCC_CLUSTER_OF_ACTIN_BASED_CELL_PROJECTIONS		135	0.211979	0.981755	0.488294	0.617174	1	2738	tags=17%, list=12%, signal=19%
KINETOCHORE MICROTUBULE	GOCC_KINETOCHORE_MICROTUBULE		21	0.315449	0.975521	0.493458	0.629969	1	2085	tags=19%, list=9%, signal=21%
MITOTIC SPINDLE POLE	GOCC_MITOTIC_SPINDLE_POLE		37	0.266306	0.972554	0.487365	0.634975	1	4488	tags=30%, list=20%, signal=37%
CHROMOSOME TELOMERIC REGION	GOCC_CHROMOSOME_TELOMERIC_REGION		157	0.202974	0.966076	0.526936	0.649268	1	7657	tags=41%, list=34%, signal=61%
PHOTORECEPTOR CONNECTING CILIUM	GOCC_PHOTORECEPTOR_CONNECTING_CILIUM		38	0.260322	0.958638	0.528302	0.666079	1	1783	tags=16%, list=8%, signal=17%
DENDRITE MEMBRANE	GOCC_DENDRITE_MEMBRANE		30	0.274989	0.951211	0.504554	0.682945	1	3425	tags=23%, list=15%, signal=27%
CHROMOSOMAL REGION	GOCC_CHROMOSOMAL_REGION		373	0.178775	0.949366	0.625	0.68529	1	4558	tags=20%, list=20%, signal=25%
PROTEASOME REGULATORY PARTICLE	GOCC_PROTEASOME_REGULATORY_PARTICLE		19	0.299436	0.929069	0.534091	0.734514	1	6363	tags=47%, list=28%, signal=66%
COP9 SIGNALOSOME	GOCC_COP9_SIGNALOSOME		17	0.316383	0.926618	0.582375	0.737669	1	6146	tags=41%, list=27%, signal=56%
PROTEASOME ACCESSORY COMPLEX	GOCC_PROTEASOME_ACCESSORY_COMPLEX		23	0.286164	0.918448	0.590196	0.75583	1	6363	tags=43%, list=28%, signal=60%
CILIARY TRANSITION ZONE	GOCC_CILIARY_TRANSITION_ZONE		68	0.219393	0.916024	0.613793	0.759177	1	4722	tags=26%, list=21%, signal=33%
CUL2 RING UBIQUITIN LIGASE COMPLEX	GOCC_CUL2_RING_UBIQUITIN_LIGASE_COMPLEX		20	0.298342	0.913644	0.596745	0.762636	1	3098	tags=25%, list=14%, signal=29%
U2 TYPE CATALYTIC STEP 2 SPLICEOSOME	GOCC_U2_TYPE_CATALYTIC_STEP_2_SPLICEOSOME		30	0.258286	0.897391	0.645455	0.800153	1	7916	tags=53%, list=35%, signal=82%
ORGANELLE MEMBRANE CONTACT SITE	GOCC_ORGANELLE_MEMBRANE_CONTACT_SITE		48	0.237441	0.897232	0.637655	0.797635	1	7091	tags=40%, list=31%, signal=57%
RNAI EFFECTOR COMPLEX	GOCC_RNAI_EFFECTOR_COMPLEX		124	0.194043	0.892083	0.729131	0.807178	1	5312	tags=27%, list=23%, signal=35%
SIN3 TYPE COMPLEX	GOCC_SIN3_TYPE_COMPLEX		22	0.275414	0.88471	0.597328	0.822028	1	4372	tags=32%, list=19%, signal=39%
TRICARBOXYLIC ACID CYCLE ENZYME COMPLEX	GOCC_TRICARBOXYLIC_ACID_CYCLE_ENZYME_COMPLEX		16	0.307245	0.882367	0.624046	0.824708	1	3959	tags=25%, list=17%, signal=30%
CHROMOSOME CENTROMERIC REGION	GOCC_CHROMOSOME_CENTROMERIC_REGION		242	0.176049	0.882226	0.799679	0.822113	1	4655	tags=20%, list=20%, signal=25%
GUANYL NUCLEOTIDE EXCHANGE FACTOR COMPLEX	GOCC_GUANYL_NUCLEOTIDE_EXCHANGE_FACTOR_COMPLEX		17	0.29862	0.882136	0.624046	0.819356	1	1369	tags=12%, list=6%, signal=13%
COPII VESICLE COAT	GOCC_COPII_VESICLE_COAT		15	0.300235	0.877681	0.62594	0.826901	1	5123	tags=33%, list=23%, signal=43%
INTERCELLULAR BRIDGE	GOCC_INTERCELLULAR_BRIDGE		83	0.204899	0.876607	0.705263	0.826477	1	5681	tags=30%, list=25%, signal=40%
PCG PROTEIN COMPLEX	GOCC_PCG_PROTEIN_COMPLEX		36	0.240069	0.873376	0.656772	0.8307	1	3842	tags=25%, list=17%, signal=30%
PRECATALYTIC SPLICEOSOME	GOCC_PRECATALYTIC_SPLICEOSOME		52	0.222388	0.870511	0.699473	0.834226	1	7066	tags=37%, list=31%, signal=53%
CYTOSOLIC REGION	GOCC_CYTOSOLIC_REGION		17	0.29213	0.870096	0.627993	0.832288	1	1637	tags=18%, list=7%, signal=19%
APICOLATERAL PLASMA MEMBRANE	GOCC_APICOLATERAL_PLASMA_MEMBRANE		20	0.278397	0.865688	0.671698	0.839228	1	4707	tags=30%, list=21%, signal=38%
PORE COMPLEX	GOCC_PORE_COMPLEX		22	0.273197	0.864862	0.636691	0.838277	1	2083	tags=18%, list=9%, signal=20%
CATALYTIC STEP 2 SPLICEOSOME	GOCC_CATALYTIC_STEP_2_SPLICEOSOME		87	0.198633	0.853545	0.762251	0.85989	1	7916	tags=43%, list=35%, signal=65%
ESCRT COMPLEX	GOCC_ESCRT_COMPLEX		28	0.251309	0.845775	0.716607	0.873667	1	2473	tags=21%, list=11%, signal=24%
VOLTAGE GATED CALCIUM CHANNEL COMPLEX	GOCC_VOLTAGE_GATED_CALCIUM_CHANNEL_COMPLEX		41	0.225975	0.844599	0.75	0.873068	1	5873	tags=39%, list=26%, signal=53%
CORNIFIED ENVELOPE	GOCC_CORNIFIED_ENVELOPE		31	0.243433	0.841857	0.717391	0.875712	1	7426	tags=45%, list=33%, signal=67%
PROTON TRANSPORTING V TYPE ATPASE COMPLEX	GOCC_PROTON_TRANSPORTING_V_TYPE_ATPASE_COMPLEX		26	0.246966	0.836279	0.681564	0.883695	1	5447	tags=35%, list=24%, signal=45%
SMOOTH ENDOPLASMIC RETICULUM	GOCC_SMOOTH_ENDOPLASMIC_RETICULUM		27	0.245972	0.819382	0.730402	0.911822	1	4238	tags=22%, list=19%, signal=27%
NUCLEOSOME	GOCC_NUCLEOSOME		100	0.184918	0.818036	0.860104	0.911074	1	4304	tags=17%, list=19%, signal=21%
ANAPHASE PROMOTING COMPLEX	GOCC_ANAPHASE_PROMOTING_COMPLEX		20	0.257522	0.798672	0.776938	0.9413	1	1908	tags=15%, list=8%, signal=16%
TRANSCRIPTION FACTOR TFIID COMPLEX	GOCC_TRANSCRIPTION_FACTOR_TFIID_COMPLEX		34	0.224874	0.796718	0.79159	0.941372	1	7276	tags=44%, list=32%, signal=65%
SWI SNF COMPLEX	GOCC_SWI_SNF_COMPLEX		29	0.232937	0.793188	0.803002	0.94353	1	3370	tags=21%, list=15%, signal=24%
AGGRESOME	GOCC_AGGRESOME		35	0.217194	0.781549	0.828402	0.957503	1	6052	tags=34%, list=27%, signal=47%
CIS GOLGI NETWORK	GOCC_CIS_GOLGI_NETWORK		62	0.188854	0.764386	0.884972	0.976716	1	5316	tags=29%, list=23%, signal=38%
MEDIATOR COMPLEX	GOCC_MEDIATOR_COMPLEX		38	0.20594	0.762345	0.847706	0.975991	1	7290	tags=39%, list=32%, signal=58%
ENDOCYTIC VESICLE LUMEN	GOCC_ENDOCYTIC_VESICLE_LUMEN		19	0.246908	0.75498	0.793233	0.981877	1	3326	tags=16%, list=15%, signal=18%
SYNAPTONEMAL STRUCTURE	GOCC_SYNAPTONEMAL_STRUCTURE		27	0.223849	0.75065	0.85249	0.983445	1	6949	tags=41%, list=31%, signal=59%
PROTON TRANSPORTING TWO SECTOR ATPASE COMPLEX	GOCC_PROTON_TRANSPORTING_TWO_SECTOR_ATPASE_COMPLEX		48	0.19553	0.749501	0.8881	0.981517	1	7070	tags=40%, list=31%, signal=57%
DNA PACKAGING COMPLEX	GOCC_DNA_PACKAGING_COMPLEX		128	0.162417	0.748875	0.956661	0.978856	1	4457	tags=17%, list=20%, signal=21%
MITOTIC SPINDLE	GOCC_MITOTIC_SPINDLE		174	0.153314	0.742453	0.969543	0.982638	1	6565	tags=33%, list=29%, signal=46%
U2 TYPE SPLICEOSOMAL COMPLEX	GOCC_U2_TYPE_SPLICEOSOMAL_COMPLEX		90	0.170887	0.742275	0.95053	0.979599	1	4453	tags=21%, list=20%, signal=26%
VESICLE COAT	GOCC_VESICLE_COAT		58	0.183142	0.73968	0.901384	0.979017	1	3369	tags=16%, list=15%, signal=18%
AP TYPE MEMBRANE COAT ADAPTOR COMPLEX	GOCC_AP_TYPE_MEMBRANE_COAT_ADAPTOR_COMPLEX		36	0.20483	0.739203	0.870337	0.976264	1	3369	tags=17%, list=15%, signal=20%
CORE MEDIATOR COMPLEX	GOCC_CORE_MEDIATOR_COMPLEX		26	0.215129	0.7177	0.87384	0.992997	1	2045	tags=12%, list=9%, signal=13%
ACROSOMAL VESICLE	GOCC_ACROSOMAL_VESICLE		102	0.159365	0.71068	0.979094	0.995643	1	4123	tags=18%, list=18%, signal=21%
ENDOPLASMIC RETICULUM PROTEIN CONTAINING COMPLEX	GOCC_ENDOPLASMIC_RETICULUM_PROTEIN_CONTAINING_COMPLEX		123	0.152982	0.704481	0.974093	0.997294	1	6280	tags=23%, list=28%, signal=31%
SPERM PRINCIPAL PIECE	GOCC_SPERM_PRINCIPAL_PIECE		24	0.214129	0.704215	0.903774	0.994274	1	1384	tags=13%, list=6%, signal=13%
OXIDOREDUCTASE COMPLEX	GOCC_OXIDOREDUCTASE_COMPLEX		121	0.152519	0.694311	0.984429	0.997986	1	5965	tags=26%, list=26%, signal=35%
MYOSIN COMPLEX	GOCC_MYOSIN_COMPLEX		43	0.184272	0.684737	0.942029	1	1	4506	tags=26%, list=20%, signal=32%
POLE PLASM	GOCC_POLE_PLASM		18	0.228141	0.681938	0.907692	0.999788	1	5050	tags=33%, list=22%, signal=43%
TRANS GOLGI NETWORK TRANSPORT VESICLE MEMBRANE	GOCC_TRANS_GOLGI_NETWORK_TRANSPORT_VESICLE_MEMBRANE		20	0.216324	0.676252	0.888438	0.999936	1	1668	tags=10%, list=7%, signal=11%
SEX CHROMOSOME	GOCC_SEX_CHROMOSOME		31	0.193743	0.665621	0.915888	1	1	5406	tags=29%, list=24%, signal=38%
ORGANELLE ENVELOPE LUMEN	GOCC_ORGANELLE_ENVELOPE_LUMEN		90	0.15024	0.653248	0.991349	1	1	4713	tags=21%, list=21%, signal=27%
HISTONE METHYLTRANSFERASE COMPLEX	GOCC_HISTONE_METHYLTRANSFERASE_COMPLEX		60	0.160736	0.649422	0.975221	1	1	2282	tags=12%, list=10%, signal=13%
COPI COATED VESICLE MEMBRANE	GOCC_COPI_COATED_VESICLE_MEMBRANE		18	0.213514	0.643383	0.933333	1	1	1794	tags=11%, list=8%, signal=12%
SPLICEOSOMAL COMPLEX	GOCC_SPLICEOSOMAL_COMPLEX		186	0.132497	0.636898	0.998352	1	1	7322	tags=33%, list=32%, signal=49%
PROTON TRANSPORTING ATP SYNTHASE COMPLEX	GOCC_PROTON_TRANSPORTING_ATP_SYNTHASE_COMPLEX		21	0.199578	0.629613	0.929791	1	1	7379	tags=43%, list=32%, signal=63%
ACROSOMAL MEMBRANE	GOCC_ACROSOMAL_MEMBRANE		25	0.190451	0.618836	0.946903	1	1	2770	tags=16%, list=12%, signal=18%
METHYLTRANSFERASE COMPLEX	GOCC_METHYLTRANSFERASE_COMPLEX		91	0.140469	0.612947	0.996639	1	1	4721	tags=20%, list=21%, signal=25%
REPLISOME	GOCC_REPLISOME		16	0.210564	0.611797	0.953488	0.998819	1	6479	tags=44%, list=29%, signal=61%
INTRACILIARY TRANSPORT PARTICLE B	GOCC_INTRACILIARY_TRANSPORT_PARTICLE_B		18	0.198284	0.602888	0.952941	0.998087	1	5415	tags=28%, list=24%, signal=36%
CYTOCHROME COMPLEX	GOCC_CYTOCHROME_COMPLEX		36	0.160109	0.577899	0.989267	1	1	5525	tags=31%, list=24%, signal=40%
PROTEASOME CORE COMPLEX	GOCC_PROTEASOME_CORE_COMPLEX		18	0.187051	0.576765	0.962963	0.997595	1	6678	tags=33%, list=29%, signal=47%
PROTON TRANSPORTING TWO SECTOR ATPASE COMPLEX PROTON TRANSPORTING DOMAIN	GOCC_PROTON_TRANSPORTING_TWO_SECTOR_ATPASE_COMPLEX_PROTON_TRANSPORTING_DOMAIN		26	0.170275	0.568935	0.964015	0.995957	1	7379	tags=42%, list=32%, signal=63%
ROUGH ENDOPLASMIC RETICULUM MEMBRANE	GOCC_ROUGH_ENDOPLASMIC_RETICULUM_MEMBRANE		24	0.166056	0.53905	0.991919	0.996929	1	147	tags=4%, list=1%, signal=4%
COPI COATED VESICLE	GOCC_COPI_COATED_VESICLE		22	0.1526	0.496359	0.994253	0.997524	1	1794	tags=9%, list=8%, signal=10%

## Sheet: GO-MF
NAME	GS.br..follow.link.to.MSigDB	GS.DETAILS	SIZE	ES	NES	NOM.p.val	FDR.q.val	FWER.p.val	RANK.AT.MAX	LEADING.EDGE	X
EXTRACELLULAR MATRIX STRUCTURAL CONSTITUENT	GOMF_EXTRACELLULAR_MATRIX_STRUCTURAL_CONSTITUENT	Details ...	147	0.58633	2.76455	0	0	0	5071	tags=61%, list=22%, signal=78%
INTEGRIN BINDING	GOMF_INTEGRIN_BINDING	Details ...	145	0.569398	2.65485	0	0	0	3498	tags=46%, list=15%, signal=53%
GLYCOSAMINOGLYCAN BINDING	GOMF_GLYCOSAMINOGLYCAN_BINDING	Details ...	188	0.504494	2.47142	0	0	0	5706	tags=53%, list=25%, signal=70%
CYTOKINE BINDING	GOMF_CYTOKINE_BINDING	Details ...	119	0.525904	2.41693	0	0	0	4446	tags=44%, list=20%, signal=54%
CHEMOKINE BINDING	GOMF_CHEMOKINE_BINDING	Details ...	21	0.772119	2.38633	0	0.000251095	0.001	2966	tags=62%, list=13%, signal=71%
COLLAGEN BINDING	GOMF_COLLAGEN_BINDING	Details ...	63	0.57444	2.35216	0	0.00040786	0.002	5030	tags=59%, list=22%, signal=75%
FIBRONECTIN BINDING	GOMF_FIBRONECTIN_BINDING	Details ...	30	0.682188	2.32258	0	0.000349594	0.002	4086	tags=70%, list=18%, signal=85%
GDP BINDING	GOMF_GDP_BINDING	Details ...	67	0.566152	2.31942	0	0.000305895	0.002	5043	tags=58%, list=22%, signal=75%
CYTOKINE RECEPTOR BINDING	GOMF_CYTOKINE_RECEPTOR_BINDING	Details ...	187	0.467341	2.28249	0	0.000411404	0.003	6496	tags=57%, list=29%, signal=79%
ACTIN BINDING	GOMF_ACTIN_BINDING	Details ...	396	0.432093	2.27942	0	0.000370264	0.003	3614	tags=35%, list=16%, signal=41%
HEPARIN BINDING	GOMF_HEPARIN_BINDING	Details ...	139	0.486062	2.2616	0	0.000336603	0.003	5100	tags=47%, list=22%, signal=60%
G PROTEIN ACTIVITY	GOMF_G_PROTEIN_ACTIVITY	Details ...	39	0.620537	2.25382	0	0.000308553	0.003	2199	tags=44%, list=10%, signal=48%
EXTRACELLULAR MATRIX BINDING	GOMF_EXTRACELLULAR_MATRIX_BINDING	Details ...	53	0.565416	2.21973	0	0.000479304	0.005	4811	tags=58%, list=21%, signal=74%
STRUCTURAL CONSTITUENT OF MUSCLE	GOMF_STRUCTURAL_CONSTITUENT_OF_MUSCLE	Details ...	34	0.631927	2.21441	0	0.000535404	0.006	4505	tags=65%, list=20%, signal=81%
IMMUNOGLOBULIN BINDING	GOMF_IMMUNOGLOBULIN_BINDING	Details ...	20	0.700792	2.20378	0	0.000586361	0.007	4159	tags=65%, list=18%, signal=80%
PEPTIDASE REGULATOR ACTIVITY	GOMF_PEPTIDASE_REGULATOR_ACTIVITY	Details ...	166	0.45017	2.16588	0	0.00102339	0.013	5252	tags=44%, list=23%, signal=57%
TRANSMEMBRANE RECEPTOR PROTEIN KINASE ACTIVITY	GOMF_TRANSMEMBRANE_RECEPTOR_PROTEIN_KINASE_ACTIVITY	Details ...	76	0.513129	2.15829	0	0.00096319	0.013	4522	tags=47%, list=20%, signal=59%
GROWTH FACTOR BINDING	GOMF_GROWTH_FACTOR_BINDING	Details ...	124	0.462396	2.13634	0	0.0014106	0.02	4409	tags=42%, list=19%, signal=52%
WNT PROTEIN BINDING	GOMF_WNT_PROTEIN_BINDING	Details ...	32	0.608863	2.13221	0	0.00133636	0.02	4909	tags=59%, list=22%, signal=76%
EXTRACELLULAR MATRIX STRUCTURAL CONSTITUENT CONFERRING TENSILE STRENGTH	GOMF_EXTRACELLULAR_MATRIX_STRUCTURAL_CONSTITUENT_CONFERRING_TENSILE_STRENGTH	Details ...	41	0.571797	2.12336	0	0.00133587	0.021	3786	tags=54%, list=17%, signal=64%
TRANSFORMING GROWTH FACTOR BETA BINDING	GOMF_TRANSFORMING_GROWTH_FACTOR_BETA_BINDING		23	0.649353	2.12239	0	0.00127225	0.021	1831	tags=43%, list=8%, signal=47%
EXTRACELLULAR MATRIX STRUCTURAL CONSTITUENT CONFERRING COMPRESSION RESISTANCE	GOMF_EXTRACELLULAR_MATRIX_STRUCTURAL_CONSTITUENT_CONFERRING_COMPRESSION_RESISTANCE		15	0.74548	2.11758	0.00193424	0.00127291	0.022	3515	tags=60%, list=15%, signal=71%
CORECEPTOR ACTIVITY	GOMF_CORECEPTOR_ACTIVITY		42	0.556678	2.10005	0	0.00176552	0.032	4466	tags=52%, list=20%, signal=65%
IMMUNE RECEPTOR ACTIVITY	GOMF_IMMUNE_RECEPTOR_ACTIVITY		122	0.454577	2.08623	0	0.00185028	0.035	4446	tags=37%, list=20%, signal=46%
GTPASE ACTIVITY	GOMF_GTPASE_ACTIVITY		299	0.402703	2.07485	0	0.00198048	0.039	4642	tags=39%, list=20%, signal=49%
TRANSMEMBRANE TRANSPORTER BINDING	GOMF_TRANSMEMBRANE_TRANSPORTER_BINDING		117	0.462036	2.04842	0	0.00238266	0.049	4864	tags=41%, list=21%, signal=52%
GROWTH FACTOR RECEPTOR BINDING	GOMF_GROWTH_FACTOR_RECEPTOR_BINDING		112	0.452125	2.03241	0	0.00300014	0.063	4838	tags=44%, list=21%, signal=55%
CHEMOKINE RECEPTOR BINDING	GOMF_CHEMOKINE_RECEPTOR_BINDING		45	0.535221	2.02794	0	0.00311598	0.068	6635	tags=56%, list=29%, signal=78%
OXIDOREDUCTASE ACTIVITY ACTING ON NAD P H OXYGEN AS ACCEPTOR	GOMF_OXIDOREDUCTASE_ACTIVITY_ACTING_ON_NAD_P_H_OXYGEN_AS_ACCEPTOR		15	0.701335	2.01489	0	0.00352444	0.078	1282	tags=33%, list=6%, signal=35%
PROTEOGLYCAN BINDING	GOMF_PROTEOGLYCAN_BINDING		35	0.565856	2.00854	0	0.00382249	0.087	3355	tags=49%, list=15%, signal=57%
PEPTIDASE ACTIVATOR ACTIVITY	GOMF_PEPTIDASE_ACTIVATOR_ACTIVITY		50	0.523264	2.00624	0	0.0038639	0.091	5963	tags=56%, list=26%, signal=76%
TRANSFORMING GROWTH FACTOR BETA RECEPTOR BINDING	GOMF_TRANSFORMING_GROWTH_FACTOR_BETA_RECEPTOR_BINDING		21	0.642875	2.00512	0.00189753	0.00374315	0.091	6333	tags=86%, list=28%, signal=119%
G PROTEIN BETA GAMMA SUBUNIT COMPLEX BINDING	GOMF_G_PROTEIN_BETA_GAMMA_SUBUNIT_COMPLEX_BINDING		18	0.668354	1.98928	0.00198807	0.00439679	0.11	4564	tags=61%, list=20%, signal=76%
SIGNALING RECEPTOR REGULATOR ACTIVITY	GOMF_SIGNALING_RECEPTOR_REGULATOR_ACTIVITY		345	0.380472	1.98072	0	0.00474715	0.122	5645	tags=38%, list=25%, signal=50%
PHOSPHATIDYLINOSITOL 5 PHOSPHATE BINDING	GOMF_PHOSPHATIDYLINOSITOL_5_PHOSPHATE_BINDING		18	0.644366	1.97131	0.00198413	0.00522464	0.138	4751	tags=61%, list=21%, signal=77%
SMAD BINDING	GOMF_SMAD_BINDING		73	0.469055	1.96861	0	0.00518737	0.14	4967	tags=45%, list=22%, signal=58%
FIBROBLAST GROWTH FACTOR RECEPTOR BINDING	GOMF_FIBROBLAST_GROWTH_FACTOR_RECEPTOR_BINDING		16	0.671652	1.96015	0	0.00556021	0.154	1874	tags=56%, list=8%, signal=61%
MICROTUBULE PLUS END BINDING	GOMF_MICROTUBULE_PLUS_END_BINDING		21	0.618562	1.95739	0.00189394	0.00564281	0.16	2207	tags=43%, list=10%, signal=47%
TRANSMEMBRANE RECEPTOR PROTEIN TYROSINE KINASE ACTIVITY	GOMF_TRANSMEMBRANE_RECEPTOR_PROTEIN_TYROSINE_KINASE_ACTIVITY		60	0.486488	1.95655	0	0.00556121	0.162	4793	tags=47%, list=21%, signal=59%
ENDOPEPTIDASE REGULATOR ACTIVITY	GOMF_ENDOPEPTIDASE_REGULATOR_ACTIVITY		125	0.425713	1.93986	0	0.00650427	0.19	4609	tags=38%, list=20%, signal=48%
CYTOKINE ACTIVITY	GOMF_CYTOKINE_ACTIVITY		148	0.411256	1.92724	0	0.00729601	0.218	6533	tags=47%, list=29%, signal=66%
SULFUR COMPOUND BINDING	GOMF_SULFUR_COMPOUND_BINDING		228	0.384025	1.91989	0	0.00784352	0.238	5100	tags=36%, list=22%, signal=46%
CHEMOATTRACTANT ACTIVITY	GOMF_CHEMOATTRACTANT_ACTIVITY		27	0.559668	1.88831	0	0.0117107	0.34	6794	tags=70%, list=30%, signal=100%
GUANYL NUCLEOTIDE BINDING	GOMF_GUANYL_NUCLEOTIDE_BINDING		368	0.358564	1.88485	0	0.012021	0.352	4642	tags=34%, list=20%, signal=42%
LAMININ BINDING	GOMF_LAMININ_BINDING		27	0.558333	1.87235	0.0060241	0.0134054	0.387	4186	tags=59%, list=18%, signal=73%
PROTEASE BINDING	GOMF_PROTEASE_BINDING		129	0.404164	1.86496	0	0.0141127	0.409	4875	tags=40%, list=21%, signal=51%
TRANSMEMBRANE RECEPTOR PROTEIN SERINE THREONINE KINASE ACTIVITY	GOMF_TRANSMEMBRANE_RECEPTOR_PROTEIN_SERINE_THREONINE_KINASE_ACTIVITY		16	0.632912	1.86427	0.00387597	0.0138935	0.412	3745	tags=56%, list=16%, signal=67%
BMP BINDING	GOMF_BMP_BINDING		15	0.646362	1.84572	0.00759013	0.016428	0.467	6649	tags=80%, list=29%, signal=113%
CYSTEINE TYPE ENDOPEPTIDASE ACTIVITY	GOMF_CYSTEINE_TYPE_ENDOPEPTIDASE_ACTIVITY		92	0.413753	1.84542	0	0.0160927	0.467	3025	tags=29%, list=13%, signal=34%
SIALIC ACID BINDING	GOMF_SIALIC_ACID_BINDING		16	0.619738	1.83735	0.00380228	0.0172421	0.496	5390	tags=63%, list=24%, signal=82%
QUINONE BINDING	GOMF_QUINONE_BINDING		16	0.629689	1.83205	0.00557621	0.0176432	0.507	5965	tags=50%, list=26%, signal=68%
CCR CHEMOKINE RECEPTOR BINDING	GOMF_CCR_CHEMOKINE_RECEPTOR_BINDING		26	0.556452	1.82858	0.00190476	0.0179704	0.522	8823	tags=85%, list=39%, signal=138%
PROTEIN HETERODIMERIZATION ACTIVITY	GOMF_PROTEIN_HETERODIMERIZATION_ACTIVITY		278	0.357491	1.82174	0	0.0187773	0.546	4332	tags=31%, list=19%, signal=38%
SERINE TYPE ENDOPEPTIDASE INHIBITOR ACTIVITY	GOMF_SERINE_TYPE_ENDOPEPTIDASE_INHIBITOR_ACTIVITY		56	0.457269	1.81757	0	0.0193498	0.563	3044	tags=38%, list=13%, signal=43%
GROWTH FACTOR ACTIVITY	GOMF_GROWTH_FACTOR_ACTIVITY		119	0.399415	1.8155	0	0.0194102	0.568	5606	tags=39%, list=25%, signal=51%
POLY PURINE TRACT BINDING	GOMF_POLY_PURINE_TRACT_BINDING		32	0.508616	1.8127	0.00181159	0.0196257	0.576	2953	tags=41%, list=13%, signal=47%
NUCLEAR RECEPTOR ACTIVITY	GOMF_NUCLEAR_RECEPTOR_ACTIVITY		42	0.476726	1.81205	0	0.0193923	0.578	4766	tags=48%, list=21%, signal=60%
ACTIN FILAMENT BINDING	GOMF_ACTIN_FILAMENT_BINDING		187	0.370732	1.80837	0	0.0196232	0.589	3709	tags=31%, list=16%, signal=37%
SPHINGOLIPID TRANSPORTER ACTIVITY	GOMF_SPHINGOLIPID_TRANSPORTER_ACTIVITY		17	0.607513	1.80119	0.00188679	0.0206712	0.619	4173	tags=53%, list=18%, signal=65%
CERAMIDE BINDING	GOMF_CERAMIDE_BINDING		17	0.601383	1.79533	0.00541516	0.0215649	0.64	4700	tags=59%, list=21%, signal=74%
POLY A BINDING	GOMF_POLY_A_BINDING		26	0.521352	1.78444	0.0110294	0.0234531	0.682	2953	tags=38%, list=13%, signal=44%
EPIDERMAL GROWTH FACTOR RECEPTOR BINDING	GOMF_EPIDERMAL_GROWTH_FACTOR_RECEPTOR_BINDING		31	0.511804	1.78217	0.00358423	0.0235259	0.69	3158	tags=42%, list=14%, signal=49%
PROLINE RICH REGION BINDING	GOMF_PROLINE_RICH_REGION_BINDING		17	0.593681	1.77648	0.0094697	0.0243201	0.712	1836	tags=41%, list=8%, signal=45%
TRANSMEMBRANE RECEPTOR PROTEIN TYROSINE KINASE ACTIVATOR ACTIVITY	GOMF_TRANSMEMBRANE_RECEPTOR_PROTEIN_TYROSINE_KINASE_ACTIVATOR_ACTIVITY		16	0.596918	1.76778	0.00389864	0.0256871	0.742	3233	tags=38%, list=14%, signal=44%
INSULIN LIKE GROWTH FACTOR BINDING	GOMF_INSULIN_LIKE_GROWTH_FACTOR_BINDING		17	0.582315	1.75323	0.00932836	0.0290458	0.788	3358	tags=53%, list=15%, signal=62%
SPHINGOLIPID BINDING	GOMF_SPHINGOLIPID_BINDING		24	0.530634	1.74095	0.00562852	0.0325443	0.825	4700	tags=50%, list=21%, signal=63%
KINASE ACTIVATOR ACTIVITY	GOMF_KINASE_ACTIVATOR_ACTIVITY		128	0.375987	1.72506	0	0.0371515	0.858	5950	tags=41%, list=26%, signal=55%
INSULIN RECEPTOR BINDING	GOMF_INSULIN_RECEPTOR_BINDING		20	0.545304	1.71696	0.0166052	0.0394604	0.878	3808	tags=55%, list=17%, signal=66%
PHOSPHATASE REGULATOR ACTIVITY	GOMF_PHOSPHATASE_REGULATOR_ACTIVITY		104	0.384188	1.71682	0.00176056	0.0389646	0.878	1964	tags=23%, list=9%, signal=25%
NUCLEAR IMPORT SIGNAL RECEPTOR ACTIVITY	GOMF_NUCLEAR_IMPORT_SIGNAL_RECEPTOR_ACTIVITY		18	0.572976	1.71438	0.0118812	0.0392889	0.884	6928	tags=67%, list=31%, signal=96%
OXIDOREDUCTASE ACTIVITY ACTING ON THE CH NH2 GROUP OF DONORS OXYGEN AS ACCEPTOR	GOMF_OXIDOREDUCTASE_ACTIVITY_ACTING_ON_THE_CH_NH2_GROUP_OF_DONORS_OXYGEN_AS_ACCEPTOR		15	0.58823	1.71385	0.01341	0.0389151	0.886	4747	tags=53%, list=21%, signal=67%
CARBOHYDRATE BINDING	GOMF_CARBOHYDRATE_BINDING		231	0.337131	1.712	0	0.0389535	0.892	6411	tags=42%, list=28%, signal=57%
CHEMOKINE ACTIVITY	GOMF_CHEMOKINE_ACTIVITY		33	0.479508	1.71105	0.00383142	0.0388366	0.892	8750	tags=67%, list=39%, signal=108%
METALLOENDOPEPTIDASE INHIBITOR ACTIVITY	GOMF_METALLOENDOPEPTIDASE_INHIBITOR_ACTIVITY		15	0.606343	1.70955	0.0171756	0.0388052	0.895	3371	tags=53%, list=15%, signal=63%
UBIQUITIN LIKE PROTEIN LIGASE BINDING	GOMF_UBIQUITIN_LIKE_PROTEIN_LIGASE_BINDING		308	0.331983	1.7079	0	0.038973	0.901	5534	tags=36%, list=24%, signal=47%
ENZYME INHIBITOR ACTIVITY	GOMF_ENZYME_INHIBITOR_ACTIVITY		279	0.337156	1.70449	0	0.039467	0.911	3669	tags=28%, list=16%, signal=33%
WNT RECEPTOR ACTIVITY	GOMF_WNT_RECEPTOR_ACTIVITY		17	0.575408	1.70248	0.00978474	0.0395431	0.915	4909	tags=59%, list=22%, signal=75%
MOLECULAR CARRIER ACTIVITY	GOMF_MOLECULAR_CARRIER_ACTIVITY		77	0.401959	1.69944	0.00340136	0.0400595	0.918	6928	tags=47%, list=31%, signal=67%
CYTOKINE RECEPTOR ACTIVITY	GOMF_CYTOKINE_RECEPTOR_ACTIVITY		83	0.389981	1.69513	0.00352113	0.0412961	0.929	2961	tags=25%, list=13%, signal=29%
SH3 DOMAIN BINDING	GOMF_SH3_DOMAIN_BINDING		120	0.370963	1.68219	0.00170068	0.0458413	0.952	3719	tags=28%, list=16%, signal=34%
MHC PROTEIN COMPLEX BINDING	GOMF_MHC_PROTEIN_COMPLEX_BINDING		34	0.472181	1.68028	0.00938086	0.0459419	0.953	8472	tags=65%, list=37%, signal=103%
PHOSPHATIDYLINOSITOL 3 4 BISPHOSPHATE BINDING	GOMF_PHOSPHATIDYLINOSITOL_3_4_BISPHOSPHATE_BINDING		26	0.504855	1.67947	0.0110701	0.045595	0.953	4723	tags=54%, list=21%, signal=68%
ATPASE BINDING	GOMF_ATPASE_BINDING		80	0.390373	1.67885	0.0017762	0.0452735	0.955	2954	tags=28%, list=13%, signal=32%
ALPHA ACTININ BINDING	GOMF_ALPHA_ACTININ_BINDING		22	0.513065	1.6728	0.00583658	0.0469883	0.964	4912	tags=55%, list=22%, signal=70%
MHC CLASS II PROTEIN COMPLEX BINDING	GOMF_MHC_CLASS_II_PROTEIN_COMPLEX_BINDING		25	0.500543	1.66096	0.0151229	0.0513884	0.974	8472	tags=64%, list=37%, signal=102%
PROTEIN KINASE C BINDING	GOMF_PROTEIN_KINASE_C_BINDING		47	0.43115	1.66092	0.00560748	0.0507908	0.974	3541	tags=36%, list=16%, signal=43%
E BOX BINDING	GOMF_E_BOX_BINDING		36	0.467507	1.66022	0.0108499	0.0504294	0.975	4412	tags=47%, list=19%, signal=59%
PHOSPHOLIPID TRANSFER ACTIVITY	GOMF_PHOSPHOLIPID_TRANSFER_ACTIVITY		24	0.507651	1.65868	0.0166359	0.0505346	0.976	4173	tags=38%, list=18%, signal=46%
ACTININ BINDING	GOMF_ACTININ_BINDING		28	0.484128	1.65259	0.00727273	0.0525646	0.98	3569	tags=43%, list=16%, signal=51%
G PROTEIN COUPLED AMINE RECEPTOR ACTIVITY	GOMF_G_PROTEIN_COUPLED_AMINE_RECEPTOR_ACTIVITY		23	0.509696	1.65049	0.0150659	0.0527641	0.98	3435	tags=48%, list=15%, signal=56%
GLYCOSYLTRANSFERASE ACTIVITY	GOMF_GLYCOSYLTRANSFERASE_ACTIVITY		244	0.326598	1.64553	0	0.054651	0.984	5590	tags=36%, list=25%, signal=48%
FERROUS IRON BINDING	GOMF_FERROUS_IRON_BINDING		23	0.507253	1.64063	0.0157171	0.0562706	0.989	2934	tags=35%, list=13%, signal=40%
POLYSACCHARIDE BINDING	GOMF_POLYSACCHARIDE_BINDING		22	0.51733	1.63918	0.0185185	0.0564032	0.99	6018	tags=59%, list=27%, signal=80%
G PROTEIN COUPLED RECEPTOR BINDING	GOMF_G_PROTEIN_COUPLED_RECEPTOR_BINDING		207	0.333027	1.63326	0	0.05817	0.99	7178	tags=48%, list=32%, signal=69%
PEPTIDASE ACTIVATOR ACTIVITY INVOLVED IN APOPTOTIC PROCESS	GOMF_PEPTIDASE_ACTIVATOR_ACTIVITY_INVOLVED_IN_APOPTOTIC_PROCESS		24	0.498501	1.63004	0.0261044	0.0590113	0.992	4805	tags=46%, list=21%, signal=58%
PHOSPHOLIPID TRANSPORTER ACTIVITY	GOMF_PHOSPHOLIPID_TRANSPORTER_ACTIVITY		61	0.400043	1.62838	0.00693241	0.059307	0.992	4173	tags=31%, list=18%, signal=38%
PROTEIN SERINE THREONINE KINASE ACTIVATOR ACTIVITY	GOMF_PROTEIN_SERINE_THREONINE_KINASE_ACTIVATOR_ACTIVITY		63	0.398356	1.6283	0.00702988	0.0587614	0.992	5939	tags=44%, list=26%, signal=60%
LIPID TRANSPORTER ACTIVITY	GOMF_LIPID_TRANSPORTER_ACTIVITY		144	0.345719	1.62748	0	0.0585087	0.992	4827	tags=35%, list=21%, signal=44%
BETA 1 3 GALACTOSYLTRANSFERASE ACTIVITY	GOMF_BETA_1_3_GALACTOSYLTRANSFERASE_ACTIVITY		15	0.553731	1.60314	0.0253623	0.0702354	0.997	6988	tags=67%, list=31%, signal=96%
NUCLEOCYTOPLASMIC CARRIER ACTIVITY	GOMF_NUCLEOCYTOPLASMIC_CARRIER_ACTIVITY		29	0.465703	1.60211	0.00900901	0.0701665	0.997	7887	tags=66%, list=35%, signal=100%
PEPTIDE BINDING	GOMF_PEPTIDE_BINDING		268	0.31643	1.6017	0	0.0697096	0.997	4369	tags=28%, list=19%, signal=35%
KINASE REGULATOR ACTIVITY	GOMF_KINASE_REGULATOR_ACTIVITY		195	0.325372	1.60157	0	0.0690998	0.997	5099	tags=32%, list=22%, signal=41%
FRIZZLED BINDING	GOMF_FRIZZLED_BINDING		33	0.461477	1.5969	0.0106383	0.0712328	1	3470	tags=39%, list=15%, signal=46%
MOLECULAR CONDENSATE SCAFFOLD ACTIVITY	GOMF_MOLECULAR_CONDENSATE_SCAFFOLD_ACTIVITY		17	0.532447	1.59313	0.0243902	0.0725515	1	4138	tags=41%, list=18%, signal=50%
PROTEIN PHOSPHATASE 1 BINDING	GOMF_PROTEIN_PHOSPHATASE_1_BINDING		21	0.503836	1.59276	0.0280899	0.0720293	1	6043	tags=48%, list=27%, signal=65%
INTRACELLULAR CHLORIDE CHANNEL ACTIVITY	GOMF_INTRACELLULAR_CHLORIDE_CHANNEL_ACTIVITY		17	0.536973	1.58933	0.0159858	0.0734066	1	1516	tags=29%, list=7%, signal=31%
OXIDOREDUCTASE ACTIVITY ACTING ON THE ALDEHYDE OR OXO GROUP OF DONORS NAD OR NADP AS ACCEPTOR	GOMF_OXIDOREDUCTASE_ACTIVITY_ACTING_ON_THE_ALDEHYDE_OR_OXO_GROUP_OF_DONORS_NAD_OR_NADP_AS_ACCEPTOR		35	0.443952	1.58647	0.020073	0.0743596	1	3844	tags=31%, list=17%, signal=38%
PHOSPHATIDYLCHOLINE BINDING	GOMF_PHOSPHATIDYLCHOLINE_BINDING		26	0.474092	1.57997	0.0321361	0.0769936	1	6470	tags=58%, list=28%, signal=81%
MOLECULAR ADAPTOR ACTIVITY	GOMF_MOLECULAR_ADAPTOR_ACTIVITY		486	0.294044	1.57585	0	0.078519	1	4651	tags=30%, list=20%, signal=37%
PHOSPHATASE ACTIVATOR ACTIVITY	GOMF_PHOSPHATASE_ACTIVATOR_ACTIVITY		25	0.469778	1.56883	0.0241636	0.0822754	1	2923	tags=32%, list=13%, signal=37%
COMPLEMENT BINDING	GOMF_COMPLEMENT_BINDING		16	0.551788	1.56496	0.0271845	0.0840939	1	3225	tags=31%, list=14%, signal=36%
CYCLIC NUCLEOTIDE PHOSPHODIESTERASE ACTIVITY	GOMF_CYCLIC_NUCLEOTIDE_PHOSPHODIESTERASE_ACTIVITY		23	0.472516	1.56274	0.040636	0.0847997	1	1055	tags=22%, list=5%, signal=23%
G PROTEIN COUPLED RECEPTOR ACTIVITY	GOMF_G_PROTEIN_COUPLED_RECEPTOR_ACTIVITY		327	0.302431	1.56133	0	0.0850415	1	5220	tags=35%, list=23%, signal=44%
PHOSPHATIDYLINOSITOL 4 PHOSPHATE BINDING	GOMF_PHOSPHATIDYLINOSITOL_4_PHOSPHATE_BINDING		27	0.468933	1.55923	0.0295749	0.0858246	1	4751	tags=48%, list=21%, signal=61%
PROTEIN TYROSINE KINASE ACTIVATOR ACTIVITY	GOMF_PROTEIN_TYROSINE_KINASE_ACTIVATOR_ACTIVITY		33	0.444077	1.55758	0.0314815	0.0863157	1	4398	tags=36%, list=19%, signal=45%
ANKYRIN BINDING	GOMF_ANKYRIN_BINDING		16	0.534022	1.55545	0.0536673	0.0867944	1	3991	tags=44%, list=18%, signal=53%
PROTEIN MACROMOLECULE ADAPTOR ACTIVITY	GOMF_PROTEIN_MACROMOLECULE_ADAPTOR_ACTIVITY		348	0.294908	1.5508	0	0.0888997	1	4800	tags=32%, list=21%, signal=39%
DNA BINDING TRANSCRIPTION FACTOR BINDING	GOMF_DNA_BINDING_TRANSCRIPTION_FACTOR_BINDING		444	0.289864	1.54892	0	0.0893824	1	5085	tags=32%, list=22%, signal=40%
CADHERIN BINDING	GOMF_CADHERIN_BINDING		325	0.296875	1.54884	0.00162075	0.0886959	1	3672	tags=25%, list=16%, signal=29%
LIPID TRANSFER ACTIVITY	GOMF_LIPID_TRANSFER_ACTIVITY		45	0.404175	1.54784	0.020073	0.0885258	1	4556	tags=36%, list=20%, signal=44%
PROTEIN TYROSINE KINASE BINDING	GOMF_PROTEIN_TYROSINE_KINASE_BINDING		108	0.3414	1.54134	0.0122164	0.0921824	1	2998	tags=25%, list=13%, signal=29%
GLUCOSYLTRANSFERASE ACTIVITY	GOMF_GLUCOSYLTRANSFERASE_ACTIVITY		19	0.498443	1.53909	0.039604	0.0930142	1	3971	tags=42%, list=17%, signal=51%
PROTEIN PHOSPHATASE BINDING	GOMF_PROTEIN_PHOSPHATASE_BINDING		136	0.3327	1.53878	0	0.0925151	1	4975	tags=34%, list=22%, signal=43%
TRANSCRIPTION REGULATOR INHIBITOR ACTIVITY	GOMF_TRANSCRIPTION_REGULATOR_INHIBITOR_ACTIVITY		21	0.489773	1.53847	0.0396396	0.091962	1	4733	tags=38%, list=21%, signal=48%
SULFURIC ESTER HYDROLASE ACTIVITY	GOMF_SULFURIC_ESTER_HYDROLASE_ACTIVITY		15	0.530509	1.53711	0.0479846	0.0921434	1	3827	tags=53%, list=17%, signal=64%
CYSTEINE TYPE PEPTIDASE ACTIVITY	GOMF_CYSTEINE_TYPE_PEPTIDASE_ACTIVITY		159	0.326062	1.53616	0.0066335	0.0919552	1	3070	tags=25%, list=14%, signal=28%
G PROTEIN COUPLED CHEMOATTRACTANT RECEPTOR ACTIVITY	GOMF_G_PROTEIN_COUPLED_CHEMOATTRACTANT_RECEPTOR_ACTIVITY		21	0.483507	1.53563	0.0310786	0.0916662	1	2288	tags=29%, list=10%, signal=32%
HEXOSYLTRANSFERASE ACTIVITY	GOMF_HEXOSYLTRANSFERASE_ACTIVITY		172	0.319124	1.53347	0	0.0925826	1	5590	tags=37%, list=25%, signal=49%
MONOATOMIC ANION CHANNEL ACTIVITY	GOMF_MONOATOMIC_ANION_CHANNEL_ACTIVITY		65	0.371444	1.53226	0.0108108	0.0925977	1	1516	tags=18%, list=7%, signal=20%
EPHRIN RECEPTOR BINDING	GOMF_EPHRIN_RECEPTOR_BINDING		28	0.450482	1.52518	0.0242991	0.0967149	1	2484	tags=29%, list=11%, signal=32%
BHLH TRANSCRIPTION FACTOR BINDING	GOMF_BHLH_TRANSCRIPTION_FACTOR_BINDING		26	0.459426	1.51883	0.0304114	0.100253	1	4182	tags=46%, list=18%, signal=57%
ISOPRENOID BINDING	GOMF_ISOPRENOID_BINDING		26	0.451442	1.51843	0.0378378	0.0997617	1	4860	tags=42%, list=21%, signal=54%
AMIDE BINDING	GOMF_AMIDE_BINDING		346	0.288872	1.5173	0	0.0998178	1	4761	tags=28%, list=21%, signal=35%
UDP GLYCOSYLTRANSFERASE ACTIVITY	GOMF_UDP_GLYCOSYLTRANSFERASE_ACTIVITY		122	0.326592	1.51591	0.00814332	0.0998746	1	4634	tags=32%, list=20%, signal=40%
3 5 CYCLIC AMP PHOSPHODIESTERASE ACTIVITY	GOMF_3_5_CYCLIC_AMP_PHOSPHODIESTERASE_ACTIVITY		17	0.517635	1.51549	0.0466926	0.0994456	1	1055	tags=24%, list=5%, signal=25%
PHOSPHATASE BINDING	GOMF_PHOSPHATASE_BINDING		181	0.315491	1.51476	0.00173611	0.0992718	1	5050	tags=31%, list=22%, signal=40%
NUCLEOTIDE RECEPTOR ACTIVITY	GOMF_NUCLEOTIDE_RECEPTOR_ACTIVITY		19	0.485694	1.51174	0.0438931	0.100891	1	3560	tags=42%, list=16%, signal=50%
EXOGENOUS PROTEIN BINDING	GOMF_EXOGENOUS_PROTEIN_BINDING		72	0.36007	1.51078	0.0167504	0.100769	1	3469	tags=28%, list=15%, signal=33%
OXIDOREDUCTASE ACTIVITY ACTING ON THE ALDEHYDE OR OXO GROUP OF DONORS	GOMF_OXIDOREDUCTASE_ACTIVITY_ACTING_ON_THE_ALDEHYDE_OR_OXO_GROUP_OF_DONORS		42	0.399713	1.50813	0.0342857	0.102017	1	3959	tags=31%, list=17%, signal=37%
CALCIUM CHANNEL REGULATOR ACTIVITY	GOMF_CALCIUM_CHANNEL_REGULATOR_ACTIVITY		43	0.401799	1.50375	0.034296	0.104907	1	3294	tags=30%, list=15%, signal=35%
CULLIN FAMILY PROTEIN BINDING	GOMF_CULLIN_FAMILY_PROTEIN_BINDING		25	0.455745	1.50375	0.0498084	0.104163	1	5551	tags=52%, list=24%, signal=69%
SODIUM CHANNEL REGULATOR ACTIVITY	GOMF_SODIUM_CHANNEL_REGULATOR_ACTIVITY		32	0.422476	1.50363	0.0314815	0.103527	1	5235	tags=38%, list=23%, signal=49%
ATPASE REGULATOR ACTIVITY	GOMF_ATPASE_REGULATOR_ACTIVITY		45	0.395407	1.50025	0.0245283	0.105245	1	3933	tags=31%, list=17%, signal=38%
GLUTATHIONE TRANSFERASE ACTIVITY	GOMF_GLUTATHIONE_TRANSFERASE_ACTIVITY		24	0.450057	1.49559	0.0478723	0.108377	1	5137	tags=58%, list=23%, signal=75%
OXIDOREDUCTASE ACTIVITY ACTING ON PEROXIDE AS ACCEPTOR	GOMF_OXIDOREDUCTASE_ACTIVITY_ACTING_ON_PEROXIDE_AS_ACCEPTOR		45	0.399829	1.49527	0.027933	0.107889	1	6484	tags=47%, list=29%, signal=65%
SCAVENGER RECEPTOR ACTIVITY	GOMF_SCAVENGER_RECEPTOR_ACTIVITY		45	0.398215	1.49199	0.0295203	0.109419	1	7706	tags=56%, list=34%, signal=84%
CHANNEL REGULATOR ACTIVITY	GOMF_CHANNEL_REGULATOR_ACTIVITY		126	0.323071	1.49103	0.00510204	0.109471	1	5886	tags=37%, list=26%, signal=50%
CALMODULIN BINDING	GOMF_CALMODULIN_BINDING		179	0.310879	1.49021	0.00981997	0.10927	1	4307	tags=32%, list=19%, signal=39%
AMYLOID BETA BINDING	GOMF_AMYLOID_BETA_BINDING		85	0.347038	1.48668	0.0143627	0.111438	1	4181	tags=31%, list=18%, signal=37%
PHOSPHOLIPASE C ACTIVITY	GOMF_PHOSPHOLIPASE_C_ACTIVITY		24	0.454065	1.48354	0.0515464	0.112945	1	1762	tags=25%, list=8%, signal=27%
PHOSPHATIDYLINOSITOL BISPHOSPHATE BINDING	GOMF_PHOSPHATIDYLINOSITOL_BISPHOSPHATE_BINDING		95	0.335311	1.47979	0.013986	0.115487	1	4723	tags=38%, list=21%, signal=48%
PROTEIN FOLDING CHAPERONE	GOMF_PROTEIN_FOLDING_CHAPERONE		60	0.364095	1.47934	0.0287253	0.115114	1	5721	tags=33%, list=25%, signal=44%
RIBOSOMAL SMALL SUBUNIT BINDING	GOMF_RIBOSOMAL_SMALL_SUBUNIT_BINDING		15	0.502168	1.47206	0.0639854	0.120474	1	3974	tags=33%, list=17%, signal=40%
PHOSPHATIDYLINOSITOL 4 5 BISPHOSPHATE BINDING	GOMF_PHOSPHATIDYLINOSITOL_4_5_BISPHOSPHATE_BINDING		73	0.35605	1.47205	0.0237691	0.119692	1	4593	tags=40%, list=20%, signal=50%
PROTEIN SERINE THREONINE PHOSPHATASE ACTIVITY	GOMF_PROTEIN_SERINE_THREONINE_PHOSPHATASE_ACTIVITY		86	0.337643	1.47174	0.0153584	0.119174	1	3948	tags=28%, list=17%, signal=34%
HYALURONIC ACID BINDING	GOMF_HYALURONIC_ACID_BINDING		19	0.473503	1.47171	0.0557692	0.118418	1	6981	tags=68%, list=31%, signal=99%
CHAPERONE BINDING	GOMF_CHAPERONE_BINDING		96	0.333407	1.46613	0.0134003	0.122025	1	3914	tags=26%, list=17%, signal=31%
TRANSCRIPTION COACTIVATOR BINDING	GOMF_TRANSCRIPTION_COACTIVATOR_BINDING		40	0.39411	1.46015	0.0533808	0.125961	1	4392	tags=33%, list=19%, signal=40%
ACTIN MONOMER BINDING	GOMF_ACTIN_MONOMER_BINDING		25	0.445761	1.45921	0.0604915	0.125936	1	3391	tags=32%, list=15%, signal=38%
PDZ DOMAIN BINDING	GOMF_PDZ_DOMAIN_BINDING		77	0.349685	1.45894	0.0209424	0.125355	1	3288	tags=26%, list=14%, signal=30%
DEATH RECEPTOR BINDING	GOMF_DEATH_RECEPTOR_BINDING		20	0.466752	1.4542	0.0571956	0.128696	1	4480	tags=55%, list=20%, signal=68%
GALACTOSYLTRANSFERASE ACTIVITY	GOMF_GALACTOSYLTRANSFERASE_ACTIVITY		31	0.415153	1.45283	0.0435606	0.129262	1	5590	tags=48%, list=25%, signal=64%
ALDEHYDE DEHYDROGENASE NAD P PLUS ACTIVITY	GOMF_ALDEHYDE_DEHYDROGENASE_NAD_P_PLUS_ACTIVITY		17	0.488031	1.44863	0.0601093	0.132175	1	2047	tags=24%, list=9%, signal=26%
DISORDERED DOMAIN SPECIFIC BINDING	GOMF_DISORDERED_DOMAIN_SPECIFIC_BINDING		34	0.401574	1.44754	0.0469043	0.132246	1	6031	tags=44%, list=27%, signal=60%
PROTEIN PHOSPHATASE ACTIVATOR ACTIVITY	GOMF_PROTEIN_PHOSPHATASE_ACTIVATOR_ACTIVITY		15	0.495353	1.44655	0.0738636	0.132167	1	1478	tags=27%, list=7%, signal=29%
PROTEIN SERINE THREONINE KINASE INHIBITOR ACTIVITY	GOMF_PROTEIN_SERINE_THREONINE_KINASE_INHIBITOR_ACTIVITY		34	0.409516	1.44545	0.0465549	0.132293	1	3379	tags=32%, list=15%, signal=38%
TRANSLATION FACTOR ACTIVITY RNA BINDING	GOMF_TRANSLATION_FACTOR_ACTIVITY_RNA_BINDING		83	0.333541	1.44297	0.0193662	0.133569	1	5669	tags=34%, list=25%, signal=45%
CELL ADHESION MEDIATOR ACTIVITY	GOMF_CELL_ADHESION_MEDIATOR_ACTIVITY		59	0.362992	1.44193	0.0445269	0.133712	1	2551	tags=25%, list=11%, signal=29%
COPPER ION BINDING	GOMF_COPPER_ION_BINDING		50	0.370113	1.44151	0.0341727	0.133265	1	5008	tags=42%, list=22%, signal=54%
RECEPTOR SERINE THREONINE KINASE BINDING	GOMF_RECEPTOR_SERINE_THREONINE_KINASE_BINDING		16	0.502246	1.44014	0.0786517	0.133657	1	6496	tags=63%, list=29%, signal=87%
PATTERN RECOGNITION RECEPTOR ACTIVITY	GOMF_PATTERN_RECOGNITION_RECEPTOR_ACTIVITY		21	0.445395	1.43706	0.0489642	0.13579	1	7566	tags=81%, list=33%, signal=121%
SUMO BINDING	GOMF_SUMO_BINDING		17	0.4871	1.43665	0.0769231	0.135404	1	6409	tags=59%, list=28%, signal=82%
INTRAMEMBRANE LIPID TRANSPORTER ACTIVITY	GOMF_INTRAMEMBRANE_LIPID_TRANSPORTER_ACTIVITY		40	0.390929	1.43389	0.0493359	0.137233	1	1537	tags=20%, list=7%, signal=21%
PHOSPHOPROTEIN PHOSPHATASE ACTIVITY	GOMF_PHOSPHOPROTEIN_PHOSPHATASE_ACTIVITY		157	0.301829	1.43356	0.0101351	0.136839	1	2277	tags=20%, list=10%, signal=22%
PHOSPHATIDYLINOSITOL PHOSPHATE BINDING	GOMF_PHOSPHATIDYLINOSITOL_PHOSPHATE_BINDING		167	0.299383	1.43121	0.0112	0.138276	1	4751	tags=32%, list=21%, signal=41%
PROTEIN KINASE A BINDING	GOMF_PROTEIN_KINASE_A_BINDING		47	0.376395	1.43096	0.0669014	0.137701	1	3660	tags=34%, list=16%, signal=40%
PROTEIN TYROSINE KINASE ACTIVITY	GOMF_PROTEIN_TYROSINE_KINASE_ACTIVITY		137	0.310856	1.43078	0.00878735	0.137118	1	4522	tags=29%, list=20%, signal=36%
NEUROPEPTIDE RECEPTOR ACTIVITY	GOMF_NEUROPEPTIDE_RECEPTOR_ACTIVITY		19	0.463524	1.42911	0.0615385	0.137963	1	6169	tags=47%, list=27%, signal=65%
[truncated: 338 more rows]

## Sheet: REACTOME
NAME	GS.br..follow.link.to.MSigDB	GS.DETAILS	SIZE	ES	NES	NOM.p.val	FDR.q.val	FWER.p.val	RANK.AT.MAX	LEADING.EDGE	X
[truncated: 785 more rows]
