# Supplementary material for: Transcriptional network analysis of PTEN‐protein‐deficient prostate tumors reveals robust stromal reprogramming and signs of senescent paracrine communication
Source: Mol Oncol. 2025 Nov 17;20(6):1429–52. doi: 10.1002/1878-0261.70164 (PMC13238722; doi:10.1002/1878-0261.70164)
Supplement: Supplementary file 14 — Table S4. Results of the Weighted Gene Co‐expression Network Analyses (WGCNA) in the patient cohort. Each row corresponds to a gene. Columns prefixed with MM represent module membership values or the gene in each WGCNA module, reflecting its correlation with the module eigengene. moduleColors indicate the module to which the gene was ultimately assigned based on maximum membership. The GS. columns represent gene significance values for various traits (e.g., GS.Age, GS.PTEN_Exp_log2, GS.DFS.STATUS), quantifying the correlation between gene expression and each phenotype. Network connectivity metrics include kTotal (overall connectivity), kWithin (connectivity within the assigned module), kOut (connectivity outside the module), and kDiff (difference between within‐module and outside‐module connectivity). [file MOL2-20-1429-s014.xlsx]

## Sheet: Sheet1
GeneID		MMgreen	MMpurple	MMtan	MMmidnightblue	MMblack	MMyellow	MMcyan	MMgreenyellow	MMmagenta	MMlightyellow	MMgrey60	MMlightgreen	MMdarkred	MMturquoise	MMlightcyan	MMpink	MMroyalblue	MMred	MMsalmon	MMblue	MMbrown	MMgrey	GS.Age	GS.PTEN_Exp_log2	GS.DV200.value	GS.DFS.TIME	GS.DFS.STATUS	GS.purity	GS.stromal	GS.immune	GS.Mean.expression.PI3K.AKT.mTOR	GS.H_score	GS.PTEN_status	moduleColors	kTotal	kWithin	kOut	kDiff
ENSG00000000003		-0.0790232	0.401344	-0.269859	-0.271293	-0.428224	-0.646259	-0.520558	-0.197711	-0.0941623	-0.254502	-0.0735163	-0.132995	0.141619	-0.593938	-0.195369	-0.0609983	-0.209925	0.449396	0.396131	0.552428	0.692522	-0.116171	0.005741	0.201496	0.155421	-0.0163305	0.133563	0.286187	-0.171025	-0.334961	-0.125806	-0.0467683	0.159559	brown	153.8	67.6035	86.1961	-18.5926
ENSG00000000419		0.0035684	0.464212	0.0195085	-0.100401	-0.274069	-0.456049	-0.299475	0.0113969	0.128691	-0.0555091	0.175119	0.0934092	0.0947702	-0.522597	-0.182316	0.126032	-0.0536198	0.276705	0.504625	0.301238	0.677923	-0.35522	-0.0729857	0.180183	-0.049162	-0.0790333	0.077713	0.0925848	0.0028808	-0.108487	0.197934	-0.123804	0.201174	brown	102.542	53.7435	48.7989	4.94457
ENSG00000000457		-0.377846	0.011157	-0.553241	-0.307335	-0.560404	-0.558535	-0.431842	-0.305374	-0.1795	-0.271627	-0.0277715	-0.126752	-0.138169	-0.322732	0.0990941	-0.123282	0.256435	0.574396	0.378708	0.544433	0.455162	0.539507	-0.104654	-0.0414115	0.128935	-0.162587	0.194429	0.400471	-0.35778	-0.395817	-0.325085	0.208936	-0.128997	blue	85.9576	32.8466	53.111	-20.2644
ENSG00000000460		0.0109933	0.328309	-0.257927	-0.0815383	-0.254939	-0.399428	-0.16114	0.079946	-0.0921889	-0.304323	-0.113564	-0.222274	-0.0370222	-0.445215	-0.20324	-0.237379	0.0609193	0.205638	0.176474	0.460345	0.411291	0.119876	0.0712425	0.304712	0.167366	-0.151154	0.139441	0.0399863	-0.0494003	-0.0390605	-0.271591	0.121805	0.00240264	blue	70.3947	28.6733	41.7214	-13.048
ENSG00000000938		0.29892	-0.0222946	0.694829	0.355446	0.516275	0.602856	0.636722	0.475622	0.0396308	0.120525	-0.0767741	-0.032769	-0.0799231	0.323934	-0.130862	0.0179144	-0.280962	-0.581175	-0.377269	-0.516492	-0.43302	-0.38197	0.120262	-0.00949544	-0.120817	0.10405	-0.12698	-0.56743	0.415269	0.615795	0.41752	-0.00285539	-0.00864462	tan	115.787	4.80534	110.981	-106.176
ENSG00000000971		0.688517	0.398204	0.504962	0.519773	0.662427	0.544927	0.626518	0.666919	-0.0994287	-0.032956	-0.260452	-0.204442	0.0432236	-0.021581	-0.380601	-0.125003	-0.256378	-0.692932	-0.328059	-0.374169	-0.229103	-0.386883	0.096681	0.372842	0.0371071	0.17193	-0.176712	-0.737026	0.784061	0.663515	0.209668	-0.166498	0.243791	green	111.904	28.0216	83.8823	-55.8607
ENSG00000001036		-0.25675	-0.15464	-0.0999559	-0.260589	-0.195616	-0.0951283	-0.140144	-0.177575	-0.0608278	0.240032	0.0701445	0.194002	0.151842	0.0958769	0.251354	0.513119	-0.0499438	0.269588	0.424497	-0.161064	0.183812	-0.151252	-0.0177398	-0.25285	-0.164269	0.0366167	-0.0234691	0.130722	-0.115304	-0.149085	0.414413	-0.0874696	0.118135	pink	37.7582	2.70517	35.053	-32.3479
ENSG00000001084		0.132472	0.290819	0.108721	0.35369	-0.0154556	-0.180429	-0.0911369	0.132132	0.20093	-0.077643	0.0614489	-0.0223337	0.103999	-0.32	-0.307028	-0.153513	-0.399745	-0.0655334	-0.121279	0.227417	0.184531	-0.431055	-0.0552676	0.345831	-0.115773	0.0570128	-0.0909616	-0.0129915	-0.0462617	0.075355	-0.08869	-0.00990475	-0.0927325	grey	33.9499	2.22678	31.7232	-29.4964
ENSG00000001167		-0.594428	-0.17424	-0.27523	-0.481829	-0.681169	-0.576453	-0.516072	-0.41106	-0.199527	0.00883475	0.0186366	0.0839135	0.0818079	-0.142779	0.315851	0.26433	0.113275	0.697175	0.592672	0.323796	0.467659	0.200659	0.0583748	-0.191821	0.00997398	-0.163566	0.168593	0.539465	-0.562257	-0.480028	-0.0260984	0.113598	-0.177895	red	66.3739	13.2744	53.0995	-39.8251
ENSG00000001460		-0.124804	-0.205422	-0.118795	-0.00974388	-0.0606931	-0.0331005	-0.165314	-0.235244	0.0247958	0.0637569	-0.0383464	0.0509769	0.137755	0.148265	0.0495477	0.11143	-0.130528	0.082582	-0.122128	0.00335043	-0.126931	0.0133694	-0.170797	-0.0833712	0.018326	-0.0448326	-0.0675179	0.274067	-0.29292	-0.2279	-0.071192	0.0697635	-0.128357	grey	30.4066	1.81971	28.5869	-26.7672
ENSG00000001461		0.0198502	-0.0416687	0.0701785	0.3397	0.0446827	-0.0191113	-0.0634703	-0.065692	0.202845	0.017097	0.0646577	0.0513751	0.197694	-0.00318626	-0.103663	-0.0138315	-0.367682	-0.065885	-0.239043	0.0426767	-0.102668	-0.272019	-0.316419	0.0749702	-0.195893	-0.0145987	-0.0698899	0.160651	-0.197261	-0.077115	-0.0534541	0.0379958	-0.153458	grey	20.6963	3.57989	17.1164	-13.5365
ENSG00000001497		0.084635	-0.385049	0.00671531	-0.038702	0.368162	0.473922	0.187785	-0.118655	-0.409291	0.206262	-0.272653	-0.0772652	0.0948489	0.538282	0.225165	0.286428	0.126	-0.261664	-0.172997	-0.435975	-0.54191	0.229293	0.0392098	-0.291028	0.0327523	0.123573	-0.18503	-0.033743	0.0446401	0.00110119	0.0238908	-0.00762545	0.0384117	turquoise	141.983	96.9997	44.9833	52.0163
ENSG00000001561		-0.42671	0.189725	-0.43616	-0.438704	-0.726699	-0.776477	-0.626018	-0.329924	-0.0289852	-0.131109	0.145512	0.081542	0.00510984	-0.516419	0.0463274	0.0192811	0.201027	0.749065	0.596688	0.611558	0.763305	0.192277	-0.0359179	0.0837528	0.160906	-0.21257	0.271729	0.450348	-0.394957	-0.46976	-0.113868	0.109524	-0.0631951	red	227.928	32.3475	195.58	-163.233
ENSG00000001617		0.0429786	-0.493096	0.271347	0.44431	0.440636	0.657025	0.401117	0.0349359	-0.0795087	0.425148	-0.00752958	0.176054	0.0990056	0.662924	0.293593	0.242211	-0.0371013	-0.431725	-0.38125	-0.622147	-0.737137	-0.0111139	-0.221294	-0.297095	-0.115259	0.0590518	-0.129665	-0.10388	0.0688353	0.163254	0.201767	-0.104642	0.00656819	turquoise	207.55	124.557	82.9935	41.5633
ENSG00000001626		0.318103	0.265147	0.333684	0.717523	0.287687	0.256847	0.489434	0.564926	0.0820194	-0.103822	-0.0267719	-0.153207	-0.243735	-0.133729	-0.361045	-0.351556	-0.119314	-0.447882	-0.322372	-0.0344917	-0.122165	-0.0907879	0.0895053	0.210276	-0.138284	-0.00627064	0.0308511	-0.447518	0.369165	0.511154	-0.0205113	0.00379741	0.0214842	midnightblue	36.1074	2.33908	33.7683	-31.4293
ENSG00000001629		-0.277707	0.204117	-0.250058	-0.356594	-0.509926	-0.508368	-0.283129	-0.0528986	-0.00782718	-0.00214908	0.138975	0.102092	0.0873814	-0.361348	0.0120731	0.181032	0.0621956	0.467143	0.59825	0.29282	0.630515	0.0264361	0.167102	0.0133286	-0.00571123	-0.192617	0.227695	0.160454	-0.142091	-0.17764	0.144163	0.00221404	0.080401	brown	105.202	52.6766	52.5255	0.151055
ENSG00000001630		-0.0601292	-0.469706	0.227399	0.153349	0.325733	0.550783	0.232305	-0.108356	-0.0932855	0.452727	0.0144342	0.224443	0.0660341	0.666896	0.29416	0.522404	-0.0247558	-0.250085	-0.135434	-0.674169	-0.519535	-0.100675	-0.143312	-0.440007	-0.195142	0.0218784	-0.174595	-0.00959756	-0.0332786	0.0473666	0.412933	0.0342439	0.0113807	turquoise	214.058	141.378	72.6805	68.6975
ENSG00000001631		0.133664	0.582964	-0.278807	-0.103432	-0.295291	-0.586688	-0.316628	0.0682807	0.232635	-0.520619	0.046129	-0.240609	-0.133862	-0.742491	-0.464877	-0.559932	-0.101241	0.201605	0.0584291	0.762493	0.585826	0.0202941	0.170867	0.410358	0.105599	-0.0192102	0.056504	0.0428745	0.0279503	-0.0952388	-0.459802	0.0949784	0.0089083	blue	183.71	84.7481	98.9616	-14.2135
ENSG00000002016		-0.14932	-0.333332	-0.410468	-0.0739653	-0.058219	0.0333012	-0.0742816	-0.208677	-0.391748	-0.123188	-0.320062	-0.214593	-0.166259	0.214226	0.150495	-0.111166	0.156298	0.130822	-0.131104	0.0865639	-0.264861	0.65565	-0.0592906	-0.136184	0.187241	0.0790709	-0.0661851	0.242622	-0.246513	-0.216664	-0.426214	0.0927178	-0.138336	grey	37.6575	3.06877	34.5887	-31.52
ENSG00000002330		-0.231291	-0.722414	0.13813	-0.0541885	0.253129	0.614342	0.253729	-0.22824	-0.0880459	0.584741	0.0849151	0.334015	0.164128	0.877838	0.573324	0.567532	0.0854127	-0.175465	-0.111417	-0.775278	-0.67213	0.0613348	-0.111083	-0.544292	-0.113946	-0.0211653	-0.0493182	0.0508872	-0.0981981	-0.0280674	0.402589	0.034147	-0.144692	turquoise	483.294	306.544	176.751	129.793
ENSG00000002549		-0.0181856	-0.209151	0.287008	0.0450227	0.193549	0.381959	0.474715	0.314357	-0.0762228	0.417668	0.0762348	0.248481	0.2211	0.360528	0.205042	0.504965	0.0269863	-0.209875	0.0876683	-0.531064	-0.241181	-0.250993	0.00104649	-0.195822	-0.158498	-0.0341746	-0.0454648	-0.378507	0.228309	0.412359	0.552685	-0.0534625	0.0914744	pink	100.619	4.23985	96.3794	-92.1395
ENSG00000002586		0.387596	-0.0648081	0.655663	0.318962	0.667027	0.693534	0.471541	0.245878	0.129412	0.254263	-0.0117031	0.0716887	0.0353533	0.42722	-0.0897673	0.195698	-0.102186	-0.638563	-0.421416	-0.644929	-0.528373	-0.501776	-0.0146061	-0.172112	-0.251934	0.188766	-0.239667	-0.410863	0.420275	0.407608	0.436075	-0.0906635	0.0843533	yellow	189.235	51.0909	138.144	-87.0533
ENSG00000002587		0.00152855	0.0541705	0.122364	-0.105397	-0.00325074	0.00273206	0.0205833	0.0265776	-0.00523612	0.0510173	-0.0421544	0.0141539	0.103237	0.0147333	-0.0343662	0.0843105	-0.054751	-0.00321636	0.0453343	-0.0620458	0.065676	-0.206324	0.164789	0.0292415	0.0244752	-0.0680867	0.0294381	-0.0489807	0.0337909	0.0301089	0.134689	-0.157512	0.114963	grey	41.0877	0.910384	40.1774	-39.267
ENSG00000002726		0.110294	-0.0351515	0.0228764	0.306837	0.173835	0.130974	0.00250932	-0.0330031	-0.131546	-0.0404316	-0.163974	-0.101568	-0.091632	0.0653983	-0.0467922	0.00310112	-0.0477613	-0.100458	-0.145777	-0.0733014	-0.135778	-0.00979395	-0.30091	-0.000480263	-0.063301	0.174394	-0.14283	0.0734182	-0.0448016	-0.0348174	-0.0550149	-0.0612278	0.00437678	grey	36.3568	1.18025	35.1765	-33.9963
ENSG00000002745		0.488919	0.336733	0.298269	0.293297	0.435957	0.24888	0.204584	0.282302	0.0733982	-0.00829714	-0.05465	-0.0629993	-0.13211	-0.112124	-0.2748	-0.152163	-0.102533	-0.406273	-0.188377	-0.130117	-0.0750508	-0.292125	0.0375931	0.326015	0.0725362	0.120826	-0.125505	-0.33308	0.39806	0.284059	0.00608851	-0.0116047	0.121357	green	53.2745	14.4163	38.8582	-24.4419
ENSG00000002746		0.347005	-0.0201663	0.274534	0.351616	0.475702	0.453385	0.295378	0.17395	-0.0387743	0.151652	-0.0956706	0.027068	0.063461	0.245591	-0.121985	0.016683	-0.0946435	-0.427777	-0.389942	-0.346515	-0.388525	-0.200208	-0.146422	0.0726672	-0.127933	0.0811093	-0.198149	-0.245849	0.27269	0.232409	0.068812	-0.0583844	-0.0403374	yellow	96.7173	26.0895	70.6278	-44.5383
ENSG00000002822		-0.140157	-0.679447	0.229567	0.0307487	0.328168	0.665006	0.358465	-0.0917892	-0.24247	0.472317	-0.132148	0.158269	0.145008	0.861614	0.460377	0.523499	-0.0280127	-0.25476	-0.195338	-0.777376	-0.721798	0.0370197	0.0111222	-0.481427	-0.0840163	-0.0217145	-0.0815681	-0.0490169	-0.0154549	0.0828907	0.404937	0.0900674	-0.13061	turquoise	447.765	279.914	167.851	112.063
ENSG00000002834		0.172697	-0.284076	0.311089	0.363137	0.497644	0.736359	0.631158	0.328982	0.0111001	0.286966	-0.0240557	0.0639368	-0.00895873	0.573033	0.030509	0.241949	0.0943124	-0.530964	-0.396729	-0.689647	-0.615453	-0.0674207	-0.0168693	-0.270335	-0.231493	-0.0686549	-0.0289047	-0.446358	0.390046	0.449152	0.382342	0.0327828	0.0384322	yellow	211.72	50.361	161.359	-110.998
ENSG00000002919		-0.232038	-0.374049	0.0635015	-0.0148577	0.0163021	0.184393	0.0691627	-0.149998	0.190742	0.14448	0.180144	0.158199	-0.105503	0.336641	0.11221	0.0986426	-0.0876373	-0.0387966	-0.192642	-0.187594	-0.289692	0.0676499	-0.0573119	-0.427967	-0.252659	-0.0479491	-0.0031878	0.0912017	-0.184969	-0.0312445	0.103396	0.0491422	-0.142463	turquoise	75.7208	55.6945	20.0263	35.6682
ENSG00000002933		0.511124	0.0252959	0.473128	0.452317	0.705506	0.731041	0.677209	0.500058	-0.0665625	0.13349	-0.167673	-0.0660137	-0.110151	0.328255	-0.142302	-0.0155254	-0.0201943	-0.686174	-0.418349	-0.581727	-0.52917	-0.184489	-0.0248997	0.117862	-0.0592415	0.167802	-0.141243	-0.625637	0.617825	0.594903	0.232868	-0.0900234	0.151678	yellow	152.188	43.487	108.701	-65.2135
ENSG00000003056		0.265902	0.302698	0.297156	0.333207	0.205393	0.123294	0.212262	0.299837	0.131538	0.0126488	0.0721905	0.0152223	0.0138849	-0.143045	-0.173755	0.0958488	-0.244074	-0.236353	0.105383	-0.156497	0.130995	-0.413236	-0.0414829	0.140577	-0.26566	0.0111965	0.0635158	-0.304745	0.311725	0.289733	0.31064	-0.164517	0.19259	grey	35.3598	1.19718	34.1626	-32.9654
ENSG00000003096		0.732563	0.540421	0.255342	0.595644	0.589665	0.302497	0.346438	0.488511	0.0620888	-0.246334	-0.205687	-0.301841	0.0314285	-0.267986	-0.536072	-0.413456	-0.229931	-0.631431	-0.441318	-0.0146734	-0.120743	-0.355719	0.060105	0.525798	0.0520296	0.154073	-0.144448	-0.509956	0.634198	0.426375	-0.165996	-0.180277	0.185234	green	70.3345	25.7444	44.5901	-18.8458
ENSG00000003137		0.275099	-0.0825797	0.0801154	0.320116	0.405758	0.386412	0.162496	0.0149243	-0.0755781	0.139464	-0.0975799	0.00428462	0.165343	0.252868	-0.0178049	0.0984296	0.0219766	-0.334568	-0.263662	-0.306109	-0.379746	-0.0224265	-0.115368	-0.0495861	0.0158517	0.0707623	-0.0885645	-0.0635748	0.163923	0.0412917	-0.00608913	-0.0940463	0.149252	yellow	84.685	20.2499	64.4351	-44.1853
ENSG00000003147		-0.656163	-0.192648	-0.428883	-0.422443	-0.786288	-0.717832	-0.611017	-0.480548	0.0252032	-0.0946695	0.165076	0.0987589	-0.0174561	-0.25109	0.260245	0.0388128	0.0374186	0.781291	0.444088	0.549009	0.454966	0.320725	-0.012958	-0.253565	0.0227788	-0.197464	0.229332	0.64225	-0.670441	-0.566218	-0.214343	0.135776	-0.184327	red	115.631	22.4583	93.1727	-70.7144
ENSG00000003249		-0.532931	-0.556873	-0.262129	-0.459443	-0.339334	-0.0699465	-0.223535	-0.449718	0.0504233	0.2429	0.167412	0.237748	0.190064	0.413161	0.527158	0.352856	0.261202	0.361961	0.170104	-0.139525	-0.150746	0.237704	0.0279354	-0.4596	-0.0740257	-0.172161	0.170287	0.41765	-0.43836	-0.382522	0.0487929	0.0920777	-0.135956	turquoise	65.4093	46.9064	18.5029	28.4035
ENSG00000003393		-0.20738	0.104004	-0.352488	-0.277692	-0.370431	-0.398005	-0.312632	-0.176833	-0.200073	-0.167993	-0.10357	-0.105844	0.119511	-0.259615	-0.0157718	0.0742906	0.0755762	0.380428	0.382441	0.321256	0.412158	0.223497	0.0963645	0.0461575	0.0681984	-0.126421	0.0606646	0.233655	-0.172111	-0.271751	-0.141702	0.0845038	0.0156458	blue	54.8723	19.8492	35.0231	-15.1739
ENSG00000003400		0.236208	0.167816	0.510929	0.425307	0.295759	0.341408	0.550964	0.557926	0.167911	-0.0411176	-0.0101303	-0.0983454	-0.056378	0.0291949	-0.273933	-0.0549465	-0.253303	-0.438785	-0.233581	-0.277306	-0.130386	-0.410767	0.228435	-0.0913904	-0.163123	0.00253836	0.00158101	-0.529842	0.427486	0.564821	0.373457	-0.161805	0.246415	cyan	49.125	4.31032	44.8146	-40.5043
ENSG00000003402		0.488863	0.535046	0.316352	0.40725	0.297544	0.0780724	0.395432	0.604729	0.230299	-0.478473	-0.148704	-0.371981	-0.367056	-0.389823	-0.680946	-0.6188	-0.282002	-0.450342	-0.471981	0.242903	0.0349663	-0.2404	0.20649	0.281767	-0.0263888	0.148245	-0.0708567	-0.545898	0.440607	0.563721	-0.136867	-0.175842	0.213864	green	45.7644	9.00383	36.7605	-27.7567
ENSG00000003436		0.698649	0.57577	0.194794	0.145088	0.484303	0.192705	0.230954	0.403101	-0.0263922	-0.24582	-0.239416	-0.255169	-0.0466706	-0.307364	-0.476684	-0.241033	0.00308398	-0.407545	-0.186734	-0.0246411	0.0693622	-0.274205	0.0304726	0.488329	0.0765545	0.172078	-0.157224	-0.491638	0.641778	0.365729	-0.00650127	-0.17458	0.213177	green	75.1748	29.4718	45.703	-16.2312
ENSG00000003509		-0.0453022	0.429421	-0.135546	-0.143237	-0.362814	-0.561471	-0.359632	-0.0444185	0.0114416	-0.462389	-0.0310179	-0.264227	-0.155804	-0.599839	-0.296166	-0.381652	0.028597	0.291187	0.20155	0.656813	0.570097	0.054856	0.00496397	0.250174	0.120643	0.0866425	-0.0227779	0.156521	-0.153928	-0.159439	-0.321166	0.0751673	-0.0151042	blue	128.052	55.1	72.9522	-17.8522
ENSG00000003756		-0.0814318	0.124762	-0.18127	0.0404797	-0.248254	-0.425136	-0.371701	-0.21746	0.134069	-0.40979	0.00318496	-0.219953	-0.243617	-0.372503	-0.185403	-0.537282	-0.0251332	0.197054	-0.166589	0.647998	0.161054	0.199368	-0.0657595	0.0713855	0.0031584	0.0626146	-0.030731	0.314599	-0.318153	-0.267977	-0.581386	-0.0237401	-0.142353	blue	95.1995	51.3563	43.8432	7.51308
ENSG00000003989		-0.191251	0.152918	0.0684392	-0.128322	-0.32118	-0.418995	-0.445591	-0.29377	0.163859	-0.0473128	0.210294	0.104586	0.184128	-0.307168	0.0229447	-0.0126774	-0.140834	0.295544	0.243708	0.320149	0.40076	-0.319758	0.00551649	0.133404	-0.00347059	0.167251	-0.149738	0.350213	-0.32756	-0.336573	-0.0570558	0.0449794	-0.134453	brown	80.0996	35.3014	44.7982	-9.49683
ENSG00000004059		-0.332394	-0.623834	0.176082	-0.157891	0.0672377	0.386604	0.083924	-0.284617	-0.0977515	0.544257	0.100299	0.350462	0.220217	0.711396	0.51448	0.687823	0.0971886	0.0148559	0.0989004	-0.638036	-0.405216	-0.0429721	-0.0650599	-0.57937	-0.210305	-0.0613495	-0.0334307	0.156608	-0.191378	-0.131366	0.503278	0.0574248	-0.118617	turquoise	217.035	149.573	67.4614	82.1121
ENSG00000004139		-0.103553	-0.449403	-0.103534	0.00436798	0.173265	0.367947	0.167667	-0.136027	-0.183982	0.093864	-0.0731072	-0.0274275	-0.178325	0.481974	0.228434	-0.0362112	0.277324	-0.167363	-0.289925	-0.224403	-0.513466	0.522962	-0.0668242	-0.278651	0.0315389	0.0763354	-0.0893553	0.0238218	-0.0701826	-0.0271446	-0.147777	0.157261	-0.0858752	turquoise	123.246	88.0879	35.1583	52.9297
ENSG00000004142		-0.38823	-0.647163	0.0496375	-0.264012	0.00304003	0.341536	0.049232	-0.31	-0.209333	0.63495	0.0900661	0.404594	0.258514	0.713217	0.620373	0.815562	0.165023	0.111292	0.266717	-0.674896	-0.340013	0.0168352	-0.0772658	-0.566219	-0.147083	-0.0521042	-0.0124753	0.182579	-0.226502	-0.158736	0.565651	-0.014964	0.0320174	pink	228.413	15.6572	212.756	-197.099
ENSG00000004399		0.422577	-0.185083	0.390532	0.45362	0.742841	0.891222	0.77231	0.458673	-0.146387	0.105203	-0.263954	-0.157825	-0.0773729	0.555179	-0.0595714	0.0356698	-0.0102459	-0.73239	-0.518297	-0.710249	-0.729469	-0.0310421	0.0857497	-0.040321	-0.0547187	0.0678458	-0.140359	-0.627658	0.599342	0.592195	0.231598	-0.00933941	-0.00237088	yellow	303.398	86.8165	216.582	-129.765
ENSG00000004455		-0.55822	-0.168922	-0.35499	-0.346281	-0.621452	-0.477954	-0.316544	-0.25083	-0.085328	-0.0137562	0.17036	0.0736992	0.0853575	-0.12799	0.270669	0.134221	0.20531	0.565322	0.484194	0.343363	0.373293	0.345231	-0.0384597	-0.212767	0.00799642	-0.216048	0.239027	0.366876	-0.433517	-0.311482	-0.04853	0.199723	-0.121323	red	55.7111	9.23291	46.4782	-37.2452
ENSG00000004468		0.0297534	0.0866934	-0.00574439	0.0802009	-0.0432257	-0.145635	-0.0917155	-0.0167805	0.148217	-0.127301	0.0146378	-0.0414253	0.0677195	-0.143971	-0.144381	-0.0413894	-0.314126	0.0427665	-0.087724	0.133469	0.0825849	-0.245839	-0.0370358	0.13059	-0.0701857	0.119611	-0.118085	0.0873236	-0.132987	-0.0464106	-0.0554876	0.1165	-0.123397	grey	25.4161	1.78032	23.6358	-21.8555
ENSG00000004478		-0.5056	-0.597812	-0.082362	-0.386888	-0.237109	0.0328481	-0.21506	-0.467757	-0.177623	0.536666	0.11446	0.405416	0.314075	0.512593	0.680763	0.787559	0.0880344	0.374527	0.458383	-0.424459	-0.112504	-0.0223084	-0.106243	-0.486343	-0.0914988	-0.162285	0.0859785	0.428865	-0.443026	-0.387364	0.436317	0.0429288	-0.106588	pink	112.602	10.0822	102.52	-92.4379
ENSG00000004487		-0.471454	-0.274913	-0.367	-0.443044	-0.439819	-0.298719	-0.425842	-0.469509	-0.352016	0.278264	0.0421832	0.212604	0.098191	0.0921887	0.504129	0.532113	0.406893	0.550125	0.677385	-0.00119383	0.279007	0.314527	-0.0999584	-0.271725	0.0192336	-0.143199	0.146542	0.468964	-0.428721	-0.484881	0.121732	-0.0269298	0.0421012	salmon	39.028	2.33864	36.6894	-34.3508
ENSG00000004534		-0.0770749	-0.133487	-0.0779382	-0.0392824	-0.0732719	-0.0909652	-0.0583497	-0.0690301	-0.171522	-0.268005	-0.226072	-0.246765	-0.25571	-0.00739954	-0.070449	-0.282003	-0.01764	0.085307	-0.194028	0.24437	-0.14052	0.36805	0.0744733	-0.12234	0.0815603	-0.00272756	0.00604023	0.110794	-0.170448	-0.0805033	-0.347541	0.0295265	-0.103761	grey	23.3658	2.09116	21.2747	-19.1835
ENSG00000004660		0.0794502	-0.400778	0.211345	0.162743	0.423359	0.64081	0.450623	0.109645	-0.168544	0.189647	-0.180394	-0.0412307	-0.0558915	0.60061	0.210064	0.143584	0.12284	-0.382659	-0.311673	-0.581824	-0.627576	0.138739	-0.0216341	-0.250938	-0.0146275	0.0196592	-0.0702701	-0.247369	0.225943	0.237053	0.182248	0.00728046	-0.0677751	yellow	173.699	36.3383	137.361	-101.023
ENSG00000004700		0.435937	0.507206	0.157489	0.204089	0.258071	0.122234	0.345603	0.539168	-0.0546423	0.0206683	-0.0763781	-0.0498089	0.0323535	-0.268051	-0.310958	0.0546084	-0.106807	-0.283598	0.137571	-0.107716	0.239478	-0.320192	0.03828	0.325298	0.0832773	-0.0517899	0.00785261	-0.5409	0.568853	0.477232	0.343855	-0.261949	0.337424	green	45.1079	10.3804	34.7275	-24.347
ENSG00000004766		-0.115167	0.3879	-0.425493	-0.246624	-0.467202	-0.609946	-0.349744	-0.0170998	-0.0242333	-0.18786	0.0115147	-0.0658957	0.0648531	-0.562732	-0.181344	-0.0921125	-0.0344972	0.421045	0.413027	0.546733	0.673554	0.0478635	0.10701	0.238267	0.0838557	-0.17935	0.147587	0.165512	-0.120903	-0.184926	-0.119945	-0.0746335	0.122962	brown	136.587	59.2279	77.3586	-18.1307
ENSG00000004776		0.835554	0.433922	0.367762	0.412081	0.802461	0.486406	0.326986	0.331928	0.0772884	-0.208613	-0.248714	-0.292283	-0.0280799	-0.0717141	-0.481544	-0.360772	-0.206323	-0.724535	-0.57896	-0.193466	-0.313858	-0.410985	-0.0208464	0.441323	0.0626837	0.326443	-0.311514	-0.485339	0.655844	0.360793	-0.0821017	-0.141317	0.188667	green	139.278	51.8072	87.4711	-35.6638
ENSG00000004777		-0.10925	-0.598004	0.0198606	-0.0193907	0.287138	0.598884	0.322843	-0.0821543	-0.244337	0.27463	-0.131748	0.0368221	-0.0661052	0.74439	0.383477	0.245908	0.286753	-0.237257	-0.238087	-0.592894	-0.667946	0.367439	0.0471563	-0.36456	0.0192938	0.0331445	-0.072464	-0.0664986	0.0250432	0.0731231	0.0884318	0.175789	-0.16976	turquoise	264.251	170.117	94.1343	75.9823
ENSG00000004779		-0.294754	-0.298627	-0.0446116	-0.331417	-0.118888	0.0567138	-0.0935554	-0.243283	-0.260953	0.458607	0.0622276	0.277097	0.311223	0.316959	0.470273	0.70449	0.144986	0.208596	0.495079	-0.362008	0.0460272	-0.0825447	-0.0219212	-0.343153	-0.0875263	0.0297406	-0.053171	0.159748	-0.14335	-0.167436	0.481208	-0.00201049	0.0874243	pink	74.2687	6.29625	67.9725	-61.6762
ENSG00000004799		0.345941	0.251172	0.312948	0.347996	0.316392	0.108975	-0.0566806	0.0502154	0.106333	0.00797374	-0.00921493	-0.0385775	-0.0497382	-0.129492	-0.253916	-0.0625782	-0.265851	-0.268219	-0.179978	-0.035093	-0.0238494	-0.394445	-0.0821598	0.26712	-0.0598892	0.268241	-0.176088	-0.0739383	0.13087	0.0750073	0.046474	-0.0747542	0.0390996	grey	32.3237	2.27634	30.0473	-27.771
ENSG00000004864		-0.34488	0.0423228	-0.225407	-0.425657	-0.469144	-0.399615	-0.267922	-0.152991	-0.0699167	0.0410311	0.10978	0.107688	0.0194066	-0.189497	0.135072	0.225162	0.200525	0.476992	0.56439	0.189276	0.489428	0.102057	0.187136	-0.0863269	0.0330955	-0.137521	0.180762	0.194162	-0.182495	-0.214197	0.144511	0.0793595	0.0490927	brown	61.8014	29.3154	32.486	-3.17055
ENSG00000004866		0.172707	0.282065	0.0480882	-0.0451963	0.0125524	-0.138026	-0.0478346	0.0666423	0.00483703	-0.314707	-0.204961	-0.266891	0.0132493	-0.254485	-0.251783	-0.136573	-0.283065	-0.00129484	-0.0275145	0.174948	0.207824	-0.219647	0.0272317	0.0911385	-0.0161256	0.0367493	-0.0582942	-0.0693565	0.163399	0.0235058	0.0138949	-0.107406	0.090179	grey	45.0968	1.1454	43.9514	-42.806
ENSG00000004897		0.306127	0.801292	0.037522	-0.0699117	-0.150349	-0.488605	-0.210922	0.2409	0.153474	-0.36918	0.0387916	-0.167214	0.0293234	-0.791215	-0.48832	-0.278815	-0.158862	0.0869434	0.279654	0.515521	0.746168	-0.387735	0.0659072	0.527884	0.111205	-0.0268863	0.0448599	-0.159085	0.244713	0.0697955	-0.0259643	-0.0718603	0.295159	brown	220.242	90.8759	129.366	-38.4898
ENSG00000004961		-0.0780133	0.134987	0.0769568	-0.187384	-0.143987	-0.135011	-0.0588762	0.0245483	-0.000384636	0.166713	0.177674	0.202526	0.247788	-0.115642	0.0761821	0.344899	0.0473029	0.160034	0.417055	-0.0535645	0.32551	-0.218417	0.0997401	0.0195278	0.00475346	-0.0743749	0.00494918	-0.0150346	0.0295918	-0.0033777	0.375931	0.0570681	0.140449	grey	38.0454	1.00403	37.0414	-36.0374
ENSG00000004975		0.08368	-0.531991	0.281796	0.258516	0.523279	0.757202	0.431725	0.016755	-0.221548	0.408315	-0.174377	0.114866	0.0703591	0.783108	0.25335	0.323269	-0.132362	-0.451511	-0.425655	-0.744664	-0.788674	-0.00148805	-0.132685	-0.317757	-0.00347102	0.132508	-0.197736	-0.150714	0.100355	0.187513	0.314728	0.00291108	-0.0835611	turquoise	384.049	216.614	167.435	49.1782
ENSG00000005001		0.082465	-0.0855537	0.575071	0.497707	0.267434	0.423944	0.474708	0.344618	0.195221	0.160981	0.147588	0.11412	-0.137145	0.239972	-0.0819236	-0.0293025	-0.119226	-0.397194	-0.294997	-0.3615	-0.320825	-0.182136	-0.0380386	-0.18726	-0.189088	0.0446927	-0.00982026	-0.321595	0.210663	0.403574	0.312056	0.109396	-0.108016	tan	69.4484	2.61424	66.8341	-64.2199
ENSG00000005007		-0.228138	-0.773117	0.2034	0.00870287	0.300807	0.67535	0.309153	-0.200178	-0.170586	0.524923	-0.0107887	0.254393	0.0216889	0.930344	0.575375	0.56324	0.124042	-0.199045	-0.14403	-0.807418	-0.741171	0.120225	-0.101417	-0.595088	-0.200192	-0.0147308	-0.0472127	0.0308374	-0.0924687	0.0180496	0.413239	0.0815904	-0.176441	turquoise	633.18	397.116	236.065	161.051
ENSG00000005020		-0.333363	0.177758	-0.116833	-0.228544	-0.531472	-0.494395	-0.22543	0.00166268	0.191485	-0.0170576	0.214438	0.14531	0.0609513	-0.341831	-0.0243977	0.096005	-0.124942	0.451198	0.427383	0.29985	0.580119	-0.173645	0.0681339	-0.04446	-0.0328416	-0.22727	0.176884	0.13294	-0.191592	-0.091542	0.245292	-0.0373511	0.112328	brown	92.3733	47.0556	45.3178	1.7378
ENSG00000005022		-0.498784	-0.528312	-0.210025	-0.316915	-0.247796	0.0479447	-0.120821	-0.359996	-0.179394	0.493496	0.195277	0.373509	0.224645	0.437322	0.721246	0.648999	0.213925	0.329958	0.538173	-0.365562	-0.0518914	0.202358	-0.0619931	-0.348986	-0.058221	-0.0562603	0.054892	0.29001	-0.307029	-0.2703	0.341645	0.0978208	-0.0506212	lightcyan	93.1177	3.11469	90.003	-86.8883
ENSG00000005059		0.471484	0.372513	0.561668	0.351422	0.44123	0.378065	0.674031	0.758248	0.157746	-0.045	-0.0334922	-0.0980431	-0.0831833	-0.077232	-0.394694	-0.136637	-0.184167	-0.556891	-0.279017	-0.271932	-0.0999177	-0.480981	0.237191	0.180796	-0.132313	-0.0252146	-0.000773002	-0.742843	0.636551	0.759382	0.353186	-0.127158	0.235656	greenyellow	61.965	6.12678	55.8382	-49.7114
ENSG00000005073		0.35155	-0.0966186	0.0359815	0.262005	0.545156	0.594557	0.374613	0.165493	-0.274445	0.201742	-0.202311	-0.0490901	0.057973	0.377336	-0.0135915	0.165868	0.136416	-0.452432	-0.252573	-0.49861	-0.454489	0.0872217	0.0504128	-0.0288814	-0.00770734	0.117828	-0.133892	-0.311819	0.424788	0.231705	0.14094	-0.0280102	0.136324	yellow	129.084	33.3085	95.7754	-62.4669
ENSG00000005075		-0.146009	-0.398158	0.128622	-0.0904397	0.123538	0.356617	0.122987	-0.129352	-0.330865	0.365429	-0.152527	0.109649	0.241168	0.522988	0.409779	0.507866	0.0528694	-0.0529761	0.106375	-0.545834	-0.293323	-0.0672654	-0.0357729	-0.254572	0.0838753	0.0258509	-0.0791293	0.0297397	-0.0222898	-0.0195605	0.389903	0.0483648	-0.0828814	turquoise	140.228	104.259	35.9692	68.2899
ENSG00000005100		-0.45134	-0.226509	-0.134361	-0.271287	-0.420768	-0.274027	-0.229616	-0.225384	-0.0112626	0.152648	0.189871	0.224921	0.0568879	0.0389335	0.360468	0.278699	0.175117	0.40153	0.445681	0.0542435	0.213749	0.119928	0.0719322	-0.234801	0.0490166	-0.122285	0.0925869	0.304563	-0.348422	-0.251349	0.118946	-0.0451009	0.030623	red	32.579	5.12158	27.4574	-22.3358
ENSG00000005102		0.129626	-0.0790799	0.185568	0.0858491	0.250421	0.337507	0.392057	0.254801	0.0219106	0.178485	0.027951	0.08521	0.270008	0.21783	0.0805053	0.122784	0.0395186	-0.248371	-0.0999094	-0.325048	-0.250666	-0.0795233	-0.0967351	0.0202443	0.135943	-0.154625	0.120731	-0.311918	0.327659	0.290769	0.251094	-0.0014612	-0.0183243	yellow	63.3421	14.7897	48.5524	-33.7626
ENSG00000005108		0.0848831	0.169371	-0.200508	-0.357124	-0.0691546	-0.16409	-0.139557	-0.0489379	-0.20446	-0.258567	-0.233717	-0.214723	-0.195681	-0.172873	-0.0696125	-0.0722105	0.259402	0.155156	0.179953	0.162046	0.208385	0.215668	0.197952	0.148288	0.186022	-0.111776	0.0779524	-0.020589	0.089608	-0.0895279	-0.143384	0.0175076	0.0842238	grey	32.4393	1.44271	30.9966	-29.5539
ENSG00000005156		-0.701299	-0.458496	-0.268797	-0.576679	-0.619675	-0.42838	-0.529847	-0.602603	-0.121905	0.294485	0.17697	0.319963	0.191806	0.161674	0.537643	0.410158	0.0923531	0.675342	0.469059	0.113659	0.208131	0.187392	-0.0515681	-0.368442	0.0850706	-0.160783	0.119888	0.64347	-0.717117	-0.591351	0.0999083	0.101205	-0.154219	red	48.991	11.406	37.585	-26.179
ENSG00000005175		-0.044395	0.430709	-0.243733	-0.287217	-0.376702	-0.536988	-0.301287	0.0315207	-0.125705	-0.145396	-0.0693303	-0.0534361	0.0460986	-0.527827	-0.156013	0.100818	-0.046746	0.395828	0.548895	0.38373	0.699169	-0.133255	0.143634	0.238261	0.184617	-0.111473	0.169752	0.0817004	-0.0281164	-0.126356	0.0916514	-0.0976185	0.147102	brown	100.335	51.4893	48.8456	2.64364
ENSG00000005187		-0.389183	-0.0648698	-0.318745	-0.192957	-0.498714	-0.465565	-0.380243	-0.257336	-0.0573954	0.0249785	0.132187	0.118807	0.030014	-0.188142	0.249436	0.0998195	0.173032	0.493837	0.446894	0.326895	0.358131	0.248969	-0.0362259	-0.105406	-0.00467101	-0.0731505	0.127499	0.409096	-0.456884	-0.328619	-0.08106	-0.0374675	-0.0047785	grey	50.383	2.45549	47.9275	-45.472
ENSG00000005189		-0.336517	-0.193783	-0.264938	-0.110463	-0.344452	-0.310533	-0.378147	-0.371792	-0.0934695	-0.0252103	-0.0785553	-0.00649975	0.052828	0.00337345	0.143847	0.0956027	-0.264025	0.348375	0.107301	0.213535	0.116512	0.0595328	-0.173456	-0.170586	0.00633597	0.078115	-0.0497965	0.445613	-0.503141	-0.371689	-0.0958018	0.0369927	-0.134926	red	31.5828	5.32749	26.2554	-20.9279
ENSG00000005194		-0.221897	-0.360955	0.0109665	-0.242522	0.0109596	0.179351	-0.00665706	-0.237223	-0.0416537	0.296913	0.114286	0.223974	-0.0137152	0.403227	0.313813	0.425006	0.220523	0.0731437	0.147427	-0.360212	-0.178489	0.053083	-0.0974276	-0.377434	-0.20274	0.165043	-0.0146757	0.132886	-0.169761	-0.118396	0.301335	0.0381162	-0.0138411	turquoise	96.7774	74.405	22.3725	52.0325
ENSG00000005206		-0.247069	-0.749978	0.118029	0.0962918	0.253318	0.650095	0.415724	-0.0655254	-0.120499	0.404969	-0.00446088	0.183769	-0.0783682	0.875327	0.472281	0.316547	0.125235	-0.249697	-0.288832	-0.671996	-0.775015	0.280306	-0.0273284	-0.541	-0.142624	-0.0352484	-0.0459196	-0.0513053	-0.0964426	0.132615	0.237054	0.109409	-0.217337	turquoise	467.731	294.43	173.302	121.128
ENSG00000005238		-0.170399	-0.471905	-0.0550461	-0.0881802	0.102806	0.29136	0.0769369	-0.182979	-0.0804988	0.196962	-0.0140061	0.0912738	-0.104857	0.460743	0.171821	0.172347	0.191343	-0.027045	-0.202983	-0.307384	-0.415937	0.277059	0.108268	-0.380995	-0.0911945	0.113003	-0.117766	0.0843144	-0.103204	-0.0602053	-0.00930033	0.258839	-0.227338	turquoise	110.356	84.5958	25.7599	58.8359
ENSG00000005243		0.697295	0.188191	0.315087	0.479818	0.816818	0.676364	0.493928	0.361258	0.109648	-0.00706638	-0.167553	-0.16216	-0.052366	0.20596	-0.3513	-0.178649	-0.134069	-0.78409	-0.623138	-0.424828	-0.515582	-0.281687	-0.0583732	0.194574	-0.165827	0.222185	-0.215515	-0.535352	0.637185	0.452061	0.0520759	-0.117847	0.143485	black	144.793	27.4224	117.37	-89.9478
ENSG00000005249		0.568438	0.583728	0.152514	0.0937733	0.307713	0.0347021	0.149119	0.396261	0.0233305	-0.160809	-0.154395	-0.153299	0.0905176	-0.367235	-0.47454	-0.167302	-0.166069	-0.272132	-0.0982726	0.046701	0.214838	-0.383537	0.0609615	0.505778	0.130298	-0.0011653	-0.0770702	-0.402824	0.540782	0.302344	0.0830131	-0.0808343	0.155017	green	49.5053	14.6931	34.8122	-20.1191
ENSG00000005302		-0.167796	0.235194	-0.0698096	-0.149188	-0.359139	-0.352136	0.0475295	0.257565	0.0458303	-0.165281	0.0606904	-0.0761412	-0.0383087	-0.357991	-0.139323	-0.191432	-0.0879305	0.203529	0.223583	0.372791	0.404006	0.0243918	0.327484	0.12783	0.059092	-0.255239	0.250858	-0.147017	-0.00839035	0.166211	-0.0184115	0.0314577	0.00634665	blue	62.6304	23.4456	39.1848	-15.7393
ENSG00000005339		0.129305	-0.414496	0.258593	0.223468	0.497563	0.717594	0.453032	0.0859137	-0.39877	0.237988	-0.340131	-0.0925995	-0.0415575	0.682777	0.277603	0.289465	0.0837469	-0.419461	-0.229451	-0.70179	-0.666247	0.124463	0.0448345	-0.206804	-0.00260353	0.156256	-0.221468	-0.227952	0.183372	0.221514	0.210932	-0.0119535	-0.0273594	turquoise	284.299	163.868	120.431	43.4377
ENSG00000005379		0.0178971	-0.615357	0.0780168	0.104107	0.448039	0.695633	0.324963	-0.125269	-0.287509	0.224394	-0.24866	-0.0346511	-0.132584	0.79306	0.329993	0.133368	0.14276	-0.353535	-0.430696	-0.610773	-0.832663	0.376201	-0.00659525	-0.39136	-0.0237248	0.111627	-0.159175	-0.048814	0.0245551	0.0493474	-0.0253514	0.0727721	-0.132882	turquoise	356.143	213.486	142.656	70.8303
ENSG00000005436		-0.366579	0.143642	-0.331775	-0.367936	-0.638063	-0.74827	-0.599758	-0.331035	0.118167	-0.012099	0.226951	0.211202	0.325645	-0.461386	0.125093	0.097014	-0.183751	0.647747	0.561428	0.519004	0.65313	-0.110701	-0.0580086	0.165669	0.052876	-0.141769	0.162459	0.485873	-0.445096	-0.454357	-0.0760525	-0.0121202	-0.0603935	red	149.319	21.172	128.147	-106.975
ENSG00000005448		-0.150421	-0.348993	-0.063677	-0.165651	0.0523915	0.227684	0.0709064	-0.133553	-0.252858	0.232565	-0.116194	0.0667732	-0.0774863	0.386498	0.303878	0.343357	0.191397	0.0323219	0.105975	-0.341526	-0.236986	0.208588	0.0277903	-0.238781	0.0511858	0.0569712	-0.0417929	0.05575	-0.0893827	-0.0591846	0.161817	0.0860614	-0.0127211	turquoise	100.734	75.8086	24.9249	50.8837
ENSG00000005469		-0.176216	0.165036	-0.243388	-0.0508808	-0.374172	-0.433709	-0.307632	-0.101925	0.0399013	-0.129672	-0.00718244	-0.0378524	0.183647	-0.306747	-0.114944	0.0630199	-0.182019	0.340292	0.242219	0.336073	0.422361	-0.118338	-0.0189197	-0.00817567	-0.092095	-0.106062	0.0832762	0.256143	-0.222328	-0.228105	-0.0341604	-0.0546919	0.00296039	brown	67.1449	29.9993	37.1456	-7.14636
ENSG00000005471		0.269997	0.162028	0.309882	0.197495	0.293417	0.323336	0.473935	0.436038	-0.0615013	-0.0721455	-0.18164	-0.175768	-0.15646	0.0348636	-0.215651	-0.0797209	-0.0476928	-0.343988	-0.185343	-0.220574	-0.112636	-0.168353	0.0598707	0.0847009	0.0423182	-0.13622	0.103021	-0.470653	0.458241	0.455066	0.228356	0.0366579	0.0151871	yellow	49.1584	12.4631	36.6953	-24.2322
ENSG00000005483		0.071676	0.616015	0.0149165	-0.0545969	-0.33557	-0.535488	-0.182325	0.217082	0.066178	-0.362487	-0.0137242	-0.182566	0.0745407	-0.689215	-0.306569	-0.197649	-0.152453	0.253781	0.398974	0.486228	0.734218	-0.267075	0.0723324	0.390852	0.110655	-0.151764	0.171662	-0.0694168	0.120183	0.0356886	-0.000870447	-0.0961778	0.144382	brown	151.932	69.154	82.7784	-13.6244
ENSG00000005486		-0.0228871	-0.491837	0.245951	0.0855352	0.375013	0.615629	0.301489	-0.0605589	-0.15943	0.456955	-0.0652958	0.194899	0.144887	0.704091	0.306397	0.508317	-0.0236634	-0.292675	-0.17753	-0.729382	-0.577251	-0.112467	-0.0396661	-0.410149	-0.0533773	0.161517	-0.200969	-0.103154	0.0732613	0.106131	0.425205	-0.062066	0.0360296	turquoise	239.262	151.225	88.0378	63.1867
ENSG00000005513		-0.216669	-0.255784	-0.0344986	-0.135883	-0.0922047	0.113211	0.126089	0.010242	-0.0871017	0.17555	0.0345323	0.106939	0.0402838	0.248703	0.30828	0.285212	0.187223	0.0981134	0.223625	-0.236436	-0.0838447	0.129752	0.0575378	-0.157535	-0.0322975	-0.134738	0.0753737	-0.0346164	-0.0243608	0.0354528	0.139985	-0.0249056	-0.0984019	grey	65.4351	1.10258	64.3325	-63.23
ENSG00000005700		-0.186876	0.446631	-0.332108	-0.3755	-0.585372	-0.776524	-0.541201	-0.153746	0.0202448	-0.316246	0.0509569	-0.0697458	-0.0905625	-0.690872	-0.1864	-0.0858289	0.141381	0.592353	0.552303	0.645462	0.85224	-0.00863714	-0.00333228	0.261329	0.117558	-0.0513081	0.089918	0.298224	-0.247136	-0.310873	-0.103353	0.0337904	0.104463	brown	298.885	118.101	180.784	-62.6823
ENSG00000005801		-0.39947	0.181264	-0.426416	-0.338026	-0.696118	-0.789969	-0.564871	-0.278263	0.0814053	-0.182961	0.219823	0.0606535	0.062342	-0.541187	0.010531	-0.183815	0.119789	0.615752	0.447095	0.736606	0.648484	0.180834	0.0330247	0.0586778	0.103563	-0.12662	0.186825	0.464676	-0.472057	-0.420119	-0.356973	0.00762282	-0.0514534	blue	195.931	81.9259	114.005	-32.0791
ENSG00000005810		0.133267	0.033739	0.181636	0.325237	0.190177	0.207482	0.264368	0.252602	-0.14325	0.127989	-0.107369	0.0180355	0.102688	0.0798873	-0.0787609	0.165791	-0.0891734	-0.19091	-0.0308664	-0.232282	-0.0887384	-0.187095	-0.0879372	0.151685	-0.0133526	0.0481097	-0.149694	-0.205459	0.117912	0.24585	0.195116	6.82547e-05	-0.0243039	grey	42.8508	1.04461	41.8062	-40.7616
ENSG00000005812		0.000892344	0.575755	-0.126176	-0.0935869	-0.400187	-0.634758	-0.357864	0.0424746	0.10386	-0.276028	0.0602627	-0.0666438	0.0585621	-0.710054	-0.279171	-0.165684	-0.126784	0.353983	0.391151	0.579175	0.776265	-0.303316	-0.0471364	0.403954	0.0850505	-0.0243288	0.0778766	0.090574	-0.053985	-0.10475	-0.0525748	-0.134968	0.0870677	brown	211.952	90.0334	121.919	-31.8854
ENSG00000005844		0.378308	-0.0490238	0.349375	0.477961	0.577887	0.685523	0.892852	0.719157	0.00745763	0.0709501	-0.116432	-0.101504	-0.0811392	0.338887	-0.146755	-0.110816	-0.120752	-0.674642	-0.476992	-0.501156	-0.569886	-0.0500678	0.149754	0.0137422	-0.177711	-0.0350465	-0.0286807	-0.731947	0.561604	0.79183	0.20371	-0.0509368	0.0581535	cyan	135.388	11.6993	123.689	-111.99
ENSG00000005882		0.349679	-0.30502	0.19829	0.331104	0.684464	0.780185	0.449502	0.0999694	-0.229809	0.285834	-0.245363	-0.0355489	0.0712215	0.608071	0.127523	0.171219	-0.0766802	-0.586046	-0.442261	-0.670212	-0.746541	0.0403811	-0.0614047	-0.12145	-0.0508376	0.191406	-0.211734	-0.314771	0.364914	0.254572	0.152007	-0.0509566	0.0649338	yellow	283.875	71.7961	212.079	-140.283
ENSG00000005884		0.466225	-0.0623576	0.483075	0.675706	0.729816	0.800822	0.65398	0.416231	0.00560245	0.0772371	-0.151534	-0.120377	-0.206064	0.408955	-0.215234	-0.0808285	-0.0522442	-0.755743	-0.61875	-0.569872	-0.661106	-0.116666	-0.0174851	-0.0353604	-0.206818	0.157459	-0.142564	-0.520544	0.503591	0.515042	0.155976	-0.00394148	0.0524924	yellow	200.557	57.5937	142.963	-85.3691
ENSG00000005889		0.142508	0.373503	-0.0111162	-0.0346405	-0.083419	-0.358938	-0.342614	-0.0973134	0.0313701	-0.209253	-0.0237088	-0.103543	-0.0707884	-0.45077	-0.241956	-0.214053	-0.127862	0.124165	0.103556	0.407753	0.37583	-0.196533	0.0213217	0.343282	0.115369	0.135149	-0.0488533	0.12514	-0.0703072	-0.148402	-0.203251	-0.077027	-0.0299749	blue	65.8831	24.7843	41.0988	-16.3145
ENSG00000005893		-0.300585	0.263118	-0.177982	-0.253172	-0.568461	-0.668297	-0.508061	-0.214725	0.187379	0.0502267	0.244639	0.222753	0.213609	-0.485465	-0.0304616	0.178811	-0.256726	0.549183	0.50858	0.430484	0.715883	-0.348315	-0.0826642	0.109066	-0.00398381	-0.105377	0.127444	0.330068	-0.329034	-0.311688	0.15792	-0.128914	0.107672	brown	154.53	68.5733	85.9565	-17.3832
ENSG00000005961		0.263048	-0.234173	0.0900862	0.20539	0.500306	0.567581	0.322841	0.0591937	-0.141195	0.120105	-0.181582	-0.0529129	0.019211	0.440394	0.110496	0.0328123	0.0552977	-0.437158	-0.31926	-0.478575	-0.566325	0.105374	0.0400623	-0.0696033	-0.00358694	0.114195	-0.151132	-0.205827	0.272587	0.147641	-0.012273	0.0334478	-0.021246	yellow	131.921	30.5549	101.366	-70.8112
ENSG00000006007		-0.147905	0.24796	0.122781	-0.245891	-0.324045	-0.421723	-0.356846	-0.176842	0.150702	-0.0960312	0.17204	0.101553	0.0386475	-0.350622	-0.03656	0.0936209	-0.108031	0.327893	0.372665	0.25304	0.531865	-0.35724	-0.110043	-0.00195484	0.0452361	0.0532691	0.0517838	0.218464	-0.155086	-0.221787	0.222306	0.021246	0.0210305	brown	99.9801	50.2762	49.7039	0.57236
ENSG00000006015		-0.111927	-0.625117	0.123218	0.0568078	0.341405	0.670297	0.385678	-0.0633506	-0.114124	0.473475	-0.0167569	0.215764	0.122784	0.825815	0.421355	0.419919	-0.0130775	-0.296747	-0.254969	-0.735895	-0.701038	0.0703207	0.00267143	-0.391412	-0.0358128	0.0475097	-0.165463	-0.104343	0.0163336	0.13015	0.325654	0.0996769	-0.108342	turquoise	402.064	251.204	150.859	100.345
ENSG00000006025		-0.0734079	-0.538707	0.0194337	0.239727	0.287176	0.532836	0.320745	-0.0447059	-0.222588	0.143145	-0.141362	-0.0386762	-0.255375	0.603834	0.23853	0.047866	0.17073	-0.246327	-0.362456	-0.40678	-0.667348	0.475803	-0.114321	-0.383731	-0.113435	0.124698	-0.0601381	-0.039378	-0.0295472	0.0894532	-0.0440068	0.175936	-0.14638	turquoise	173.722	115.179	58.5437	56.6348
ENSG00000006042		-0.132017	-0.241573	-0.0356123	-0.0782385	-0.0183797	0.0442661	-0.199412	-0.337091	-0.0491437	0.200513	0.0145531	0.13837	0.0618317	0.212689	0.273464	0.197937	-0.0480678	0.0931828	0.0484323	-0.131309	-0.123942	0.0277404	-0.195723	-0.202259	-0.0327317	0.0599255	-0.0836736	0.28139	-0.198349	-0.29549	0.0252658	-0.116536	-0.0731436	grey	53.3055	1.0411	52.2644	-51.2233
ENSG00000006047		0.242602	-0.0716365	0.111444	0.380864	0.388651	0.301428	0.126711	0.00710554	-0.0319332	0.0362445	-0.0723905	-0.0425689	-0.0621825	0.165556	-0.155595	-0.13525	-0.17742	-0.343421	-0.435753	-0.122161	-0.380839	-0.0396506	-0.0624846	0.0120342	-0.0455095	0.25076	-0.294134	-0.00821187	0.0182308	0.0514278	-0.181612	0.0125736	-0.0196487	black	58.0251	9.11056	48.9146	-39.804
ENSG00000006062		0.238137	-0.211956	0.742264	0.279345	0.558891	0.7062	0.59287	0.302054	0.0268755	0.231791	-0.0349681	0.0622002	-0.0524342	0.524185	0.0385814	0.09654	-0.119936	-0.580467	-0.424298	-0.649221	-0.604248	-0.297548	0.0323589	-0.225972	-0.0538394	0.130666	-0.177732	-0.424824	0.31925	0.455311	0.423787	0.00794085	-0.00580913	tan	203.353	7.40513	195.948	-188.543
ENSG00000006071		0.156255	-0.04615	-0.136957	-0.135744	0.204171	0.165042	-0.0759646	-0.165649	-0.297251	-0.129446	-0.352456	-0.257358	-0.0787536	0.14388	-0.0604476	0.103228	0.150736	-0.0517376	-0.0692784	-0.132445	-0.126189	0.19832	-0.0998821	0.00256455	0.128132	0.242263	-0.11961	0.0641619	0.0622472	-0.128297	-0.0430523	0.0842939	-0.0443409	grey	43.6368	1.05705	42.5798	-41.5227
ENSG00000006118		-0.569422	-0.602861	-0.237372	-0.409745	-0.328206	0.0434519	-0.0424418	-0.288558	-0.201548	0.369509	0.115069	0.280958	0.0556142	0.479582	0.595433	0.461467	0.409391	0.347623	0.324293	-0.288566	-0.144189	0.399978	0.085073	-0.456552	-0.0569436	-0.210805	0.107428	0.244803	-0.313914	-0.213821	0.151366	0.117728	-0.123941	turquoise	98.0481	73.6813	24.3668	49.3145
ENSG00000006125		-0.0203434	0.0100109	0.118154	-0.19322	0.0165926	0.073658	-0.0355749	-0.0660618	-0.164941	0.239971	-0.0371351	0.118643	0.267277	0.126003	0.155599	0.57457	0.0424676	0.0569229	0.363336	-0.316613	0.143949	-0.253791	-0.0662146	-0.0363655	-0.0393245	0.0510484	-0.0516525	-0.0115419	0.0467477	-0.0471225	0.50807	0.103023	0.120546	pink	55.424	4.23934	51.1847	-46.9453
ENSG00000006194		-0.457642	-0.670281	0.0535966	-0.213141	-0.0856511	0.254901	0.00365263	-0.352847	-0.152332	0.451495	0.120721	0.307313	0.0157674	0.646772	0.591122	0.490829	0.292444	0.139558	0.120945	-0.447569	-0.37912	0.227194	-0.0244954	-0.629988	-0.0807031	-0.0269893	-0.0193242	0.275401	-0.344668	-0.22391	0.294945	0.0108186	-0.128121	turquoise	153.021	113.905	39.1155	74.79
ENSG00000006210		0.574842	0.119343	0.685725	0.711313	0.75151	0.743567	0.717281	0.583756	0.123246	0.0641145	-0.0861616	-0.0877913	-0.059211	0.2553	-0.324096	-0.141961	-0.16134	-0.819356	-0.603096	-0.542459	-0.549551	-0.384346	0.0121483	0.0986503	-0.132747	0.148107	-0.152768	-0.639331	0.597068	0.657239	0.226387	-0.0774465	0.0982976	tan	166.068	7.66575	158.402	-150.736
ENSG00000006282		-0.184022	-0.708922	0.00894194	0.0213344	0.272033	0.606528	0.241902	-0.221833	-0.367129	0.396699	-0.157887	0.108986	0.0368691	0.825245	0.512712	0.428551	0.237648	-0.149956	-0.145368	-0.651451	-0.693449	0.399583	-0.108509	-0.474968	-0.0454639	-0.00244093	-0.061168	0.0563695	-0.0792888	-0.0448476	0.169162	0.104829	-0.119939	turquoise	350.61	223.408	127.202	96.2064
ENSG00000006283		0.140079	-0.298048	0.0464173	0.158227	0.362939	0.443834	0.17525	-0.0687293	-0.190939	0.142825	-0.210903	-0.0509207	0.203476	0.447388	0.161658	0.218982	-0.0430167	-0.245543	-0.223672	-0.419269	-0.485789	0.0460734	-0.129987	-0.0983202	0.025144	0.0409957	-0.0322778	-0.0105459	0.0846861	-0.00764837	0.0455205	0.0529985	-0.0787715	yellow	121.442	22.3368	99.1056	-76.7688
ENSG00000006327		0.198098	0.0186994	0.782001	0.10007	0.358151	0.423938	0.366693	0.247574	0.118183	0.187617	0.0675021	0.115971	0.0422328	0.24417	-0.00151577	0.161843	-0.147326	-0.383894	-0.13525	-0.496576	-0.215928	-0.533471	0.0315076	-0.1392	-0.0159419	0.0692214	-0.0765047	-0.340543	0.309963	0.341538	0.524625	-0.0269385	0.0866569	tan	75.7347	5.39049	70.3442	-64.9537
ENSG00000006432		-0.675786	-0.506598	-0.188556	-0.183814	-0.518414	-0.209778	-0.162423	-0.298663	-0.0783766	0.150936	0.138909	0.167046	-0.114443	0.231661	0.388221	0.2324	0.195109	0.470058	0.251638	0.0494841	0.0140891	0.418504	0.0961496	-0.52442	-0.0561024	-0.196283	0.204182	0.409018	-0.542706	-0.288739	0.041452	0.184236	-0.220779	grey	36.0901	2.55426	33.5359	-30.9816
ENSG00000006451		-0.361577	0.142575	-0.224537	-0.46045	-0.56039	-0.488811	-0.228382	-0.0435865	0.0304274	0.0372193	0.201121	0.156251	0.126789	-0.288653	0.21216	0.306513	0.196535	0.532312	0.771282	0.182057	0.655091	0.00786607	0.173247	-0.0529474	-0.0158585	-0.389964	0.402014	0.121817	-0.124101	-0.137824	0.288589	-0.102874	0.196177	salmon	88.5572	4.29883	84.2583	-79.9595
ENSG00000006453		-0.583458	-0.455167	-0.0464212	-0.341849	-0.440362	-0.17578	-0.2522	-0.378819	0.00113492	0.362129	0.20439	0.350139	0.270757	0.289459	0.445059	0.527638	0.102651	0.475553	0.361602	-0.151902	0.0754477	-0.0182526	-0.0338161	-0.446036	-0.125339	-0.206128	0.1641	0.451671	-0.474251	-0.365276	0.319917	0.201954	-0.27439	pink	47.9502	2.8337	45.1165	-42.2828
ENSG00000006459		-0.307795	0.308806	-0.0639049	-0.26215	-0.589897	-0.658365	-0.339672	-0.0425496	0.182457	-0.202514	0.203991	0.0305039	-0.0473896	-0.543766	-0.111587	-0.0583502	0.028102	0.504488	0.469439	0.509849	0.711287	-0.137887	0.0633571	0.00783492	-0.0843386	-0.262157	0.26509	0.198825	-0.210778	-0.175183	0.0591969	-0.0471256	0.0587947	brown	190.125	76.1815	113.943	-37.7617
ENSG00000006468		0.144126	0.0866045	-0.00127766	0.142434	0.11275	0.0675084	0.0730802	0.111416	0.0179957	-0.0436675	-0.0334086	-0.0544305	-0.0289639	-0.0588309	-0.0563456	-0.0871718	0.0708107	-0.112682	-0.0491323	0.00652178	-0.0385528	0.0172176	0.048958	0.117944	-0.01834	-0.0454921	0.0655591	-0.110228	0.171037	0.0821268	-0.114195	-0.150293	0.0925075	purple	50.1603	4.39143	45.7689	-41.3774
ENSG00000006530		-0.30541	0.248547	-0.364979	-0.338658	-0.629967	-0.77627	-0.57786	-0.267353	0.0223162	-0.292689	0.0525307	-0.0958814	0.108388	-0.553494	-0.0474745	-0.129535	-0.0929321	0.589157	0.425529	0.716814	0.662284	0.092041	0.035928	0.115712	0.0789805	-0.235425	0.226075	0.437803	-0.403031	-0.4171	-0.262741	-0.000675288	0.03077	blue	185.929	77.8857	108.044	-30.1578
ENSG00000006534		0.434435	-0.0377016	0.435897	0.49387	0.659339	0.727522	0.63274	0.437711	-0.078056	0.0118337	-0.236412	-0.214743	-0.175461	0.373077	-0.181469	-0.0853129	-0.147953	-0.699865	-0.526736	-0.509092	-0.573868	-0.132745	0.0992737	0.024433	-0.128702	0.130781	-0.116617	-0.573087	0.522193	0.550435	0.173883	-0.0081169	0.0413244	yellow	153.3	43.7635	109.536	-65.7727
ENSG00000006555		0.177867	-0.222769	0.21001	0.598435	0.389239	0.468979	0.390671	0.202409	-0.0365094	0.0822733	-0.114904	-0.0760071	-0.110926	0.325018	-0.0190294	-0.155903	-0.195924	-0.444164	-0.530646	-0.294956	-0.571377	0.0235513	-0.178079	0.00970886	-0.0644942	0.13376	-0.118401	-0.200542	0.10197	0.257691	-0.0537692	-0.0469314	-0.0441323	yellow	95.0295	21.9305	73.099	-51.1685
ENSG00000006576		0.385196	0.672635	0.122845	0.125586	0.0622053	-0.165045	0.187468	0.506937	0.0272056	-0.337651	-0.101747	-0.278327	0.0220493	-0.548114	-0.465252	-0.263798	-0.191601	-0.168547	0.116229	0.253763	0.447591	-0.284711	0.215812	0.504234	0.0483	-0.029251	0.0387594	-0.449051	0.441354	0.393238	0.0256374	-0.0690051	0.220398	purple	67.1128	5.57841	61.5344	-55.956
ENSG00000006607		-0.438956	-0.130508	-0.0865075	-0.429827	-0.449601	-0.327221	-0.264344	-0.261366	-0.0751576	-0.0427715	0.0723109	0.0553347	-0.193442	-0.0637662	0.174799	0.141176	0.224418	0.450815	0.371767	0.193942	0.3016	0.197477	0.244244	-0.235183	0.135971	-0.191917	0.185038	0.262525	-0.318482	-0.261879	0.0712704	0.217164	-0.15951	red	42.104	7.34731	34.7567	-27.4094
ENSG00000006625		-0.548755	-0.0540064	-0.289007	-0.562259	-0.693263	-0.623545	-0.457939	-0.311434	0.133363	0.0329352	0.247108	0.214715	0.188775	-0.233588	0.239121	0.254547	-0.0306324	0.670038	0.598812	0.310608	0.571557	-0.0419027	0.0904808	-0.223356	-0.0789674	-0.259935	0.261754	0.401799	-0.411684	-0.378207	0.129142	-0.0329703	0.0216732	red	116.117	19.6125	96.5047	-76.8921
ENSG00000006634		-0.50466	0.0315017	-0.245049	-0.517587	-0.691251	-0.670823	-0.438227	-0.23689	0.0430801	0.0189861	0.227026	0.186469	0.115612	-0.322157	0.234306	0.19474	0.111129	0.666416	0.645896	0.404962	0.621565	0.00240377	0.104596	-0.0557959	-0.035843	-0.216789	0.230986	0.385405	-0.448574	-0.334733	0.0924377	0.110052	-0.107431	red	107.015	16.4222	90.5929	-74.1707
ENSG00000006638		0.337003	-0.101069	0.253994	0.250911	0.559034	0.592457	0.310566	0.0908045	-0.108705	0.137841	-0.157444	-0.0472927	0.0103628	0.385256	-0.0413911	0.0759956	-0.0297038	-0.459395	-0.348982	-0.475908	-0.465857	-0.0948116	-0.104526	0.0146018	-0.005962	0.196873	-0.204501	-0.250349	0.312352	0.187018	0.150203	-0.0522942	0.0262343	yellow	130.413	33.5291	96.8841	-63.355
ENSG00000006652		-0.228817	0.231157	0.0717499	-0.208297	-0.464716	-0.559955	-0.419333	-0.156851	0.111001	-0.20567	0.109115	-0.0317803	-0.0513403	-0.449406	-0.0711972	-0.0831152	-0.108053	0.442566	0.337848	0.471275	0.551638	-0.120222	0.0802347	0.0281531	0.0126951	-0.0908333	0.148576	0.2619	-0.252996	-0.243975	0.0208005	0.0509449	-0.0403164	brown	92.9586	40.4869	52.4717	-11.9848
ENSG00000006695		0.00328679	-0.118717	-0.0202064	-0.0680296	0.0833013	0.133969	0.0265962	-0.0773036	-0.205323	0.00989433	-0.170995	-0.0642695	0.118254	0.177741	0.194609	0.225439	0.0514378	0.0111689	0.153898	-0.223782	-0.0740271	0.0698057	-0.111556	0.00246241	0.050155	-0.0362125	0.00298397	0.0459528	-0.00167237	-0.0642435	0.143962	-0.054047	0.0867242	grey	46.289	0.877709	45.4113	-44.5336
ENSG00000006704		-0.173841	-0.623626	0.271727	0.00641382	0.269959	0.59558	0.237287	-0.183894	-0.186035	0.432345	-0.0173465	0.198724	0.0872595	0.790194	0.462869	0.428357	0.15064	-0.198119	-0.144327	-0.696319	-0.632913	0.125584	-0.0377099	-0.458461	-0.0859664	-0.0127268	-0.0413236	0.0246721	-0.0382076	-0.0192996	0.337338	0.120999	-0.12568	turquoise	303.34	196.164	107.176	88.9887
ENSG00000006712		-0.0845688	-0.502238	0.320919	-0.0183917	0.301344	0.538904	0.223371	-0.123552	-0.253465	0.547233	-0.0540276	0.259169	0.180622	0.686143	0.416117	0.694462	0.0753038	-0.156646	0.0592408	-0.77401	-0.477378	-0.131325	-0.0787141	-0.436499	-0.0848067	0.0208336	-0.0960461	-0.000250281	0.00362078	0.0188818	0.560233	-0.047227	0.0231335	turquoise	231.802	146.225	85.5766	60.6487
ENSG00000006715		-0.121355	0.212985	-0.222116	-0.269201	-0.329958	-0.388752	-0.278817	-0.083297	0.0668397	-0.0198065	0.116738	0.0760394	0.303667	-0.308454	-0.0668639	0.168287	-0.0618823	0.326389	0.395257	0.210438	0.484092	-0.091471	0.0296746	0.046385	-0.0726395	-0.119787	0.0807684	0.126373	-0.0380925	-0.172789	0.102193	0.0238175	0.0907307	brown	77.236	40.2094	37.0266	3.1828
ENSG00000006740		0.218621	-0.111844	0.24439	0.289506	0.384971	0.404867	0.262135	0.105154	0.0221619	0.116048	-0.0794136	-0.00418424	0.0421	0.279417	-0.0240278	-0.000241799	-0.167746	-0.372867	-0.352679	-0.323588	-0.411083	-0.218557	-0.00101065	0.0332613	-0.0401074	0.038508	-0.022056	-0.163467	0.151196	0.165337	0.0221157	-0.100337	-0.11738	yellow	99.2947	21.3117	77.983	-56.6712
ENSG00000006744		-0.117319	-0.56451	0.136183	0.0314622	0.296719	0.574401	0.314859	-0.0734179	-0.181439	0.399918	-0.0434031	0.148268	0.149807	0.720954	0.423781	0.489146	0.0317419	-0.229971	-0.0919734	-0.678164	-0.593801	0.0563257	0.00541817	-0.388785	-0.119684	-0.0237541	-0.00336916	-0.0618985	0.0136186	0.0789395	0.326378	0.0406039	-0.0535035	turquoise	249.844	164.201	85.6438	78.557
ENSG00000006747		0.120043	0.0640365	0.0961336	0.068674	0.0582366	-0.0533849	-0.0598515	-0.0149985	0.219355	0.0644288	0.116004	0.127243	0.247905	-0.0897891	-0.0899788	-0.071547	-0.236253	-0.0698928	-0.169236	0.062901	-0.0448798	-0.319016	-0.069123	0.178259	-0.0193701	0.0442755	-0.0755244	0.0665579	-0.0244511	-0.0443008	-0.0571127	0.049865	-0.155415	grey	20.2235	2.28789	17.9356	-15.6477
ENSG00000006756		-0.60175	-0.552078	-0.3661	-0.453438	-0.433849	-0.229237	-0.44297	-0.634197	-0.141788	0.0887124	0.0476667	0.131494	-0.0914579	0.293042	0.475657	0.283428	0.339007	0.538335	0.27194	0.04181	-0.0246585	0.49152	-0.105063	-0.546131	-0.0717937	0.0609894	0.017168	0.628688	-0.641487	-0.563411	-0.0914366	0.0757806	-0.151542	red	42.096	8.74401	33.352	-24.6079
ENSG00000006757		-0.242889	0.123898	-0.29273	-0.387759	-0.414259	-0.460109	-0.463887	-0.309137	0.0339556	-0.0194367	0.111846	0.105285	0.23882	-0.271798	0.0893532	0.213738	0.0117118	0.486159	0.460865	0.242057	0.527409	-0.123555	-0.0590247	0.0259288	0.0479706	-0.075084	0.0712232	0.337261	-0.232168	-0.366438	0.0836521	-0.0114548	0.0862063	brown	89.2037	44.3728	44.8309	-0.458042
ENSG00000006831		-0.0600176	0.201263	0.0851943	-0.097565	-0.190686	-0.313053	-0.352101	-0.185703	0.123436	0.0134244	0.113985	0.14061	0.0529279	-0.247734	-0.0742661	0.143336	-0.175173	0.247412	0.245351	0.172543	0.384014	-0.355557	-0.143944	0.0841263	0.031928	-0.000155166	0.0172033	0.238374	-0.198254	-0.225531	0.19081	-0.070847	0.00429454	brown	52.996	26.4343	26.5616	-0.127313
ENSG00000006837		0.0315301	0.31756	-0.419369	-0.127887	-0.251095	-0.460463	-0.365795	-0.123636	-0.105718	-0.430419	-0.193941	-0.330143	0.0174465	-0.481645	-0.251594	-0.368234	-0.0992394	0.241463	0.0537452	0.601146	0.389271	0.17071	-0.00274028	0.312008	0.182153	0.00149481	-0.0256085	0.189142	-0.0920681	-0.24834	-0.504397	-0.0271658	0.0376419	blue	83.6777	39.0873	44.5904	-5.50306
ENSG00000007047		0.144303	-0.485166	0.317548	0.224423	0.585915	0.802604	0.465431	0.0300991	-0.132189	0.253379	-0.173256	-0.0103528	-0.0209379	0.780198	0.227477	0.226824	0.122296	-0.518152	-0.460054	-0.746127	-0.81023	0.0337645	-0.072605	-0.283944	-0.125112	0.134714	-0.16272	-0.207067	0.171217	0.217227	0.231559	0.0173723	-0.0330699	turquoise	412.096	225.865	186.231	39.6341
ENSG00000007062		0.394198	0.224143	0.377572	0.646495	0.400713	0.360478	0.531884	0.549779	0.0517639	-0.0257889	-0.0739891	-0.119687	-0.137992	-0.0350475	-0.346342	-0.233702	-0.219618	-0.513172	-0.368438	-0.174382	-0.21737	-0.180621	0.0581508	0.22098	-0.0646208	0.0374268	-0.0176576	-0.482893	0.416763	0.530877	0.0878061	-0.0882824	0.0894769	midnightblue	45.6667	1.8579	43.8088	-41.9509
ENSG00000007080		-0.0277088	-0.588173	0.183948	0.0664756	0.42457	0.719465	0.36213	-0.0854471	-0.270949	0.506692	-0.11048	0.18216	0.164117	0.838837	0.462498	0.566488	-0.0183597	-0.339322	-0.127159	-0.82448	-0.69451	0.0370227	-0.0629514	-0.423647	-0.091723	0.0445153	-0.158761	-0.0997004	0.0785643	0.0950247	0.385937	-0.0332369	-0.0160874	turquoise	498.29	297.836	200.455	97.3814
ENSG00000007168		0.572862	0.884057	0.211461	0.20352	0.157741	-0.24519	0.0271299	0.440857	0.285042	-0.469172	-0.0109845	-0.261327	-0.0947607	-0.753892	-0.710491	-0.463591	-0.233031	-0.217516	-0.0682011	0.42463	0.515811	-0.467974	-0.042213	0.59519	0.0800636	-0.012608	0.058194	-0.3964	0.503504	0.30493	-0.0609044	-0.166937	0.288332	purple	138.74	12.9073	125.832	-112.925
ENSG00000007174		-0.0855628	-0.185257	-0.0715003	-0.121943	-0.0264197	0.0218152	0.0111965	-0.0549481	-0.0271238	0.0947462	-0.0832063	0.0291195	0.183796	0.142048	0.0691982	0.150422	-0.196673	0.0459059	-0.0505676	-0.0908052	-0.125921	-0.0390856	0.201125	-0.0781911	0.135371	-0.0249737	-0.0401666	0.0475593	-0.0892904	-0.0217479	0.014512	0.0429685	-0.0743694	grey	38.7859	1.34489	37.441	-36.0961
ENSG00000007202		-0.598179	-0.651261	-0.20452	-0.363014	-0.300152	0.0707061	-0.0520047	-0.345365	-0.301326	0.273122	0.000638855	0.163311	-0.151181	0.514355	0.569219	0.467708	0.393529	0.369348	0.319733	-0.273841	-0.163187	0.525238	-0.0267788	-0.611382	0.000985899	-0.205564	0.1877	0.298416	-0.383435	-0.243957	0.253646	0.199699	-0.127453	turquoise	89.1515	65.1327	24.0188	41.1139
ENSG00000007237		0.572607	0.150139	0.456232	0.427865	0.718588	0.674414	0.633828	0.50819	-0.00228613	-0.0164632	-0.211522	-0.17641	-0.105936	0.208965	-0.277065	-0.0558519	-0.0477145	-0.684178	-0.443927	-0.493273	-0.435112	-0.298307	-0.0381987	0.12051	-0.0492732	0.0320341	-0.085257	-0.659697	0.714735	0.590268	0.286071	-0.113372	0.111234	black	130.882	21.1163	109.766	-88.6495
ENSG00000007255		-0.175243	-0.624727	0.060741	0.00890091	0.244785	0.532321	0.215449	-0.185926	-0.117264	0.522136	0.0706451	0.276589	0.166296	0.759361	0.526276	0.524729	0.0720862	-0.165022	-0.0742267	-0.66264	-0.602235	0.0861794	-0.0873838	-0.391076	-0.178593	0.0405938	-0.0900501	0.0410738	-0.109056	-0.00682267	0.338194	0.0687933	-0.0810279	turquoise	267.992	179.376	88.6159	90.76
ENSG00000007264		-0.121399	-0.430317	0.00291662	-0.0740786	0.124416	0.34168	0.255727	-0.0227006	-0.204896	0.231008	-0.0601061	0.0788651	0.134146	0.480143	0.423953	0.165976	0.158749	-0.104747	-0.0448825	-0.354485	-0.432111	0.229489	-0.00482513	-0.209297	0.0309214	-0.0171524	-0.0533361	-0.0450188	-0.0218194	0.0653816	0.0358925	-0.0020297	-0.116528	turquoise	126.861	93.6769	33.1843	60.4926
ENSG00000007341		-0.145862	0.363957	-0.471696	-0.317859	-0.52945	-0.740004	-0.519366	-0.186264	0.0739379	-0.466004	0.0115691	-0.188621	-0.151163	-0.669042	-0.216824	-0.413661	0.0667322	0.495205	0.260783	0.825088	0.635216	0.245913	0.0517147	0.273929	0.125886	-0.135127	0.206254	0.315961	-0.255297	-0.342409	-0.514761	0.00382597	-0.077167	blue	230.629	109.018	121.612	-12.5943
ENSG00000007376		-0.260375	-0.704269	0.0428794	-0.0311127	0.184284	0.548334	0.282156	-0.154892	-0.150058	0.41296	-0.0079642	0.187981	0.0186915	0.812413	0.505395	0.349054	0.156029	-0.161252	-0.18078	-0.612911	-0.671157	0.261427	-0.0264545	-0.455092	-0.105532	-0.0117885	-0.0572398	0.0345746	-0.138027	0.0131731	0.203906	0.00739643	-0.116872	turquoise	313.863	208.982	104.881	104.101
ENSG00000007384		-0.104927	-0.70075	0.236162	0.0444388	0.388761	0.720871	0.374422	-0.115466	-0.241914	0.466014	-0.126156	0.165007	0.0634962	0.893906	0.446098	0.428333	0.0714689	-0.301455	-0.297967	-0.793421	-0.795175	0.126992	-0.098828	-0.49072	-0.0632172	0.0748093	-0.112202	-0.0473239	-0.00343448	0.0728858	0.324589	0.0530782	-0.124507	turquoise	552.955	339.306	213.648	125.658
ENSG00000007392		0.0238136	0.074897	-0.117158	-0.0364724	-0.0655695	-0.12728	-0.117463	-0.0615274	-0.0986884	-0.334649	-0.162369	-0.279811	-0.313895	-0.157784	-0.22349	-0.335753	0.220329	0.0480621	-0.1484	0.294063	0.029067	0.353886	0.11208	0.0635357	0.205128	0.156094	-0.0431121	0.0784322	-0.074717	-0.0978943	-0.394637	0.153385	-0.165292	blue	31.8336	14.8072	17.0263	-2.21911
ENSG00000007402		-0.209445	-0.546091	-0.122657	-0.203235	0.0821989	0.281944	-0.0690761	-0.372741	-0.285714	0.344604	-0.0771387	0.185248	0.186885	0.574071	0.475322	0.387448	0.199398	0.0801311	0.00233817	-0.400957	-0.41143	0.250052	-0.138798	-0.28653	0.0523074	0.109244	-0.145652	0.266746	-0.237057	-0.259724	0.0520363	0.162514	-0.231076	turquoise	148.092	111.715	36.3778	75.3367
ENSG00000007516		-0.495973	-0.734635	-0.143467	-0.357829	-0.160336	0.190854	-0.0537174	-0.412334	-0.210118	0.294001	-0.0205716	0.191639	-0.0033951	0.650126	0.571474	0.388607	0.293177	0.259025	0.0565528	-0.378868	-0.387287	0.391836	-0.0729232	-0.590666	-0.0236332	0.0104913	-0.0697863	0.345415	-0.376079	-0.289783	0.134555	0.164735	-0.242756	turquoise	142.037	106.302	35.7353	70.5664
ENSG00000007520		-0.108791	-0.616242	0.17806	-0.0414719	0.344997	0.666332	0.376103	-0.0663341	-0.22392	0.570568	-0.029811	0.260635	0.250892	0.835879	0.534274	0.621452	0.0549261	-0.253303	-0.0489108	-0.836671	-0.636107	-0.00798815	-0.0253099	-0.425269	-0.124223	0.0738627	-0.212242	-0.106443	0.0508057	0.11565	0.491774	-0.00380422	-0.0129909	turquoise	474.078	291.301	182.778	108.523
ENSG00000007541		-0.120119	-0.653306	0.15167	0.0415533	0.347909	0.689139	0.391909	-0.0679489	-0.0968118	0.328613	-0.0777585	0.100928	-0.0200966	0.849052	0.38725	0.315236	0.119986	-0.300195	-0.310518	-0.716213	-0.744998	0.176725	-0.0011906	-0.473515	-0.136344	0.00609111	-0.0886278	-0.0928638	0.0209844	0.126314	0.270032	0.0375951	-0.109126	turquoise	403.87	249.602	154.268	95.3347
ENSG00000007545		-0.290876	-0.551944	0.020208	0.047589	0.0338109	0.317547	0.124556	-0.179896	-0.031211	0.241626	0.0926011	0.148143	-0.261802	0.546867	0.347401	0.159164	0.358641	-0.0267219	-0.149886	-0.330478	-0.467063	0.424935	-0.141885	-0.441194	-0.179448	-0.0463718	0.0445025	0.124534	-0.219646	-0.0588898	0.0333605	0.14447	-0.235716	turquoise	130.249	98.1376	32.1109	66.0267
ENSG00000007866		0.310565	-0.296517	0.595894	0.385421	0.712135	0.821217	0.473386	0.108617	0.0417422	0.238003	-0.0774274	0.0401284	-0.0951368	0.635327	0.023198	0.101936	-0.0499694	-0.662933	-0.583468	-0.712116	-0.768373	-0.240585	-0.0902939	-0.233596	-0.131577	0.219243	-0.253483	-0.28218	0.284826	0.288644	0.294679	-0.0263544	0.021925	yellow	312.489	82.6179	229.871	-147.254
ENSG00000007908		0.243904	0.242633	0.651428	0.345036	0.206398	0.0984747	0.25217	0.340636	0.208061	-0.0195202	0.0786405	0.0220098	0.00831414	-0.160889	-0.265982	-0.112807	-0.303385	-0.270409	-0.174163	-0.0805423	-0.00224236	-0.486924	-0.0197026	0.0783067	-0.110968	0.0674958	-0.107321	-0.279514	0.225646	0.316562	0.214873	-0.124312	0.106889	tan	30.8944	4.62964	26.2647	-21.6351
ENSG00000007923		-0.253238	-0.725927	0.0445388	-0.112532	0.186196	0.52575	0.244077	-0.200861	-0.342596	0.403822	-0.109685	0.152795	0.100563	0.796381	0.566851	0.475147	0.21492	-0.0944869	-0.0506503	-0.636059	-0.63233	0.322004	-0.0770908	-0.459434	-0.0211311	-0.00236226	-0.116235	0.0659718	-0.148381	-0.0361324	0.210735	0.146283	-0.184645	turquoise	306.117	201.986	104.131	97.8551
ENSG00000007944		-0.0618641	0.314545	-0.0255108	-0.150676	-0.298548	-0.326931	-0.0542169	0.174716	0.106699	-0.0748234	0.152035	0.0702657	0.0233002	-0.38188	-0.0573476	-0.0599824	0.0959423	0.235375	0.367276	0.234715	0.489751	-0.0754905	0.109228	0.117324	0.0199349	-0.213861	0.190754	-0.0982819	0.144346	0.0797191	0.123449	-0.155835	0.198299	brown	72.1491	37.9742	34.1749	3.79935
ENSG00000008018		-0.238255	-0.116218	0.0612575	-0.225445	-0.158878	-0.0667984	-0.120969	-0.161226	0.0346406	0.422704	0.260282	0.399729	0.214816	0.115251	0.275233	0.665089	0.0284174	0.22094	0.474322	-0.251145	0.214541	-0.30202	-0.111778	-0.251251	-0.261014	-0.0767939	0.024277	0.130419	-0.118993	-0.110308	0.578569	0.0939176	0.0778531	pink	43.9044	4.57293	39.3315	-34.7586
ENSG00000008056		0.319874	0.124483	0.146718	0.118037	0.351679	0.333923	0.264608	0.21841	-0.148115	0.00853668	-0.18507	-0.134196	0.02801	0.104107	-0.0911289	0.0530157	0.0701902	-0.326208	-0.0671535	-0.297522	-0.135685	-0.0810588	0.103397	0.200555	0.00742877	0.138398	-0.153872	-0.302974	0.33843	0.230022	0.100838	0.0290958	0.0915072	green	61.8206	9.12687	52.6937	-43.5668
ENSG00000008083		-0.305427	-0.620329	0.0211209	-0.191096	0.0203923	0.326713	0.187653	-0.154366	-0.368881	0.381299	-0.107863	0.168677	0.0604576	0.615322	0.528414	0.425011	0.219959	0.0643722	0.0937571	-0.482984	-0.439714	0.359839	-0.0854587	-0.370303	0.0182564	-0.0895339	-0.0196216	0.0681988	-0.172123	-0.0344099	0.20948	0.136219	-0.171093	turquoise	159.854	117.238	42.616	74.6222
ENSG00000008086		0.128918	0.250222	-0.0671503	0.0524563	-0.0386639	-0.25649	-0.332947	-0.174267	0.260179	-0.105192	0.0933734	0.0260629	0.254668	-0.28787	-0.250486	-0.0834294	-0.312204	0.0495352	-0.105073	0.264385	0.194612	-0.342905	-0.195509	0.114979	-0.0560115	0.0923884	-0.0188168	0.204922	-0.0948945	-0.221036	-0.102202	-0.0872574	0.111738	grey	45.1439	3.06007	42.0839	-39.0238
ENSG00000008118		0.627192	0.125394	0.25662	0.336917	0.737119	0.611125	0.430147	0.31803	-0.11855	0.0109172	-0.287783	-0.17897	-0.102517	0.22204	-0.22125	-0.037001	-0.0739044	-0.618029	-0.40452	-0.450824	-0.456321	-0.148011	-0.0154668	0.245158	-0.102369	0.241482	-0.166382	-0.478454	0.559296	0.405273	0.112657	-0.080094	0.109297	black	122.864	22.2005	100.663	-78.4626
ENSG00000008128		0.0299958	-0.0101265	0.127247	0.0473071	0.00943953	0.0161975	0.0810134	0.0972753	-0.0562471	-0.100643	-0.0372889	-0.0864092	-0.0322438	-0.024139	-0.0775312	-0.168037	-0.0750967	-0.0474237	-0.160433	0.0978774	-0.095214	0.116647	0.114654	-0.000381416	0.120079	0.114458	-0.0295071	-0.0643047	0.024149	0.0842694	-0.123608	0.0748656	-0.183976	grey	21.4499	1.14876	20.3011	-19.1524
ENSG00000008130		-0.388306	-0.796928	0.153128	-0.0887253	0.11694	0.53906	0.300306	-0.184643	-0.169147	0.558862	0.0781439	0.320979	0.0744105	0.867536	0.670229	0.595677	0.117178	-0.0650398	0.014265	-0.721569	-0.619673	0.161669	-0.0742789	-0.624954	-0.135151	-0.0780165	0.00559839	0.0520763	-0.183881	0.0135939	0.43813	0.0712247	-0.151654	turquoise	397.429	257.966	139.464	118.502
ENSG00000008226		0.234871	-0.126668	0.0437002	0.364529	0.377261	0.33922	0.155347	0.0188454	-0.185724	-0.0131414	-0.233746	-0.160247	-0.141567	0.21756	-0.130842	-0.161895	-0.10043	-0.325244	-0.432533	-0.150965	-0.431116	0.164538	-0.0954201	-0.0134493	-0.0216807	0.298517	-0.224447	-0.0418516	0.0514988	0.0716803	-0.229741	0.0271287	-0.0371208	black	62.6862	7.48015	55.2061	-47.7259
ENSG00000008256		-0.396552	-0.282802	-0.135774	-0.443387	-0.29507	-0.0340435	-0.0712685	-0.19445	-0.201415	0.192393	0.0446254	0.157132	0.0869148	0.231341	0.437079	0.394109	0.363552	0.369066	0.457819	-0.205471	0.130063	0.217763	0.0397631	-0.274321	0.127198	-0.235719	0.166618	0.109332	-0.0679391	-0.15775	0.303695	0.173045	-0.0460863	grey	45.2757	1.99973	43.276	-41.2763
ENSG00000008277		0.810869	0.648375	0.249951	0.372546	0.585228	0.266778	0.34866	0.535911	0.0260617	-0.33682	-0.266462	-0.36624	-0.101736	-0.331254	-0.60972	-0.445619	-0.126936	-0.609475	-0.376246	-0.000848489	-0.0245476	-0.296463	0.25573	0.466296	0.011709	0.151385	-0.12906	-0.605557	0.749632	0.475189	-0.140025	-0.241739	0.325034	green	100.865	41.2251	59.6401	-18.415
ENSG00000008282		0.0700836	0.666255	-0.091331	-0.0538322	-0.354553	-0.634486	-0.373655	0.0689472	0.174237	-0.297916	0.0729731	-0.0979129	0.0996241	-0.765802	-0.360485	-0.141552	-0.277075	0.307502	0.394137	0.558483	0.830487	-0.423443	0.0234141	0.41536	0.0336331	-0.111317	0.118393	0.066536	0.0132173	-0.095313	0.0265852	-0.160904	0.226841	brown	283.129	122.145	160.985	-38.8402
ENSG00000008283		-0.524302	-0.689354	-0.0082511	-0.184187	-0.185824	0.104351	-0.137429	-0.441161	0.00964411	0.505009	0.187346	0.416115	0.236639	0.586823	0.533179	0.592672	-0.0940299	0.25249	0.0657797	-0.391948	-0.311056	-0.0349493	-0.279963	-0.600374	-0.204396	0.00512192	-0.0951859	0.439985	-0.530161	-0.319666	0.34907	0.025621	-0.142937	pink	116.416	6.55928	109.856	-103.297
ENSG00000008294		0.526725	0.725969	0.390099	-0.00221639	0.228806	-0.0721898	0.0829041	0.374017	0.183966	-0.244435	0.00284367	-0.128306	0.0426839	-0.506483	-0.476068	-0.149627	-0.118971	-0.238523	0.107699	0.10107	0.418378	-0.552175	0.103317	0.495905	0.0975368	0.0883595	-0.0474822	-0.419714	0.521582	0.300494	0.21632	-0.0907068	0.274112	purple	71.8776	6.90657	64.971	-58.0644
ENSG00000008300		-0.432964	-0.438382	-0.223635	-0.323186	-0.248212	0.0622522	0.0225228	-0.176613	-0.13251	0.333161	0.122292	0.223525	0.0569473	0.377254	0.395267	0.391983	0.2465	0.238688	0.279249	-0.24286	-0.0851507	0.358678	0.199237	-0.45228	-0.0925082	-0.151385	0.159915	0.138713	-0.213335	-0.122144	0.203071	0.22736	-0.103422	turquoise	84.9295	64.0612	20.8683	43.193
ENSG00000008311		0.453481	0.401197	0.362519	0.119075	0.318025	0.0463044	-0.00269355	0.133567	0.00470405	-0.149645	-0.141948	-0.176445	0.0820773	-0.235907	-0.306254	-0.277413	-0.311847	-0.337348	-0.204347	0.103848	0.0212627	-0.375275	0.165165	0.3424	0.121199	0.334024	-0.271068	-0.187194	0.239369	0.124605	-0.0930604	-0.103647	0.0848731	green	39.1526	11.0263	28.1262	-17.0999
ENSG00000008323		-0.0722931	-0.303186	0.317506	0.35158	0.183151	0.408757	0.358486	0.150379	-0.0899231	0.237624	-0.0234025	0.0850422	-0.0506486	0.389002	0.16369	0.117199	-0.168616	-0.251825	-0.205107	-0.381156	-0.399528	-0.00575426	-0.00159221	-0.216565	0.0139293	-0.0111213	0.0074373	-0.14646	0.0706839	0.216855	0.221859	0.0480455	-0.122572	yellow	106.286	21.2474	85.0389	-63.7915
ENSG00000008324		-0.499155	-0.38522	-0.135292	-0.277262	-0.378954	-0.18305	-0.280249	-0.363508	-0.0514069	0.172047	0.10047	0.202143	-0.0439546	0.218147	0.41758	0.281998	0.232827	0.441195	0.258933	-0.0101238	0.0509569	0.157445	-0.167848	-0.318593	-0.0850741	-0.190545	0.158007	0.405284	-0.470367	-0.334521	0.11638	0.0350323	-0.181419	red	41.1386	8.84573	32.2929	-23.4471
ENSG00000008382		-0.231397	-0.724779	0.011411	-0.0747171	0.230502	0.58093	0.241736	-0.215571	-0.298544	0.500598	-0.0969715	0.191448	0.164042	0.866646	0.586118	0.597756	0.129774	-0.130075	-0.065138	-0.741421	-0.655628	0.184452	-0.0854468	-0.514721	-0.114618	0.0131155	-0.119754	0.0849116	-0.132104	-0.0430327	0.335222	0.0606842	-0.0918677	turquoise	449.129	288.181	160.949	127.232
ENSG00000008394		0.0380598	0.176229	0.034509	-0.0323149	-0.0770383	-0.243619	-0.265387	-0.141335	0.16725	-0.0358948	0.0603602	0.0453279	0.179587	-0.223631	-0.135879	-0.00838956	-0.3726	0.110154	-4.59403e-05	0.185833	0.216925	-0.416848	0.0057819	0.0905252	0.015039	0.117514	-0.10666	0.17209	-0.118979	-0.161553	0.0467954	-0.193129	0.131149	brown	66.6776	32.1577	34.5199	-2.36219
ENSG00000008405		-0.117443	0.215302	0.453507	-0.177949	-0.206258	-0.252736	-0.179566	-0.0357192	0.17781	0.0920755	0.239967	0.199667	0.0572772	-0.220484	-0.0150012	0.181984	-0.184786	0.176486	0.336183	0.0528951	0.411897	-0.556185	0.118855	-0.0230284	-0.0347893	-0.103855	0.0879232	0.0739307	-0.0860693	-0.0562417	0.413634	0.00202718	0.0298458	brown	51.3049	25.3471	25.9578	-0.610712
ENSG00000008441		0.116172	-0.363925	0.145417	0.179243	0.423688	0.58628	0.29495	-0.0121041	-0.0197832	0.400393	0.0162774	0.200622	0.326486	0.601744	0.27596	0.306938	0.00154725	-0.367287	-0.278788	-0.594447	-0.595635	-0.0913429	-0.12423	-0.114063	-0.0484323	-0.0189123	-0.0480279	-0.112055	0.148044	0.103618	0.221668	0.0777224	-0.0713124	turquoise	195.569	127.679	67.89	59.7893
ENSG00000008513		0.452468	0.0400935	0.637842	0.303505	0.668892	0.699484	0.582374	0.408701	0.045178	0.103862	-0.0884744	-0.0620623	-0.105067	0.349157	-0.114812	0.0836996	-0.00354526	-0.64995	-0.340126	-0.625434	-0.452568	-0.332134	-0.0196864	0.0570307	-0.0854898	0.112941	-0.127787	-0.57917	0.550785	0.542368	0.424138	0.0235802	0.0380891	yellow	145.713	40.0563	105.657	-65.6006
ENSG00000008516		0.123158	-0.232206	0.4165	0.223811	0.393585	0.584333	0.542868	0.293193	-0.0924026	0.191346	-0.0601878	0.0183658	-0.155989	0.46375	0.0660698	0.0407211	0.039205	-0.432024	-0.323255	-0.502377	-0.507115	-0.0363743	0.0859105	-0.203358	-0.063409	0.0485351	-0.0432639	-0.384816	0.268201	0.424628	0.257984	0.0454702	-0.106575	yellow	142.671	31.8563	110.814	-78.9581
ENSG00000008517		0.325128	0.019202	0.530662	0.3536	0.530517	0.621818	0.719059	0.552518	0.235559	0.224279	0.148478	0.132249	-0.0974047	0.307326	-0.0870388	0.0739687	-0.0780346	-0.595621	-0.295779	-0.547093	-0.400748	-0.31337	-0.00416286	-0.0351282	-0.314464	-0.0822467	0.0443056	-0.653572	0.527739	0.684183	0.47573	-0.109156	0.0619458	cyan	111.49	5.72024	105.77	-100.05
ENSG00000008710		0.189394	-0.486704	0.316137	0.213458	0.648237	0.900697	0.550174	0.0910715	-0.19126	0.332393	-0.168815	0.0303225	-0.0379399	0.831496	0.269664	0.238328	0.127741	-0.587674	-0.433361	-0.829722	-0.851893	0.0807889	0.0157057	-0.296004	-0.077394	0.120866	-0.190698	-0.311807	0.295563	0.28714	0.248937	0.0312841	-0.0403972	yellow	684.514	161.955	522.559	-360.603
ENSG00000008735		-0.595044	-0.600272	-0.204761	-0.442691	-0.340868	0.000949831	-0.192197	-0.448398	-0.0774272	0.428472	0.185306	0.347599	0.289097	0.508454	0.563157	0.591336	0.208876	0.369062	0.30341	-0.292416	-0.115062	0.181658	-0.00992781	-0.515059	-0.0920139	-0.157332	0.115176	0.386695	-0.459227	-0.359781	0.255524	0.191069	-0.12489	turquoise	109.884	82.963	26.9207	56.0424
ENSG00000008838		-0.0326871	-0.637344	0.232215	0.160904	0.440273	0.740242	0.407327	-0.0497125	-0.241732	0.484636	-0.103652	0.160218	0.0649412	0.848219	0.397962	0.386647	0.00124141	-0.370468	-0.312904	-0.771491	-0.795488	0.143674	-0.13372	-0.391343	-0.0553291	0.111938	-0.162194	-0.0965126	0.0209159	0.130148	0.29573	0.128809	-0.137484	turquoise	453.874	271.805	182.069	89.7366
ENSG00000008853		0.400007	-0.231679	0.337616	0.393677	0.73179	0.825658	0.550602	0.222677	-0.137719	0.241923	-0.235101	-0.0549296	-0.0132255	0.59672	-0.0380879	0.140344	-0.11839	-0.686528	-0.572192	-0.680518	-0.752587	-0.150212	0.052948	-0.128852	-0.0478999	0.192265	-0.228727	-0.399139	0.404079	0.372379	0.213384	-0.0591045	0.0424772	yellow	309.629	81.402	228.227	-146.825
ENSG00000008869		-0.579722	-0.253983	-0.464735	-0.428014	-0.624468	-0.534063	-0.515157	-0.468865	-0.229913	0.091826	0.0483415	0.120597	0.110543	-0.0731171	0.376099	0.313481	0.142434	0.678832	0.56609	0.310256	0.361641	0.345154	-0.0789786	-0.236574	-0.0970025	-0.0900837	0.0762412	0.571519	-0.615275	-0.515761	-0.0998534	0.117831	-0.153478	red	57.6231	13.3673	44.2559	-30.8886
ENSG00000008952		0.008914	0.479834	-0.199176	-0.296904	-0.322566	-0.518785	-0.380393	-0.071653	0.0743572	-0.153848	0.0904821	-0.00063706	0.0437272	-0.552698	-0.191459	0.111428	0.0171162	0.351598	0.529236	0.379219	0.727045	-0.193922	-0.0132251	0.147886	0.0240785	-0.0897637	0.131322	0.108059	0.0253556	-0.178492	0.1552	-0.105051	0.268422	brown	167.306	79.4823	87.8239	-8.34167
ENSG00000008988		-0.288242	-0.0670656	-0.127246	-0.271413	-0.342743	-0.286196	-0.232911	-0.177554	-0.162125	0.387066	0.177069	0.347235	0.474381	-0.045898	0.536388	0.450187	-0.136187	0.373754	0.719727	-0.0375894	0.343747	-0.112256	0.0243703	0.120134	0.0671226	-0.103499	0.0464552	0.227546	-0.247028	-0.216031	0.230241	-0.0359681	-0.00807902	salmon	43.0485	4.90215	38.1463	-33.2442
ENSG00000009307		0.0303378	0.467439	-0.142083	-0.381297	-0.277555	-0.432172	-0.293105	-0.0131162	-0.0435208	-0.0600558	0.0887868	0.0456365	0.207821	-0.478108	-0.000852252	0.202237	0.125449	0.321038	0.698695	0.220481	0.709913	-0.181235	0.0205311	0.296233	0.111833	-0.101518	0.150051	0.00290912	0.12148	-0.114953	0.202067	-0.0475132	0.243257	brown	117.663	59.4283	58.2351	1.19321
ENSG00000009335		-0.410282	0.0829556	-0.291435	-0.428221	-0.592365	-0.574988	-0.414432	-0.227704	-0.0655693	-0.143112	0.0550618	-0.00183394	0.0408283	-0.329877	0.144072	0.156248	0.218241	0.611119	0.621061	0.382561	0.60794	0.143439	0.131486	0.00551098	0.0332061	-0.224125	0.174844	0.326324	-0.296046	-0.327868	0.0396603	0.104155	-0.0168479	brown	94.6449	40.6799	53.965	-13.285
ENSG00000009413		0.746298	0.690658	0.229928	0.326707	0.49667	0.113178	0.139106	0.356738	0.0112571	-0.381601	-0.221916	-0.338288	-0.220335	-0.444319	-0.622011	-0.427397	-0.0567389	-0.469578	-0.258591	0.149221	0.119896	-0.263732	-0.0156842	0.537391	0.118338	0.189388	-0.162125	-0.405426	0.54791	0.284037	-0.175041	-0.140166	0.255163	green	75.9774	28.8876	47.0898	-18.2022
ENSG00000009694		-0.0688389	-0.0589913	0.007577	0.0362189	-0.0811389	-0.114074	-0.146813	-0.11581	0.0308241	-0.024496	-0.0570644	-0.0170767	0.129784	-0.0238612	-0.0220859	-0.0496436	-0.248283	0.0752603	-0.107795	0.106892	-0.028852	-0.110027	-0.095623	0.126846	0.0160613	-0.0170993	-0.0411829	0.160565	-0.213118	-0.132449	-0.122467	0.115273	-0.197602	grey	20.0564	2.19639	17.86	-15.6636
ENSG00000009765		-0.216889	0.0599706	-0.235708	-0.157878	-0.356616	-0.394233	-0.283634	-0.151543	0.133204	-0.0927915	0.127072	0.0469127	0.0151422	-0.256096	-0.0574694	-0.020914	0.0594302	0.365041	0.200832	0.330262	0.341851	0.0566114	-0.0189059	-0.0895858	-0.0438716	-0.141251	0.200987	0.268759	-0.215632	-0.226411	-0.037826	-0.0765198	-0.0512137	brown	63.3613	27.8538	35.5074	-7.65359
ENSG00000009780		0.429898	0.681049	0.0254401	0.126473	0.0838373	-0.249072	-0.0938694	0.241125	0.1195	-0.33545	-0.0272322	-0.209108	-0.0299188	-0.613329	-0.533809	-0.401415	-0.100136	-0.124374	-0.022783	0.418655	0.422582	-0.198163	0.138974	0.540397	0.090928	0.0961065	-0.0638116	-0.214206	0.312086	0.124318	-0.178963	-0.0579911	0.259415	purple	79.9447	6.12613	73.8186	-67.6924
ENSG00000009790		0.439866	0.334975	0.179497	0.476162	0.349695	0.281235	0.726533	0.829077	0.0656949	-0.242418	-0.130338	-0.272114	-0.179847	-0.166382	-0.436305	-0.453859	-0.107951	-0.520405	-0.394295	-0.0098903	-0.160926	-0.0406822	0.191428	0.315509	-0.033517	-0.085619	0.0249104	-0.718854	0.54179	0.782546	-0.0640393	-0.116158	0.155463	greenyellow	51.3391	8.11587	43.2232	-35.1074
ENSG00000009830		0.114555	-0.264858	0.0459547	0.149369	0.327801	0.41761	0.189316	-0.0450917	-0.133955	-0.0980495	-0.257516	-0.206804	-0.236797	0.383734	0.0042851	-0.0930364	0.114846	-0.291397	-0.41465	-0.263193	-0.503853	0.203597	-0.0344864	-0.115612	0.0928921	0.0731669	-0.0537328	-0.0618448	0.0625777	0.0479924	-0.156537	-0.000676225	-0.133238	yellow	106.11	21.4664	84.6434	-63.1771
ENSG00000009844		-0.0838294	0.493689	-0.239087	-0.264821	-0.468755	-0.668488	-0.449339	-0.0755918	-0.0420224	-0.247031	-0.00939672	-0.0962561	0.0713485	-0.659959	-0.16228	0.0385331	-0.0599477	0.46515	0.602145	0.52113	0.827328	-0.197956	0.0250486	0.326176	0.0957985	-0.0585132	0.179712	0.19109	-0.125587	-0.22193	0.000788451	-0.0648273	0.133405	brown	214.711	95.0188	119.692	-24.6729
ENSG00000009950		0.07252	-0.215335	0.176642	0.332438	0.270562	0.376442	0.271054	0.0721581	-0.0168889	0.135331	-0.0763923	0.0211197	-0.047489	0.333897	0.0895962	0.0930971	-0.0882416	-0.259846	-0.222809	-0.338633	-0.383678	-0.0389847	-0.0856456	-0.169677	-0.147938	0.0897323	-0.064529	-0.079285	0.0623025	0.12877	0.123385	-0.0018649	-0.0346676	yellow	101.467	20.0195	81.4479	-61.4285
ENSG00000009954		-0.106885	-0.146568	-0.0626426	-0.252605	-0.0514135	0.0328833	-0.0106653	-0.0796125	-0.250337	0.247496	-0.0448525	0.160266	0.16014	0.158879	0.272071	0.517776	0.234093	0.175381	0.44199	-0.290691	0.071605	0.0614123	-0.0486997	-0.103697	0.0085667	-0.110669	0.0332775	0.050791	0.00668695	-0.0908377	0.312741	0.063407	0.0495394	pink	54.4957	4.21695	50.2787	-46.0618
ENSG00000010017		-0.233324	0.300558	0.0413537	-0.264097	-0.487469	-0.579256	-0.389185	-0.104065	0.118627	-0.0156348	0.185773	0.147275	0.175129	-0.479592	-0.0235611	0.1574	-0.186805	0.473992	0.556282	0.349855	0.700185	-0.374794	0.0908097	0.163867	0.0772454	-0.152465	0.234632	0.207436	-0.18812	-0.209479	0.234179	-0.0091259	-0.0217823	brown	128.217	61.9323	66.2852	-4.3529
ENSG00000010030		0.200417	-0.0147428	0.501601	0.341821	0.368216	0.489462	0.622133	0.506794	0.107337	0.155521	0.0326921	0.0474871	-0.0212703	0.254459	-0.0427996	0.0317579	-0.048616	-0.485961	-0.255388	-0.42743	-0.334913	-0.300871	0.0258291	-0.0242345	-0.183861	0.0617513	-0.0347527	-0.500054	0.357826	0.57284	0.336688	-0.00257955	0.0282966	cyan	84.4643	4.85713	79.6071	-74.75
ENSG00000010072		-0.0382602	0.40036	-0.0675925	-0.00525854	-0.311441	-0.475314	-0.220542	0.070928	0.112907	-0.207582	0.0590686	-0.0584807	-0.0202544	-0.524408	-0.287282	-0.101243	-0.177595	0.225793	0.260232	0.443448	0.557923	-0.231596	0.0653761	0.169553	-0.126292	-0.0582739	0.116892	0.0535781	-0.0566342	-0.0482769	0.00252953	-0.128411	0.148989	brown	96.7432	47.2709	49.4723	-2.20145
ENSG00000010165		-0.43049	-0.639995	-0.210399	-0.284225	-0.120255	0.185503	-0.0110289	-0.33422	-0.237357	0.319124	-0.0276955	0.178511	0.184662	0.598188	0.563756	0.508269	0.0876679	0.173147	0.153713	-0.384231	-0.329645	0.248407	-0.144018	-0.443976	-0.0535956	-0.022799	-0.0631781	0.272674	-0.326738	-0.219815	0.178073	0.154971	-0.143683	turquoise	135.489	103.366	32.1227	71.2435
ENSG00000010219		0.174878	0.134846	-0.0692826	0.11184	0.115331	0.0386391	0.142514	0.171145	-0.000930041	-0.0901893	-0.0759991	-0.0844134	-0.0173368	-0.0979453	-0.115288	-0.183449	-0.24946	-0.14114	-0.0736018	0.0694314	-0.0175776	0.00121982	0.0943393	0.0996505	0.0794981	-0.0691072	0.0789904	-0.166858	0.174291	0.155373	-0.0680074	-0.165426	0.0718864	grey	25.569	0.87566	24.6933	-23.8176
ENSG00000010244		-0.0212764	0.562326	-0.304942	-0.120214	-0.475236	-0.756154	-0.422368	0.014076	0.241936	-0.508006	0.122133	-0.200983	-0.147523	-0.824532	-0.405466	-0.591427	-0.0352136	0.353595	0.145272	0.91724	0.690655	0.063486	0.0814675	0.379427	0.0725636	-0.0681158	0.128856	0.160222	-0.155846	-0.164184	-0.50432	0.014264	0.00233045	blue	393.239	194.615	198.624	-4.00925
ENSG00000010256		-0.115812	-0.647335	0.232495	0.0433505	0.359636	0.657452	0.284856	-0.157152	-0.216271	0.6211	-0.0345231	0.302416	0.213472	0.84559	0.518091	0.698498	-0.0380144	-0.232363	-0.0549513	-0.854434	-0.647599	-0.0877621	-0.150917	-0.456397	-0.17122	0.0630245	-0.165669	-0.00290896	-0.0240502	0.0329219	0.518275	0.000949178	-0.0703544	turquoise	492.101	298.036	194.064	103.972
ENSG00000010270		-0.435935	0.028345	-0.204444	-0.387803	-0.609901	-0.621811	-0.560914	-0.378495	0.157205	0.107472	0.297314	0.284696	0.301196	-0.295765	0.188169	0.204521	-0.0744414	0.627802	0.503575	0.357573	0.569086	-0.131305	-0.139774	0.0094674	0.00806179	-0.25469	0.191416	0.499152	-0.45434	-0.462571	0.0975247	0.0107855	-0.1016	red	112.898	18.0896	94.8087	-76.7191
ENSG00000010278		-0.00391571	0.135171	0.141568	0.176205	-0.0762066	-0.215542	-0.331856	-0.227897	0.114716	0.0709599	0.0528847	0.100796	0.171959	-0.187959	-0.153977	0.108036	-0.501367	0.100765	-0.030474	0.148637	0.192746	-0.484727	-0.19668	0.0533054	-0.0451946	0.0263187	-0.0710945	0.275982	-0.230113	-0.253089	0.10181	-0.0519094	0.0308127	grey	34.6018	2.70232	31.8994	-29.1971
ENSG00000010292		-0.163628	-0.519438	-0.141722	0.00287967	0.135731	0.416132	0.255039	-0.060574	-0.506888	0.31835	-0.26829	0.0265249	-0.0597777	0.588437	0.402228	0.354182	0.220883	-0.0465026	0.0190221	-0.466896	-0.457586	0.473867	0.0114263	-0.277168	0.0385251	-0.00389573	-0.0228719	-0.0163055	-0.0649987	0.0246838	0.114125	0.0661511	-0.0493271	turquoise	151.115	109.017	42.0981	66.9192
ENSG00000010295		0.590394	-0.0457899	0.357538	0.473866	0.824615	0.837951	0.737203	0.489702	-0.117966	0.00612502	-0.281435	-0.223582	-0.181294	0.41835	-0.22515	-0.194487	-0.00753949	-0.818254	-0.677161	-0.545662	-0.738647	0.0220966	0.107466	0.0465243	-0.020838	0.148868	-0.229226	-0.643985	0.639704	0.601228	0.0228472	-0.0878639	0.0641906	black	244.985	34.1111	210.874	-176.763
ENSG00000010310		0.225764	0.0382518	0.280397	0.712807	0.300556	0.324988	0.440621	0.41551	0.122089	-0.127348	-0.0175128	-0.166386	-0.204975	0.047002	-0.271691	-0.354093	-0.0731376	-0.4414	-0.476042	-0.0829018	-0.332838	0.0130925	-0.0414967	0.0724765	-0.160497	0.0224641	0.000937979	-0.315476	0.215129	0.392566	-0.152462	0.0413316	-0.0779762	midnightblue	40.413	1.95645	38.4565	-36.5001
ENSG00000010318		-0.0219958	-0.00134879	-0.365399	-0.0197737	-0.117412	-0.17609	-0.119422	-0.0735236	-0.163652	-0.242827	-0.213113	-0.252323	-0.0679024	-0.125842	-0.013134	-0.252831	-0.0903173	0.117915	-0.0281246	0.292435	0.0279864	0.351583	0.0194539	0.135525	0.12313	0.0473258	-0.00447725	0.115138	-0.143449	-0.135992	-0.373488	-0.00374241	0.0070936	grey	28.5324	1.51269	27.0198	-25.5071
ENSG00000010319		-0.0409458	-0.371083	0.0593617	-0.111009	0.190577	0.353816	0.111247	-0.143594	-0.130905	0.263753	-0.0470488	0.127467	0.159811	0.448376	0.294151	0.258614	0.0394899	-0.0871043	-0.0886818	-0.411844	-0.395234	0.1663	-0.00491055	-0.155159	0.0129367	0.0649496	-0.116665	0.00261727	0.0370926	-0.049427	0.114615	0.112696	-0.00265857	yellow	120.298	21.0184	99.2801	-78.2617
ENSG00000010322		0.0865956	-0.583264	0.119985	0.10383	0.520239	0.735313	0.322458	-0.130204	-0.298111	0.236006	-0.256427	-0.0480548	-0.107568	0.798511	0.318677	0.175429	0.161834	-0.404015	-0.443245	-0.639492	-0.851203	0.298055	-0.0523482	-0.343104	-0.0379496	0.140425	-0.175257	-0.0831299	0.0809463	0.064685	0.0138746	0.0805291	-0.142122	turquoise	386.06	222.727	163.334	59.3929
ENSG00000010327		0.373761	-0.233783	0.495781	0.375841	0.732945	0.910778	0.751945	0.411928	-0.0609083	0.217299	-0.163959	-0.0365813	-0.096817	0.630797	0.0254451	0.12541	0.0328201	-0.713515	-0.49339	-0.796358	-0.745555	-0.13727	0.0551589	-0.124774	-0.1184	0.0842735	-0.126191	-0.596124	0.565929	0.580728	0.369809	-0.012404	0.0573855	yellow	396.433	111.86	284.573	-172.713
ENSG00000010361		-0.111407	-0.455022	0.101502	0.150934	0.171653	0.384061	0.2344	-0.0326667	-0.0472451	0.366444	0.0957328	0.225207	0.127832	0.5004	0.32791	0.174162	-0.0380863	-0.190365	-0.195331	-0.385437	-0.512901	0.154157	-0.0996888	-0.236365	-0.0387081	0.0600843	-0.0348232	-0.0232114	-0.0777335	0.0693309	0.0635048	0.107992	-0.164519	turquoise	127.157	93.4759	33.6816	59.7943
ENSG00000010404		0.517056	0.865602	0.0742245	0.121926	0.0561132	-0.326716	-0.0220104	0.418499	0.22737	-0.498956	-0.0179111	-0.281068	0.00777411	-0.796973	-0.662692	-0.589652	-0.211977	-0.149859	-0.0605977	0.549227	0.53998	-0.326306	0.175899	0.688921	0.188047	0.0563474	0.00550031	-0.348286	0.4597	0.260116	-0.260062	-0.00525955	0.137082	purple	152.392	12.053	140.339	-128.286
ENSG00000010539		-0.379146	0.107982	-0.274738	-0.311635	-0.575941	-0.587134	-0.365334	-0.163922	0.110688	-0.239829	0.169494	-0.00448879	-0.101678	-0.397811	-0.0349884	-0.166759	0.225275	0.497902	0.332458	0.55741	0.514347	0.203048	0.113441	-0.0481728	0.0472502	-0.147486	0.165321	0.288489	-0.33543	-0.257192	-0.240558	0.125844	-0.112495	blue	98.9545	38.9528	60.0017	-21.0489
ENSG00000010610		0.407484	0.0730525	0.467394	0.439889	0.564786	0.683508	0.913479	0.787833	0.0544101	0.119056	-0.0592278	-0.0433471	-0.10447	0.271294	-0.189546	-0.0387032	-0.0810513	-0.680415	-0.367567	-0.544669	-0.436041	-0.202354	0.222133	0.0464851	-0.126734	-0.0216658	-0.0253349	-0.841054	0.696415	0.861167	0.381987	-0.110666	0.121802	cyan	138.797	12.8855	125.911	-113.026
ENSG00000010626		-0.0164376	-0.3466	0.158702	0.100064	0.232843	0.365184	0.197314	-0.0175795	-0.218703	0.250498	-0.125339	0.0509097	-0.0040377	0.440618	0.213595	0.201572	-0.0140804	-0.18745	-0.141195	-0.367591	-0.42827	0.0853562	-0.0224681	-0.250914	-0.01032	-0.0370116	0.0568783	-0.0161669	-0.0399562	0.0615177	0.111394	0.00320224	-0.0698616	turquoise	121.574	87.7675	33.8066	53.961
ENSG00000010671		0.468677	0.149559	0.39724	0.447003	0.555898	0.588041	0.82407	0.749358	-0.0160646	-0.0431617	-0.18794	-0.189451	-0.112786	0.154665	-0.317653	-0.168592	-0.126586	-0.651597	-0.418239	-0.394735	-0.379052	-0.171753	0.233084	0.128027	-0.0154575	-0.0727874	-0.00911969	-0.796074	0.673	0.794949	0.201315	-0.13881	0.144886	cyan	99.0898	8.00257	91.0872	-83.0847
ENSG00000010704		0.745483	0.370426	0.299677	0.703791	0.713182	0.454733	0.413716	0.447337	0.127983	-0.257916	-0.23087	-0.308835	-0.140044	-0.0892601	-0.560595	-0.434005	-0.312376	-0.727361	-0.680671	-0.10319	-0.370166	-0.268002	-0.107036	0.36049	-0.0138362	0.209421	-0.235687	-0.483812	0.560408	0.44332	-0.174466	-0.109156	0.108169	green	85.2218	25.4331	59.7887	-34.3556
ENSG00000010803		-0.229972	-0.386757	0.0129725	-0.201429	-0.0165079	0.10734	-0.145314	-0.375494	-0.198029	0.117661	-0.00987846	0.0577069	-0.0563053	0.331802	0.403923	0.104948	0.193883	0.112574	0.0343898	-0.125547	-0.239522	0.305303	-0.116616	-0.262055	0.0115907	0.141182	-0.114507	0.295036	-0.281189	-0.28535	-0.0526729	0.164061	-0.104422	turquoise	69.9908	52.3071	17.6836	34.6235
ENSG00000010810		0.590173	0.306448	0.65325	0.544726	0.646539	0.589311	0.790723	0.808825	0.0653093	-0.0338593	-0.124056	-0.166188	-0.118652	0.04887	-0.401098	-0.203014	-0.21772	-0.741399	-0.440736	-0.385955	-0.327284	-0.368386	0.149369	0.270413	-0.105009	0.114956	-0.119144	-0.82625	0.690947	0.848183	0.286319	-0.0145602	0.10367	greenyellow	112.304	10.2778	102.026	-91.7481
ENSG00000010818		0.0947021	-0.0404469	0.590512	0.10252	0.250193	0.335315	0.35697	0.22284	0.0291495	0.038384	-0.0988227	-0.0365021	-0.0102098	0.232954	0.0127096	0.189	-0.218245	-0.275721	-0.0754929	-0.408178	-0.180953	-0.432497	0.0366947	-0.197245	-0.0581895	0.0371071	-0.0533726	-0.267106	0.204354	0.292874	0.474811	-0.175737	0.125131	tan	81.2255	3.00209	78.2234	-75.2213
ENSG00000011007		-0.459761	-0.294957	-0.114918	-0.390714	-0.371324	-0.209967	-0.27822	-0.343442	0.0297578	0.249613	0.205691	0.282549	0.234334	0.158119	0.416072	0.535433	0.0842698	0.422001	0.4925	-0.114385	0.179432	-0.0798902	-0.117626	-0.361424	-0.1691	-0.111678	0.104754	0.327585	-0.344209	-0.308691	0.316904	-0.0267386	0.0182356	red	38.1448	5.79356	32.3512	-26.5577
ENSG00000011009		-0.398123	-0.759295	0.0601586	-0.18508	0.0438344	0.419786	0.101604	-0.321368	-0.100627	0.504016	0.127958	0.331493	0.110415	0.798747	0.631775	0.554485	0.174041	0.0292135	0.0267806	-0.632101	-0.53574	0.177888	-0.0447992	-0.614237	-0.230013	-0.042492	-0.0107522	0.218017	-0.2848	-0.152811	0.320782	0.146176	-0.169438	turquoise	282.874	191.334	91.5402	99.7941
ENSG00000011021		-0.248968	-0.616104	-0.0298863	-0.0843421	0.0825284	0.334195	0.114965	-0.234828	-0.0912416	0.214763	-0.0533876	0.105512	-0.0612076	0.601555	0.281115	0.139138	0.032131	-0.0541889	-0.329813	-0.333082	-0.575055	0.293573	-0.124759	-0.41386	-0.0640673	0.0889287	-0.143466	0.14916	-0.262676	-0.0986608	-0.0214246	0.106289	-0.213537	turquoise	131.89	98.3553	33.5344	64.8209
ENSG00000011028		0.4837	-0.20854	0.479409	0.41014	0.843214	0.948651	0.679707	0.321969	-0.136914	0.260195	-0.219622	-0.0411653	-0.0270497	0.639433	0.0269767	0.148201	-0.0131247	-0.780619	-0.522526	-0.813457	-0.792667	-0.167981	0.00631968	-0.103497	-0.0801526	0.121463	-0.191428	-0.53952	0.574055	0.489539	0.307391	-0.0889333	0.075643	yellow	515.333	148.929	366.404	-217.474
ENSG00000011105		0.106207	-0.488011	0.220233	0.230076	0.508962	0.746732	0.41877	0.0028908	-0.171283	0.334789	-0.155385	0.0686724	-0.0172441	0.745058	0.259336	0.330784	0.0502341	-0.413916	-0.366125	-0.738564	-0.737647	0.0664177	-0.180031	-0.372035	-0.12571	0.0508769	-0.114065	-0.172051	0.18934	0.170398	0.295635	0.0213986	-0.0874247	turquoise	303.895	174.745	129.15	45.5952
ENSG00000011114		0.036811	0.520782	-0.301672	-0.0566	-0.365975	-0.632944	-0.389641	-0.00406808	0.141207	-0.443669	0.0667378	-0.144568	-0.0766084	-0.725408	-0.374847	-0.408715	-0.0136087	0.325879	0.194601	0.71875	0.629934	0.0400251	0.00488475	0.429358	0.174315	0.0187094	0.0834725	0.141287	-0.0780884	-0.166699	-0.386884	0.0448571	-0.0177223	blue	170.067	73.0246	97.0428	-24.0182
ENSG00000011132		-0.166709	-0.536085	0.0470303	0.0687295	0.18425	0.471231	0.304995	-0.0505738	0.0207867	0.155755	0.0147763	0.0590143	-0.216272	0.612727	0.281009	0.0666875	0.142072	-0.212317	-0.303857	-0.415482	-0.59346	0.314075	0.0143897	-0.433433	-0.098596	0.00177237	-0.0808051	-0.0569154	-0.0614872	0.0985825	0.0547054	0.060794	-0.120222	turquoise	163.376	116.135	47.241	68.8944
ENSG00000011143		-0.288482	-0.536776	-0.300733	-0.0720242	-0.049527	0.16471	-0.0696983	-0.322498	-0.314104	0.133483	-0.150259	-0.014845	-0.0618269	0.43524	0.334887	0.152663	0.237306	0.124747	-0.0516444	-0.147593	-0.381277	0.597965	-0.0973358	-0.35065	-0.00222849	0.0462201	0.018156	0.28017	-0.301452	-0.267202	-0.213363	0.184017	-0.233736	turquoise	83.8083	63.7147	20.0936	43.6211
ENSG00000011198		0.159299	0.592073	0.273907	-0.0943181	-0.142435	-0.360688	-0.137904	0.191904	0.301405	-0.223081	0.178201	-0.0114766	-0.0335226	-0.558222	-0.363141	-0.159556	-0.143021	0.0611224	0.23091	0.325725	0.589356	-0.494283	0.0705167	0.349948	0.0568072	-0.0328787	0.11038	-0.12509	0.122191	0.107769	0.15106	-0.0111157	0.140321	brown	107.189	51.08	56.1089	-5.02887
ENSG00000011201		0.0399683	0.114236	0.0861608	0.295071	-0.00225167	-0.104204	-0.155235	-0.0421339	0.0563725	-0.0125072	-0.0118676	-0.0248904	0.0198804	-0.140147	-0.185919	0.0141435	-0.311913	0.00603082	-0.0760063	0.0933802	0.102568	-0.320682	-0.042246	0.0684672	-0.0867131	0.0898026	-0.0680845	0.124551	-0.0991037	-0.078076	0.0479409	-0.0889904	0.0349518	grey	25.9026	1.57006	24.3325	-22.7625
ENSG00000011243		-0.14939	-0.757357	0.099925	0.0641702	0.351439	0.697105	0.330228	-0.169843	-0.349712	0.380178	-0.186	0.074878	-0.066858	0.899887	0.46282	0.371006	0.218486	-0.254816	-0.277818	-0.71925	-0.819793	0.365445	-0.0149572	-0.538335	-0.0769763	0.0570563	-0.132446	0.0183478	-0.0766327	0.0213158	0.1616	0.126919	-0.16418	turquoise	547.553	339.498	208.055	131.443
ENSG00000011258		-0.201415	0.363234	-0.46215	-0.221087	-0.593674	-0.766621	-0.510508	-0.150262	0.0520658	-0.34218	0.100922	-0.0943838	-0.110548	-0.681703	-0.146042	-0.323496	0.123105	0.544171	0.395119	0.785758	0.689687	0.295153	-0.0642355	0.280412	0.0800663	-0.136102	0.22255	0.305662	-0.281573	-0.319145	-0.438388	0.0185218	-0.00722687	blue	283.677	121.56	162.116	-40.5558
ENSG00000011260		-0.373183	-0.136485	-0.0930046	-0.293636	-0.364761	-0.211533	-0.146359	-0.142255	-0.170023	0.28767	0.154835	0.265735	0.0711405	0.0242583	0.328752	0.49669	0.085038	0.384663	0.613068	-0.0665138	0.305014	0.0702403	0.0152698	-0.232192	0.0494471	-0.211145	0.192561	0.174691	-0.212088	-0.172099	0.324183	0.0573322	0.100945	salmon	34.597	2.08421	32.5128	-30.4286
ENSG00000011275		0.179867	-0.356677	0.346087	0.166227	0.546434	0.729089	0.439639	0.0861427	-0.280938	0.294054	-0.223262	-0.0138542	0.0335841	0.648671	0.147599	0.365184	-0.0206667	-0.474924	-0.270632	-0.719585	-0.632137	-0.0152231	0.0336505	-0.358324	-0.0668158	0.080972	-0.227786	-0.280774	0.298187	0.238474	0.353103	0.00301716	0.08381	turquoise	247.28	136.74	110.541	26.199
ENSG00000011295		-0.271829	0.351213	-0.141797	-0.211879	-0.60888	-0.737685	-0.481684	-0.131348	0.135295	-0.278734	0.159983	-0.0168436	-0.0756716	-0.632935	-0.113274	-0.181501	0.0333352	0.528386	0.455995	0.661654	0.729597	-0.0445377	-0.0184283	0.13732	0.00631267	-0.100014	0.200426	0.307727	-0.317088	-0.276271	-0.204585	-0.0938043	0.048092	brown	207.845	77.811	130.034	-52.2232
ENSG00000011304		-0.360778	-0.712684	0.24341	-0.14557	0.110441	0.539506	0.280961	-0.164762	-0.20688	0.614238	0.0756476	0.36862	0.153633	0.845607	0.667872	0.687747	0.129266	-0.0469769	0.127912	-0.788323	-0.508742	0.0273819	-0.0565333	-0.56342	-0.110026	-0.0951398	-0.0191075	0.0237758	-0.11891	0.0238825	0.581149	0.106111	-0.16222	turquoise	421.12	268.607	152.514	116.093
ENSG00000011347		-0.417035	-0.577949	-0.147442	-0.067968	-0.167952	0.0324005	-0.238968	-0.487139	0.0450414	0.287353	0.165703	0.255165	0.28945	0.434286	0.408442	0.298532	-0.0115947	0.218256	-0.068305	-0.148907	-0.310224	0.123081	-0.248361	-0.407408	-0.151401	-0.0622872	0.0206929	0.483215	-0.478884	-0.409901	-0.013999	0.130219	-0.249057	turquoise	69.1753	49.2287	19.9466	29.2821
ENSG00000011376		-0.573584	-0.46899	-0.291128	-0.464321	-0.435526	-0.232473	-0.384207	-0.515506	-0.153454	0.279181	0.0862025	0.234242	0.231114	0.274549	0.5375	0.497518	0.0423521	0.518225	0.424406	-0.0555027	0.0648912	0.164	-0.0612337	-0.382513	-0.00166333	-0.0344836	0.0858022	0.491558	-0.546243	-0.460368	0.139902	0.0856963	-0.189112	pink	46.1042	2.39873	43.7055	-41.3067
ENSG00000011405		-0.0292368	0.596636	-0.172615	-0.26964	-0.461269	-0.729077	-0.510502	-0.0782531	0.0418309	-0.344182	0.0333756	-0.108729	-0.0280707	-0.770337	-0.298904	-0.12897	-0.0459334	0.468939	0.511376	0.635277	0.881465	-0.192976	0.0410961	0.320683	0.102618	0.00688257	0.0759781	0.193786	-0.0934786	-0.239205	-0.0522914	-0.0559476	0.14206	brown	332.64	138.805	193.835	-55.0295
ENSG00000011422		0.214226	0.110566	0.84222	0.292842	0.313442	0.359018	0.465002	0.415736	0.0973918	0.133989	0.0720382	0.0836049	-0.0294433	0.0925417	-0.148141	0.00265604	-0.160916	-0.38978	-0.189147	-0.350754	-0.161632	-0.44999	0.037913	-0.0362387	-0.00791053	-0.0205714	0.0078857	-0.453935	0.367019	0.463749	0.449327	-0.0203541	0.0645807	tan	48.3646	6.76858	41.596	-34.8274
ENSG00000011426		-0.340882	-0.054821	-0.13057	-0.381223	-0.413929	-0.292117	-0.117318	-0.0507425	-0.0123098	0.161572	0.145963	0.183938	0.254214	-0.0573211	0.225756	0.296756	0.0453376	0.363524	0.445761	0.0562107	0.327469	-0.00291682	0.172947	-0.0952889	0.0564201	-0.27567	0.239115	0.118361	-0.164964	-0.106049	0.267838	0.0206701	0.0298874	grey	31.7314	1.56796	30.1634	-28.5955
ENSG00000011451		-0.188996	-0.711941	0.150531	-0.111683	0.302961	0.665316	0.291565	-0.201289	-0.25229	0.50307	-0.038292	0.220073	0.0899696	0.899578	0.586778	0.516458	0.223233	-0.208526	-0.0931359	-0.790946	-0.698123	0.200519	-0.0373761	-0.491498	-0.0671313	0.0437623	-0.123802	-0.002872	-0.0459388	0.00346307	0.348874	0.0600392	-0.0919243	turquoise	580.746	366.108	214.637	151.471
ENSG00000011454		0.0504284	0.198573	-0.211799	0.0289475	-0.10622	-0.223153	-0.247934	-0.110024	-0.276713	-0.0735104	-0.166171	-0.0928999	-0.030476	-0.264937	-0.128428	0.0288561	0.142445	0.174494	0.249651	0.211369	0.288932	0.206777	-0.124968	0.218054	0.167651	0.0557181	-0.0254918	0.159857	-0.0858547	-0.202041	-0.140687	0.0915199	0.0207847	grey	34.814	1.33661	33.4774	-32.1408
ENSG00000011465		0.764095	0.377696	0.349872	0.220239	0.747282	0.538443	0.413617	0.395831	-0.0578356	0.0167281	-0.223913	-0.130163	0.127501	0.0369817	-0.279794	0.0329043	-0.0551115	-0.635985	-0.250614	-0.424612	-0.236417	-0.402416	-0.0805635	0.379839	0.059408	0.125095	-0.19776	-0.605526	0.779564	0.44193	0.231254	-0.159245	0.276695	green	137.798	42.7873	95.0108	-52.2235
ENSG00000011478		-0.448857	-0.618862	-0.00852333	-0.128108	-0.131219	0.135116	-0.0833309	-0.36474	0.0632468	0.416005	0.242408	0.376048	0.0491034	0.530148	0.425945	0.398629	0.145468	0.165365	-0.00270156	-0.314992	-0.341395	0.137548	-0.125544	-0.541593	-0.166256	0.0138776	-0.0575954	0.34343	-0.432525	-0.250141	0.176251	0.0841653	-0.0944071	turquoise	102.772	79.8276	22.9444	56.8832
ENSG00000011485		-0.20873	-0.590018	-0.0201445	-0.139292	0.164951	0.398774	-0.00946808	-0.364982	-0.330155	0.43401	-0.0883847	0.189691	0.195444	0.683477	0.545993	0.515598	0.0770861	-0.021087	0.0271751	-0.537595	-0.469925	0.142679	-0.112584	-0.289704	-0.013302	0.124657	-0.219854	0.211107	-0.209294	-0.204719	0.209189	0.18698	-0.149316	turquoise	205.455	145.417	60.0381	85.3784
ENSG00000011523		0.786681	0.494922	0.180083	0.617438	0.666748	0.402875	0.440023	0.534538	0.0757457	-0.297222	-0.207356	-0.336803	-0.0949049	-0.192142	-0.552029	-0.505096	-0.175361	-0.706787	-0.533802	-0.0371436	-0.243796	-0.125886	0.0132544	0.524622	0.0193297	0.169333	-0.117656	-0.575766	0.651672	0.497536	-0.304953	-0.185742	0.171675	green	99.3941	34.7644	64.6298	-29.8654
ENSG00000011566		-0.0546139	0.470998	-0.158867	-0.14188	-0.386191	-0.575609	-0.37805	-0.0510352	0.0807765	-0.252052	0.120261	-0.0564604	-0.0140311	-0.612196	-0.212569	-0.131647	0.0296064	0.369451	0.41782	0.525229	0.70202	-0.111761	-0.0293092	0.269933	-0.0560048	-0.116173	0.172395	0.161714	-0.0740592	-0.175009	-0.0779982	0.0786715	-0.042997	brown	182.204	75.3946	106.81	-31.4149
ENSG00000011600		0.348891	0.0192981	0.480673	0.338633	0.525109	0.646656	0.762755	0.605311	-0.0279135	0.159389	-0.11528	-0.0352011	-0.0243242	0.296428	-0.136896	0.0877337	-0.0897784	-0.590851	-0.306258	-0.572434	-0.400171	-0.298519	0.147989	-0.0118713	0.00133852	-0.0369162	-0.00252789	-0.729503	0.648833	0.717542	0.444813	-0.129504	0.0991195	cyan	120.634	7.57888	113.055	-105.476
ENSG00000011638		-0.0522483	-0.00134453	0.0172163	0.17828	-0.037576	-0.010286	-0.0208453	-0.00696176	0.0891434	0.226036	0.126381	0.17354	0.112358	0.00610961	0.115922	0.167409	-0.169786	0.028687	0.113721	-0.0856087	0.0455862	-0.170824	-0.159636	-0.0729757	-0.110254	-0.112139	0.0870014	0.0471404	-0.0292278	-0.0214497	0.177656	-0.246027	0.189422	grey	27.5264	0.871036	26.6553	-25.7843
ENSG00000012048		-0.354877	-0.0901509	-0.371453	-0.292468	-0.448034	-0.368017	-0.207377	-0.133922	-0.212932	-0.0810433	-0.0896223	-0.0683064	0.0472696	-0.12579	0.180981	0.106521	0.0603361	0.437602	0.399703	0.247397	0.306628	0.339304	-0.00176987	-0.0755795	0.0798288	-0.161845	0.202316	0.236547	-0.294704	-0.206321	-0.0409389	0.0754488	-0.00481145	grey	38.343	1.74516	36.5979	-34.8527
ENSG00000012061		-0.0651376	-0.553913	0.276011	0.0949649	0.327374	0.537026	0.216559	-0.164336	-0.0317747	0.364371	0.0142953	0.182734	0.114829	0.6951	0.348962	0.270453	-0.12306	-0.28663	-0.349701	-0.552495	-0.681217	-0.0265197	-0.0801134	-0.467823	-0.152747	0.115171	-0.154409	0.0331909	-0.0811168	0.00908886	0.224867	0.0427101	-0.0695416	turquoise	214.865	143.197	71.6672	71.5301
ENSG00000012124		0.381444	0.0255454	0.328692	0.304757	0.512864	0.544089	0.680506	0.54314	-0.0229346	-0.0126655	-0.161666	-0.150197	-0.114133	0.236601	-0.165807	-0.136092	-0.0557306	-0.561338	-0.4003	-0.368713	-0.430578	-0.115061	0.129101	0.0974554	-0.0593232	-0.0429897	-0.112289	-0.586146	0.460756	0.612814	0.131627	-0.0403365	0.0206348	yellow	87.0874	24.0617	63.0257	-38.964
ENSG00000012171		0.229703	-0.395096	0.395681	0.252916	0.641442	0.82656	0.519558	0.128482	-0.207129	0.308487	-0.196693	0.0184475	-0.0478226	0.715653	0.145669	0.186079	0.0195125	-0.574465	-0.47886	-0.739228	-0.778189	-0.0191163	0.00606605	-0.259153	-0.0467545	0.109382	-0.190038	-0.31546	0.301971	0.293459	0.244347	0.0112461	-0.0850348	yellow	378.821	91.7331	287.088	-195.355
ENSG00000012174		-0.15354	0.447972	-0.340219	-0.328701	-0.561009	-0.778134	-0.578152	-0.194673	0.172953	-0.267713	0.150118	-0.00489219	0.105851	-0.695293	-0.192821	-0.171597	-0.129601	0.518257	0.413119	0.704998	0.787864	-0.10279	0.00838212	0.309837	0.0964988	-0.0929811	0.136426	0.305134	-0.233211	-0.348071	-0.200592	-0.0554519	0.0460633	brown	304.108	114.216	189.893	-75.6769
ENSG00000012211		0.0686586	-0.492918	0.16377	0.338547	0.461341	0.681975	0.435273	0.0508732	-0.290427	0.273396	-0.240271	-0.0410744	0.0192144	0.690644	0.221132	0.175278	-0.0332301	-0.445551	-0.433608	-0.601149	-0.757966	0.121724	-0.0961311	-0.208391	0.0412573	0.132604	-0.184072	-0.153537	0.0682227	0.192006	0.118083	-0.0145798	-0.0307572	turquoise	242.72	147.952	94.7679	53.1843
ENSG00000012223		0.287303	0.0479984	0.354039	0.619776	0.396197	0.446352	0.560026	0.482671	0.0571992	0.113323	0.00290861	-0.019093	-0.113975	0.134499	-0.178025	-0.0983025	-0.0698296	-0.492348	-0.295234	-0.312427	-0.31912	-0.101404	0.140812	0.11871	-0.126303	0.0331332	-0.0282056	-0.453149	0.361176	0.505902	0.143373	-0.0290412	0.04484	midnightblue	60.8732	1.82118	59.052	-57.2308
ENSG00000012232		0.354735	-0.14214	0.321428	0.265399	0.632059	0.671154	0.347662	0.0727335	-0.0906144	0.154541	-0.190325	-0.0740667	0.0167443	0.471752	-0.0741443	0.152315	-0.0178602	-0.584824	-0.474942	-0.542246	-0.583896	-0.208593	0.0207818	-0.17676	-0.126519	0.200765	-0.308718	-0.261737	0.328559	0.199786	0.202247	-0.126583	0.135061	yellow	165.566	43.5398	122.027	-78.4868
ENSG00000012660		-0.345309	0.13203	-0.340718	-0.467179	-0.575431	-0.697363	-0.654903	-0.427109	0.0432803	-0.225911	0.0495194	-0.0153452	-0.051194	-0.424212	0.0355461	0.00406888	0.0544032	0.651067	0.424942	0.554716	0.611781	0.0209393	-0.0974221	-0.0352128	0.0482426	-0.147904	0.197094	0.505505	-0.423785	-0.503971	-0.103432	-0.0715499	0.065212	red	143.191	20.2182	122.973	-102.755
ENSG00000012779		0.132607	-0.351941	0.318059	0.37862	0.487844	0.712264	0.620182	0.288706	-0.24739	0.234688	-0.200388	-0.0375717	-0.129637	0.591551	0.114061	0.140191	-0.151454	-0.477664	-0.386909	-0.616092	-0.644966	0.0769914	-0.11977	-0.236353	-0.117227	0.0198186	-0.112908	-0.414082	0.306093	0.44261	0.289147	0.0448	-0.0491808	yellow	197.355	45.0016	152.353	-107.351
ENSG00000012817		0.389747	0.104602	0.159417	0.347974	0.425669	0.327195	0.355898	0.336335	-0.0378472	-0.199843	-0.187398	-0.254413	-0.271097	0.0298158	-0.292642	-0.36669	0.0899126	-0.41666	-0.474062	-0.0137916	-0.339697	0.154608	0.0283587	0.0442744	-0.128784	0.0895769	-0.056873	-0.322171	0.349528	0.350446	-0.218904	0.0242817	-0.0515421	black	50.1829	7.36213	42.8208	-35.4587
ENSG00000012822		0.331971	-0.221541	0.2318	0.431211	0.583188	0.654435	0.479905	0.227552	-0.155781	0.165352	-0.243455	-0.101226	0.00441768	0.457604	-0.00689903	-0.0599716	-0.170109	-0.574476	-0.53591	-0.461124	-0.690325	0.0774427	0.0474064	-0.0806004	-0.0610817	0.170442	-0.155691	-0.344301	0.330012	0.335729	-0.031806	-0.163664	0.0263621	yellow	155.436	37.6723	117.764	-80.0918
ENSG00000012963		-0.0823015	0.150733	0.0429794	-0.19057	-0.193341	-0.199475	-0.112237	0.00694203	0.0491767	0.207791	0.156577	0.218898	0.388071	-0.138278	0.0665329	0.391146	-0.234628	0.201349	0.419406	-0.0769925	0.376715	-0.400137	0.0209013	0.0988805	-0.0119623	-0.0818532	0.143196	-0.00737508	0.0253595	-0.0308494	0.39381	0.0404263	0.138689	brown	45.7387	23.6738	22.065	1.60879
ENSG00000012983		0.44537	0.860976	0.0512687	0.176394	-0.0302776	-0.438798	-0.144875	0.324362	0.15586	-0.545738	-0.0877572	-0.347038	-0.14989	-0.85882	-0.658906	-0.564034	-0.297326	-0.0610886	0.0121211	0.634247	0.616041	-0.329864	0.0858991	0.592643	0.10166	0.123219	-0.0161706	-0.235533	0.335978	0.157615	-0.278858	-0.152714	0.224825	purple	192.352	13.0052	179.347	-166.342
ENSG00000013016		0.286731	-0.1171	0.209467	0.135745	0.475096	0.572914	0.47358	0.25793	-0.140054	0.124441	-0.142902	-0.0481095	-0.125188	0.371315	0.0190647	0.028328	0.0833252	-0.442594	-0.243344	-0.485156	-0.436694	0.0859123	0.160584	-0.0827023	0.0426283	0.0188576	-0.0520947	-0.425013	0.442135	0.354363	0.199255	-0.103555	0.0777748	yellow	123.987	32.5308	91.4561	-58.9253
ENSG00000013275		-0.215353	-0.474252	0.176438	-0.186392	0.132657	0.355813	0.0130569	-0.300259	-0.139658	0.614588	0.120746	0.414581	0.236933	0.592874	0.478129	0.779291	0.101267	0.0298356	0.216343	-0.658202	-0.272753	-0.175889	-0.201774	-0.397314	-0.0683089	0.00504794	-0.06872	0.145716	-0.130108	-0.146877	0.621452	0.0822807	0.0200867	pink	165.277	11.117	154.16	-143.043
ENSG00000013288		0.129765	-0.273481	0.166124	0.0970572	0.390606	0.506973	0.260729	0.00593185	-0.150733	0.260943	-0.17141	0.0483449	0.132417	0.513941	0.129006	0.324526	-0.22394	-0.308338	-0.237274	-0.561291	-0.456668	-0.199962	-0.13262	-0.181879	0.0208962	0.161914	-0.185565	-0.143518	0.138115	0.131719	0.34165	-0.135537	0.139406	yellow	154.275	29.2345	125.04	-95.8057
ENSG00000013297		0.701284	0.492502	0.125375	0.504336	0.548268	0.249445	0.300143	0.438021	0.182263	-0.249786	-0.116655	-0.243373	-0.0554047	-0.271939	-0.526537	-0.467784	-0.19733	-0.574883	-0.486314	0.0473177	-0.135597	-0.237064	-0.0498146	0.440387	-0.118494	0.17769	-0.155412	-0.456186	0.575998	0.382612	-0.258557	-0.208207	0.234589	green	61.3278	23.0077	38.3201	-15.3124
ENSG00000013306		-0.416732	-0.779889	0.0565662	-0.15817	0.0400814	0.43091	0.112566	-0.330865	-0.17108	0.531321	0.0456021	0.301381	0.220696	0.829401	0.622689	0.592436	0.0166381	0.011493	-0.000764497	-0.634883	-0.551589	0.128292	-0.0536409	-0.630606	-0.106364	-0.00640843	-0.0776779	0.219244	-0.294646	-0.162601	0.384495	0.0600519	-0.109447	turquoise	304.467	204.169	100.298	103.871
ENSG00000013364		0.354592	-0.22982	0.559922	0.482329	0.729533	0.904396	0.771923	0.432707	0.0198732	0.215441	-0.131956	-0.0367135	-0.113294	0.620828	-0.033657	0.120411	-0.0909949	-0.750468	-0.554616	-0.78067	-0.752322	-0.23208	0.0228316	-0.221889	-0.193645	0.097697	-0.151124	-0.577527	0.517033	0.596257	0.416996	-0.0845399	0.0744926	yellow	383.054	107.959	275.095	-167.136
ENSG00000013374		-0.0111854	-0.183742	0.105073	0.0883956	0.14981	0.315802	0.325904	0.190049	-0.27633	0.319922	-0.143878	0.105488	0.220087	0.334712	0.180469	0.515646	-0.141315	-0.134206	0.165782	-0.472415	-0.172525	-0.0876486	0.0342994	-0.157677	-0.0292663	-0.0314923	-0.0259372	-0.200049	0.143408	0.225219	0.445886	-0.0872585	0.102007	pink	98.3189	4.18344	94.1355	-89.9521
ENSG00000013375		-0.489432	0.0476461	-0.458989	-0.481306	-0.724934	-0.787067	-0.723675	-0.499247	0.0241116	-0.158286	0.140303	0.0932487	-0.00562163	-0.415614	0.133639	0.0569884	0.171146	0.789924	0.532938	0.580483	0.66123	0.111748	-0.118209	0.0181606	0.0923365	-0.057627	0.0625854	0.636917	-0.589771	-0.602226	-0.160904	0.1149	-0.132836	red	178.151	30.3102	147.841	-117.531
ENSG00000013392		-0.606062	-0.265957	-0.554888	-0.507275	-0.670996	-0.588704	-0.632572	-0.590306	-0.119749	0.0569254	0.116555	0.191319	0.0449519	-0.0849227	0.392227	0.22761	0.263195	0.760597	0.495466	0.353031	0.383968	0.323874	-0.220101	-0.150922	0.105051	-0.0812568	0.00318188	0.68727	-0.676069	-0.642228	-0.1318	0.140464	-0.178074	red	76.6736	18.2636	58.41	-40.1464
ENSG00000013441		0.0316458	0.474052	-0.158595	-0.0108372	-0.331833	-0.536585	-0.233035	0.132828	0.122679	-0.355008	0.0631376	-0.125433	-0.240199	-0.652431	-0.33905	-0.401654	0.151433	0.253205	0.199486	0.614731	0.554822	0.11042	0.0598831	0.348538	0.0701107	-0.065829	0.0975817	0.0334675	-0.036443	-0.0260122	-0.354211	0.0118772	-0.0262139	blue	125.092	49.5238	75.5683	-26.0444
ENSG00000013503		-0.40851	-0.234963	-0.208402	-0.357287	-0.39003	-0.303085	-0.35463	-0.367197	-0.340668	0.200475	-0.0187023	0.143826	0.163177	0.0490208	0.319726	0.463241	0.0656312	0.504029	0.478622	0.0606303	0.247734	0.10517	-0.0502799	-0.260972	0.084742	-0.0429282	0.0373256	0.423062	-0.399755	-0.407476	0.186927	0.0307068	-0.0113957	red	35.1042	6.36519	28.739	-22.3738
ENSG00000013523		-0.318883	-0.419864	-0.148613	-0.160156	-0.14452	0.0682039	0.0481173	-0.147279	-0.0708694	0.0889067	0.0815056	0.0936696	-0.124751	0.276548	0.280558	0.0278663	0.169637	0.141879	-0.0369706	-0.0729893	-0.232587	0.415331	0.0869446	-0.305133	-0.0189574	-0.00132712	-0.00441082	0.083766	-0.174329	-0.0741572	-0.118528	0.190406	-0.246782	grey	45.3553	1.78481	43.5705	-41.7857
ENSG00000013561		-0.388062	0.0621438	-0.385413	-0.439391	-0.556722	-0.560019	-0.543047	-0.379955	-0.0127628	0.0698799	0.173132	0.206371	0.193725	-0.273357	0.157425	0.377007	0.181077	0.633864	0.645676	0.271885	0.620502	0.000818962	-0.114492	-0.0434737	-0.0409381	-0.174354	0.15699	0.427895	-0.340635	-0.452891	0.138905	0.0632583	0.0887278	brown	91.4842	41.7787	49.7055	-7.92682
ENSG00000013563		-0.386703	-0.427293	-0.208268	-0.184521	-0.215058	0.00232291	-0.0654608	-0.241865	-0.143676	-0.0278436	-0.0800499	-0.050833	-0.0928848	0.297848	0.230303	0.0567533	-0.0216672	0.20327	-0.034434	-0.0201748	-0.174568	0.386291	0.0146296	-0.392302	0.0848829	0.0357428	0.00686879	0.219162	-0.307045	-0.178465	-0.0667571	0.0418391	-0.0442995	grey	49.6276	1.92216	47.7055	-45.7833
ENSG00000013573		0.0207515	-0.368867	0.097321	0.104403	0.275442	0.437363	0.316209	0.0552366	-0.0664569	0.194155	-0.055393	0.0495471	0.0299888	0.467966	0.216302	0.00938555	0.0473778	-0.264613	-0.287158	-0.364493	-0.537735	0.218523	0.0523285	-0.218956	-0.0651265	0.026143	-0.125075	-0.118342	0.0808506	0.143362	-0.0358818	0.00367808	-0.018116	turquoise	123.392	86.8187	36.5734	50.2453
ENSG00000013583		0.132111	0.16675	0.0366597	-0.155623	0.0714304	0.00735354	-0.091998	-0.056406	0.0331883	0.162445	0.12433	0.173557	0.194879	-0.0385003	0.108969	0.239198	0.00756217	0.00622485	0.274372	-0.14106	0.180471	-0.222183	-0.133722	0.0344865	-0.0207315	-0.0148295	-0.0376287	-0.0141017	0.177226	-0.0532293	0.291101	-0.157366	0.184826	grey	35.3219	0.895219	34.4267	-33.5314
ENSG00000013588		0.285598	0.294383	0.800085	0.475424	0.299014	0.283109	0.433643	0.506372	0.188365	0.0397465	0.0934844	0.00897301	-0.106203	-0.0722161	-0.257187	-0.101544	-0.235754	-0.421026	-0.175672	-0.229518	-0.0240168	-0.524551	0.0320621	0.0800217	-0.126875	0.000621357	0.0129754	-0.477756	0.415231	0.51159	0.43809	-0.102574	0.167142	tan	46.4231	5.75023	40.6728	-34.9226
ENSG00000013619		0.725507	0.228691	0.477187	0.425891	0.846771	0.660872	0.437763	0.330975	-0.0712038	-0.0404969	-0.250819	-0.202328	0.0010994	0.188847	-0.329528	-0.127104	-0.160927	-0.758539	-0.536457	-0.423449	-0.468142	-0.348263	-0.023091	0.254212	-0.0851335	0.303643	-0.31987	-0.495191	0.587745	0.413102	0.0742471	-0.0243522	0.103061	black	171.754	33.4983	138.256	-104.758
ENSG00000013725		0.244182	-0.0292263	0.417673	0.376914	0.410007	0.550746	0.839482	0.713425	-0.0386496	-0.0249676	-0.116646	-0.153237	-0.139982	0.252305	-0.101689	-0.171655	-0.0408131	-0.547739	-0.360993	-0.37447	-0.428733	-0.0164368	0.156724	0.0106562	-0.0768097	-0.027553	-0.0121052	-0.686321	0.454421	0.774017	0.210137	0.0149748	-0.00392126	cyan	84.6396	8.63069	76.0089	-67.3782
ENSG00000013810		-0.140105	-0.43819	0.115373	-0.114277	0.151699	0.447509	0.453441	0.165143	-0.274261	0.258446	-0.150773	-0.00214471	-0.0373641	0.569357	0.354875	0.329928	0.142797	-0.148771	0.00130387	-0.533807	-0.423351	0.190822	0.139049	-0.347957	-0.0610538	-0.064819	0.0797991	-0.242277	0.0870429	0.271063	0.34424	-0.0272896	-0.0339345	turquoise	157.76	109.192	48.5687	60.6228
ENSG00000014123		-0.020097	0.428248	-0.400451	-0.250142	-0.359933	-0.579724	-0.463803	-0.148133	-0.0771648	-0.211732	-0.00283605	-0.0548119	-0.0180462	-0.575068	-0.161954	-0.00724114	0.186035	0.436574	0.47935	0.495237	0.684346	0.0148364	-0.109166	0.339292	0.0764158	-0.0309109	0.0852647	0.229603	-0.122599	-0.278621	-0.101675	-0.0679175	0.0883833	brown	128.197	57.1051	71.0914	-13.9863
ENSG00000014138		0.122882	-0.0136236	-0.0303711	0.273209	0.159741	0.170165	0.326127	0.294206	0.0780096	-0.208664	-0.0878978	-0.209873	-0.3081	0.0414362	-0.200602	-0.416758	-0.141332	-0.251967	-0.420948	0.0881426	-0.266859	0.243176	0.0854086	-0.00550455	-0.133499	0.00189656	-0.00971538	-0.246234	0.0970418	0.309472	-0.24581	0.0399596	-0.0587862	grey	30.5147	1.21834	29.2964	-28.078
ENSG00000014164		-0.197075	-0.7036	0.247251	0.0046553	0.292614	0.680138	0.413291	-0.0547885	-0.212878	0.415453	-0.106831	0.137988	0.0132377	0.883606	0.461176	0.407884	0.0645691	-0.274345	-0.23655	-0.76094	-0.734616	0.127896	0.0924791	-0.526008	-0.125927	0.0757753	-0.172673	-0.0822322	-0.0378668	0.138368	0.347075	0.0770175	-0.144168	turquoise	537.348	337.459	199.889	137.571
ENSG00000014216		-0.00934478	-0.633715	0.249361	0.285198	0.494433	0.81126	0.453678	-0.0268696	-0.211337	0.511562	-0.0899976	0.174464	0.034844	0.888622	0.402878	0.455325	0.0904599	-0.428904	-0.309686	-0.854088	-0.818999	0.0797041	-0.165134	-0.450429	-0.153275	0.0567949	-0.121863	-0.131533	0.0668904	0.165928	0.369456	-0.0234888	-0.0255884	turquoise	647.145	373.772	273.373	100.399
ENSG00000014257		-0.0778214	-0.0230944	-0.0296001	0.069864	-0.101856	-0.184521	-0.293917	-0.263481	0.0607195	-0.061843	-0.0436018	-0.0310918	0.153031	-0.0739666	-0.0664009	0.088654	-0.40906	0.152207	-0.040161	0.124941	0.0851872	-0.245824	-0.22889	-0.0555089	-0.101195	0.198714	-0.171821	0.31541	-0.305989	-0.270305	-0.0180004	-0.0216356	-0.0202727	grey	26.5546	2.55266	24.0019	-21.4492
ENSG00000014641		0.0253179	0.0460829	-0.00206538	-0.089447	0.0196895	-0.0340781	-0.147918	-0.140106	0.141265	0.271906	0.173247	0.24098	0.357059	0.0119048	0.0961924	0.472788	-0.233088	0.0330638	0.249663	-0.166359	0.137927	-0.419514	-0.0556034	-0.0751222	-0.187855	0.0256392	-0.0532334	0.080912	0.00804723	-0.12381	0.361887	-0.0733928	0.161799	pink	36.2579	2.58257	33.6754	-31.0928
ENSG00000014824		-0.409222	0.274262	-0.377596	-0.429214	-0.752686	-0.844941	-0.626895	-0.285446	0.108018	-0.200077	0.17498	0.0675569	0.0953447	-0.593982	0.0150827	0.0464206	7.22606e-05	0.754105	0.671855	0.61363	0.866283	-0.0533945	-0.0351207	0.108168	0.0691951	-0.197584	0.288595	0.443324	-0.393881	-0.437089	-0.0174414	-0.0111153	0.0485355	brown	364.746	143.84	220.906	-77.0656
ENSG00000014914		0.706037	0.334333	0.297856	0.289293	0.696546	0.526869	0.468765	0.43494	-0.0356139	-0.18683	-0.265118	-0.286027	-0.113094	0.0126344	-0.442525	-0.257508	0.0633052	-0.658226	-0.464068	-0.273686	-0.314176	-0.135753	0.0661844	0.275875	0.0345445	0.224135	-0.198287	-0.569503	0.70593	0.449448	-0.0543179	-0.0457298	0.127831	green	98.8	27.081	71.719	-44.638
ENSG00000014919		-0.0649617	0.471342	-0.390133	-0.118027	-0.47521	-0.707963	-0.422463	-0.0412892	0.242987	-0.478692	0.0897214	-0.184938	-0.0718242	-0.725544	-0.266262	-0.482454	-0.122092	0.385823	0.210312	0.795676	0.654865	0.0560189	-0.08874	0.450491	0.0750612	-0.105327	0.218365	0.193587	-0.164599	-0.207044	-0.428434	0.0387753	-0.0573626	blue	244.752	109.345	135.407	-26.0615
ENSG00000015133		-0.239264	-0.577931	-0.139481	0.0626321	0.0677559	0.351366	0.275263	-0.0258153	-0.343015	0.220523	-0.163864	0.00884699	-0.114607	0.557103	0.367936	0.254195	0.186514	-0.0181172	-0.11051	-0.363534	-0.505206	0.469002	-0.0209413	-0.404136	0.0333987	-0.063584	0.0582657	0.019618	-0.120998	0.0493116	0.0527182	0.117535	-0.17867	turquoise	129.302	96.0728	33.2288	62.844
ENSG00000015153		0.244598	0.659811	-0.108676	0.0508079	-0.173505	-0.556712	-0.293121	0.121498	0.285331	-0.458232	0.0852945	-0.190668	-0.201502	-0.790683	-0.547083	-0.616308	-0.186448	0.0834224	-0.0494735	0.773775	0.540508	-0.1567	0.0751231	0.469977	0.0851092	0.0234954	0.000797153	-0.00771449	0.0361506	-0.0142689	-0.431548	-0.129161	0.079512	blue	207.294	98.3655	108.928	-10.5627
ENSG00000015171		0.290722	0.709561	-0.173644	-0.0978585	-0.139012	-0.495678	-0.330339	0.0710373	0.0431157	-0.408706	-0.100647	-0.221158	0.0213274	-0.730645	-0.417002	-0.234362	-0.156363	0.192349	0.27645	0.503223	0.69491	-0.281819	-0.0421516	0.552162	0.215496	-0.0335298	0.0611756	-0.0195419	0.191131	-0.0825684	-0.105621	-0.0932621	0.200656	brown	165.83	72.453	93.3769	-20.924
ENSG00000015285		0.302551	-0.20503	0.509865	0.433231	0.616176	0.801418	0.865991	0.588509	-0.0726765	0.208197	-0.147124	-0.0427599	-0.0925433	0.521407	-0.00514896	0.0724447	-0.082252	-0.677387	-0.455729	-0.675231	-0.67307	-0.121798	0.0882165	-0.0855051	-0.0924722	0.0229192	-0.0825831	-0.672496	0.493334	0.732553	0.347219	0.0165766	-0.0136299	cyan	221.651	11.4837	210.168	-198.684
ENSG00000015475		-0.267493	-0.171467	0.0984203	-0.0605377	-0.178293	0.0140189	0.108245	0.0376626	-0.000628966	0.0982825	0.11152	0.0874595	-0.0456752	0.139971	0.192003	0.220667	0.116789	0.117124	0.202201	-0.127487	0.0312836	0.0536457	-0.00265503	-0.287136	-0.165114	-0.1031	0.141619	-0.0278116	-0.0917915	0.0733471	0.271032	0.0265284	-0.00354006	grey	36.6091	0.988537	35.6205	-34.632
ENSG00000015479		0.0650179	0.63399	-0.15807	-0.0945052	-0.391193	-0.695886	-0.389176	0.0582526	0.371546	-0.432123	0.239732	-0.0863047	-0.171295	-0.843288	-0.424885	-0.559345	0.00202127	0.274758	0.158771	0.822887	0.70192	-0.0782056	0.0626545	0.413209	0.0658302	-0.06846	0.083383	0.0884234	-0.0468255	-0.110039	-0.417138	-0.015452	0.0329758	blue	335.663	152.596	183.067	-30.4715
ENSG00000015532		-0.0523986	-0.662099	0.075171	0.168573	0.420544	0.708927	0.327615	-0.143202	-0.273752	0.351128	-0.190995	0.05528	-0.037733	0.848371	0.402227	0.343041	0.0835994	-0.319383	-0.340823	-0.69277	-0.800205	0.25658	-0.192766	-0.450716	-0.109101	0.0614154	-0.113289	-0.0070129	-0.0162216	0.0340951	0.170309	0.0128742	-0.124071	turquoise	423.075	255.957	167.118	88.8396
ENSG00000015568		0.0289832	0.0845239	-0.102364	-0.0529355	-0.0415181	-0.103106	-0.119781	-0.0566176	-0.20186	-0.125787	-0.20025	-0.18678	0.0204045	-0.110895	-0.085396	-0.0153052	-0.0365908	0.072167	0.0330882	0.140252	0.108332	0.06223	0.0130926	-0.00157011	-0.00258822	0.0656649	-0.0747465	0.080956	-0.0104289	-0.103639	-0.089178	0.017986	-0.129654	grey	24.7901	0.959091	23.831	-22.8719
ENSG00000015676		-0.170436	-0.672617	0.130779	-0.0129544	0.278054	0.592116	0.255796	-0.184561	-0.245853	0.414632	-0.133381	0.132596	0.134932	0.829082	0.446818	0.491548	0.0417313	-0.195259	-0.185119	-0.700422	-0.671679	0.139407	-0.0813578	-0.552211	-0.109167	-0.0574224	-0.0654381	0.0473036	-0.0873209	-0.0155529	0.311221	0.0556962	-0.0830688	turquoise	345.318	220.223	125.095	95.128
ENSG00000016082		0.648631	0.292912	0.0303115	0.553141	0.608567	0.377479	0.314336	0.329392	-0.123103	-0.167221	-0.276298	-0.290788	-0.165367	-0.0792087	-0.413709	-0.364091	-0.0734101	-0.562282	-0.503536	-0.0368599	-0.313563	0.0401349	-0.0337068	0.31723	0.0273908	0.155467	-0.112826	-0.391478	0.516514	0.306275	-0.306307	-0.152454	0.120349	green	72.2786	21.7288	50.5498	-28.821
ENSG00000016391		-0.471575	-0.545298	-0.102604	-0.049884	-0.263384	-0.0229774	-0.102173	-0.288299	-0.0533761	0.29558	0.1028	0.224706	0.124064	0.368987	0.485002	0.265439	-0.0676179	0.264649	0.0582998	-0.129358	-0.231193	0.167121	-0.218622	-0.351104	-0.136827	-0.0668895	0.143523	0.358797	-0.461218	-0.238643	0.0532962	0.0777608	-0.188457	turquoise	62.8125	45.6852	17.1273	28.5579
ENSG00000016402		-0.338219	-0.0169073	-0.383087	-0.371647	-0.480362	-0.528696	-0.522616	-0.392471	-0.136492	-0.0919727	-0.0154228	0.0117449	-0.0203066	-0.237158	0.116816	0.106982	0.0161456	0.57746	0.410893	0.358631	0.434938	0.179394	-0.0564663	-0.122532	0.0153993	0.0355477	0.0873468	0.441816	-0.392105	-0.442053	-0.111524	-0.0721	0.0333625	red	72.8578	12.7405	60.1173	-47.3767
ENSG00000016864		-0.326495	-0.106238	-0.477073	-0.339119	-0.414275	-0.369167	-0.353157	-0.291161	-0.112866	0.100258	0.0605965	0.132857	0.0638385	-0.0982049	0.200176	0.220156	0.17768	0.463751	0.371742	0.21265	0.297775	0.218304	-0.0891101	-0.132741	0.0623881	-0.100633	0.0851844	0.326425	-0.284551	-0.330464	-0.0442908	-0.0592013	-0.0310449	red	48.9295	8.69393	40.2356	-31.5417
ENSG00000017260		-0.600297	-0.0912519	-0.440938	-0.503523	-0.765623	-0.763033	-0.733411	-0.585531	0.0710107	-0.0721867	0.20075	0.153119	0.0259613	-0.300824	0.234141	0.124604	0.0655989	0.806375	0.526623	0.541685	0.573645	0.160686	-0.139016	-0.23316	-0.0554765	-0.146382	0.207006	0.693528	-0.672855	-0.653124	-0.127305	-0.0572774	-0.0738317	red	151.6	28.5864	123.013	-94.4271
ENSG00000017427		0.653207	0.529974	0.186834	0.309381	0.465625	0.100677	0.0876033	0.260789	0.211646	-0.188727	0.00199211	-0.105651	0.0976478	-0.332561	-0.451119	-0.296573	-0.131264	-0.430475	-0.269011	0.0700728	0.0307786	-0.384567	-0.0998861	0.675241	0.0301642	0.234313	-0.20893	-0.279044	0.388267	0.214678	-0.145769	0.0624445	0.0594864	green	56.8153	21.7435	35.0719	-13.3284
ENSG00000017483		0.524774	0.0118089	0.297685	0.30791	0.695277	0.672183	0.532471	0.325233	0.00699014	0.0242307	-0.208972	-0.160533	-0.0386817	0.349652	-0.109157	-0.0290575	-0.107676	-0.672649	-0.465639	-0.513068	-0.555975	-0.196642	0.0196851	0.096747	-0.0106813	0.0628049	-0.115004	-0.493174	0.528261	0.430398	0.136309	-0.129282	0.125273	yellow	140.256	38.9645	101.292	-62.3273
ENSG00000017797		-0.479678	-0.180898	-0.321004	-0.451196	-0.511509	-0.388256	-0.359281	-0.320494	-0.154948	0.266009	0.153993	0.302497	0.133711	-0.036256	0.455204	0.402206	0.168465	0.596647	0.697334	0.057957	0.39755	0.183594	-0.0179075	-0.0908964	0.0694811	-0.155508	0.18989	0.352883	-0.364849	-0.347303	0.184388	-0.0301591	0.0367752	salmon	50.9156	3.53584	47.3797	-43.8439
ENSG00000018189		0.38337	0.557846	0.379614	0.0909048	0.145608	-0.112573	0.0725245	0.308959	0.342068	-0.329395	0.0567235	-0.142891	-0.0632951	-0.445195	-0.519753	-0.376358	-0.224764	-0.229857	-0.191722	0.235575	0.255706	-0.54306	0.19823	0.267732	-0.0332417	0.120345	-0.0672842	-0.261544	0.312678	0.238227	-0.0324322	-0.0532967	0.104939	purple	62.58	5.08235	57.4977	-52.4153
ENSG00000018236		0.825499	0.551799	0.294861	0.362596	0.676238	0.378898	0.380935	0.507154	0.0583813	-0.132871	-0.146558	-0.179983	0.0588491	-0.188958	-0.438113	-0.272995	-0.10617	-0.635957	-0.32661	-0.173379	-0.13058	-0.347244	0.0363406	0.517333	0.0299099	0.19935	-0.128636	-0.604586	0.760637	0.485413	-0.0166841	-0.12573	0.212594	green	110.423	43.5198	66.9035	-23.3836
ENSG00000018280		0.169117	-0.048515	0.644912	0.204739	0.37039	0.468563	0.408716	0.274524	0.073887	0.188642	0.0356507	0.0873693	-0.153097	0.289432	-0.024308	0.0940831	-0.0678428	-0.400249	-0.216736	-0.459039	-0.307906	-0.32758	0.0602445	-0.0534085	-0.0811642	0.0724714	-0.103524	-0.397988	0.297461	0.416206	0.420423	0.0586597	-0.0049193	tan	92.863	3.4462	89.4168	-85.9706
ENSG00000018408		0.777394	0.762939	0.486195	0.267442	0.535595	0.165325	0.234696	0.465839	0.169017	-0.251712	-0.099293	-0.212802	-0.016885	-0.431063	-0.582439	-0.313531	-0.216988	-0.524856	-0.192222	-0.000194371	0.185174	-0.613737	0.0602671	0.514744	0.054653	0.186568	-0.12577	-0.547835	0.714129	0.423179	0.132738	-0.247664	0.34082	green	103.614	38.7917	64.822	-26.0304
ENSG00000018510		0.611159	0.677733	0.146686	0.225434	0.324099	0.0484383	0.249688	0.491951	-0.00224241	-0.363506	-0.192328	-0.336926	-0.104102	-0.464061	-0.539252	-0.3357	-0.0454409	-0.36077	-0.0834869	0.126828	0.242799	-0.22218	0.071625	0.560999	0.187308	0.087358	-0.0291266	-0.534989	0.619895	0.400646	-0.0466169	-0.0691294	0.257358	purple	59.1726	5.10416	54.0684	-48.9643
ENSG00000018610		0.0199545	0.191391	-0.0759478	0.0512616	-0.0890214	-0.148093	-0.0955543	0.0241672	0.0578042	-0.0197063	0.033353	-0.0161955	0.109535	-0.195536	-0.0678981	0.0391287	-0.131737	0.0453696	0.197588	0.0915941	0.235617	-0.121332	-0.032605	0.184982	-0.0279982	-0.0186499	0.069262	-0.0165807	0.0122155	-0.0138466	0.0127439	-0.163912	0.0696924	grey	39.2366	0.916737	38.3198	-37.4031
ENSG00000018625		0.769321	0.215949	0.320198	0.415753	0.848187	0.578093	0.308998	0.218372	0.0111103	-0.0520785	-0.238098	-0.189037	-0.00338179	0.131379	-0.367936	-0.173537	-0.18638	-0.719931	-0.600307	-0.339422	-0.495944	-0.305591	-0.0721985	0.284595	-0.0790656	0.31494	-0.329073	-0.372827	0.503736	0.286986	-0.0807676	-0.0757035	0.12052	black	153.087	32.4811	120.606	-88.1253
ENSG00000018699		-0.263868	-0.15665	-0.212338	-0.159053	-0.257575	-0.184405	-0.170366	-0.169818	-0.316942	0.0883558	-0.118929	-0.0329387	0.201076	0.042571	0.257445	0.243513	0.0373223	0.255642	0.350552	0.065795	0.122161	0.1682	0.0414525	-0.123764	-0.139112	-0.0366166	0.0326683	0.282942	-0.303746	-0.22221	-0.0584953	0.0259681	-0.0169973	grey	27.6376	1.1515	26.4861	-25.3346
ENSG00000018869		-0.19157	0.152251	-0.464161	-0.290347	-0.413755	-0.503107	-0.38879	-0.207525	-0.137107	-0.185268	-0.0798989	-0.0714615	0.103178	-0.34042	-0.00214443	-0.0286069	-0.016062	0.436552	0.333425	0.458979	0.447875	0.149846	-0.00333574	0.23294	0.27487	-0.0597369	-0.00727428	0.291134	-0.257946	-0.309149	-0.244715	0.0422039	-0.118743	blue	71.9268	26.0798	45.847	-19.7672
ENSG00000019102		0.267819	-0.0956208	0.357892	0.498951	0.45	0.457405	0.269739	0.126854	0.0648456	0.281671	0.0986143	0.193152	0.0746532	0.284463	0.0088655	-0.00462739	-0.127049	-0.437208	-0.371249	-0.374447	-0.451847	-0.185773	-0.222232	0.0387125	-0.0578095	0.0944195	-0.177447	-0.160332	0.153157	0.195317	0.0935705	-0.0440195	0.0069417	yellow	92.9823	22.8542	70.128	-47.2738
ENSG00000019144		0.565723	0.0401238	0.604348	0.291879	0.762359	0.752779	0.596492	0.39208	-0.0145256	-0.0646733	-0.23705	-0.205695	-0.139073	0.349157	-0.204405	-0.154258	0.0426798	-0.729014	-0.573977	-0.541992	-0.587467	-0.226686	0.0281511	0.047233	0.0202288	0.165896	-0.179692	-0.584988	0.651855	0.509608	0.168048	-0.0482102	0.0852659	yellow	178.857	50.476	128.381	-77.9052
ENSG00000019186		0.366355	0.240991	0.526238	0.654122	0.393839	0.387423	0.595267	0.627515	0.0786426	-0.0591571	-0.0508029	-0.151519	-0.236458	-0.0413847	-0.346438	-0.28702	-0.181733	-0.536677	-0.353	-0.183705	-0.200893	-0.209192	0.217856	0.171918	-0.0966112	-0.000426885	0.0660665	-0.568173	0.470674	0.611332	0.116488	-0.0932177	0.133784	midnightblue	51.2945	2.01028	49.2842	-47.274
ENSG00000019485		0.594502	-0.00365084	0.306735	0.441723	0.793131	0.705187	0.431089	0.225943	-0.0896854	-0.0168783	-0.275658	-0.191493	-0.180786	0.350953	-0.213655	-0.170709	-0.0744735	-0.718651	-0.632963	-0.44093	-0.654047	-0.0503933	-0.114798	0.107598	-0.0255447	0.25918	-0.293509	-0.384568	0.434688	0.335502	-0.0740536	0.0199479	-0.0459491	black	168.587	26.6478	141.94	-115.292
ENSG00000019505		-0.255485	0.0299265	-0.271562	-0.222434	-0.3619	-0.346438	-0.29358	-0.193271	-0.0191501	-0.196781	0.0549889	-0.0657375	-0.197901	-0.203048	0.0108357	0.0244473	0.365523	0.386263	0.296906	0.278247	0.350178	0.231671	-0.104391	-0.106112	-0.13106	-0.0183596	0.109971	0.263887	-0.237679	-0.247248	-0.10219	0.135274	-0.0926464	brown	56.6124	23.1475	33.465	-10.3175
ENSG00000019549		0.671807	0.4071	0.116042	0.479402	0.56448	0.256482	0.140762	0.261922	-0.0230493	-0.164367	-0.241232	-0.242079	0.0104476	-0.173543	-0.429875	-0.280905	-0.278888	-0.512022	-0.3916	-0.0280818	-0.158177	-0.27792	-0.038991	0.54862	0.0140119	0.297904	-0.230955	-0.303546	0.403319	0.255678	-0.204205	-0.133307	0.10921	green	59.9722	20.7911	39.181	-18.3899
ENSG00000019582		0.401975	0.0493465	0.503059	0.525191	0.587876	0.709248	0.908341	0.773431	0.0842473	0.129332	-0.0504861	-0.0506735	-0.083531	0.292208	-0.199464	-0.0421561	-0.169285	-0.71383	-0.428506	-0.559185	-0.467107	-0.275714	0.161618	0.048484	-0.154625	-0.0195486	-0.0227401	-0.820729	0.672909	0.867687	0.409044	-0.0810824	0.126941	cyan	156.028	13.7563	142.272	-128.516
ENSG00000019991		0.611454	0.604836	0.317439	0.256273	0.38431	0.155707	0.404844	0.597944	0.138202	-0.388593	-0.17894	-0.338898	-0.107021	-0.37246	-0.530673	-0.382516	-0.112675	-0.45902	-0.247377	0.0403592	0.10452	-0.37854	0.191592	0.374381	0.0953966	-0.00190132	0.0237889	-0.610455	0.723557	0.519385	0.0451728	-0.184917	0.278675	purple	57.2009	3.67812	53.5228	-49.8447
ENSG00000019995		0.150024	0.468502	-0.0458608	-0.092088	-0.139495	-0.422335	-0.394837	-0.11594	0.0731819	-0.109064	0.107472	0.00806481	0.219066	-0.518989	-0.170465	-0.0718004	-0.159506	0.148231	0.282204	0.39103	0.508671	-0.25716	-0.115826	0.486839	0.0457763	0.0799272	-0.0409551	0.158115	-0.0760562	-0.211641	-0.128649	0.0543109	0.0571847	brown	88.5463	41.3314	47.2148	-5.88343
ENSG00000020129		-0.226093	-0.705835	0.105383	-0.139655	0.225474	0.572804	0.223857	-0.224764	-0.171956	0.553701	0.011488	0.293571	0.237979	0.854587	0.580265	0.553412	0.105035	-0.152917	-0.0974881	-0.732722	-0.654197	0.0763843	-0.0363527	-0.457934	-0.0651833	0.0458581	-0.0998227	0.0553498	-0.11117	-0.043221	0.365769	0.0703722	-0.132397	turquoise	416.85	266.995	149.856	117.139
ENSG00000020181		0.63789	-0.052116	0.390794	0.540989	0.913067	0.877519	0.576543	0.29806	-0.139696	0.106557	-0.281654	-0.163927	-0.0959281	0.47107	-0.156566	-0.03412	-0.0306022	-0.819971	-0.627335	-0.646039	-0.747378	-0.124369	-0.0661155	0.0303741	-0.0726839	0.232673	-0.235911	-0.495174	0.586195	0.424682	0.0937731	-0.0582585	0.0906379	black	371.762	56.8464	314.915	-258.069
ENSG00000020256		-0.29821	-0.600278	-0.286075	-0.17645	-0.00387307	0.287991	0.0431541	-0.292433	-0.408461	0.260333	-0.234174	0.00611294	0.0259035	0.609475	0.424806	0.346898	0.179686	0.0805514	-0.053696	-0.352153	-0.442504	0.465399	0.0379215	-0.430011	0.0242148	-0.0535356	-0.0086749	0.194473	-0.225136	-0.200559	0.0283558	-0.0329329	0.0055158	turquoise	167.576	124.154	43.422	80.7317
ENSG00000020426		-0.160385	0.273777	-0.282886	-0.260081	-0.443906	-0.583421	-0.48839	-0.228933	-0.172156	-0.222514	-0.108847	-0.130611	-0.0181443	-0.473266	-0.051933	-0.046386	0.0565349	0.503311	0.437757	0.493762	0.601171	0.113843	-0.0665605	0.193312	0.220364	-0.183745	0.243441	0.338818	-0.23141	-0.364437	-0.152338	-0.0363306	-0.0386089	brown	95.4215	42.4517	52.9698	-10.518
ENSG00000020577		0.548472	0.34464	0.624823	0.210476	0.547821	0.379843	0.274833	0.301861	0.157267	-0.120292	-0.0765611	-0.150032	-0.00825496	-0.0174119	-0.333057	-0.168099	-0.180275	-0.537715	-0.342863	-0.249672	-0.162627	-0.518335	-0.025145	0.175554	-0.0685954	0.195185	-0.213436	-0.426875	0.501228	0.36536	0.192021	-0.0760081	0.147123	tan	68.3215	3.33708	64.9844	-61.6473
ENSG00000020633		0.260335	-0.0594854	0.580552	0.448803	0.494485	0.666394	0.871007	0.695103	0.047584	0.15561	0.0158364	-0.000678216	-0.148087	0.343364	-0.0956934	-0.0285349	-0.0264088	-0.625257	-0.378498	-0.541505	-0.483193	-0.162838	0.0789835	-0.0818255	-0.13919	-0.0319499	-0.0340507	-0.726839	0.513974	0.786804	0.390103	0.00180609	0.0768851	cyan	123.523	9.7626	113.76	-103.998
ENSG00000020922		-0.0376698	0.465558	-0.331768	-0.0692979	-0.434664	-0.659475	-0.357787	0.0332496	0.0306671	-0.34293	0.00890862	-0.16576	-0.0531647	-0.691542	-0.221733	-0.352421	-0.0109091	0.367796	0.313995	0.703348	0.635405	0.0950602	0.0198725	0.436342	0.0933486	-0.0941954	0.14071	0.159641	-0.158333	-0.153637	-0.363633	-0.102648	0.0594697	blue	168.261	70.9582	97.3029	-26.3447
ENSG00000021300		-0.503085	-0.359747	-0.267291	-0.386401	-0.43415	-0.236154	-0.273871	-0.341324	-0.121172	0.150892	0.0475198	0.158289	0.101829	0.133226	0.381439	0.25782	0.178051	0.496239	0.338771	0.0109454	0.121001	0.268004	-0.104216	-0.262271	0.116916	-0.191079	0.232055	0.343517	-0.346178	-0.331429	0.0590875	0.121604	-0.135939	red	36.8601	7.94217	28.9179	-20.9757
ENSG00000021355		0.640576	0.363412	0.775843	0.663315	0.684874	0.577262	0.685008	0.697136	0.19539	0.0438764	-0.00950313	-0.0429845	-0.0847479	0.0126312	-0.420239	-0.176053	-0.279452	-0.770073	-0.443193	-0.402369	-0.290144	-0.570557	0.0781066	0.266101	-0.13576	0.12636	-0.142547	-0.73601	0.69094	0.735044	0.340315	-0.127815	0.191845	tan	122.529	7.6405	114.889	-107.248
ENSG00000021461		0.091787	0.0064721	-0.0189056	0.169245	0.0923491	0.0110782	-0.0862861	-0.0569016	-0.00303193	0.00454633	-0.0700383	-0.027905	0.0376206	-0.00477506	-0.0989817	-0.0627606	-0.250813	-0.059514	-0.171301	0.0373648	-0.0790252	-0.0795043	-0.192897	0.0926303	-0.073068	0.0984135	-0.116505	0.0864219	-0.0772832	-0.0521988	-0.118227	-0.0638564	-0.00766944	grey	21.9466	1.27516	20.6714	-19.3963
ENSG00000021574		-0.222279	0.461475	-0.376675	-0.324646	-0.63486	-0.790682	-0.445419	-0.041535	0.152199	-0.313719	0.186137	-0.0360126	-0.0644509	-0.73258	-0.159138	-0.191419	0.138825	0.565476	0.560526	0.706695	0.85937	0.0519505	0.0632766	0.321063	0.0135217	-0.224806	0.254669	0.21181	-0.200342	-0.213557	-0.185673	0.0651974	-0.0158398	brown	382.571	145.276	237.295	-92.0186
ENSG00000021645		0.463911	0.399415	0.259501	0.360835	0.370101	0.171846	0.190788	0.296623	0.0536539	-0.283578	-0.250776	-0.331179	-0.0940504	-0.187905	-0.46352	-0.27627	-0.413718	-0.4286	-0.319947	0.00475795	-0.0288975	-0.356992	0.134558	0.233503	-0.0065491	0.0504138	-0.0573298	-0.316587	0.35913	0.264862	-0.00492798	-0.209533	0.225485	green	43.7968	12.7393	31.0575	-18.3182
ENSG00000021762		-0.0205183	-0.6303	0.212784	0.0911015	0.454242	0.745671	0.380741	-0.0831537	-0.284475	0.409113	-0.156094	0.0961085	0.0442052	0.849329	0.427896	0.356661	0.12546	-0.366994	-0.294559	-0.749411	-0.790438	0.1749	-0.033943	-0.394691	-0.0942006	0.156347	-0.222983	-0.0961645	0.0707371	0.114453	0.240948	0.0672722	-0.0955255	turquoise	492.253	294.573	197.68	96.8925
ENSG00000021776		-0.199614	0.341316	-0.323497	-0.279401	-0.516427	-0.652978	-0.457812	-0.143902	-0.121741	-0.172269	0.0229086	-0.052611	0.022535	-0.552305	-0.0983631	0.0837842	0.0210712	0.502006	0.57083	0.52649	0.721742	0.019153	-0.030874	0.165191	0.0905406	-0.066106	0.12563	0.264124	-0.232129	-0.285348	-0.0418569	0.0768639	0.0538753	brown	156.049	65.7224	90.3269	-24.6045
ENSG00000021826		0.153353	0.0846649	-0.0325307	0.121385	0.137456	0.0784361	-0.0307748	-0.0417863	-0.0712305	-0.212666	-0.185971	-0.210165	-0.15564	-0.0341194	-0.135728	-0.0979958	-0.00354818	-0.102324	-0.0897638	0.0103527	-0.017962	0.0348917	-0.0595501	0.0294203	-0.00428353	0.18902	-0.131959	0.00685216	0.0710465	-0.0472477	-0.0990254	-0.123245	0.103811	green	44.4064	8.61202	35.7944	-27.1824
ENSG00000022267		0.831291	0.436338	0.508554	0.291485	0.802855	0.494821	0.31265	0.319767	0.0450824	-0.142366	-0.244462	-0.236114	0.00379598	-0.0351536	-0.439339	-0.208457	-0.238993	-0.706991	-0.493212	-0.279753	-0.282452	-0.517721	-0.00219977	0.331015	0.0717509	0.261832	-0.301404	-0.505952	0.670208	0.368666	0.0851383	-0.135366	0.222111	green	163.891	59.1751	104.716	-45.5411
ENSG00000022277		0.00703518	-0.428824	0.230677	0.0653365	0.373017	0.570127	0.258133	-0.0734242	-0.106491	0.535267	0.0222988	0.279887	0.218051	0.648559	0.353415	0.674072	-0.0030485	-0.25645	0.00926371	-0.755588	-0.4827	-0.168944	-0.102557	-0.354183	-0.253559	0.0215054	-0.0893128	-0.0741044	0.0767707	0.0808845	0.545902	-0.0140542	0.0477773	turquoise	231.762	143.078	88.6834	54.3947
ENSG00000022556		-0.0200968	-0.0548135	0.098965	0.00441286	0.0339959	0.0699063	0.00111036	-0.0427507	0.0109889	0.0754915	0.0435498	0.0351322	-0.050124	0.0908408	0.00572144	0.121403	-0.0540589	-0.0126629	-0.0145162	-0.123143	-0.0395065	-0.0417297	-0.015528	-0.121589	-0.031196	0.0289553	0.051753	0.017264	-0.015515	-0.0233727	0.184847	0.0521372	0.0516063	grey	35.2387	0.807967	34.4307	-33.6227
ENSG00000022567		0.175951	-0.303078	0.346415	0.319145	0.500127	0.649105	0.412359	0.124299	-0.205822	0.298951	-0.140786	0.027832	-0.0177518	0.542448	0.0854817	0.126358	-0.0830945	-0.467959	-0.390084	-0.564458	-0.618054	0.0122811	0.0691828	-0.172301	-0.0235893	0.127514	-0.23273	-0.25253	0.191131	0.241472	0.183038	0.0975605	-0.0378577	yellow	167.842	36.761	131.081	-94.3197
ENSG00000022840		-0.35412	-0.557492	0.209059	-0.172678	-0.00184132	0.28581	0.00342263	-0.323574	-0.0134504	0.381066	0.0871252	0.259322	0.0836721	0.60092	0.494688	0.582018	0.0921764	0.0990269	0.106846	-0.537613	-0.315127	-0.0689773	-0.163161	-0.617859	-0.140685	0.0291546	-0.0455213	0.206896	-0.221488	-0.169749	0.538763	-0.0260856	0.032428	turquoise	136.645	101.632	35.0139	66.6176
ENSG00000022976		-0.233094	-0.572015	-0.165517	-0.00802504	0.0462165	0.269571	0.128668	-0.153696	-0.237707	0.139636	-0.162139	-0.0199344	-0.0355041	0.513837	0.305318	0.0751636	0.0365292	-0.0171071	-0.274991	-0.211532	-0.530678	0.43429	0.0466821	-0.37612	0.0439515	0.0894656	-0.138388	0.137527	-0.250481	-0.0681053	-0.130048	0.0816342	-0.249663	turquoise	98.6642	74.7	23.9643	50.7357
ENSG00000023041		-0.240879	0.333691	-0.368712	-0.342467	-0.576116	-0.717209	-0.481239	-0.158665	0.00202644	-0.275717	0.0611854	-0.068561	0.0403896	-0.600527	-0.0470497	-0.12	-0.0863299	0.563052	0.526957	0.616368	0.749733	0.0585119	-0.0426178	0.308345	0.0815643	-0.0719978	0.138033	0.274046	-0.236967	-0.287881	-0.14089	0.0392948	0.0118729	brown	203.052	82.6065	120.445	-37.8387
ENSG00000023171		0.453744	0.214673	0.226046	0.44871	0.474654	0.401716	0.553358	0.54115	0.116336	-0.21743	-0.10398	-0.238153	-0.263221	-0.011976	-0.42542	-0.344059	-0.0216633	-0.539869	-0.465683	-0.118335	-0.279944	-0.0574885	0.129325	0.152263	-0.127072	0.0140578	-0.0361477	-0.569978	0.529431	0.560429	-0.0643183	-0.0825347	0.0754707	black	55.7542	9.52509	46.2291	-36.704
ENSG00000023191		-0.0137936	-0.603488	0.309182	0.16016	0.478252	0.781603	0.425351	-0.045267	-0.128031	0.465304	-0.0436491	0.193996	0.00992829	0.861329	0.388922	0.439678	0.0305604	-0.407628	-0.300524	-0.831159	-0.774755	-0.0252132	-0.109461	-0.464397	-0.147345	0.0523715	-0.133748	-0.160612	0.0936734	0.176738	0.405948	0.0518999	-0.107576	turquoise	577.78	338.485	239.295	99.1895
ENSG00000023228		-0.125461	0.360027	-0.320211	-0.447418	-0.431699	-0.594697	-0.532317	-0.252277	0.0613655	-0.138349	0.119498	0.0661922	0.133355	-0.496076	-0.120793	0.163833	0.0577492	0.496652	0.538123	0.405859	0.728622	-0.126252	-0.14131	0.186259	0.0995188	-0.0715115	0.141741	0.274628	-0.140022	-0.361567	0.0617749	0.103094	0.129152	brown	149.764	70.8236	78.9404	-8.11688
ENSG00000023287		-0.184028	0.346463	-0.239879	-0.336169	-0.532023	-0.671219	-0.472688	-0.150903	-0.010228	-0.18171	0.0538535	0.00620266	0.00626799	-0.581163	-0.054657	-0.0763509	0.0248494	0.545154	0.555062	0.518624	0.726937	0.0137179	0.0107228	0.288868	0.157352	-0.0772055	0.134156	0.247349	-0.206532	-0.289074	-0.10981	-0.0203051	0.0522408	brown	183.205	77.7816	105.424	-27.642
ENSG00000023318		-0.139784	0.276174	-0.187657	-0.317031	-0.37763	-0.455743	-0.301152	-0.0628868	0.0809773	0.0443142	0.162864	0.172683	0.223526	-0.375299	0.000705364	0.273936	-0.0503471	0.392208	0.549817	0.222516	0.610435	-0.287014	0.0197635	0.18168	0.0916537	-0.0860911	0.0275104	0.129794	-0.0933562	-0.151449	0.257941	0.0658887	0.00224915	brown	85.1068	45.2432	39.8635	5.37966
ENSG00000023330		-0.0320379	-0.35713	0.564837	0.144284	0.321964	0.501463	0.243367	-0.0407575	-0.0468332	0.558709	0.101595	0.353054	0.203386	0.561394	0.301269	0.536066	-0.124057	-0.263132	-0.0520994	-0.688871	-0.417122	-0.418505	-0.129386	-0.378306	-0.0761589	-0.0091474	-0.0830663	-0.0625651	0.0314789	0.106694	0.631481	-0.0370655	0.0469919	turquoise	174.626	110.189	64.4377	45.751
ENSG00000023445		0.478446	0.525855	0.515371	0.535988	0.333277	0.196598	0.591731	0.803289	0.239794	-0.187673	0.00970864	-0.169065	-0.179173	-0.312275	-0.525237	-0.378237	-0.275182	-0.513669	-0.274028	-0.0152316	0.0549687	-0.425627	0.201612	0.350441	-0.192787	0.0359514	-0.017353	-0.689282	0.554711	0.759461	0.193222	-0.17008	0.186908	greenyellow	51.5942	6.75011	44.8441	-38.094
ENSG00000023516		0.480707	0.747124	-0.0641364	0.199444	0.0774052	-0.290124	-0.123023	0.252064	0.120734	-0.377683	-0.0211942	-0.221781	-0.0345697	-0.690747	-0.509347	-0.390266	0.0546813	-0.0792453	0.082203	0.434795	0.498179	-0.169468	-0.0704934	0.647981	0.130662	0.0220025	0.0175927	-0.206035	0.35741	0.102342	-0.224382	-0.0704634	0.167656	purple	109.162	8.07321	101.089	-93.0154
ENSG00000023572		-0.296111	0.254122	-0.377834	-0.382553	-0.618295	-0.760678	-0.576025	-0.281978	0.12336	-0.237576	0.135051	0.0239465	0.155578	-0.556837	-0.0310356	-0.0579181	-0.074512	0.620338	0.47497	0.616079	0.713882	-0.0614343	-0.100526	0.173045	0.0688058	-0.222565	0.258232	0.422018	-0.336241	-0.421096	-0.130536	0.034963	-0.0437526	brown	207.369	78.7777	128.591	-49.8131
ENSG00000023608		0.329234	0.439152	0.181537	0.155508	0.129059	-0.108024	-0.0483424	0.173251	0.0301973	-0.0110922	-0.019589	0.00737827	0.0959953	-0.348816	-0.297607	0.0189141	-0.256692	-0.107149	0.114923	0.0722186	0.278213	-0.428076	0.00287156	0.360487	0.0955714	-0.00157502	0.0199904	-0.147722	0.209062	0.101976	0.105479	-0.160152	0.180262	brown	44.8748	18.8644	26.0104	-7.146
ENSG00000023697		0.654383	0.491695	0.238154	0.529369	0.52784	0.292469	0.392744	0.516023	0.00828119	-0.290462	-0.268868	-0.3479	-0.208152	-0.23454	-0.557028	-0.351929	-0.221492	-0.543263	-0.388636	-0.0448021	-0.074357	-0.259203	-0.00503826	0.302371	-0.0401464	0.164769	-0.100338	-0.523262	0.590424	0.478219	0.0321847	-0.217913	0.291129	green	56.9636	18.3935	38.5701	-20.1767
ENSG00000023734		-0.11433	0.335116	0.121855	-0.27263	-0.324888	-0.399724	-0.277492	-0.0464294	0.0619553	0.0219244	0.1972	0.154748	0.0182224	-0.36887	-0.00187184	0.254779	0.0528082	0.346149	0.605053	0.156001	0.635425	-0.305713	-0.0952875	0.0354343	0.0218517	-0.149975	0.19734	0.0835451	-0.0360219	-0.109542	0.39585	-0.0982802	0.199393	brown	83.2446	45.0349	38.2097	6.82529
ENSG00000023839		-0.184197	-0.19965	-0.247141	-0.203096	-0.179891	-0.130914	-0.0550667	-0.0917212	-0.247296	0.0153007	-0.146242	-0.0141534	0.0970744	0.0514786	0.234756	0.0178923	-0.124603	0.212376	0.125713	0.110362	-0.0409509	0.304202	0.0654726	0.0155306	0.199383	-0.0715332	0.0821795	0.128609	-0.192767	-0.114015	-0.220619	0.072872	-0.151627	grey	22.7974	1.50308	21.2943	-19.7912
ENSG00000023892		0.0510392	-0.548221	0.264114	0.403974	0.469864	0.693945	0.523766	0.140164	-0.126922	0.372909	-0.0907374	0.0972369	0.100846	0.713572	0.290159	0.187486	-0.197034	-0.479109	-0.463354	-0.628684	-0.83142	0.0369081	-0.0907311	-0.254778	-0.092983	0.0824897	-0.207095	-0.195726	0.0542032	0.288929	0.142647	0.0143947	-0.162494	turquoise	267.586	157.864	109.722	48.142
ENSG00000023902		0.613131	0.200773	0.486547	0.383619	0.708868	0.576663	0.585122	0.472588	0.118074	-0.21514	-0.149325	-0.261195	-0.27632	0.108721	-0.420938	-0.379678	-0.0315209	-0.732135	-0.649978	-0.260663	-0.475228	-0.164445	0.100581	0.10319	-0.0698359	0.154953	-0.171392	-0.596757	0.562359	0.55519	-0.0305888	-0.00734559	0.103425	black	105.594	20.1495	85.4441	-65.2946
ENSG00000023909		-0.160344	0.436197	0.0406492	-0.179601	-0.464258	-0.589329	-0.311691	0.0307876	0.237805	-0.134545	0.219286	0.0752767	0.149002	-0.582364	-0.210251	-0.0713515	-0.193374	0.368764	0.380873	0.461243	0.722411	-0.386296	0.0648328	0.263272	0.0445919	-0.111635	0.162858	0.110176	-0.131619	-0.0909332	0.153635	-0.00261032	0.10387	brown	170.41	78.7899	91.6202	-12.8304
ENSG00000024048		0.189947	0.471297	-0.123477	-0.0162498	-0.104212	-0.319019	-0.11555	0.164458	-0.174776	-0.24504	-0.208699	-0.215303	-0.0461556	-0.49376	-0.269986	-0.0434628	-0.0266192	0.122874	0.322851	0.301852	0.480597	-0.0796763	0.0411844	0.343929	0.105479	0.0257659	-0.0119938	-0.0790101	0.137563	0.0287565	-0.0477011	-0.136279	0.208777	brown	71.2859	35.7982	35.4877	0.310542
ENSG00000024422		0.782076	0.189787	0.497982	0.513189	0.943256	0.810202	0.585067	0.419355	-0.00718367	0.0236113	-0.251792	-0.183265	0.0325588	0.277624	-0.304474	-0.0999018	-0.157362	-0.867621	-0.606526	-0.577375	-0.583815	-0.379686	-0.00438929	0.258581	-0.0510874	0.247335	-0.263466	-0.623373	0.734346	0.517179	0.162804	-0.117192	0.164685	black	313.679	57.8352	255.844	-198.009
ENSG00000024526		-0.42898	-0.0450572	-0.302851	-0.398794	-0.555536	-0.494838	-0.371516	-0.254142	-0.111351	0.0658837	0.110085	0.122214	0.195385	-0.189153	0.268962	0.254244	0.112739	0.576681	0.586033	0.255062	0.475598	0.120756	-0.0201477	0.0222467	0.119108	-0.277751	0.233489	0.355331	-0.367717	-0.339781	0.0382062	0.137714	-0.0744659	red	66.0792	11.7304	54.3488	-42.6184
ENSG00000024862		-0.0699458	-0.117263	-0.0384574	-0.0755693	-0.0299184	0.0506062	-0.0504005	-0.099648	-0.192908	0.243975	-0.138493	0.0958068	0.32867	0.148688	0.197484	0.421958	-0.125541	0.118817	0.229627	-0.266333	0.0330774	-0.193482	-0.0551264	0.00642702	0.0418194	0.00480232	-0.0420825	0.0639869	-0.00273368	-0.0933813	0.2874	-0.0144199	-0.0676037	pink	47.8792	2.78495	45.0943	-42.3093
ENSG00000025039		-0.294862	0.0954458	-0.20011	-0.245701	-0.435928	-0.423653	-0.328858	-0.191663	0.0875861	-0.0913997	0.178146	0.0629153	0.0648995	-0.260772	0.115898	0.0554521	-0.0065919	0.422746	0.438083	0.268571	0.474484	0.0405422	-0.0440583	-0.0278616	-0.0972031	-0.0407212	0.0880526	0.243068	-0.206329	-0.247189	0.0989482	0.00227215	0.134955	brown	76.396	37.612	38.784	-1.17205
ENSG00000025156		0.284558	0.487786	-0.210036	-0.0447879	-0.00104802	-0.268555	-0.218461	0.0382077	-0.202243	-0.164718	-0.167236	-0.162464	0.0778038	-0.453461	-0.247015	-0.038178	-0.00439866	0.084791	0.287516	0.280455	0.43443	-0.0367204	0.0251077	0.423903	0.121271	0.0418563	-0.0191075	-0.0232205	0.152293	-0.0854436	-0.103634	-0.0938359	0.226436	brown	57.9259	26.0086	31.9173	-5.90865
ENSG00000025293		-0.177511	0.205462	0.150529	-0.345234	-0.337143	-0.367325	-0.197006	0.00110774	0.0715561	0.133633	0.227706	0.237597	0.138652	-0.280362	0.0492391	0.243929	-0.0177613	0.345727	0.516912	0.120294	0.518051	-0.251755	0.00555807	0.0631632	0.0212303	-0.178602	0.212883	0.0406604	-0.0669698	-0.0570123	0.362813	0.05969	0.0739492	brown	56.4669	30.043	26.4239	3.61914
ENSG00000025423		0.235434	0.135088	0.130592	0.0845753	0.205584	0.0611997	-0.00762576	0.0353765	0.229963	0.0732665	0.0648095	0.104025	0.209778	-0.0558382	-0.173345	0.0172148	-0.343609	-0.161166	-0.166356	-0.0737658	-0.0426038	-0.444266	0.011862	0.129044	-0.138073	0.131666	-0.0852166	-0.0408804	0.135636	0.029372	0.0613584	0.0187396	-0.0099752	grey	29.9317	1.28765	28.6441	-27.3564
ENSG00000025434		0.0307856	-0.316315	-0.138333	0.134681	0.226419	0.365823	0.355814	0.118024	-0.0227394	-0.0490666	-0.126029	-0.111918	-0.211763	0.353493	0.023268	-0.139411	0.0947703	-0.233973	-0.412227	-0.208026	-0.507413	0.334429	-0.0351615	-0.235963	-0.0998549	-0.0492703	-0.00489709	-0.191936	0.138168	0.2048	-0.162651	-0.0236886	-0.124655	yellow	86.3326	16.1639	70.1687	-54.0047
ENSG00000025708		0.197936	-0.218874	0.630896	0.437675	0.518631	0.741229	0.80291	0.535281	0.03888	0.218429	-0.0121526	0.037186	-0.252928	0.500725	-0.0292937	0.00270251	-0.0398545	-0.629927	-0.470917	-0.608297	-0.626621	-0.107752	0.108152	-0.21677	-0.138295	0.0144094	-0.0630478	-0.602311	0.402497	0.676981	0.348027	0.0278358	-0.0501819	cyan	191.802	8.76138	183.04	-174.279
ENSG00000025770		-0.00210989	-0.576281	0.346821	0.175531	0.466683	0.763896	0.466733	0.0243038	-0.122318	0.477305	-0.0271122	0.20386	0.0828571	0.832317	0.381971	0.405968	-0.0301168	-0.435269	-0.294267	-0.811096	-0.767526	-0.00256886	-0.0407742	-0.401403	-0.112178	0.0490355	-0.12076	-0.177166	0.105805	0.215132	0.363949	0.0168888	-0.0692965	turquoise	476.861	277.88	198.981	78.8997
ENSG00000025772		-0.260945	-0.495147	0.0689922	-0.203011	0.0499958	0.345202	0.102184	-0.200201	-0.272349	0.343443	-0.0627521	0.136283	0.0697122	0.60473	0.459226	0.533927	0.0920433	0.00792588	0.134545	-0.548176	-0.317114	0.0710735	-0.0480706	-0.487223	0.0680875	-0.0287104	-0.0190552	0.0785786	-0.113215	-0.0830543	0.430895	0.0399995	0.0629562	turquoise	161.842	120.613	41.2286	79.3847
ENSG00000025796		-0.1485	0.408675	-0.330538	-0.381908	-0.517055	-0.705585	-0.521271	-0.169775	-0.0381625	-0.221556	0.0436647	-0.0191779	0.0053144	-0.621559	-0.0525543	0.0508423	0.114101	0.581874	0.662767	0.511595	0.819998	-0.0627855	-0.0598949	0.3122	0.10244	-0.0982571	0.131236	0.279826	-0.185094	-0.322216	-0.0220174	-0.0331667	0.0706785	brown	216.236	93.0984	123.137	-30.039
ENSG00000025800		0.00812214	0.289527	0.208986	-0.0720502	-0.0857539	-0.134111	-0.122456	0.00871289	0.234402	0.0153299	0.220737	0.112521	0.0378246	-0.228407	-0.0959211	0.195638	0.0973893	0.0776298	0.333462	-0.0160598	0.400285	-0.380991	-0.0792669	0.111163	-0.0554148	-0.110966	0.197199	-0.0479421	0.0936796	-0.000348632	0.368114	0.0234214	0.156005	brown	51.7842	26.8319	24.9522	1.87973
ENSG00000026025		0.628481	0.141463	0.508648	0.364872	0.791232	0.779829	0.694196	0.53747	-0.0530002	0.116451	-0.19958	-0.104493	0.0540116	0.307285	-0.186356	0.140115	-0.0618977	-0.750817	-0.338458	-0.687827	-0.460068	-0.374973	0.0788771	0.136202	-0.0733294	0.139509	-0.228417	-0.728501	0.789684	0.636572	0.400482	-0.0961361	0.199226	black	218.924	32.1947	186.729	-154.534
ENSG00000026036		0.00267259	-0.434485	0.200915	0.178339	0.359202	0.602367	0.416654	0.0712974	0.0306906	0.236099	0.0150141	0.0870491	-0.14365	0.618464	0.17777	0.0914753	0.0541075	-0.372745	-0.394778	-0.51635	-0.647567	0.155905	-0.0290666	-0.338824	-0.156242	0.029153	-0.100907	-0.222257	0.116618	0.246399	0.125362	0.0702391	-0.189088	turquoise	182.787	114.836	67.9514	46.8842
ENSG00000026103		0.427199	0.49011	0.134819	0.196772	0.184444	0.00671781	0.251993	0.44771	0.0243906	-0.338148	-0.157664	-0.316167	-0.00833166	-0.37022	-0.368899	-0.404094	-0.121777	-0.278269	-0.103253	0.163615	0.15283	-0.0797933	0.170531	0.48625	0.107816	0.0895163	-0.0472422	-0.423534	0.432	0.367302	-0.148642	0.0238255	0.0856581	green	40.8067	8.80187	32.0048	-23.203
ENSG00000026297		0.0866663	-0.0798511	-0.330147	0.189158	0.123379	0.118872	0.181477	0.118793	0.134628	-0.174285	0.017135	-0.139469	-0.254641	0.0454531	-0.119729	-0.403463	0.0733676	-0.200017	-0.3869	0.152478	-0.292323	0.405758	0.0101438	0.0474666	-0.12751	-0.0418941	-0.0132588	-0.119543	0.0575244	0.131486	-0.466381	0.00884752	-0.121202	grey	28.1582	1.63927	26.5189	-24.8797
ENSG00000026508		0.329899	0.263298	0.431709	0.236936	0.277531	0.134929	0.199409	0.267758	0.161747	-0.100103	-0.0431811	-0.0895617	0.106628	-0.124223	-0.23582	-0.0628951	-0.32503	-0.314839	-0.171764	-0.103236	-0.0296256	-0.53193	-0.0233657	0.262785	-0.0772778	0.307087	-0.187013	-0.264301	0.230541	0.265328	0.118749	0.00342837	0.0720843	grey	33.8801	1.43038	32.4497	-31.0193
ENSG00000026559		0.220117	-0.183733	-0.015243	0.0624564	0.429903	0.437511	0.0834315	-0.154919	-0.216026	0.0740376	-0.214168	-0.0971456	-0.0287141	0.373262	0.0437741	0.135379	0.101365	-0.304427	-0.226452	-0.348567	-0.412627	0.145722	0.0220383	0.0141904	0.0113183	0.258581	-0.316946	-0.0278187	0.100821	-0.0407349	-0.0682804	0.179541	-0.0678103	yellow	119.277	26.6606	92.6164	-65.9557
ENSG00000026652		0.737457	0.313422	0.427356	0.522619	0.765389	0.583842	0.547282	0.504775	0.0857798	-0.276008	-0.248719	-0.352413	-0.124152	0.0337098	-0.494374	-0.406265	-0.113007	-0.797726	-0.662739	-0.243916	-0.440673	-0.246028	0.110948	0.225364	-0.0777508	0.18715	-0.220547	-0.608658	0.698285	0.531145	-0.0878267	-0.12857	0.239783	green	123.174	33.702	89.4721	-55.7701
ENSG00000026751		0.323818	0.201246	0.307131	0.476143	0.331092	0.366604	0.775082	0.796968	0.097502	-0.146855	-0.0849129	-0.199541	-0.158667	-0.0202204	-0.320222	-0.264278	-0.125834	-0.502678	-0.318416	-0.187594	-0.205196	-0.114532	0.259365	0.138374	-0.198307	-0.0771531	0.0541017	-0.717274	0.51447	0.784955	0.143878	-0.0523055	0.0980649	greenyellow	51.0758	7.31014	43.7657	-36.4556
ENSG00000026950		0.299736	0.0181494	0.163405	0.470541	0.392047	0.466544	0.722686	0.663761	0.010729	-0.013576	-0.118828	-0.138822	-0.168193	0.167002	-0.198041	-0.214436	-0.175595	-0.537794	-0.427606	-0.253997	-0.411156	0.0503416	0.128991	0.0583815	-0.126528	0.0742244	-0.0753647	-0.626458	0.421855	0.702078	0.0406113	-0.0771153	0.0772492	cyan	65.143	6.10137	59.0417	-52.9403
ENSG00000027001		-0.00142939	-0.0664486	0.0555168	-0.0540482	0.00763098	-0.0153195	-0.091198	-0.125081	0.10776	0.199207	0.0816504	0.198065	0.302744	0.0583059	0.0331278	0.185839	-0.288344	0.0221858	-0.0509314	-0.0893681	-0.0473219	-0.319981	-0.09127	0.0199967	0.143723	-0.0849159	-0.0502162	0.120704	-0.079605	-0.127517	0.148633	0.0545141	-0.0798915	grey	23.5283	2.74471	20.7836	-18.0389
ENSG00000027075		-0.0683281	0.0175778	0.0889805	0.0119997	-0.110815	-0.158815	0.00369863	0.0638677	0.044101	-0.123506	0.00172167	-0.0441655	-0.0638838	-0.129225	-0.0127957	-0.19082	-0.300019	0.0663874	-0.071943	0.217128	0.0394112	-0.0549014	-0.0222237	0.101796	0.0113479	0.131929	-0.157353	-0.0046006	-0.167876	0.0740848	-0.073255	0.0521256	-0.145388	grey	31.8455	1.28658	30.5589	-29.2723
ENSG00000027697		0.18204	0.273356	0.341781	0.10522	0.138486	0.0947982	0.169078	0.267294	-0.0426156	0.00945679	-0.0278156	-0.0325203	-0.172649	-0.121977	-0.214783	0.172159	-0.00846753	-0.145151	0.145777	-0.155724	0.186308	-0.31271	0.0830398	0.0134724	-0.141763	0.12346	-0.0918671	-0.293957	0.276944	0.297306	0.386439	-0.037756	0.128474	grey	33.0357	1.47246	31.5632	-30.0908
ENSG00000027847		-0.0302663	-0.539871	0.0712911	0.0800195	0.362355	0.628203	0.365983	-0.0316576	-0.168189	0.315353	-0.105079	0.0742224	-0.0814645	0.722965	0.308436	0.206807	0.083932	-0.326685	-0.347666	-0.57761	-0.694227	0.234726	-0.0453991	-0.362057	-0.00315789	0.0937243	-0.141597	-0.104782	0.0306457	0.1303	0.134728	0.0709554	-0.108454	turquoise	232.032	147.96	84.0719	63.8878
ENSG00000027869		0.331275	-0.0820075	0.60535	0.484894	0.580963	0.689163	0.747768	0.546385	-0.0133434	0.103853	-0.119892	-0.0844498	-0.154316	0.382039	-0.131335	-0.0612817	-0.102921	-0.671176	-0.490132	-0.531333	-0.574231	-0.180876	0.0421308	-0.0605634	-0.142874	0.0508322	-0.0870916	-0.587908	0.432468	0.642393	0.272685	-0.038506	0.06478	cyan	125.389	6.26912	119.12	-112.851
ENSG00000028116		0.00501104	0.51489	-0.222334	-0.102746	-0.375545	-0.596709	-0.346967	0.0268071	0.00993276	-0.29955	-0.0303605	-0.142534	0.0366011	-0.656256	-0.289945	-0.206476	-0.0351048	0.332648	0.328071	0.591848	0.685716	-0.12752	-0.0115076	0.390622	0.09974	-0.11798	0.105552	0.101895	-0.0515842	-0.129513	-0.142879	-0.13764	0.181791	brown	152.054	61.7305	90.3237	-28.5932
ENSG00000028137		0.343792	-0.0799935	0.717263	0.454177	0.619617	0.772587	0.85291	0.627295	0.0762525	0.252327	0.0123416	0.0671732	-0.0177184	0.432343	-0.0634444	0.0542577	-0.126503	-0.706792	-0.423547	-0.670309	-0.574243	-0.312783	0.109107	-0.0583312	-0.135234	-0.0429278	-0.0589713	-0.72853	0.575829	0.759367	0.477791	-0.0434217	0.0816401	cyan	194.714	11.8618	182.852	-170.99
ENSG00000028203		-0.170957	0.481919	-0.214378	-0.243991	-0.581777	-0.746459	-0.419653	-0.0219709	0.184842	-0.444834	0.128084	-0.133411	-0.164489	-0.728665	-0.286283	-0.359124	0.0914518	0.486963	0.370384	0.739336	0.79054	0.0177627	0.166966	0.281494	0.140995	-0.171443	0.228111	0.192385	-0.161853	-0.196485	-0.24666	0.0708104	0.00330049	brown	286.749	102.274	184.475	-82.201
ENSG00000028277		0.416512	0.0536173	0.345292	0.398835	0.560195	0.584191	0.75719	0.60521	0.05683	-0.00781338	-0.126951	-0.135797	-0.124793	0.226692	-0.259185	-0.167215	-0.274059	-0.643496	-0.484816	-0.375691	-0.460812	-0.146841	0.133147	0.0214614	0.00228587	-0.0452205	-0.0502375	-0.660762	0.529204	0.675633	0.167522	-0.103838	0.137833	cyan	95.1527	5.87063	89.2821	-83.4114
ENSG00000028310		-0.357329	-0.689874	-0.0333053	-0.10706	-0.0102328	0.320054	0.209998	-0.138718	-0.224257	0.240934	-0.0350332	0.100486	-0.0744486	0.631478	0.455318	0.169773	0.217243	0.00778749	-0.142963	-0.332452	-0.561427	0.500377	0.0642168	-0.454693	0.0598869	-0.116321	0.0220729	0.114588	-0.262251	-0.0215491	-0.0305725	0.164536	-0.252481	turquoise	141.487	104.024	37.4635	66.5604
ENSG00000028528		0.175051	0.286834	0.214976	0.101812	0.0837093	-0.052809	-0.0439254	0.0667102	0.190675	-0.191638	-0.0137607	-0.125669	-0.0593877	-0.203765	-0.277205	-0.103885	-0.106805	-0.0892902	-0.0946874	0.126456	0.148997	-0.346307	-0.0610958	-0.0514122	-0.138375	0.0262081	0.0229043	-0.0649277	0.14871	0.0570399	0.136184	-0.25117	0.189605	grey	44.2126	1.30133	42.9112	-41.6099
ENSG00000028839		-0.0655241	0.295997	-0.205685	-0.213534	-0.309707	-0.438497	-0.292864	-0.0684032	0.136601	-0.145759	0.0497216	-0.0222283	0.191225	-0.39023	-0.142314	0.073834	-0.172711	0.296138	0.311256	0.309969	0.504181	-0.260117	0.0325536	0.192404	0.0092663	-0.0980078	0.143325	0.148837	-0.115069	-0.165305	0.0447086	0.00140867	0.0668353	brown	80.3491	40.5253	39.8238	0.701497
ENSG00000029153		0.41507	0.44789	0.572137	0.444611	0.326444	0.272962	0.594014	0.717481	0.152118	-0.19212	-0.0731137	-0.20857	-0.165245	-0.187379	-0.476171	-0.240646	-0.251614	-0.507857	-0.232538	-0.147106	0.026328	-0.42849	0.239832	0.186833	-0.139521	0.0160487	0.010857	-0.674395	0.566862	0.683966	0.300957	-0.197903	0.261528	greenyellow	55.4672	6.22579	49.2414	-43.0156
ENSG00000029363		-0.0284591	0.608527	-0.174179	-0.272603	-0.493408	-0.772496	-0.464249	-0.00483841	0.0482744	-0.368793	0.0673775	-0.121824	-0.0440726	-0.817448	-0.279788	-0.207498	0.00600489	0.464948	0.524063	0.717038	0.873809	-0.101191	0.0671729	0.369478	0.158478	-0.0609872	0.155908	0.154099	-0.101496	-0.185725	-0.16026	0.00156278	0.101592	brown	375.037	143.963	231.075	-87.1118
ENSG00000029364		-0.500724	0.0753104	-0.404177	-0.510421	-0.740069	-0.758693	-0.678811	-0.454132	0.0159368	-0.116293	0.12705	0.0879229	0.112125	-0.398276	0.164681	0.180483	0.101098	0.798176	0.63204	0.475938	0.731433	0.01306	-0.127409	0.0181191	0.0864756	-0.11613	0.213707	0.557355	-0.483361	-0.552717	0.0167511	0.076367	-0.0636093	red	196.988	34.5296	162.459	-127.929
ENSG00000029534		0.36843	0.0880375	0.302849	0.100638	0.434389	0.370775	0.283393	0.193251	0.0173456	0.0343954	-0.0984405	-0.0531083	0.119492	0.147242	-0.16245	0.0518377	-0.117055	-0.38233	-0.254317	-0.326617	-0.230937	-0.317741	-0.0492808	0.0347974	-0.100735	0.171608	-0.163949	-0.312832	0.366921	0.251115	0.200911	-0.0857298	0.120049	black	76.849	12.9268	63.9222	-50.9954
ENSG00000029639		-0.0202376	-0.0520608	-0.459166	-0.0193273	-0.0794709	-0.107705	-0.140643	-0.138328	-0.306175	-0.131608	-0.231976	-0.166698	-0.0906121	-0.0476315	0.00833795	-0.0806353	0.227485	0.143764	0.0335951	0.189603	-0.00313087	0.485604	-0.064087	0.043121	0.163118	-0.0494855	0.00166842	0.147206	-0.0967033	-0.193183	-0.356348	-0.0870058	0.0611386	grey	22.6014	1.493	21.1084	-19.6154
ENSG00000029725		-0.38421	0.00735869	-0.376255	-0.454837	-0.545706	-0.5241	-0.427098	-0.288598	-0.115574	-0.147601	0.0250915	0.0243704	-0.136919	-0.265873	0.202172	0.158193	0.313981	0.645064	0.591112	0.30504	0.52912	0.267768	-0.0949745	-0.0806306	0.11094	-0.0700995	0.207157	0.355334	-0.29644	-0.36368	-0.0132319	0.0334309	0.0518422	red	70.2555	13.4813	56.7742	-43.2929
ENSG00000029993		-0.466077	-0.263306	-0.116511	-0.339152	-0.393077	-0.188587	-0.171561	-0.207256	-0.0571986	0.308565	0.161242	0.283285	0.259752	0.143673	0.330759	0.521241	0.110384	0.422874	0.456309	-0.117883	0.200306	-0.00751817	0.108015	-0.272107	-0.0692768	-0.1937	0.216683	0.257849	-0.308818	-0.215573	0.362551	0.134877	-0.0616875	pink	36.5938	1.96268	34.6311	-32.6684
ENSG00000030066		-0.164734	0.0886076	-0.103782	-0.175139	-0.281746	-0.290397	-0.189238	-0.0744942	-0.227502	-0.000132138	-0.0041203	-0.00423601	0.012269	-0.195586	0.121262	0.0860968	0.196373	0.246389	0.404218	0.214864	0.310025	0.15397	-0.0768915	0.00123937	0.0209476	0.00529032	-0.0312657	0.170438	-0.166981	-0.152512	-0.0529096	0.0649798	0.0184155	grey	41.3655	1.31483	40.0507	-38.7359
ENSG00000030110		0.0111044	-0.381649	0.264301	0.155263	0.357617	0.612878	0.469699	0.126305	-0.108114	0.249524	-0.0652404	0.0479307	-0.0942221	0.593303	0.205524	0.254562	0.0591236	-0.348127	-0.229219	-0.606822	-0.536194	0.086736	-0.0955726	-0.335783	-0.129346	-0.145602	0.0256857	-0.260708	0.190163	0.266969	0.356272	0.0962161	-0.0861151	turquoise	176.286	110.964	65.3225	45.6415
ENSG00000030419		-0.123263	0.39325	-0.220486	0.0527434	-0.466036	-0.61371	-0.277305	0.0732497	0.095893	-0.362587	0.0207462	-0.151247	-0.262735	-0.63466	-0.294099	-0.401054	-0.10664	0.359698	0.196374	0.671993	0.593745	0.0792244	-0.0197086	0.147235	0.098918	-0.167353	0.23994	0.125211	-0.146065	-0.0907575	-0.231936	-0.150394	0.0584506	blue	175.301	74.1869	101.114	-26.927
ENSG00000030582		-0.0269126	-0.591355	0.256137	0.120531	0.447541	0.751687	0.421413	-0.0273755	-0.160668	0.547496	-0.05961	0.225468	0.14107	0.847055	0.364442	0.567687	-0.0420454	-0.370339	-0.244558	-0.865466	-0.720401	-0.0804757	-0.0840838	-0.468236	-0.171169	0.0894027	-0.192099	-0.171843	0.104505	0.177641	0.509092	-0.0415472	0.0194281	turquoise	555.841	326.981	228.86	98.1211
ENSG00000031003		0.58681	0.788831	0.0497773	0.0754918	0.209703	-0.179039	-0.00231817	0.340042	0.0347485	-0.365623	-0.147969	-0.255298	-0.0144204	-0.625309	-0.579105	-0.311202	-0.0826632	-0.205747	0.0371084	0.303496	0.447546	-0.329795	0.080851	0.592312	0.192019	0.12187	-0.127809	-0.324191	0.448871	0.208581	-0.0887011	-0.130848	0.267033	purple	83.0454	7.65977	75.3856	-67.7258
ENSG00000031081		0.512865	0.125859	0.513781	0.434739	0.657597	0.673912	0.693973	0.568138	0.0153642	-0.0480267	-0.218268	-0.194461	-0.0864673	0.23503	-0.287634	-0.0519819	-0.106147	-0.683235	-0.450069	-0.516814	-0.437717	-0.291542	0.0229625	0.0601216	-0.102374	0.0351605	-0.0551393	-0.693649	0.682257	0.65292	0.299076	-0.122358	0.169129	yellow	119.248	33.3097	85.9385	-52.6288
ENSG00000031691		0.0257321	0.148378	-0.271993	0.00632431	-0.132009	-0.211465	-0.146011	-0.0220483	-0.154174	-0.00961888	-0.115509	-0.0454998	0.157706	-0.195505	-0.0349871	0.0247444	-0.0598449	0.130645	0.197372	0.153737	0.222843	0.0279338	-0.051578	0.183947	0.183331	-0.113471	0.139535	0.0605618	-0.0259467	-0.110944	-0.0846027	-0.111914	0.0905192	grey	34.9557	1.04167	33.914	-32.8723
ENSG00000031698		0.11024	-0.411288	0.326899	0.0676606	0.487947	0.681901	0.35069	-0.0108629	-0.246884	0.489757	-0.0938969	0.180385	0.21719	0.692403	0.369358	0.576658	0.0581549	-0.370903	-0.0509605	-0.808324	-0.581615	-0.10748	0.0185101	-0.29243	-0.0705782	0.0282486	-0.118883	-0.17023	0.1859	0.138135	0.468059	0.0385199	0.0463456	turquoise	305.265	173.906	131.36	42.5464
ENSG00000031823		-0.150812	-0.727692	0.0676105	0.0427369	0.347369	0.671043	0.298086	-0.199274	-0.254475	0.421295	-0.117435	0.121431	0.0226381	0.885714	0.462448	0.42422	0.115163	-0.266843	-0.275902	-0.696696	-0.786329	0.24917	-0.103029	-0.507302	-0.0672761	0.0271604	-0.108781	0.0475823	-0.107507	-0.0077822	0.202969	0.107604	-0.182169	turquoise	490.827	306.299	184.527	121.772
ENSG00000032219		0.164639	0.35902	-0.144931	0.079289	-0.0642479	-0.197388	0.0304545	0.245542	-0.123316	-0.193983	-0.149358	-0.167963	-0.0954267	-0.362957	-0.227937	-0.0527233	0.0864696	0.0932028	0.260338	0.179581	0.347342	0.0543987	0.076115	0.270366	0.0806791	-0.0965691	0.142524	-0.156966	0.195548	0.116868	-0.022715	-0.0655686	0.153712	grey	39.4846	1.52285	37.9618	-36.4389
ENSG00000032389		-0.426052	-0.476158	-0.122198	-0.178976	-0.22409	0.00468645	-0.0302284	-0.215842	-0.014891	0.353568	0.194003	0.315579	0.120658	0.351912	0.400765	0.359535	-0.0335217	0.226052	0.129189	-0.175765	-0.164399	0.121302	-0.119876	-0.270539	0.00652441	0.0400937	-0.03595	0.256126	-0.419305	-0.144259	0.13392	0.224906	-0.242198	turquoise	73.6419	56.1503	17.4916	38.6587
ENSG00000032444		0.00308158	-0.618174	0.194898	0.139549	0.483033	0.809021	0.510304	0.0345659	-0.206025	0.404667	-0.127578	0.114132	-0.0198934	0.870264	0.337477	0.336819	0.127236	-0.435973	-0.367114	-0.800188	-0.828233	0.186116	0.0139156	-0.426991	-0.0794589	0.0680922	-0.1614	-0.209239	0.135768	0.222776	0.262525	0.106278	-0.107646	turquoise	596.871	349.466	247.405	102.061
ENSG00000032742		-0.140669	0.352826	-0.400545	-0.391888	-0.492705	-0.670613	-0.51729	-0.221931	-0.145818	-0.402287	-0.11027	-0.244475	-0.0972302	-0.574672	-0.128856	-0.223749	0.0741552	0.507076	0.418753	0.67323	0.659083	0.237552	0.113791	0.194167	0.259807	-0.086503	0.174258	0.312899	-0.240611	-0.368911	-0.322762	-0.00744288	0.0846253	blue	140.68	58.5056	82.1748	-23.6691
ENSG00000033011		-0.311817	-0.605864	-0.155751	-0.0514501	0.0202308	0.298606	0.0601938	-0.267432	-0.141215	0.433777	0.0506902	0.265337	0.178683	0.603139	0.462412	0.465952	0.0726614	0.0443852	-0.00398931	-0.450534	-0.418418	0.188134	-0.139297	-0.506825	-0.195308	0.00995892	-0.0990122	0.205709	-0.242039	-0.158194	0.225674	-0.0238899	0.00122796	turquoise	137.765	104.95	32.8148	72.1357
ENSG00000033030		0.238033	0.57491	0.0814956	0.167411	-0.104549	-0.357751	-0.0422243	0.31856	0.169782	-0.445009	-0.0172184	-0.255428	-0.256287	-0.639844	-0.542586	-0.557706	-0.103298	-0.00821708	-0.114572	0.581419	0.402655	-0.0906161	0.099102	0.365173	0.0383407	-0.0120268	0.0768776	-0.174747	0.160848	0.177103	-0.291329	-0.0326979	0.0786802	blue	87.8856	38.9601	48.9254	-9.96531
ENSG00000033050		-0.128189	-0.207909	0.339108	-0.0743708	0.0549995	0.186563	0.0305156	-0.128453	-0.0616447	0.118334	0.0126844	0.0624324	-0.0203702	0.274551	0.181201	0.239268	0.13732	-0.0443096	0.0877268	-0.288434	-0.127652	-0.117471	0.018452	-0.275874	-0.0636392	0.0984955	-0.0678084	0.0460314	-0.0360774	-0.0363829	0.277423	0.0415372	0.0260508	grey	75.976	1.17713	74.7988	-73.6217
ENSG00000033100		-0.220675	-0.574064	0.183932	0.066035	0.179051	0.526103	0.369803	-0.000354381	-0.154927	0.232773	-0.0662462	0.0582306	-0.203086	0.681274	0.291808	0.227083	0.121188	-0.18044	-0.243119	-0.522247	-0.579584	0.284318	-0.00893552	-0.565106	-0.167781	0.0313258	-0.0886143	-0.0916889	-0.0315633	0.158477	0.237951	0.0877818	-0.12627	turquoise	193.759	133.591	60.1682	73.4227
ENSG00000033122		-0.449849	-0.204644	-0.487532	-0.455174	-0.50795	-0.421087	-0.494376	-0.469487	-0.205482	-0.129101	-0.0480428	-0.0434895	-0.0508205	-0.0629074	0.223792	0.0994956	0.359045	0.606604	0.343464	0.32217	0.28374	0.500525	-0.0129992	-0.178	0.103072	-0.139463	0.176086	0.506454	-0.429943	-0.516849	-0.231173	0.273025	-0.186781	red	53.6499	11.7529	41.897	-30.1442
ENSG00000033170		0.270556	0.387659	0.125158	0.167467	0.100807	-0.00182869	0.270944	0.440189	-0.0767434	-0.176978	-0.119717	-0.18537	-0.0825671	-0.295269	-0.289393	-0.254439	-0.0121672	-0.164029	-0.00310017	0.103262	0.196123	-0.0753276	0.215601	0.437581	0.182081	0.0292517	-0.00214538	-0.38407	0.334796	0.363704	0.0335376	-0.0212154	0.0924387	greenyellow	37.4554	2.16123	35.2942	-33.1329
ENSG00000033178		-0.138634	0.529906	-0.0324703	-0.277069	-0.538936	-0.756381	-0.44472	-0.0290957	0.284782	-0.323024	0.183188	-0.0214523	-0.0674645	-0.743363	-0.349377	-0.20233	-0.0680409	0.450867	0.361606	0.675719	0.823363	-0.317925	0.08241	0.185049	0.0323473	-0.0757171	0.15247	0.194881	-0.188353	-0.179251	-0.0252571	-0.0764839	0.113433	brown	320.136	123.311	196.824	-73.5126
ENSG00000033327		0.659568	0.248268	0.421673	0.30855	0.725362	0.666576	0.712151	0.619945	-0.0568418	-0.147678	-0.270335	-0.287121	-0.147844	0.149573	-0.328842	-0.23455	0.0183423	-0.727004	-0.478008	-0.415078	-0.416484	-0.142907	0.238378	0.186394	0.0243797	0.0485945	-0.0802107	-0.785966	0.8362	0.682841	0.168229	-0.0600468	0.149633	black	146.477	23.1146	123.363	-100.248
ENSG00000033627		-0.0487989	-0.0823112	0.391937	-0.085908	0.0322817	0.0546526	-0.0821909	-0.155181	0.179705	0.0799924	0.135706	0.117464	0.181929	0.113034	-0.00318989	0.172406	-0.137837	-0.0278921	-0.0973071	-0.130893	-0.0619882	-0.366342	-0.047877	-0.197617	-0.108201	0.0164434	-0.109466	0.0970836	-0.0738582	-0.113612	0.234674	0.225222	-0.127563	grey	40.4677	1.45657	39.0111	-37.5546
ENSG00000033800		0.545223	0.742468	-0.0707893	0.215813	0.157317	-0.259401	-0.174655	0.196465	0.156519	-0.363717	-0.0623121	-0.244015	-0.018643	-0.657217	-0.584725	-0.441929	-0.220434	-0.1652	-0.109643	0.452116	0.395309	-0.282168	-0.0709333	0.639083	0.0790251	0.164717	-0.118258	-0.175455	0.309381	0.0811872	-0.292123	-0.164952	0.231201	purple	85.6535	6.72893	78.9245	-72.1956
ENSG00000033867		0.250733	0.557302	0.348024	-0.0538368	-0.0120787	-0.253973	-0.0563096	0.218395	0.170886	-0.353447	-0.0267917	-0.209089	-0.120906	-0.493168	-0.435722	-0.244644	-0.205637	-0.0717675	0.0335093	0.303075	0.418566	-0.49565	0.18961	0.177548	-0.0334987	0.132326	-0.0317062	-0.17889	0.194467	0.149336	0.0527947	-0.118512	0.179737	purple	80.9835	5.35254	75.631	-70.2784
ENSG00000034053		-0.0852946	-0.255769	-0.0661749	-0.158733	0.0784115	0.276018	0.242418	0.0755107	-0.241132	0.150182	-0.0662108	0.016468	-0.161971	0.339528	0.299342	0.13283	0.343466	-0.056172	0.108335	-0.286666	-0.233464	0.411265	0.13052	-0.109109	0.0046173	-0.0233924	0.00113911	-0.167168	0.0857497	0.159917	0.0762539	0.124588	-0.0747005	turquoise	97.6182	69.7951	27.8231	41.9721
ENSG00000034152		-0.0457289	-0.342479	0.683192	0.0338222	0.300472	0.562628	0.430487	0.129182	0.0640683	0.408731	0.123925	0.259647	0.084965	0.584151	0.275368	0.407909	-0.0149979	-0.314265	-0.0982196	-0.713953	-0.432785	-0.350784	0.0077977	-0.396656	-0.147641	0.0613064	-0.0935704	-0.243268	0.142108	0.2853	0.649192	0.0428521	0.0363499	yellow	188.617	36.8459	151.771	-114.925
ENSG00000034239		0.496518	0.276922	0.0095022	0.491448	0.392847	0.147115	0.0929826	0.177947	-0.0419272	-0.209246	-0.237599	-0.269806	-0.0618282	-0.172056	-0.371974	-0.320079	-0.203673	-0.382697	-0.367393	0.0835638	-0.162444	-0.0582248	-0.0274387	0.435184	-0.00178133	0.241979	-0.166261	-0.142744	0.188432	0.130079	-0.335979	0.0150489	0.0252221	green	37.531	11.3223	26.2086	-14.8863
ENSG00000034510		-0.0425351	-0.301928	0.277372	-0.070069	0.236535	0.510331	0.479846	0.24593	-0.040391	0.398534	0.0490277	0.22186	0.0992023	0.528012	0.229431	0.513329	0.206011	-0.230324	0.0318759	-0.668718	-0.338263	-0.112352	0.128284	-0.305324	-0.207102	-0.120687	0.0672123	-0.34652	0.255444	0.364361	0.565373	0.0374656	0.033993	yellow	154.11	27.436	126.674	-99.238
ENSG00000034533		0.0112096	-0.0267621	-0.177516	-0.0343906	0.0134106	0.0421915	0.0247194	0.00179024	-0.25918	0.0467633	-0.150663	-0.0595935	-0.000328527	0.0601938	0.0289782	0.0952799	0.0421376	0.0080245	0.0618575	-0.0265892	-0.00337365	0.209754	-0.0140177	-0.149628	0.0519282	-0.0259799	-0.0243399	0.00601544	0.0523021	-0.0258398	-0.0121495	-0.145528	0.169969	grey	24.6159	0.936522	23.6794	-22.7429
ENSG00000034677		-0.0034724	0.231265	0.315663	-0.163171	-0.104493	-0.0650788	0.150493	0.27788	-0.126964	-0.0374488	-0.0256582	-0.0400318	-0.0308341	-0.150087	-0.0177008	0.11099	0.0646506	0.0561797	0.354471	-0.0600324	0.320442	-0.126875	0.155503	0.11627	0.0797538	-0.0676678	0.0478362	-0.2727	0.191645	0.252334	0.312854	0.0893737	0.0542209	grey	32.8805	1.76354	31.117	-29.3534
ENSG00000034693		0.216402	0.412964	-0.0900652	0.1564	-0.00326922	-0.223301	-0.228445	-0.00582873	-0.141525	-0.09278	-0.121228	-0.105782	0.0498618	-0.39033	-0.325525	0.00193963	-0.234209	0.0383832	0.120468	0.25781	0.362508	-0.203466	-0.0812602	0.296279	0.069242	0.0345635	-0.0513093	0.0632582	0.0480119	-0.125956	-0.0523061	-0.1507	0.154552	brown	56.8872	26.8382	30.0491	-3.21089
ENSG00000034713		-0.0432684	0.329494	-0.047689	-0.0921273	-0.263281	-0.383477	-0.28526	-0.049233	0.318023	-0.0197687	0.275443	0.154007	0.227379	-0.395091	-0.160851	0.13246	-0.0583052	0.252742	0.330902	0.204318	0.519374	-0.386231	-0.122961	0.202673	-0.113782	-0.0522754	0.134921	0.0966999	-0.0386149	-0.123212	0.173374	0.0378903	0.0704342	brown	82.6081	43.5589	39.0492	4.50967
ENSG00000034971		0.486852	0.199263	0.400266	0.11248	0.533038	0.459184	0.344851	0.300088	-0.120996	0.0366011	-0.231444	-0.140452	0.123956	0.131952	-0.202429	0.0321302	-0.196885	-0.50958	-0.257442	-0.382146	-0.241639	-0.338729	0.238001	0.0927989	-0.0189769	0.147192	-0.22659	-0.466225	0.558613	0.339112	0.206204	-0.128025	0.231444	black	86.4474	14.984	71.4634	-56.4793
ENSG00000035115		-0.311519	0.088025	-0.504119	-0.266971	-0.521244	-0.561694	-0.440784	-0.256221	0.0724092	-0.29996	0.101367	-0.0710404	-0.247282	-0.372436	0.0372077	-0.208148	0.338553	0.530315	0.325203	0.552996	0.457046	0.417918	-0.0575073	-0.0277635	-0.0702931	-0.15547	0.257322	0.345621	-0.29358	-0.330654	-0.334811	0.0429986	-0.080798	blue	94.3428	35.9019	58.4409	-22.539
ENSG00000035141		-0.640565	-0.061412	-0.44877	-0.534839	-0.829184	-0.755551	-0.520494	-0.338438	0.0449048	-0.0895043	0.246536	0.136721	-0.0302207	-0.341648	0.260214	0.0609636	0.199821	0.789992	0.637814	0.543777	0.630201	0.262271	0.0805633	-0.171418	0.0312445	-0.191955	0.260612	0.490786	-0.54522	-0.43125	-0.0953737	0.0618771	-0.0836225	red	156.319	27.8729	128.446	-100.573
ENSG00000035403		0.845058	0.395626	0.554473	0.362024	0.866941	0.596062	0.400014	0.364224	0.0184634	-0.0727764	-0.239544	-0.207205	0.0455013	0.0495327	-0.411221	-0.12081	-0.21895	-0.774646	-0.48642	-0.404913	-0.346854	-0.543326	0.0309979	0.309219	-0.00887032	0.268481	-0.309391	-0.552919	0.713133	0.423134	0.160806	-0.156449	0.249495	green	215.898	71.4419	144.457	-73.0147
ENSG00000035499		-0.3802	-0.100442	-0.169981	-0.234758	-0.418066	-0.282844	-0.0768018	-0.0160684	0.0135877	0.133556	0.172735	0.167726	0.17505	-0.0501502	0.218307	0.210937	-0.0148069	0.352808	0.386685	0.105991	0.270503	0.0691187	0.147313	-0.0204177	0.0480165	-0.334332	0.288149	0.12967	-0.258262	-0.0640873	0.14551	0.152812	-0.177145	red	34.1773	5.32661	28.8507	-23.524
ENSG00000035664		0.00803781	-0.0663454	0.310352	0.270406	0.128372	0.272777	0.373386	0.292923	0.115552	-0.0285133	0.0339371	-0.0323612	-0.266124	0.13617	-0.0827359	-0.057685	0.0951336	-0.21458	-0.165189	-0.213367	-0.190301	0.00852049	0.0884187	-0.281004	-0.228416	-0.013079	0.0859464	-0.28999	0.22461	0.344001	0.176762	-0.010064	0.0148582	grey	42.7485	1.17599	41.5725	-40.3965
ENSG00000035681		-0.370272	-0.0378805	-0.401654	-0.547913	-0.526232	-0.510068	-0.410574	-0.30423	-0.261562	-0.0875588	-0.070064	-0.00887392	-0.0136678	-0.212569	0.241216	0.0870793	0.144398	0.589578	0.520281	0.349746	0.440414	0.310225	0.150101	-0.0123563	0.232136	-0.0699041	-0.00427797	0.33772	-0.356279	-0.35626	-0.131882	0.035815	-0.072137	red	69.1148	11.6789	57.4359	-45.757
ENSG00000035687		-0.191873	0.392702	-0.300607	-0.257837	-0.54684	-0.689513	-0.421838	-0.0728912	0.0594608	-0.371335	0.023509	-0.157768	-0.0194853	-0.619432	-0.183211	-0.075987	-0.0101667	0.521816	0.47331	0.595874	0.757142	-0.0263629	0.00559502	0.152324	0.0337082	-0.154669	0.164663	0.212407	-0.155139	-0.230982	-0.0840212	0.0142141	0.0536055	brown	186.3	75.1304	111.17	-36.0393
ENSG00000035720		0.0332731	0.104672	0.19448	0.00418527	-0.0195751	-0.0571752	0.051102	0.107802	0.115263	0.142986	0.141343	0.184167	0.186623	-0.0980325	-0.0167541	0.0876964	-0.258988	-0.00906486	0.109737	-0.053466	0.124963	-0.328104	0.0377025	0.12109	0.0852171	-0.104355	-0.0215982	-0.0977118	0.056756	0.0904644	0.185173	-0.0997949	0.0325465	grey	30.3909	0.950154	29.4407	-28.4906
ENSG00000035862		0.87021	0.48209	0.476944	0.495971	0.845165	0.619043	0.552637	0.568013	0.0140812	-0.15111	-0.250127	-0.285642	-0.074819	-0.0341001	-0.492495	-0.250705	-0.109952	-0.807847	-0.486837	-0.356456	-0.296415	-0.387428	0.0424396	0.37362	-0.0150849	0.138979	-0.126171	-0.735253	0.908541	0.592034	0.124275	-0.166372	0.283269	green	216.008	72.4447	143.563	-71.1183
ENSG00000035928		-0.0386291	0.285432	-0.176866	-0.180128	-0.286687	-0.406076	-0.261607	-0.0104033	-0.0531007	-0.0436034	-0.0241248	-0.00409281	0.177992	-0.377287	-0.0329391	0.200126	-0.184707	0.324404	0.478515	0.225697	0.516755	-0.167258	0.00328942	0.245435	-0.000650065	-0.103278	0.11389	0.0875305	-0.0477644	-0.13013	0.148359	-0.0494657	0.100665	brown	74.2133	39.1482	35.0651	4.08311
ENSG00000036054		0.0601102	0.641279	-0.115305	-0.126237	-0.360284	-0.592782	-0.304043	0.118738	0.154691	-0.284877	0.100447	-0.0811637	0.0395862	-0.721788	-0.339571	-0.133198	-0.0823404	0.293529	0.427813	0.526828	0.79999	-0.261626	-0.0746178	0.342578	0.0234853	-0.156701	0.143032	-0.0107848	0.0791232	-0.0370764	0.0363519	-0.120058	0.180852	brown	220.554	96.9842	123.57	-26.5855
ENSG00000036257		-0.286494	0.3239	-0.150631	-0.409374	-0.583188	-0.660262	-0.435995	-0.134144	-0.0276717	-0.0560051	0.113664	0.0899044	0.111782	-0.504137	-0.00545865	0.244786	0.0442468	0.588406	0.736715	0.383701	0.824237	-0.186797	0.0532824	0.0908953	0.0661518	-0.162248	0.23193	0.242606	-0.216955	-0.263215	0.242263	-0.0320314	0.126444	brown	172.77	81.3026	91.4678	-10.1652
ENSG00000036448		0.377367	0.0678753	0.332967	-0.0405858	0.421943	0.353798	0.257865	0.173703	-0.0282789	0.00161743	-0.163334	-0.0858484	0.0811628	0.162981	-0.0681183	0.042379	-0.0435071	-0.348647	-0.226694	-0.3296	-0.265655	-0.294014	0.0514402	0.0684757	0.144245	0.0219437	-0.0943375	-0.289204	0.36119	0.221261	0.17618	-0.169238	0.146541	black	60.1375	9.72563	50.4119	-40.6863
ENSG00000036530		0.267005	0.00441451	-0.133727	-0.0462573	0.276511	0.20292	0.0892793	0.0314989	-0.215613	-0.117102	-0.248486	-0.198835	0.000801934	0.0814491	-0.097038	-0.101124	0.209198	-0.17574	-0.215843	-0.067783	-0.228935	0.250779	0.076305	0.163254	0.211366	0.146201	-0.13347	-0.0942696	0.204958	0.0125579	-0.251581	0.180072	-0.123677	grey	42.95	1.44014	41.5099	-40.0698
ENSG00000036549		-0.223354	0.433914	-0.418461	-0.348266	-0.64786	-0.813289	-0.51475	-0.121877	-0.000188853	-0.403782	0.0133473	-0.158249	-0.117082	-0.716839	-0.130157	-0.247773	0.185144	0.616208	0.541326	0.753985	0.830783	0.163768	0.00436996	0.285741	0.200024	-0.202005	0.289634	0.293245	-0.247916	-0.315224	-0.253287	-0.00876907	0.0613966	brown	357.508	125.764	231.744	-105.98
ENSG00000036672		0.417802	-0.0559465	0.497545	0.263813	0.642897	0.626022	0.385108	0.179127	-0.165598	0.187567	-0.191008	-0.0383415	0.0310249	0.363882	-0.087188	0.097506	-0.115218	-0.568835	-0.393412	-0.513141	-0.504502	-0.267714	0.00413252	0.0245516	0.0904494	0.179753	-0.232738	-0.340015	0.388787	0.281647	0.247852	-0.0369913	0.112916	yellow	130.49	34.6803	95.8099	-61.1296
ENSG00000037042		0.442959	-0.141468	0.176691	0.403271	0.681206	0.705037	0.429606	0.18016	-0.290054	0.0605745	-0.325746	-0.191397	-0.15479	0.425526	-0.0847197	-0.0751563	0.127204	-0.58599	-0.509879	-0.468939	-0.643096	0.204314	-0.03085	0.0139708	0.0726561	0.170155	-0.210648	-0.331813	0.409117	0.269648	-0.0729649	0.0240819	-0.00579709	yellow	167.352	45.5213	121.831	-76.3099
ENSG00000037241		-0.22557	-0.35373	-0.00868497	-0.26867	-0.0262405	0.180342	0.0385675	-0.142802	-0.340519	0.36527	-0.0824954	0.15373	0.168134	0.400394	0.445717	0.658488	0.200259	0.155718	0.392423	-0.486101	-0.0887713	0.0215139	0.0122953	-0.289365	-0.0174654	-0.110708	0.084736	0.0568888	-0.0546124	-0.076646	0.473822	0.0463516	0.0333276	pink	101.028	6.09014	94.9382	-88.848
ENSG00000037280		0.192875	-0.358867	0.2373	0.29337	0.519641	0.694423	0.450622	0.134918	-0.155123	0.245351	-0.188876	0.00160202	0.042899	0.586829	0.0988713	0.2037	0.0139997	-0.449241	-0.380654	-0.636536	-0.663664	0.0295354	0.0053125	-0.147804	0.023812	0.0461348	-0.106293	-0.278038	0.277927	0.2531	0.19045	0.0833604	-0.103908	yellow	186.401	41.2396	145.162	-103.922
ENSG00000037474		-0.477937	-0.260394	-0.0553601	-0.470104	-0.411464	-0.260072	-0.24947	-0.288329	-0.135249	0.181651	0.14698	0.202139	0.0263911	0.0951092	0.335878	0.418152	0.192342	0.440903	0.467869	0.0136062	0.223247	0.0838451	0.0649346	-0.340767	-0.0116014	-0.0708514	0.049666	0.31359	-0.383928	-0.275589	0.255401	0.119681	-0.098972	red	35.2713	5.44169	29.8296	-24.3879
ENSG00000037637		-0.277212	0.0688639	-0.333054	-0.27514	-0.449524	-0.566657	-0.579079	-0.410477	0.223867	-0.228217	0.177363	0.0107818	-0.10599	-0.343849	-0.0504971	-0.217644	0.0222051	0.456479	0.112686	0.581107	0.365103	0.113599	-0.0428451	0.0465452	0.00533049	0.00274104	0.0616127	0.465183	-0.450061	-0.462365	-0.366894	0.0895911	-0.166525	blue	87.0288	38.0594	48.9694	-10.9101
ENSG00000037749		-0.0328322	0.390898	0.0113598	-0.15467	-0.294466	-0.404842	-0.15622	0.120235	0.139345	-0.188607	0.155635	-0.00290002	0.0673057	-0.475961	-0.197165	-0.0370828	0.0487115	0.245248	0.357559	0.32239	0.568789	-0.215391	0.036915	0.146703	-0.0342308	-0.1307	0.129069	-0.0253067	0.0662312	0.032268	0.0620188	0.049578	0.0076921	brown	94.2926	47.8744	46.4181	1.45633
ENSG00000037757		-0.277165	-0.421057	-0.063769	-0.0526003	-0.0677854	0.155657	0.104356	-0.0914785	-0.0744828	0.156411	0.00446607	0.0774864	-0.0290335	0.389792	0.261857	0.105496	-0.014141	0.0222787	-0.108894	-0.174132	-0.319122	0.180127	0.132422	-0.295249	0.0193266	-0.065222	0.110026	0.0956615	-0.20357	-0.0482971	0.0108198	0.0456692	-0.161616	turquoise	86.8787	67.9943	18.8844	49.1099
ENSG00000037897		-0.510204	-0.470842	0.101283	-0.265566	-0.2768	0.0190029	-0.0183794	-0.206716	0.0952947	0.261678	0.269651	0.29008	-0.00203865	0.37174	0.442592	0.349818	0.0935023	0.266848	0.200069	-0.222367	-0.0897557	0.0277278	0.0377006	-0.50687	-0.0371602	-0.16114	0.129802	0.214475	-0.307662	-0.126197	0.319555	0.17532	-0.177147	turquoise	66.3876	48.6166	17.771	30.8456
ENSG00000038002		-0.204732	0.109587	-0.430408	-0.270418	-0.39108	-0.488643	-0.473788	-0.315378	-0.0433304	-0.0141707	0.0499034	0.0702768	0.151998	-0.306559	0.0294429	0.128701	-0.0883883	0.438587	0.365812	0.368521	0.455627	0.00653675	-0.0714887	0.041099	0.0597412	-0.0363962	0.0304443	0.385539	-0.336825	-0.390659	-0.11131	-0.0593784	0.108277	brown	80.53	36.5293	44.0007	-7.47136
ENSG00000038210		-0.31221	0.339575	-0.260875	-0.246707	-0.647781	-0.752473	-0.455015	-0.109323	0.158247	-0.240235	0.171525	0.00545632	-0.0776097	-0.617163	-0.129135	-0.111966	-0.0853138	0.565938	0.464206	0.631863	0.781739	-0.101972	-0.0818475	0.105495	-0.0524497	-0.0312914	0.182546	0.277296	-0.299879	-0.24383	-0.0205177	-0.0340293	0.0234518	brown	241.634	95.6825	145.952	-50.2692
ENSG00000038219		0.0475517	0.111854	-0.088444	-0.062584	-0.0434701	-0.0836441	0.00816226	0.0823441	-0.380121	0.010223	-0.24117	-0.097526	0.0310462	-0.0971835	0.0535887	0.200812	0.0236989	0.101962	0.363708	-0.0203388	0.194369	0.117268	0.0248031	0.0885433	0.136004	-0.0794496	0.020446	-0.0580787	0.0707106	0.0255606	0.120708	-0.163695	0.167916	grey	23.8678	1.31116	22.5566	-21.2455
ENSG00000038274		0.492197	0.635669	0.103768	0.504196	0.227313	-0.0522493	0.152683	0.436949	0.123462	-0.129866	-0.00384805	-0.119947	0.125238	-0.492309	-0.448219	-0.19664	-0.370721	-0.309755	-0.0179905	0.182435	0.289865	-0.429108	-0.0448428	0.574267	-0.0746836	-0.00137636	0.0125242	-0.372377	0.402888	0.343281	-0.0116043	-0.110752	0.186385	purple	51.2782	4.49868	46.7795	-42.2808
ENSG00000038295		0.525798	0.332058	0.217591	0.334143	0.435778	0.233246	0.260382	0.330085	0.146933	-0.184129	-0.146297	-0.219155	0.093449	-0.128663	-0.400062	-0.186564	-0.213932	-0.431048	-0.346195	-0.0912213	-0.128662	-0.355156	0.0925821	0.292658	-0.0747493	0.143906	-0.0718021	-0.344679	0.421008	0.297241	-0.018947	-0.165314	0.0595575	green	47.2066	14.3806	32.826	-18.4453
ENSG00000038358		-0.0694834	-0.638945	0.255383	0.121198	0.422247	0.734244	0.405417	-0.0632318	-0.185732	0.448322	-0.077592	0.16791	0.0427848	0.866971	0.412686	0.483568	0.126809	-0.349212	-0.237284	-0.804816	-0.756339	0.071138	-0.0640383	-0.502162	-0.165934	0.0575551	-0.105119	-0.0977966	0.0292496	0.138229	0.38136	0.0557524	-0.0776266	turquoise	537.674	323.61	214.064	109.546
ENSG00000038382		-0.113959	-0.508057	0.250571	-0.112294	0.249724	0.473334	0.186995	-0.173389	-0.195017	0.273042	-0.113785	0.0843674	0.0562264	0.648903	0.335761	0.405662	0.107258	-0.161893	-0.14803	-0.559496	-0.537451	-0.00901653	-0.066235	-0.370743	-0.0870159	0.121233	-0.160459	0.0269097	-0.0809544	-0.00850607	0.26865	0.132335	-0.13245	turquoise	194.017	135.64	58.3767	77.2637
ENSG00000038427		0.366193	0.335576	0.267515	0.0158753	0.283351	0.276328	0.444255	0.493956	-0.00475501	-0.0795343	-0.111221	-0.123576	-0.0216546	-0.070327	-0.200115	0.0133017	0.134557	-0.314754	0.041901	-0.251953	0.0695957	-0.218759	0.170287	0.153571	0.086071	-0.186572	0.198188	-0.595888	0.703245	0.480743	0.351545	-0.127281	0.266856	greenyellow	48.9368	3.30967	45.6271	-42.3174
ENSG00000038532		0.124772	-0.451323	0.277382	0.219718	0.527858	0.729434	0.4493	0.0479248	-0.171806	0.10181	-0.27588	-0.125781	-0.193025	0.694039	0.0569657	0.125693	0.0106409	-0.469702	-0.539146	-0.608206	-0.76597	0.104867	-0.0256515	-0.365845	-0.142611	0.183006	-0.23006	-0.205278	0.146891	0.226449	0.169452	0.0433893	-0.0656437	turquoise	268.536	154.868	113.668	41.1994
ENSG00000038945		0.150963	0.388066	0.288423	-0.0605724	-0.0229536	-0.046096	0.276689	0.459526	0.172724	-0.0722804	0.103683	0.0195104	0.0475215	-0.299351	-0.228815	-0.0499715	-0.0688349	-0.0809048	0.171042	0.00398041	0.328491	-0.353388	0.230772	0.155816	0.104399	-0.155738	0.160772	-0.454865	0.473189	0.412679	0.340831	-0.0508898	0.200362	brown	43.0239	16.3396	26.6843	-10.3447
ENSG00000039068		-0.580949	-0.365367	-0.266757	-0.296763	-0.491898	-0.324771	-0.483443	-0.54836	-0.0561108	0.282524	0.165101	0.289066	0.165896	0.150109	0.385878	0.589281	0.129264	0.583395	0.458012	-0.0173072	0.230727	0.0198455	-0.220748	-0.422095	-0.189527	-0.0382965	0.102642	0.613768	-0.608015	-0.537247	0.238938	0.114874	-0.0827435	red	45.8709	9.44436	36.4265	-26.9822
ENSG00000039123		0.186008	0.361721	-0.0869212	0.0354532	-0.027879	-0.214129	-0.117468	0.0903829	-0.16095	-0.119771	-0.129231	-0.143998	0.047	-0.340659	-0.192522	-0.0205026	-0.0551906	0.023335	0.19361	0.24373	0.310439	-0.0967173	0.0200467	0.27129	0.0385574	0.159295	-0.0790458	0.00172226	0.0412962	-0.0196379	-0.125864	-0.0164168	0.0639834	grey	47.2094	1.42731	45.7821	-44.3548
ENSG00000039139		-0.424589	-0.213371	-0.249568	-0.391353	-0.467958	-0.42637	-0.428438	-0.405958	-0.016442	0.0969477	0.129184	0.187466	0.195081	-0.0509199	0.295624	0.213006	0.0644312	0.521639	0.330552	0.226414	0.229997	0.0679538	-0.116131	-0.060724	0.0697912	-0.033093	0.090823	0.499508	-0.488912	-0.443677	-0.092484	0.252593	-0.218271	red	39.7995	8.6229	31.1766	-22.5537
ENSG00000039319		-0.190324	0.402864	-0.267637	-0.358251	-0.560407	-0.729315	-0.53018	-0.180154	-0.065911	-0.318301	-0.0151338	-0.119407	-0.0803927	-0.64583	-0.168536	-0.142499	0.148891	0.578818	0.493717	0.633761	0.78003	0.0395496	0.0464969	0.272002	0.227554	-0.134744	0.156783	0.292269	-0.206838	-0.338631	-0.179822	0.0775122	-0.0505718	brown	212.146	84.116	128.03	-43.9137
ENSG00000039523		0.255323	0.0411904	0.189567	0.0820265	0.346569	0.336662	0.232797	0.101065	-0.111048	-0.190872	-0.242181	-0.288518	-0.0320014	0.138296	-0.151786	-0.201571	0.0126225	-0.338236	-0.331348	-0.137464	-0.260488	0.00742837	0.169147	-0.0514435	0.131407	0.146716	-0.0839256	-0.24652	0.318703	0.157707	-0.0402195	-0.0693635	0.17458	yellow	64.7238	17.3139	47.41	-30.0961
ENSG00000039560		0.229048	0.369193	0.119177	-0.201904	0.0730942	-0.0265238	0.0582453	0.17963	-0.0488339	-0.194236	-0.124919	-0.171234	-0.0105096	-0.230632	-0.261732	0.00651084	0.114949	-0.0397785	0.179518	-0.0168478	0.29903	-0.159614	0.20595	0.045468	0.177661	-0.0496135	0.0990811	-0.258879	0.400441	0.131264	0.202103	-0.0645688	0.225167	grey	40.0767	1.61284	38.4638	-36.851
ENSG00000039650		-0.298141	-0.695927	-0.0253123	-0.141767	0.107786	0.428558	0.151619	-0.264077	-0.114675	0.238052	0.00185146	0.126954	-0.239204	0.712952	0.442862	0.201733	0.301488	-0.0280701	-0.194667	-0.445254	-0.601084	0.48457	-0.0548126	-0.566997	-0.0400916	0.074651	-0.113222	0.146384	-0.211331	-0.0949704	0.0753049	0.165164	-0.216602	turquoise	187.914	131.937	55.9765	75.9608
ENSG00000040199		0.188048	0.3461	0.227236	-0.0946847	0.0673074	-0.0220545	0.1237	0.24345	0.17036	-0.181046	0.0666465	-0.0678538	-0.0942888	-0.229878	-0.307434	-0.112849	0.0609212	-0.122434	0.0240572	0.0518973	0.220452	-0.224922	0.167254	0.0892604	-0.0694911	-0.0359913	0.120031	-0.259154	0.268833	0.218593	0.0882623	0.0678734	0.0855604	grey	38.0351	1.19432	36.8407	-35.6464
ENSG00000040275		-0.376396	0.0999902	-0.465551	-0.504823	-0.606938	-0.588193	-0.372884	-0.181374	-0.149106	-0.107475	0.0565002	0.0289868	0.0104562	-0.350777	0.156783	0.0233529	0.314491	0.599963	0.595626	0.451523	0.583728	0.373011	0.0821563	0.0909399	0.205153	-0.235401	0.286349	0.26067	-0.255166	-0.292135	-0.145405	0.0871263	-0.0701853	brown	87.7056	36.1892	51.5164	-15.3273
ENSG00000040341		-0.25692	0.383385	-0.373288	-0.385946	-0.648891	-0.761656	-0.435116	-0.0777598	0.0857322	-0.325339	0.0843108	-0.0673558	0.0365017	-0.644704	-0.173557	-0.200871	-0.037537	0.563547	0.455771	0.679239	0.78019	0.0459084	0.182042	0.237631	0.152248	-0.222259	0.233192	0.223299	-0.203384	-0.244614	-0.201591	0.0108753	0.0417205	brown	284.812	108.379	176.434	-68.0549
ENSG00000040487		-0.129519	-0.5706	0.0832946	-0.0283727	0.258171	0.560607	0.304997	-0.0905206	-0.205031	0.312556	-0.104539	0.0984358	-0.0223032	0.705197	0.365231	0.321326	0.171461	-0.182471	-0.191785	-0.595892	-0.584365	0.216766	-0.0331343	-0.397336	-0.107414	0.0115442	-0.0812335	-0.0424051	-0.00181669	0.0664569	0.261107	0.106116	-0.14386	turquoise	217.798	148.214	69.5837	78.6308
ENSG00000040531		-0.180427	-0.401525	0.151861	0.0786187	0.0959244	0.344431	0.220345	-0.0232506	-0.0954406	0.183945	-0.10676	0.041927	-0.0272598	0.469368	0.14989	0.259616	0.0146944	-0.0889824	-0.165707	-0.425588	-0.352994	0.00337623	0.0515789	-0.360912	-0.111771	0.153753	-0.179973	-0.0137964	-0.0580934	0.0661989	0.267809	0.0237404	-0.0359631	turquoise	119.487	88.0648	31.4217	56.6431
ENSG00000040633		-0.0941374	-0.568775	0.314595	0.115191	0.331102	0.583812	0.300254	-0.0809384	-0.123648	0.561199	0.0197122	0.323418	0.143652	0.729192	0.365145	0.569148	0.000541286	-0.240149	-0.153525	-0.740792	-0.608852	-0.138603	-0.082812	-0.451931	-0.182463	0.0212421	-0.0874361	-0.0250049	-0.0313448	0.0742854	0.458167	-0.0587755	-0.00396662	turquoise	257.129	162.455	94.674	67.7811
ENSG00000040731		0.0844682	0.11181	-0.183194	-0.188775	-0.02444	-0.0786756	-0.0409577	0.0275557	-0.0974475	-0.121088	-0.12439	-0.0988322	-0.128561	-0.0828215	-0.0320493	0.0152551	0.18515	0.110462	0.164967	0.0441892	0.141554	0.182433	0.0248329	-0.0364979	0.00222046	-0.109831	0.192034	-0.0415073	0.118529	-0.00267815	0.0330461	-0.124593	0.130618	grey	25.8727	1.02502	24.8476	-23.8226
ENSG00000040933		0.306901	0.171218	0.233843	0.20462	0.334885	0.38562	0.631619	0.617011	-0.00622804	-0.170649	-0.151888	-0.247093	-0.198509	0.05018	-0.281137	-0.262922	0.0327702	-0.459321	-0.295741	-0.181431	-0.210859	0.027541	0.338245	0.0795417	-0.0937692	-0.00178378	-0.000303445	-0.661025	0.558979	0.633888	0.0617216	-0.0421379	0.104294	cyan	53.6519	4.44985	49.202	-44.7522
ENSG00000041353		-0.365001	0.182916	-0.434833	-0.319139	-0.665637	-0.773036	-0.624799	-0.332404	0.117917	-0.162352	0.172033	0.0718514	0.208258	-0.519416	0.0220882	-0.0181557	-0.105199	0.680486	0.452348	0.625936	0.685227	-0.0321814	-0.169047	0.129834	-0.0106447	-0.155144	0.245623	0.506997	-0.428873	-0.472923	-0.17631	0.118273	-0.104275	red	210.673	28.2489	182.424	-154.175
ENSG00000041357		-0.311185	-0.0950583	-0.185781	-0.325852	-0.349515	-0.313078	-0.286127	-0.2296	0.0064886	0.293307	0.2145	0.349854	0.311435	-0.0461392	0.264198	0.576952	-0.0111692	0.439248	0.562713	-0.0195741	0.343536	-0.16855	-0.151009	-0.121674	-0.131652	-0.243557	0.15309	0.277106	-0.252068	-0.261737	0.33061	0.045667	-0.0397677	salmon	39.2631	2.06077	37.2023	-35.1416
ENSG00000041515		-0.00302234	0.055508	-0.0116257	-0.0406006	-0.0407508	-0.0425927	0.0753798	0.12781	-0.02644	-0.0221699	0.0306686	-0.00818967	0.138464	-0.0683331	-0.0179023	-0.047841	0.0208358	0.0142641	0.0589763	0.0563253	0.06821	0.0502895	0.0702109	0.154111	-0.0248393	-0.0404855	0.0537664	-0.066001	0.0211607	0.105182	-0.00119041	0.0363217	-0.0944315	grey	24.9426	0.828386	24.1142	-23.2858
ENSG00000041802		-0.268569	-0.254578	0.341907	0.0727246	-0.0804867	0.119068	0.105966	-0.00170291	0.00355264	0.24045	0.151254	0.203057	-0.0461871	0.249431	0.13957	0.266566	0.0556556	0.0286484	0.0561299	-0.245646	-0.088418	-0.103664	-0.0508233	-0.353337	-0.16044	-0.0590369	0.0565469	0.0427178	-0.149881	0.0588305	0.377755	0.0343609	0.00818644	grey	54.0757	1.19879	52.8769	-51.6782
ENSG00000041880		0.304319	-0.165653	0.183083	0.489536	0.544489	0.615145	0.47472	0.258018	-0.263537	0.10132	-0.292724	-0.171549	-0.10313	0.402993	-0.0499932	-0.0224485	-0.138791	-0.543161	-0.429481	-0.438991	-0.573761	0.0920486	-0.0951191	-0.0832746	0.00631719	0.170668	-0.155366	-0.32634	0.271742	0.344122	0.000412241	-0.14781	0.0907343	yellow	126.212	32.6202	93.592	-60.9718
ENSG00000041982		0.545478	0.0568633	0.549714	0.496845	0.754164	0.676016	0.471682	0.288836	0.0576661	0.0832253	-0.147117	-0.0871012	0.00414998	0.311345	-0.203344	0.0610841	-0.0944807	-0.695007	-0.47144	-0.562071	-0.511303	-0.439438	-0.200012	0.0582424	-0.247383	0.229157	-0.221255	-0.413877	0.454906	0.402255	0.300784	-0.123222	0.110419	black	152.927	24.363	128.564	-104.201
ENSG00000041988		0.0247588	-0.508007	0.0963133	0.106401	0.393075	0.645254	0.39804	0.0252157	-0.280927	0.263291	-0.227202	-0.0147693	-0.0231822	0.690943	0.289781	0.249933	0.200929	-0.331219	-0.280097	-0.629473	-0.682069	0.25998	0.0315361	-0.306227	-0.0295613	0.0816083	-0.104106	-0.135627	0.118969	0.136942	0.146579	0.0468557	-0.0538645	turquoise	241.608	151.785	89.8227	61.9627
ENSG00000042062		0.477887	-0.155072	0.341538	0.378356	0.734649	0.761232	0.57864	0.307366	-0.125047	0.0938411	-0.266635	-0.134885	-0.0747267	0.474107	-0.0217429	-0.0153459	-0.0529502	-0.661066	-0.515218	-0.58874	-0.700732	-0.0570529	-0.061754	0.0318265	-0.081148	0.124323	-0.221903	-0.45393	0.45849	0.419034	0.100387	-0.036013	-0.0270289	yellow	193.882	52.3605	141.522	-89.1611
ENSG00000042088		-0.444459	-0.280941	-0.44961	-0.308964	-0.448927	-0.302626	-0.254102	-0.292738	-0.211953	-0.0242932	-0.0437781	-0.00856016	-0.0725378	0.0356513	0.282147	0.0801116	0.265942	0.449202	0.280225	0.2375	0.129022	0.51422	0.0562859	-0.170221	0.123935	-0.108557	0.111934	0.362113	-0.418128	-0.33798	-0.206667	0.204197	-0.218036	red	31.5764	5.53937	26.037	-20.4977
ENSG00000042286		0.35577	-0.19258	0.143085	0.280071	0.611013	0.688469	0.467441	0.184748	-0.17494	0.0570151	-0.298974	-0.18977	0.00732378	0.489631	-0.0591553	-0.0187891	0.0522116	-0.581855	-0.547726	-0.520812	-0.659855	0.0583789	0.0930336	-0.0516047	-0.0276636	0.154265	-0.211688	-0.344867	0.369474	0.286745	0.0317318	-0.0240168	0.0741429	yellow	165.773	41.6642	124.109	-82.4443
ENSG00000042317		0.100907	0.370376	-0.410887	-0.163567	-0.235983	-0.478256	-0.377208	-0.102467	-0.0816146	-0.360725	-0.127577	-0.227249	-0.0235783	-0.528836	-0.225433	-0.377634	0.0637874	0.240436	0.128633	0.608035	0.405753	0.262356	0.148106	0.409908	0.29758	0.0414199	0.0508794	0.176209	-0.0696714	-0.234	-0.527492	0.0107207	-0.0546617	blue	90.9975	41.2675	49.73	-8.46245
ENSG00000042429		-0.160948	0.39972	-0.313069	-0.235419	-0.535629	-0.748668	-0.498803	-0.136586	0.280199	-0.483493	0.159011	-0.144696	-0.197494	-0.691993	-0.277567	-0.512493	0.079289	0.434569	0.163241	0.865361	0.625094	0.121957	0.145581	0.207251	0.0727884	-0.0300206	0.133203	0.291855	-0.283159	-0.280907	-0.487549	-0.0110575	-0.0148155	blue	275.485	137.306	138.18	-0.874457
ENSG00000042445		-0.389031	-0.554036	-0.0262519	-0.138586	-0.0919013	0.144839	-0.132202	-0.401562	-0.0214313	0.318752	0.0555954	0.224058	0.169536	0.523634	0.401916	0.489368	-0.0720018	0.174244	0.0441303	-0.379274	-0.279931	-0.0158047	-0.152881	-0.539563	-0.225575	-0.0656893	-0.0074358	0.344328	-0.381982	-0.279306	0.295596	0.00596625	-0.0862374	turquoise	103.119	78.9376	24.1813	54.7564
ENSG00000042493		0.322195	-0.22359	0.506493	0.611585	0.669591	0.837225	0.740944	0.44643	-0.00714361	0.323172	-0.0705202	0.0619458	-0.052957	0.572523	-0.0104502	0.182166	-0.132999	-0.714524	-0.473942	-0.748697	-0.703003	-0.228905	-0.00667586	-0.186488	-0.162943	0.0622924	-0.136474	-0.535241	0.410766	0.581727	0.397733	-0.130677	0.0952229	yellow	284.976	77.0973	207.878	-130.781
ENSG00000042753		-0.234122	-0.507978	0.137646	-0.126258	0.0873099	0.31715	0.117506	-0.16961	0.0690185	0.416581	0.0846094	0.272338	0.276916	0.580806	0.360952	0.529059	-0.228347	-0.0395728	-0.0488036	-0.53133	-0.392088	-0.217725	0.020668	-0.437425	-0.163573	-0.0652821	0.0186612	0.0706313	-0.138808	-0.0333819	0.442141	0.0238886	-0.0420659	turquoise	148.383	107.827	40.5562	67.2706
ENSG00000042832		0.102792	-0.080882	0.130352	0.455619	0.219559	0.227414	0.0638084	0.0128943	-0.0302159	0.0635427	-0.0559174	-0.0221973	0.0975355	0.152959	0.0291071	-0.00253865	-0.181769	-0.211431	-0.185542	-0.167918	-0.245673	-0.0526207	-0.231478	0.138015	-0.141631	0.155266	-0.148893	-0.00494221	-0.0289852	0.0550232	-0.061571	0.0539973	-0.0960588	midnightblue	45.739	1.22265	44.5163	-43.2937
ENSG00000042980		0.39696	0.43192	0.257344	0.459554	0.2516	0.160658	0.58534	0.753099	0.166005	-0.180717	-0.0104882	-0.152901	-0.140675	-0.293236	-0.50638	-0.399464	-0.176319	-0.41613	-0.28875	0.0657521	0.0248046	-0.162812	0.265993	0.288368	-0.0298237	-0.0899871	0.0816982	-0.655168	0.559275	0.684808	0.0627939	-0.0407204	0.0904082	greenyellow	42.1115	6.11839	35.9931	-29.8747
ENSG00000043039		-0.104391	-0.0702762	0.145861	0.274256	-0.066928	0.00732947	0.110142	0.102445	0.0199807	0.0971627	0.0751079	0.0932182	0.0415366	0.0167062	0.0972098	-0.0114262	-0.131619	-0.00549056	0.0473564	-0.0464362	-0.0175525	-0.03822	-0.144888	-0.0181576	-0.0339969	-0.0082991	-0.0248171	-0.0311807	-0.0617832	0.0866551	0.0699551	-0.0118688	-0.0527836	grey	24.9551	0.871301	24.0838	-23.2125
ENSG00000043093		-0.133118	0.522955	-0.323683	-0.250299	-0.539721	-0.72258	-0.416251	-0.0108479	0.134567	-0.286492	0.153724	-0.0530318	-0.0784364	-0.717552	-0.249715	-0.163653	-0.0045495	0.468234	0.491936	0.6609	0.845634	-0.0326648	0.0454777	0.243304	0.0283023	-0.141459	0.193712	0.144302	-0.101565	-0.164464	-0.0754499	-0.0333704	0.140499	brown	341.107	136.36	204.747	-68.3862
ENSG00000043143		0.391256	-0.190587	0.256058	0.530138	0.674903	0.783284	0.679623	0.413487	-0.165223	0.103873	-0.271808	-0.154075	-0.214375	0.493438	-0.0747954	-0.105432	-0.035162	-0.672933	-0.591016	-0.537738	-0.732269	0.116333	0.0362575	-0.00424976	-0.0584344	0.103357	-0.1934	-0.506026	0.434606	0.521598	0.0543942	-0.0455705	-0.0186712	yellow	249.474	68.0035	181.471	-113.467
ENSG00000043462		0.529435	0.377183	0.533465	0.392862	0.504123	0.451536	0.807837	0.874098	0.128439	-0.121023	-0.0960101	-0.174622	-0.0771858	-0.0587741	-0.414394	-0.236609	-0.184943	-0.637089	-0.336757	-0.279873	-0.170471	-0.402099	0.257827	0.276896	-0.0513827	0.00588744	-0.0401651	-0.862114	0.735082	0.892258	0.281896	-0.113693	0.178626	greenyellow	88.0554	12.0484	76.007	-63.9585
ENSG00000043514		-0.177695	0.187256	-0.427039	-0.206337	-0.436058	-0.607346	-0.515949	-0.288278	0.095562	-0.403422	0.0430066	-0.167395	-0.177974	-0.480086	-0.127619	-0.364576	0.178398	0.430665	0.16537	0.702886	0.430651	0.318969	-0.0660848	0.15309	0.0346515	-0.00846078	0.104065	0.396049	-0.338737	-0.397112	-0.507386	0.00290761	-0.0735101	blue	111.407	54.1329	57.2739	-3.14098
ENSG00000043591		-0.606604	-0.258787	-0.37342	-0.547817	-0.663185	-0.58815	-0.651343	-0.60989	-0.00633645	0.0742532	0.192213	0.211696	0.194374	-0.0835988	0.409864	0.253282	0.102183	0.764651	0.523051	0.295982	0.396352	0.162255	-0.0735866	-0.144493	0.0771481	-0.0752535	0.0626805	0.687044	-0.661536	-0.646753	-0.0768058	0.119114	-0.20167	red	70.8773	17.884	52.9933	-35.1093
ENSG00000044090		-0.314846	-0.809819	-0.116337	-0.140912	0.14493	0.507235	0.127873	-0.34118	-0.341856	0.373109	-0.180603	0.116964	-0.026354	0.860147	0.55024	0.472977	0.272232	-0.0154227	-0.127859	-0.607323	-0.682459	0.426415	-0.0718759	-0.590838	0.0201447	0.0220458	-0.0819817	0.200422	-0.245682	-0.171343	0.143627	0.10424	-0.20341	turquoise	355.667	233.995	121.672	112.323
ENSG00000044115		-0.126403	-0.18469	0.357655	-0.142428	0.0729089	0.207485	0.00867503	-0.140484	-0.0818455	0.477221	0.11213	0.335195	0.208594	0.330569	0.310529	0.731461	0.0183364	0.0226107	0.359245	-0.522045	-0.0131205	-0.392127	-0.0856898	-0.383053	-0.243848	-0.0513439	-0.0251462	0.0381982	-0.000310667	-0.0545874	0.700594	-0.121715	0.156429	pink	93.4068	6.84369	86.5631	-79.7194
ENSG00000044446		-0.47231	-0.660711	-0.192051	-0.208005	-0.179171	0.110897	-0.0998597	-0.394902	-0.280398	0.209679	-0.0593844	0.0983192	-0.0473749	0.521355	0.503616	0.214678	0.181439	0.207727	0.0265531	-0.176163	-0.368241	0.540086	-0.0693572	-0.532641	-0.0311626	0.0126862	-0.0352319	0.359907	-0.440909	-0.290102	-0.0810868	0.100961	-0.191086	turquoise	99.2632	74.4694	24.7938	49.6755
ENSG00000044459		-0.00972989	0.174565	-0.385353	-0.322823	-0.213265	-0.301182	-0.213019	-0.0654891	-0.24281	-0.319321	-0.209574	-0.231073	-0.27017	-0.288523	-0.0594405	-0.164587	0.372312	0.293597	0.25703	0.339422	0.311277	0.483846	0.0602619	0.17432	0.213881	-0.029529	0.109979	0.0731915	0.000242744	-0.148726	-0.295292	0.104764	0.0527467	blue	51.8186	18.9242	32.8944	-13.9703
ENSG00000044524		0.774257	0.525141	0.213271	0.252244	0.608188	0.34533	0.36485	0.489167	-0.0539	-0.19767	-0.262624	-0.258742	0.0463077	-0.184256	-0.403533	-0.242028	-0.0222475	-0.545891	-0.246878	-0.171202	-0.0840001	-0.232703	0.0202823	0.518026	0.0829694	0.108072	-0.0849428	-0.602886	0.768257	0.458417	-0.0059871	-0.139473	0.243813	green	94.9668	37.1625	57.8043	-20.6418
ENSG00000044574		-0.355893	-0.459751	0.00784792	-0.280379	-0.101927	0.122931	-0.115191	-0.333612	-0.196525	0.556938	0.0924322	0.393355	0.259763	0.462063	0.509478	0.853979	0.0759956	0.246745	0.415593	-0.498078	-0.0799565	-0.115473	-0.151494	-0.431544	-0.142879	0.0140943	-0.106361	0.256564	-0.271349	-0.234192	0.568641	0.0286519	-0.0156344	pink	115.415	12.2548	103.16	-90.9049
ENSG00000046604		-0.564844	-0.127697	-0.396668	-0.329008	-0.665044	-0.618101	-0.629888	-0.50642	-0.0918771	0.0411546	0.0941462	0.128329	0.0906678	-0.193732	0.270715	0.264335	0.0789643	0.712113	0.555427	0.364071	0.511105	0.136826	-0.166434	-0.223134	-0.112589	-0.141268	0.217914	0.628767	-0.606564	-0.573379	-0.0113842	-0.0145957	0.00494614	red	88.7167	17.273	71.4437	-54.1707
ENSG00000046647		-0.416445	-0.192467	-0.423923	-0.373517	-0.485797	-0.477545	-0.581749	-0.553795	-0.163164	-0.0827864	0.00370038	-0.01951	0.101106	-0.116602	0.259824	-0.0563996	0.0987893	0.520592	0.263338	0.426857	0.225996	0.431474	0.0205069	-0.0999218	0.233164	0.024813	0.00656404	0.607951	-0.520406	-0.606323	-0.408063	0.152942	-0.18237	blue	48.5253	19.4562	29.0691	-9.61287
ENSG00000046651		-0.41193	-0.155484	-0.237952	-0.230354	-0.479658	-0.429024	-0.343669	-0.260619	-0.225064	0.0344627	-0.0763751	0.0309189	0.171679	-0.0981086	0.244116	0.2173	-0.114332	0.485615	0.394698	0.249054	0.270654	0.109491	0.0190081	-0.125685	-0.00484124	-0.0633822	0.0638528	0.428485	-0.47598	-0.333796	-0.0895165	0.00728795	-0.13072	red	39.1552	7.48449	31.6707	-24.1862
ENSG00000046653		0.810291	0.642146	0.282167	0.355675	0.603913	0.218706	0.1969	0.387324	0.0982775	-0.225087	-0.188604	-0.241498	0.0555146	-0.337507	-0.530389	-0.296312	-0.262881	-0.545698	-0.273455	-0.0342336	0.0244299	-0.482087	-0.0308519	0.629734	0.0553665	0.246845	-0.230851	-0.463499	0.611819	0.353165	-0.0370256	-0.205756	0.27023	green	90.4495	37.3626	53.087	-15.7244
ENSG00000046889		0.843833	0.589068	0.279144	0.258952	0.664006	0.339395	0.320215	0.457249	0.0114704	-0.214972	-0.252263	-0.255054	0.132485	-0.233037	-0.484195	-0.202915	-0.132055	-0.579258	-0.265327	-0.168518	-0.058976	-0.409428	0.0683743	0.534563	0.0976632	0.154945	-0.174083	-0.580008	0.784828	0.417555	0.00527766	-0.174625	0.288299	green	119.48	49.0527	70.4273	-21.3745
ENSG00000047056		-0.0608347	-0.193631	-0.0571316	-0.00308833	0.0347632	0.092692	-0.00165788	-0.114269	0.15967	0.0636319	0.106006	0.099322	0.00862501	0.171767	0.0542936	-0.0426441	0.023461	-0.0423198	-0.223619	-0.0405026	-0.230715	0.0927643	-0.105242	-0.0765167	-0.0916255	0.0686504	0.00204057	0.0772392	-0.071435	-0.0682869	-0.0814122	0.0929607	-0.113041	grey	39.4702	1.06948	38.4007	-37.3313
ENSG00000047188		-0.018567	0.499843	-0.0871064	-0.152922	-0.363848	-0.578471	-0.314772	0.0354371	0.0990021	-0.280069	0.108215	-0.0486908	-0.0650161	-0.641215	-0.275907	-0.215785	-0.044086	0.293461	0.324734	0.588949	0.66068	-0.142517	0.00917555	0.343001	-0.000181229	-0.118899	0.100578	0.0817807	-0.0979325	-0.0908205	-0.147495	0.101567	-0.0264057	brown	139.588	57.8527	81.7355	-23.8829
ENSG00000047230		-0.578927	-0.321299	-0.449437	-0.453632	-0.596804	-0.453596	-0.504817	-0.514152	-0.125322	0.153336	0.0968789	0.196534	0.134465	0.0254385	0.370518	0.213898	0.130898	0.625833	0.380345	0.253468	0.233937	0.357588	0.00814852	-0.217193	0.0336877	-0.202514	0.226961	0.59515	-0.599039	-0.552375	-0.16868	0.0772735	-0.226311	red	44.4368	10.1594	34.2773	-24.1179
ENSG00000047249		-0.171921	0.0025264	-0.164559	-0.170248	-0.245713	-0.261677	-0.322672	-0.243795	-0.00117452	0.157085	0.101818	0.168758	0.191437	-0.126661	0.0824642	0.257646	-0.117671	0.281367	0.315259	0.0728293	0.269704	-0.118157	0.0108918	-0.0259933	0.0243794	-0.0144909	-0.0594897	0.228417	-0.202628	-0.274073	0.0615546	-0.133947	0.121337	grey	41.6646	1.19561	40.469	-39.2734
ENSG00000047315		-0.444924	-0.121901	-0.28367	-0.454613	-0.497267	-0.4194	-0.408354	-0.35544	-0.297642	0.125969	-0.0415905	0.101808	0.0891112	-0.0682679	0.308496	0.540261	0.25936	0.5917	0.719389	0.0891466	0.448972	0.138784	-0.0760901	-0.243294	-0.0440262	-0.14169	0.106796	0.410481	-0.392641	-0.399883	0.244189	-0.0387236	0.0698301	salmon	47.593	2.99963	44.5933	-41.5937
ENSG00000047346		-0.266455	0.186813	-0.447667	-0.247906	-0.541372	-0.641459	-0.462122	-0.190752	-0.0758139	-0.269636	-0.0296667	-0.121356	-0.251858	-0.474636	-0.04582	-0.237884	0.122616	0.537778	0.322346	0.659735	0.528548	0.33394	-0.0308487	0.0877619	0.15376	-0.192632	0.214444	0.309013	-0.325267	-0.299214	-0.317253	-0.0972379	-0.0161062	blue	160.072	65.082	94.99	-29.908
ENSG00000047365		0.205536	0.292122	0.463309	0.375406	0.139641	0.103977	0.483202	0.624365	0.163583	-0.148957	-0.0146175	-0.128665	-0.0666805	-0.184469	-0.338602	-0.200096	-0.334267	-0.303542	-0.187455	-0.00884652	0.0363126	-0.385813	0.111897	0.0565379	-0.175754	-0.000826818	0.0245977	-0.478217	0.33511	0.58037	0.202681	-0.097778	0.129796	greenyellow	31.3276	4.25034	27.0773	-22.8269
ENSG00000047410		-0.199201	0.159261	-0.232488	-0.352045	-0.384811	-0.352964	-0.139735	0.0253221	-0.28332	-0.0505761	-0.0962414	-0.0229326	0.00214779	-0.250503	0.146093	0.252052	0.240152	0.428616	0.688674	0.117235	0.534158	0.171613	0.0686711	0.101659	0.181333	-0.18219	0.235496	0.0362556	-0.0240399	-0.0691127	0.196716	-0.0531962	0.149204	salmon	56.2673	3.11229	53.155	-50.0427
ENSG00000047457		0.320282	0.302382	0.357573	0.556801	0.280958	0.279119	0.580464	0.676545	0.05102	-0.0477077	-0.0107715	-0.117187	-0.187916	-0.125758	-0.337236	-0.249716	-0.0785973	-0.428383	-0.202655	-0.115045	-0.0523105	-0.131509	0.218967	0.204763	-0.133428	-0.0523002	0.109917	-0.582951	0.498757	0.631969	0.144328	-0.0573721	0.136097	greenyellow	40.3471	4.48876	35.8583	-31.3696
ENSG00000047578		-0.416181	-0.810521	-0.0520628	-0.132459	0.0120707	0.324684	-0.0188608	-0.44304	-0.183524	0.393349	-0.0099327	0.222014	0.0904911	0.756131	0.551424	0.425341	0.0771739	0.0840636	-0.139935	-0.445938	-0.601249	0.288025	-0.138547	-0.560822	-0.0820959	0.120116	-0.163652	0.379863	-0.460004	-0.28501	0.107042	0.178099	-0.278584	turquoise	205.948	143.11	62.8381	80.272
ENSG00000047579		-0.215611	-0.188228	-0.125437	-0.14983	-0.11919	0.0481379	0.0923285	-0.0130496	-0.229559	0.0827771	-0.0719768	-0.00399306	-0.0700349	0.171422	0.15441	0.208408	0.139958	0.116867	0.149948	-0.0766103	-0.0119465	0.272744	0.0346483	-0.290069	0.0229141	-0.0845497	0.0220778	0.00216308	-0.0597275	0.0218745	0.118254	0.010321	0.0315193	grey	42.0663	1.05459	41.0117	-39.9571
ENSG00000047597		0.0214015	0.138416	-0.202736	-0.0879726	-0.100206	-0.239238	-0.328458	-0.230222	-0.0350571	-0.278542	-0.0957415	-0.19878	-0.211112	-0.224145	-0.116347	-0.16812	0.0687499	0.161478	0.0512606	0.281469	0.193537	0.162901	-0.172885	0.0970941	0.04742	0.083693	-0.0485029	0.224778	-0.155443	-0.269172	-0.260145	-0.0313463	0.0077726	grey	44.2946	1.33245	42.9622	-41.6298
ENSG00000047617		0.29552	0.106842	0.205214	0.0905741	0.324837	0.300262	0.24588	0.201425	0.0357327	-0.0320694	-0.086432	-0.0735103	0.0179509	0.0712734	-0.132461	-0.0562224	-0.0172092	-0.29681	-0.19608	-0.213725	-0.177848	-0.135708	0.0362793	0.156754	0.114525	0.0626675	-0.0711085	-0.303018	0.35542	0.232782	0.100233	0.0783909	-0.0581761	yellow	55.2845	14.2231	41.0614	-26.8383
ENSG00000047621		0.160761	0.5376	-0.157765	-0.0460242	-0.19989	-0.519752	-0.368661	-0.03464	0.000555989	-0.435523	-0.0805422	-0.235429	-0.0212722	-0.647069	-0.386649	-0.322819	-0.18959	0.195965	0.148386	0.610446	0.551113	-0.141776	-0.0528742	0.427825	0.165946	0.0506629	0.0268331	0.13236	-0.0616734	-0.168355	-0.301354	0.0515114	0.0730188	blue	119.594	48.3494	71.2443	-22.8949
ENSG00000047634		0.328703	0.724787	0.241339	0.165518	-0.055932	-0.410554	-0.13532	0.277309	0.314077	-0.378879	0.109517	-0.157228	-0.115387	-0.746944	-0.605506	-0.492401	-0.244251	-0.0344201	-0.0303279	0.557965	0.537169	-0.394626	0.0467316	0.450271	-0.0161508	0.0446569	0.0681697	-0.159902	0.17992	0.143723	-0.146539	-0.0701465	0.0887052	purple	131.721	7.77335	123.947	-116.174
ENSG00000047644		0.485977	0.0880027	0.29375	0.551895	0.632667	0.577274	0.362012	0.246732	-0.0644808	0.0248648	-0.24426	-0.181092	0.00452849	0.240668	-0.290948	-0.00182779	-0.22326	-0.619517	-0.479038	-0.406726	-0.428605	-0.267757	-0.0729	0.10233	-0.0488168	0.142327	-0.208775	-0.362983	0.416981	0.317781	0.156957	-0.135617	0.139946	black	110.02	16.2772	93.7427	-77.4655
ENSG00000047648		-0.117379	0.0450259	-0.317563	-0.172698	-0.263361	-0.380064	-0.520152	-0.415668	-0.0149265	-0.166798	-0.00513915	-0.0101981	0.0605055	-0.220926	0.032816	-0.168869	0.110652	0.366802	0.0596475	0.3999	0.224126	0.124033	-0.210817	0.191626	0.22568	0.00967457	-0.0202787	0.440436	-0.298884	-0.468816	-0.356606	0.0840633	-0.146233	blue	56.7771	22.4776	34.2994	-11.8218
ENSG00000047849		0.34586	-0.0752392	0.408406	-0.0374676	0.557535	0.637525	0.449054	0.224937	-0.127111	0.22487	-0.154698	0.00795082	0.14221	0.450293	0.071858	0.322831	0.0693431	-0.475387	-0.134858	-0.670121	-0.422161	-0.219825	0.098728	-0.0798311	0.0253778	0.0563763	-0.0817654	-0.431311	0.477568	0.34655	0.431629	-0.0193309	0.125406	yellow	158.091	38.7007	119.39	-80.6891
ENSG00000047932		0.288944	0.77906	-0.208973	-0.0183654	-0.206218	-0.567284	-0.290644	0.17334	0.0939393	-0.529198	-0.0501097	-0.287207	-0.120551	-0.846311	-0.500331	-0.440143	-0.000182256	0.163905	0.246177	0.660852	0.735658	-0.131691	0.0288885	0.643533	0.142418	0.0227566	0.0209135	-0.064371	0.17133	-0.0187312	-0.316342	-0.0395305	0.147391	brown	234.699	86.9267	147.772	-60.8453
ENSG00000048028		0.0868949	0.267549	0.0555168	0.105479	-0.0611744	-0.14364	-0.0238664	0.144029	-0.146723	-0.0810421	-0.135075	-0.107525	0.067639	-0.261869	-0.191466	-0.0266155	-0.138714	0.0392566	0.11912	0.148785	0.264109	-0.15029	0.138965	0.223372	0.132793	0.0531088	0.114656	-0.0781667	0.0976685	0.0693335	0.0663971	0.0360584	0.103783	grey	45.1449	1.1278	44.0171	-42.8893
ENSG00000048052		0.436557	0.469828	0.0248335	0.106827	0.237279	0.0257718	0.129143	0.306466	-0.0371423	-0.317539	-0.207195	-0.30914	-0.19923	-0.311369	-0.448499	-0.255347	0.0394894	-0.222285	-0.093822	0.144559	0.172707	-0.0418039	0.148953	0.149422	0.0573152	-0.0660729	0.109384	-0.317987	0.45279	0.23395	-0.0522052	-0.167831	0.162999	green	52.3453	16.7685	35.5768	-18.8083
ENSG00000048140		-0.396235	-0.571095	0.0795973	-0.142122	-0.0670743	0.284026	0.184363	-0.127565	-0.138444	0.222829	-0.0322931	0.102579	-0.0398989	0.567224	0.344416	0.304014	0.169472	0.0406027	-0.0653158	-0.38438	-0.367242	0.191458	0.0673277	-0.457467	-0.108057	0.0406965	0.0164227	0.0818949	-0.218647	-0.00926544	0.234066	0.0772127	-0.15734	turquoise	137.81	106.406	31.404	75.0024
ENSG00000048162		-0.500296	-0.42772	0.0567917	-0.324743	-0.314744	-0.0627299	-0.104338	-0.262444	-0.0343517	0.369081	0.258743	0.359993	0.174082	0.306823	0.531386	0.450107	0.152847	0.308723	0.411847	-0.195774	0.00371225	0.0487669	0.00341823	-0.435395	-0.0602808	-0.108967	0.0239637	0.29983	-0.378932	-0.219281	0.248786	0.127521	-0.209151	lightcyan	56.6109	1.66695	54.9439	-53.277
ENSG00000048342		0.479437	0.124373	-0.0791984	0.224632	0.457808	0.297266	0.185213	0.145394	-0.281088	-0.212695	-0.400634	-0.333713	-0.173652	0.0254731	-0.26891	-0.293968	0.102344	-0.361531	-0.388545	-0.0587934	-0.308198	0.203778	0.0228247	0.15537	0.157736	0.276904	-0.160338	-0.215654	0.339531	0.139753	-0.311996	-0.1917	0.0952234	green	49.5	10.8373	38.6627	-27.8254
ENSG00000048392		-0.167998	0.462297	-0.216371	-0.351189	-0.559416	-0.714592	-0.465298	-0.0833825	0.0841793	-0.209533	0.104956	0.0165463	0.134268	-0.659312	-0.163768	-0.0432883	-0.0958036	0.528429	0.556666	0.548811	0.84849	-0.183256	0.0861661	0.305733	0.158242	-0.120723	0.156212	0.190687	-0.137127	-0.23408	0.00729383	-0.0331019	0.132271	brown	299.897	129.502	170.395	-40.8934
ENSG00000048405		-0.151351	0.433748	-0.0350285	-0.255138	-0.456727	-0.573744	-0.302709	0.0223198	0.11402	-0.152666	0.176131	0.0427367	0.0108604	-0.551021	-0.150186	0.0345527	-0.00904008	0.393489	0.535661	0.415909	0.749987	-0.246008	0.0740997	0.0936769	-0.0200162	-0.212231	0.218856	0.102784	-0.077526	-0.102512	0.161649	-0.0917357	0.13452	brown	164.066	76.948	87.1184	-10.1704
ENSG00000048471		0.221636	-0.341151	0.303852	0.197275	0.582255	0.798355	0.654136	0.29514	-0.291447	0.198893	-0.297863	-0.114668	-0.079536	0.654174	0.0917009	0.181756	0.000863599	-0.549007	-0.410808	-0.699921	-0.71037	0.0771349	0.0723428	-0.256771	0.0211534	-0.0324539	-0.117753	-0.467676	0.413211	0.440082	0.293743	0.0222246	-0.0382872	yellow	286.048	68.6164	217.432	-148.815
ENSG00000048540		0.786629	0.636586	0.0858358	0.163945	0.545229	0.202737	0.216385	0.393765	0.000971236	-0.326305	-0.24678	-0.3324	-0.063993	-0.344579	-0.525856	-0.400877	-0.0175054	-0.478981	-0.271494	0.0559159	0.0371112	-0.167222	0.0879016	0.563401	0.213369	0.118959	-0.0736806	-0.512811	0.723342	0.342177	-0.160014	-0.113484	0.267294	green	86.0968	35.4206	50.6763	-15.2557
ENSG00000048544		-0.0512032	0.422964	-0.158119	-0.179247	-0.363818	-0.520967	-0.289232	0.0239148	0.00780671	-0.190172	0.0412085	-0.0380101	0.145225	-0.545739	-0.120437	0.00747207	-0.0805826	0.347846	0.495156	0.399711	0.677892	-0.19889	0.0108916	0.308579	0.125719	-0.168871	0.24566	0.0839597	-0.0276923	-0.118488	0.0659298	-0.0626008	0.135592	brown	114.317	58.3285	55.9883	2.34014
ENSG00000048649		-0.0149961	0.503503	-0.346782	-0.299449	-0.404249	-0.576894	-0.298235	0.0540341	-0.0195572	-0.262168	0.0422125	-0.0803641	0.00346083	-0.631604	-0.148518	-0.0953383	0.242235	0.414732	0.576281	0.488756	0.75549	0.107625	0.0343721	0.395819	0.0965964	-0.213334	0.266619	0.0321852	0.0548021	-0.107287	-0.0885117	-0.0529519	0.144341	brown	144.363	65.9396	78.423	-12.4834
ENSG00000048707		0.0260191	-0.170843	0.422354	0.384076	0.247935	0.348704	0.32806	0.161617	-0.0650236	0.0482594	-0.0950152	-0.065819	-0.233929	0.259187	-0.100662	0.0799563	-0.139536	-0.311643	-0.270871	-0.280341	-0.342641	-0.0772539	-0.00290534	-0.332786	-0.257371	0.088595	-0.0988596	-0.171504	0.0557879	0.239626	0.219616	0.0399659	0.0432616	yellow	74.5685	16.632	57.9365	-41.3046
ENSG00000048740		0.756403	0.52557	0.464762	0.548524	0.672569	0.415469	0.561779	0.68781	0.18199	-0.204389	-0.117123	-0.245526	-0.168305	-0.190637	-0.611659	-0.429073	-0.357781	-0.743551	-0.547789	-0.123229	-0.201681	-0.445504	0.107176	0.472291	-0.0687661	0.193868	-0.198558	-0.736563	0.673798	0.714949	0.0228982	-0.137825	0.143495	green	103.449	34.4574	68.992	-34.5346
ENSG00000048828		-0.608291	-0.0984046	-0.289642	-0.516962	-0.706093	-0.556435	-0.467479	-0.363848	-0.0514632	0.094295	0.171905	0.197281	0.17815	-0.144922	0.395478	0.442739	0.233967	0.731267	0.777632	0.206346	0.606848	0.0311726	-0.131903	-0.163887	-0.0345182	-0.3104	0.332144	0.45476	-0.445321	-0.430393	0.277759	0.094103	-0.0502035	red	104.82	21.2695	83.5504	-62.2809
ENSG00000048991		-0.140767	0.442668	-0.309011	-0.363573	-0.520233	-0.677359	-0.408019	-0.0546223	-0.0139435	-0.363371	0.0154447	-0.145472	-0.0704468	-0.638083	-0.133093	-0.173216	0.115981	0.502107	0.503953	0.614222	0.775393	0.0236755	0.0193643	0.252843	0.196262	-0.220755	0.254014	0.16902	-0.0848418	-0.216444	-0.129565	-0.0391681	0.0731071	brown	206.342	83.8805	122.461	-38.5808
ENSG00000049089		-0.448825	-0.492587	-0.29424	-0.336085	-0.259052	-0.0227362	-0.217583	-0.417317	-0.228338	0.154808	0.0146785	0.128396	-0.11142	0.343116	0.467283	0.306558	0.413739	0.372617	0.237251	-0.112861	-0.104712	0.513954	-0.191013	-0.352509	-0.0134002	-0.0591095	0.0718101	0.346796	-0.340577	-0.347628	-0.0374642	0.218005	-0.223678	turquoise	53.205	33.7961	19.4089	14.3872
ENSG00000049130		0.538124	0.646721	0.0772274	0.180083	0.209776	-0.1159	0.0555909	0.332159	0.125261	-0.424016	-0.192135	-0.31444	0.00361161	-0.50998	-0.525429	-0.403874	-0.258415	-0.241544	-0.137473	0.254075	0.275675	-0.367811	0.0988861	0.570958	0.171999	0.146929	-0.0768864	-0.294095	0.386044	0.206714	-0.173921	-0.205168	0.274136	purple	54.1452	4.81281	49.3324	-44.5196
ENSG00000049167		-0.149007	0.2045	-0.353046	-0.33624	-0.402028	-0.565774	-0.464257	-0.225759	-0.0820697	-0.332792	-0.0814272	-0.20112	0.0308129	-0.435472	-0.0269687	-0.171162	0.00508704	0.394366	0.29121	0.559033	0.467703	0.139802	0.0349024	0.181644	0.117889	0.123912	-0.0954067	0.332159	-0.286638	-0.340874	-0.314611	0.0511141	0.0202858	blue	95.1133	39.7452	55.3681	-15.6229
ENSG00000049192		0.505511	0.331172	0.277468	0.405935	0.432927	0.308298	0.378965	0.458401	-0.0948282	-0.182274	-0.268681	-0.299368	-0.0684801	-0.0936826	-0.393765	-0.263446	-0.126578	-0.452211	-0.368111	-0.0942034	-0.133921	-0.195365	0.175444	0.278274	0.101317	-0.0532238	0.0867234	-0.455805	0.532046	0.403601	0.0203117	-0.0707536	0.13845	green	51.8566	13.6839	38.1727	-24.4887
ENSG00000049239		0.292521	-0.309532	0.40579	0.522458	0.675944	0.850005	0.640363	0.276108	-0.0550279	0.229965	-0.121372	-0.0210455	-0.0808122	0.63056	0.079887	0.0959293	0.0241664	-0.68131	-0.492695	-0.71329	-0.770296	-0.0245638	-0.0809812	-0.0946451	-0.158256	0.125749	-0.160328	-0.431765	0.354864	0.449194	0.24978	0.0184121	-0.058461	yellow	315.07	83.623	231.447	-147.824
ENSG00000049245		0.612813	0.683655	0.295519	0.391695	0.371517	0.0570911	0.148667	0.400668	0.175451	-0.231439	-0.0459853	-0.185597	0.0315447	-0.44506	-0.56174	-0.273246	-0.200327	-0.41736	-0.165309	0.0857312	0.217646	-0.502239	-0.0937298	0.516651	-0.00165156	0.0836952	-0.0353029	-0.420313	0.517257	0.337734	0.0528225	-0.214997	0.316576	purple	58.7872	5.42165	53.3656	-47.9439
ENSG00000049246		0.433386	0.340075	0.0330548	0.225401	0.299446	0.10625	0.110241	0.208912	0.0273074	-0.203783	-0.140614	-0.22068	0.00343814	-0.21837	-0.34125	-0.262118	0.0139625	-0.282188	-0.215736	0.0790339	-0.00202985	-0.0541205	0.00391098	0.323867	0.050472	0.127656	-0.0504392	-0.249911	0.377304	0.163933	-0.148611	-0.140863	0.241452	green	38.3047	11.7613	26.5434	-14.7821
ENSG00000049249		0.209914	0.203084	0.487512	0.264842	0.183862	0.186356	0.544356	0.624397	0.17072	0.0197094	0.111948	0.0349543	0.0191438	-0.0792472	-0.172992	-0.0770884	-0.08454	-0.289441	-0.0987608	-0.175907	-0.0255818	-0.335845	0.0787814	0.104175	-0.110841	-0.0922548	0.0374642	-0.519317	0.365643	0.591092	0.341831	-0.057363	0.149943	greenyellow	34.0529	4.38274	29.6701	-25.2874
ENSG00000049283		-0.457646	-0.830965	-0.210877	-0.156664	-0.032696	0.354714	0.0208407	-0.420769	-0.332149	0.454305	-0.0568363	0.233511	0.0982645	0.794627	0.657906	0.51071	0.257279	0.144929	0.0245297	-0.514661	-0.55364	0.486703	-0.169449	-0.599022	-0.0048341	-0.0518102	0.0353093	0.326916	-0.353569	-0.28605	0.152633	0.13479	-0.157761	turquoise	231.807	159.399	72.4083	86.9906
ENSG00000049323		0.700691	0.314542	0.415214	0.313992	0.745115	0.619957	0.477826	0.423336	-0.144398	-0.0201074	-0.283808	-0.209301	-0.00663975	0.117207	-0.281949	-0.0338537	0.00797664	-0.668602	-0.298174	-0.473793	-0.297364	-0.275883	0.0454188	0.259527	0.0188977	0.164676	-0.154247	-0.614317	0.767449	0.469297	0.206139	-0.140593	0.22843	green	145.695	37.3745	108.321	-70.9463
ENSG00000049449		-0.166374	0.349071	-0.164317	-0.262253	-0.448482	-0.565811	-0.391306	-0.0938186	0.238792	-0.257143	0.181648	0.0169681	-0.153787	-0.511519	-0.140572	-0.0818754	0.129522	0.431004	0.400061	0.466196	0.658826	-0.150754	-0.0812778	0.155269	-0.0421507	-0.0392598	0.148768	0.192499	-0.162592	-0.177033	0.0186259	-0.0913537	0.0542712	brown	132.448	61.8032	70.6449	-8.84166
ENSG00000049540		0.511262	0.105246	0.488713	0.156759	0.646009	0.631152	0.499158	0.353999	-0.03348	-0.00876745	-0.19507	-0.146846	-0.0531799	0.281272	-0.135216	-0.0866736	-0.00734661	-0.607251	-0.396645	-0.49627	-0.420557	-0.246988	0.0328945	0.117968	0.0292886	0.0892471	-0.0995761	-0.548395	0.603792	0.458185	0.223647	-0.0131253	0.0585905	yellow	125.428	34.7394	90.6881	-55.9486
ENSG00000049541		-0.249985	-0.369998	0.238366	-0.145727	-0.00122147	0.263398	0.190572	-0.0318375	-0.099845	0.42969	0.108719	0.284452	0.227192	0.462831	0.412714	0.517645	0.160419	0.0016923	0.212133	-0.481884	-0.197415	-0.111831	0.0474196	-0.382996	-0.0352282	-0.123244	0.019243	-0.000734367	-0.0575098	0.0581995	0.455881	0.00041849	-0.0425482	turquoise	116.188	86.4704	29.7181	56.7523
ENSG00000049618		0.279158	0.569301	-0.135284	0.0982686	-0.0677324	-0.376591	-0.191548	0.131468	0.031216	-0.531281	-0.163371	-0.389701	-0.337061	-0.630375	-0.494525	-0.602337	0.00682564	0.00971662	-0.112117	0.658355	0.37693	0.072428	0.0731075	0.446299	0.0887328	0.0861669	-0.0370967	-0.0455564	0.0719686	-0.00137466	-0.478479	-0.0411216	0.0602314	blue	106.466	52.8023	53.6633	-0.861002
ENSG00000049656		-0.508713	-0.766321	0.0944504	-0.169724	-0.0830974	0.312168	0.114637	-0.277965	-0.0822969	0.513216	0.117156	0.337526	0.159702	0.735663	0.623001	0.608753	0.0315883	0.105965	0.104258	-0.554677	-0.449697	0.103602	-0.0317496	-0.620336	-0.178954	-0.106921	0.00593752	0.21318	-0.347127	-0.120475	0.437969	0.068649	-0.126412	turquoise	199.001	139.148	59.8529	79.2948
ENSG00000049759		-0.517787	-0.216771	-0.300454	-0.329277	-0.554552	-0.489421	-0.541007	-0.48362	0.00747962	0.0571104	0.127687	0.124512	0.143558	-0.0797689	0.307324	0.212773	-0.0998071	0.610009	0.363553	0.294258	0.313857	0.0427759	-0.0920571	-0.227744	-0.07472	-0.155993	0.181603	0.558675	-0.538112	-0.502922	-0.0321388	0.089641	-0.165295	red	56.1668	12.4869	43.6799	-31.193
ENSG00000049768		0.0892377	-0.0434725	0.159008	0.196144	0.164256	0.274812	0.489189	0.422945	0.0640354	0.0354406	0.0190425	0.000522993	-0.023742	0.155748	0.034095	-0.068166	-0.0516701	-0.264624	-0.148878	-0.223866	-0.225244	-0.0257841	0.0427857	0.00654756	-0.0155504	-0.137928	0.0741176	-0.396714	0.245828	0.451024	0.14664	-0.0547742	0.0379211	grey	49.0127	0.939726	48.073	-47.1333
ENSG00000049769		0.220392	-0.293329	0.101357	0.156981	0.505879	0.639559	0.387325	0.0773665	-0.129925	0.0998547	-0.203018	-0.0901075	-0.0569124	0.548151	0.058172	0.0220201	0.0665797	-0.453032	-0.455675	-0.494958	-0.637866	0.125243	0.132509	-0.0690979	0.0161925	0.132709	-0.176682	-0.250941	0.237702	0.203961	0.00461968	0.106659	-0.0742726	yellow	171.325	37.7774	133.547	-95.7701
ENSG00000049860		-0.139116	0.0339619	-0.0946369	-0.186906	-0.179468	-0.178745	-0.275429	-0.217011	-0.0590916	0.0905264	0.0563479	0.11162	0.0843272	-0.0842539	0.103119	0.33183	0.164426	0.285395	0.356413	-0.00545818	0.29585	-0.0901551	-0.131432	-0.118586	-0.0929593	0.019872	0.0367595	0.173331	-0.0639445	-0.217743	0.242549	0.00883803	0.099936	grey	42.3972	1.75548	40.6417	-38.8862
ENSG00000049883		-0.108409	0.224546	-0.514351	-0.134659	-0.37293	-0.503247	-0.373216	-0.163086	0.0758928	-0.362149	0.0185117	-0.174751	-0.149664	-0.439775	-0.191321	-0.334137	0.0379993	0.312195	0.101188	0.608058	0.392071	0.289957	-0.0161558	0.186125	0.0704	-0.0613781	0.108216	0.239808	-0.216004	-0.266175	-0.505836	0.089012	-0.0504282	blue	86.6042	40.9596	45.6446	-4.685
ENSG00000050030		-0.0841248	0.199463	-0.216094	-0.323833	-0.27926	-0.402862	-0.490199	-0.321716	0.0223345	-0.0874247	0.0249487	0.0491128	0.118978	-0.296695	-0.112182	0.117584	-0.0522355	0.387336	0.290115	0.24944	0.46446	-0.0995082	-0.0691054	0.020506	0.0772563	0.0290677	0.0533467	0.327881	-0.142614	-0.392558	0.0470459	0.100466	0.0607555	brown	74.019	37.9405	36.0785	1.86197
ENSG00000050130		-0.244693	0.245904	-0.484725	-0.316278	-0.55179	-0.695913	-0.572331	-0.29964	0.0886149	-0.291917	0.0332371	-0.071438	0.0269443	-0.521782	-0.168316	-0.108194	-0.0780085	0.558348	0.29416	0.642251	0.623817	0.0290978	0.0490354	0.0911641	0.0389447	-0.0558127	0.0960978	0.391405	-0.306186	-0.425777	-0.275582	0.0200506	-0.0287041	blue	146.579	56.6732	89.9057	-33.2325
ENSG00000050165		0.783165	0.353726	0.461779	0.453254	0.80245	0.598098	0.443596	0.416688	0.0476941	0.0212512	-0.178695	-0.100937	0.0677217	0.0693446	-0.356762	-0.0510935	-0.165394	-0.72628	-0.388959	-0.460331	-0.32316	-0.468892	-0.0555515	0.330541	-0.0508117	0.189459	-0.174851	-0.574018	0.727763	0.453568	0.187511	-0.131808	0.202593	green	199.466	60.3127	139.154	-78.841
ENSG00000050327		-0.260154	-0.48534	0.119962	0.0395671	0.0189453	0.225038	0.0435884	-0.20435	-0.258842	0.185769	-0.137421	-0.00586303	-0.0506936	0.456121	0.32843	0.229167	0.0498946	0.0158486	-0.0913611	-0.278806	-0.364676	0.164426	-0.0801521	-0.438349	-0.0987332	-0.0373037	0.0278296	0.223536	-0.281087	-0.13255	0.127612	0.0710983	-0.135453	turquoise	105.927	81.5601	24.3669	57.1932
ENSG00000050344		-0.170484	0.0753767	-0.0532468	-0.139325	-0.251919	-0.164442	0.0943578	0.191963	-0.122247	-0.026956	0.0612115	0.000241674	-0.0642559	-0.133605	0.13059	0.0513025	0.252956	0.187042	0.380352	0.0803019	0.276405	0.205687	0.058113	0.0250769	-0.0824777	-0.0952246	0.119709	-0.108369	0.0258746	0.159675	0.117886	0.0487497	0.053187	grey	35.5311	1.51427	34.0168	-32.5026
ENSG00000050393		-0.514342	0.0457617	-0.472763	-0.492545	-0.738133	-0.725412	-0.583835	-0.37066	-0.00331644	-0.0563646	0.143454	0.122954	0.104374	-0.366999	0.192402	0.141638	0.0516129	0.755374	0.644887	0.489375	0.681407	0.139451	-0.0621069	-0.00400987	0.0866417	-0.216045	0.297692	0.485129	-0.463389	-0.481275	-0.0192121	-0.00319792	-0.017903	red	164.38	25.9893	138.391	-112.402
ENSG00000050405		0.292106	0.409038	0.383581	0.364811	0.1323	0.0195704	0.240652	0.42156	-0.0296373	-0.300813	-0.235054	-0.309334	-0.170733	-0.319982	-0.401334	-0.197131	-0.201481	-0.195806	-0.0617488	0.045635	0.192994	-0.302054	0.131446	0.137663	0.0117111	0.00478474	0.0630487	-0.349862	0.3813	0.331335	0.170854	-0.2065	0.269781	greenyellow	35.9428	2.26458	33.6782	-31.4136
ENSG00000050426		-0.222399	0.131152	-0.418707	-0.00843293	-0.44712	-0.55636	-0.321875	-0.0942168	0.135867	-0.31291	0.0999815	-0.137681	-0.126295	-0.4442	-0.0847819	-0.406381	-0.127249	0.346678	0.10109	0.667664	0.350372	0.303912	0.0423375	0.117861	0.00124193	-0.157176	0.179013	0.258163	-0.305551	-0.204686	-0.467754	-0.0317988	-0.0377824	blue	96.117	47.8238	48.2932	-0.469389
ENSG00000050438		0.628654	0.513418	0.373588	0.385668	0.499234	0.24502	0.390672	0.543076	0.184242	-0.247146	-0.0407762	-0.208417	-0.230643	-0.27799	-0.569942	-0.412502	-0.0607842	-0.547941	-0.374381	0.00745705	-0.0492536	-0.265844	0.147174	0.387494	-0.0485038	0.124879	-0.0747511	-0.564079	0.599742	0.51626	-0.0402499	-0.0801088	0.108419	green	54.6742	17.3713	37.3029	-19.9316
ENSG00000050555		0.0113517	-0.382633	0.0821053	0.156707	0.32319	0.5597	0.297521	-6.30109e-05	-0.168721	0.272646	-0.11368	0.064903	-0.0283733	0.570588	0.241434	0.28034	0.248502	-0.241203	-0.136956	-0.591042	-0.491137	0.167253	-0.0896483	-0.20757	-0.00793488	-0.0946536	0.0907266	-0.116946	0.158553	0.0923308	0.22557	0.0486824	-0.0993052	turquoise	170.571	114.029	56.542	57.4871
ENSG00000050628		0.658347	0.620598	0.189382	0.182981	0.420761	0.0811524	0.12352	0.330907	0.10916	-0.384276	-0.191677	-0.320742	-0.0277953	-0.405598	-0.545462	-0.359836	-0.149176	-0.386492	-0.241735	0.126135	0.140461	-0.356771	0.101173	0.455639	0.163666	0.114661	-0.120974	-0.394328	0.586945	0.267101	-0.0728345	-0.164117	0.321809	green	59.092	20.7999	38.292	-17.4921
ENSG00000050748		-0.408687	0.207203	-0.409771	-0.487726	-0.712847	-0.783904	-0.563675	-0.271281	-0.045437	-0.130224	0.139505	0.0555195	0.146235	-0.526005	0.0736429	-0.0132726	0.108344	0.703495	0.587364	0.629756	0.747094	0.112077	0.123268	0.169704	0.17446	-0.230894	0.247746	0.419761	-0.392957	-0.423984	-0.117281	0.0701372	-0.0109709	red	226.619	28.8238	197.796	-168.972
ENSG00000050767		0.452794	-0.132732	0.311491	0.519816	0.71644	0.666567	0.370555	0.127837	-0.0198222	0.117612	-0.158808	-0.0766979	-0.043918	0.414081	-0.0987612	-0.00485722	-0.139737	-0.651114	-0.559282	-0.487763	-0.663618	-0.150546	-0.122446	-0.0066845	-0.168642	0.263239	-0.311189	-0.233866	0.269602	0.241644	0.0259609	-0.0665329	0.0126552	black	154.962	20.5579	134.404	-113.846
ENSG00000050820		0.0123263	-0.518461	0.42524	0.131355	0.465124	0.733344	0.409496	-0.0229671	-0.0799173	0.313851	-0.101412	0.0671589	-0.0266636	0.786589	0.269585	0.364639	0.0467304	-0.425807	-0.347174	-0.776232	-0.716563	-0.128905	0.0205203	-0.47478	-0.162119	0.112526	-0.15884	-0.150453	0.108429	0.171226	0.416533	0.0648779	-0.0866832	turquoise	451.569	258.913	192.655	66.2579
ENSG00000051009		-0.402095	-0.619885	-0.181019	-0.160532	-0.107355	0.183374	0.000188473	-0.294276	-0.111212	0.150182	-0.0412882	0.0504599	-0.161681	0.540157	0.369583	0.190853	0.23791	0.13486	-0.110229	-0.226431	-0.39589	0.405989	0.00612075	-0.516334	-0.184072	-0.0247628	0.0478704	0.255907	-0.340237	-0.179354	-0.0283098	0.0443122	-0.244889	turquoise	112.654	87.4358	25.2183	62.2176
ENSG00000051108		0.101262	0.155904	0.0900517	0.304607	0.0504961	-0.0932122	-0.113991	0.00151213	0.19779	-0.0887412	0.0605895	-0.0104164	-0.170522	-0.184177	-0.221293	-0.0936117	-0.296119	-0.058379	-0.144228	0.148381	0.0689974	-0.254489	-0.242366	0.123554	-0.24077	0.223779	-0.217597	0.0701716	-0.102619	0.00956723	-0.0224819	-0.0169858	-0.0557664	grey	25.6128	1.53308	24.0797	-22.5467
ENSG00000051128		-0.151062	-0.463159	0.104451	-0.0728868	0.182871	0.471501	0.308706	-0.0225871	-0.18605	0.341855	-0.0592245	0.141557	-0.0315475	0.597877	0.317467	0.389585	0.108856	-0.152064	-0.0507096	-0.560264	-0.43873	0.116075	0.161094	-0.483047	-0.0479911	-0.0888749	0.0290846	-0.132476	0.078177	0.129378	0.333422	-0.00650967	0.0437738	turquoise	173.406	124.149	49.2568	74.892
ENSG00000051341		-0.390714	-0.176771	-0.193462	-0.334188	-0.399094	-0.217811	0.000415552	-0.000902759	-0.162966	0.0218133	0.0124472	0.00765674	0.0129799	0.0210885	0.262256	0.0869998	0.179045	0.342778	0.320084	0.124606	0.168887	0.338903	0.167129	-0.166895	0.116001	-0.30038	0.254949	0.0685954	-0.194273	-0.0339771	0.051996	0.0378956	-0.0534955	grey	23.8475	1.77318	22.0743	-20.3012
ENSG00000051382		-0.45043	0.0120664	-0.297665	-0.325658	-0.601554	-0.548805	-0.422046	-0.24703	0.0507808	0.0399877	0.173862	0.144817	0.168634	-0.237547	0.104235	0.164904	-0.062905	0.5723	0.39319	0.362598	0.500669	-0.000151179	-0.0907839	-0.0911336	-0.000399475	-0.313062	0.243833	0.377224	-0.395929	-0.331222	0.10218	0.09633	-0.0637591	red	119.286	18.1746	101.111	-82.9367
ENSG00000051523		0.327913	-0.210827	0.504145	0.455325	0.680477	0.876706	0.840262	0.522311	-0.0276195	0.273341	-0.0906114	0.00748342	-0.116173	0.590782	-0.00975472	0.134472	-0.0791012	-0.722923	-0.471708	-0.761456	-0.697531	-0.163856	0.0783174	-0.111822	-0.18511	0.0375648	-0.132754	-0.661274	0.512473	0.684785	0.422675	-0.0147401	0.0215637	yellow	347.054	95.8622	251.192	-155.329
ENSG00000051596		-0.332713	-0.467284	-0.328001	-0.0807901	-0.120104	0.0921446	-0.00323311	-0.212214	-0.210135	0.227287	-0.026779	0.0926399	0.0480189	0.386393	0.427486	0.309164	0.217185	0.162654	0.146403	-0.176284	-0.224762	0.346497	-0.0359679	-0.311978	0.0244313	-0.10052	-0.0672621	0.213411	-0.295696	-0.150627	-0.0243033	-0.0179556	-0.0207106	turquoise	86.4141	67.2184	19.1958	48.0226
ENSG00000051620		-0.640791	-0.202182	-0.460223	-0.50292	-0.760927	-0.682167	-0.614909	-0.495061	-0.0297685	0.00530402	0.127112	0.173412	0.0844579	-0.186527	0.333098	0.211902	0.0132295	0.810069	0.574768	0.412182	0.490725	0.217418	0.0109483	-0.183396	0.0730444	-0.21893	0.211892	0.619591	-0.628418	-0.572626	-0.100345	0.117625	-0.201444	red	102.31	24.2092	78.1009	-53.8918
ENSG00000051825		-0.220331	0.111242	-0.373728	-0.309333	-0.411696	-0.425611	-0.250432	-0.0710359	-0.152203	-0.0837299	-0.0224352	-0.0181367	0.0334129	-0.282832	0.0195171	0.108953	0.100259	0.428129	0.415905	0.297632	0.443967	0.230083	0.0650716	0.175073	0.113696	-0.06145	0.0330049	0.167104	-0.209879	-0.175107	-0.0410094	0.178225	0.00573002	brown	59.0167	26.248	32.7687	-6.52073
ENSG00000052126		0.334201	0.480374	-0.220998	-0.0347031	0.0156593	-0.25928	-0.214728	0.037477	-0.212232	-0.274409	-0.291183	-0.25359	-0.0189608	-0.451826	-0.281262	-0.257708	-0.0629374	0.0503586	0.101407	0.349452	0.345082	0.015386	0.0198204	0.469299	0.309061	0.0571535	-0.020455	-0.0275939	0.176186	-0.0929989	-0.276673	-0.228214	0.159364	blue	61.287	19.9425	41.3445	-21.402
ENSG00000052344		-0.562676	-0.763169	-0.189333	-0.321854	-0.196506	0.149289	-0.183241	-0.539227	-0.11885	0.495144	0.0937917	0.341239	0.254177	0.680067	0.626635	0.653156	0.0992601	0.310946	0.141811	-0.436401	-0.331994	0.17754	-0.0771337	-0.707321	-0.184145	-0.0422243	-0.00938111	0.457838	-0.465883	-0.406159	0.30137	0.0369647	-0.120029	turquoise	150.395	105.182	45.2132	59.969
ENSG00000052723		-0.0996283	0.591582	-0.328751	-0.27896	-0.573515	-0.812668	-0.478382	-0.0247262	0.236711	-0.358963	0.2022	-0.0404597	-0.0637112	-0.827729	-0.306764	-0.296163	0.0230998	0.493673	0.455751	0.776982	0.891709	-0.0586455	0.0686561	0.365553	0.122767	-0.1345	0.19666	0.170152	-0.128236	-0.203308	-0.197535	-0.0332812	0.100627	brown	484.907	183.357	301.55	-118.193
ENSG00000052749		-0.294459	-0.602337	0.387158	-0.0833606	0.0971394	0.389704	0.151587	-0.197681	-0.058011	0.394427	0.11621	0.249911	0.11313	0.650326	0.537275	0.376165	0.123274	-0.078113	-0.0237417	-0.53876	-0.493792	0.0143488	-0.0323055	-0.431843	-0.0584714	-0.0178389	-0.0678153	0.12466	-0.211701	-0.0484012	0.322037	0.130517	-0.158634	turquoise	167.677	121.379	46.2983	75.0806
ENSG00000052795		-0.383092	-0.03456	-0.206568	-0.511311	-0.494208	-0.460522	-0.422343	-0.330877	-0.0921919	-0.112119	0.069634	0.0273444	-0.13349	-0.186609	0.26498	0.0466323	0.356943	0.56439	0.474476	0.322176	0.409539	0.289234	0.0019587	-0.112137	0.110624	-0.029538	0.0859144	0.357586	-0.339864	-0.36138	-0.0665686	0.0664169	-0.0173853	red	65.5891	12.6692	52.9199	-40.2507
ENSG00000052802		-0.0814895	0.118824	-0.0464792	0.100699	-0.181948	-0.320205	-0.402973	-0.262728	0.139148	-0.0539145	0.0866668	0.0432969	0.0205861	-0.242218	-0.13587	0.0424718	-0.265946	0.196291	0.0430625	0.267845	0.258234	-0.250608	-0.242127	-0.00212361	-0.17271	0.054678	-0.0770292	0.348765	-0.316516	-0.300434	-0.0510334	0.0235281	-0.0716088	grey	42.9834	2.23671	40.7467	-38.51
ENSG00000052841		-0.167158	0.181997	-0.374434	-0.109675	-0.415492	-0.572259	-0.454056	-0.219726	-0.084481	-0.315802	-0.0779404	-0.176145	-0.0447725	-0.448865	-0.102225	-0.304963	-0.0233897	0.387757	0.14544	0.672241	0.3969	0.218021	-0.0914514	0.132895	0.0519662	-0.0225888	0.0538993	0.382536	-0.328618	-0.341946	-0.481734	-0.0197088	-0.107901	blue	100.861	47.9808	52.8803	-4.89953
ENSG00000053108		-0.080124	-0.175389	0.0386522	0.200475	0.0484167	0.131435	-0.00807989	-0.125056	0.0176215	0.122226	0.0604741	0.0817217	0.118397	0.168693	0.0800907	0.0855307	0.0823244	-0.0733929	-0.0779556	-0.125542	-0.175342	0.0888658	-0.0599902	-0.0825493	-0.158181	0.0291104	0.00104377	0.117342	-0.106504	-0.103624	-0.0328906	0.112809	-0.0807138	grey	48.1078	0.92037	47.1874	-46.267
ENSG00000053254		0.568397	0.600714	0.265741	0.348413	0.321121	0.0177991	0.174593	0.413046	0.289037	-0.239976	-0.0146636	-0.152015	0.0716773	-0.429984	-0.502202	-0.401772	-0.367973	-0.363942	-0.266667	0.132381	0.14975	-0.514689	0.00621944	0.524465	0.081351	0.0533293	-0.0523178	-0.412743	0.48906	0.345436	-0.0146957	-0.264508	0.189736	purple	55.8325	5.29885	50.5336	-45.2348
ENSG00000053328		0.792407	0.318883	0.378725	0.398219	0.821676	0.594554	0.416636	0.358424	-0.0436311	-0.10949	-0.29547	-0.256336	-0.0274047	0.0711999	-0.382742	-0.177217	-0.107826	-0.73625	-0.494048	-0.371182	-0.397577	-0.299361	0.0293244	0.314339	-0.0283152	0.270944	-0.288145	-0.516815	0.665574	0.393375	0.00253327	-0.115918	0.165027	green	150.168	44.4544	105.714	-61.2595
ENSG00000053371		-0.207368	-0.652881	0.0149918	-0.0687444	0.220642	0.534954	0.178478	-0.255341	-0.275707	0.543126	-0.0361619	0.257569	0.127007	0.769277	0.557316	0.593396	0.191338	-0.0867388	0.0182295	-0.694697	-0.551607	0.155642	-0.172384	-0.440443	-0.0761872	-0.0465892	-0.0314077	0.0939555	-0.0882001	-0.0794249	0.356325	0.0108288	-0.102916	turquoise	284.777	186.235	98.542	87.6931
ENSG00000053372		-0.457409	-0.618169	0.0602332	-0.290492	-0.119191	0.200834	-0.0192816	-0.331895	-0.0356915	0.51868	0.226762	0.399497	0.217667	0.591469	0.696197	0.623409	0.197952	0.185064	0.309303	-0.486446	-0.263993	0.0328539	-0.136681	-0.456497	-0.171334	-0.101826	0.0788427	0.259402	-0.314792	-0.206337	0.401133	0.0760835	-0.124725	lightcyan	129.715	2.77745	126.938	-124.16
ENSG00000053438		0.185583	-0.202931	0.331494	0.304912	0.410568	0.470563	0.277096	0.0613111	-0.0760946	0.211392	-0.0673644	0.0379671	0.0892077	0.385376	0.086196	0.152343	-0.115425	-0.381117	-0.296039	-0.436629	-0.463317	-0.167443	-0.157398	-0.146049	-0.0381572	0.127174	-0.143579	-0.138215	0.134572	0.153824	0.211608	-0.00366776	0.00108935	yellow	109.225	24.774	84.4513	-59.6773
ENSG00000053501		-0.336853	-0.739718	0.0116403	-0.194519	0.0839471	0.430685	0.152081	-0.271841	-0.253326	0.425189	-0.0223349	0.215783	0.0946871	0.765742	0.646965	0.485303	0.197171	0.00429028	0.0503616	-0.59367	-0.561556	0.307277	-0.0717736	-0.509373	-0.0248196	0.0140368	-0.0331548	0.146321	-0.207995	-0.101122	0.238773	0.0875201	-0.168926	turquoise	238.498	165.062	73.4368	91.6248
ENSG00000053524		0.368502	0.279126	0.00522245	0.17114	0.263008	0.142755	0.266141	0.353356	-0.0856899	-0.322169	-0.194205	-0.328036	-0.278862	-0.178938	-0.343806	-0.345799	0.119335	-0.287955	-0.229888	0.084125	-0.051203	0.207987	0.203088	0.285996	0.030281	0.115713	-0.0673407	-0.38019	0.382487	0.314086	-0.234966	0.1632	-0.0281509	green	35.8896	9.49375	26.3958	-16.9021
ENSG00000053702		0.130344	-0.0974167	-0.06035	0.157346	0.208428	0.223411	0.148858	0.0449795	-0.197045	-0.049347	-0.204865	-0.158066	0.0496391	0.116701	0.0020331	-0.0734642	0.0115237	-0.171055	-0.180242	-0.103765	-0.254888	0.201121	-0.00278584	0.0212211	0.18346	0.136347	-0.181249	-0.0810066	0.153295	0.0492445	-0.139894	0.0222786	-0.0329137	grey	41.1039	1.08685	40.017	-38.9302
ENSG00000053747		0.0803148	-0.0100875	0.0105316	-0.0317191	0.126695	0.189102	0.0661413	7.69074e-06	-0.270368	0.0227917	-0.171496	-0.0907575	-0.00336581	0.117523	0.0761353	0.166343	0.19816	-0.0660842	0.119608	-0.20172	-0.0342009	0.15983	-0.105188	0.0150124	0.0299692	-0.0090467	-0.0423375	-0.114602	0.199907	0.0364231	0.0719893	0.188822	-0.0624438	grey	60.2144	1.21504	58.9993	-57.7843
ENSG00000053770		0.202383	0.750754	-0.20565	0.0260685	-0.297157	-0.646159	-0.280327	0.201904	0.238704	-0.545439	0.00543003	-0.251308	-0.107825	-0.891713	-0.598735	-0.520906	-0.223735	0.203368	0.117029	0.769273	0.744303	-0.203592	0.0689271	0.563276	0.173112	-0.00777185	0.108799	-0.0394155	0.0933023	0.00247143	-0.30684	-0.0558161	0.123873	blue	322.418	132.5	189.918	-57.4186
ENSG00000053900		0.276598	0.519544	-0.230499	0.324567	-0.0583055	-0.356481	-0.153088	0.161948	-0.0113942	-0.392445	-0.169025	-0.319485	-0.0881243	-0.601786	-0.489873	-0.44501	-0.18606	-0.0218227	-0.0955066	0.585609	0.35066	0.00301899	-0.023221	0.410518	-0.00602	0.0431287	0.0104066	-0.0156238	0.0648337	0.00423632	-0.410674	-0.135476	0.0941841	blue	75.8951	35.1286	40.7665	-5.63791
ENSG00000053918		0.0219085	-0.384201	0.143828	0.299344	0.345109	0.57216	0.408634	0.0979406	-0.21555	0.268881	-0.168496	0.00894821	-0.16168	0.544255	0.164796	0.175695	0.0306141	-0.346303	-0.279347	-0.529125	-0.554317	0.176521	-0.0154133	-0.267919	-0.0697097	0.151252	-0.160095	-0.188793	0.10321	0.222786	0.206352	-0.0241779	0.0618659	turquoise	180.557	117.811	62.7468	55.0638
ENSG00000054116		0.0548536	-0.277351	0.21362	0.212128	0.349197	0.527461	0.388886	0.132118	0.083253	0.368473	0.117934	0.21941	0.0733937	0.486411	0.133643	0.299642	0.0230832	-0.359077	-0.209964	-0.540834	-0.454369	-0.114774	-0.00809839	-0.269545	-0.284261	0.09142	-0.0725495	-0.248435	0.182233	0.264666	0.349358	-0.0938257	0.0800031	yellow	146.269	27.8334	118.436	-90.6025
ENSG00000054118		-0.437637	-0.505322	-0.167832	-0.304893	-0.240876	-0.0352534	-0.23897	-0.424071	-0.318346	0.422389	0.00594876	0.276041	0.257419	0.379526	0.547176	0.656264	0.204293	0.407531	0.443783	-0.286282	-0.053549	0.167309	-0.121362	-0.336726	-0.0145502	-0.0906246	0.0596521	0.416928	-0.40542	-0.377977	0.265481	0.0963051	-0.141429	pink	67.6545	4.82635	62.8281	-58.0018
ENSG00000054148		-0.324274	-0.78696	0.0108911	-0.122006	0.149615	0.543466	0.214991	-0.256607	-0.289366	0.553697	-0.0413719	0.263152	0.172062	0.87992	0.62271	0.607804	0.197019	-0.0657701	-0.0282329	-0.727033	-0.638734	0.221391	0.00290931	-0.550085	-0.0543384	0.0287497	-0.0862318	0.127254	-0.190173	-0.0842041	0.346934	0.0943599	-0.184072	turquoise	457.152	295.733	161.418	134.315
ENSG00000054179		-0.26312	-0.568547	-0.0520076	-0.0488123	0.0743356	0.322256	0.00373069	-0.329195	-0.123821	0.311516	0.00161284	0.144436	0.154808	0.603421	0.396017	0.369354	0.149267	-0.00144898	-0.102481	-0.420493	-0.455136	0.187878	-0.167463	-0.457757	-0.221539	-0.0393944	0.0428406	0.248788	-0.24369	-0.200269	0.125731	0.145896	-0.171181	turquoise	146.872	111.039	35.8331	75.2064
ENSG00000054219		0.382684	0.491989	0.285575	0.492885	0.197507	0.0671712	0.49015	0.72361	0.276053	-0.256265	0.0440833	-0.165706	-0.141946	-0.369645	-0.505961	-0.501702	-0.295419	-0.402815	-0.309121	0.162186	0.079798	-0.279001	0.144864	0.431554	-0.00750918	-0.0811214	0.0726132	-0.598782	0.454592	0.647829	-0.0215869	-0.0329109	0.095155	greenyellow	39.1712	4.27428	34.8969	-30.6227
ENSG00000054267		-0.245012	0.232069	-0.190234	-0.365344	-0.500325	-0.554387	-0.328602	-0.0834657	-0.162454	-0.116472	-0.0280455	0.000808348	-0.0294038	-0.418183	0.0414426	0.184181	0.163225	0.545695	0.674954	0.3278	0.669328	0.0641302	-0.00714809	0.0956831	0.133714	-0.224713	0.246357	0.199362	-0.181112	-0.212146	0.11652	-0.0035417	0.120275	brown	91.9442	45.1157	46.8285	-1.71279
ENSG00000054277		-0.225038	0.184952	-0.0529544	-0.126161	-0.399053	-0.37777	-0.0615406	0.123306	-0.0118788	-0.0896419	0.0716587	-0.00556435	-0.0124612	-0.31969	-0.0148148	-0.079207	-0.0200418	0.295415	0.324809	0.318248	0.43943	-0.00650888	0.100482	0.0385384	0.0117294	-0.238476	0.150856	-0.0168026	-0.0893494	0.0438508	0.0449793	-0.15244	-0.0164366	brown	66.1411	32.6783	33.4628	-0.784519
ENSG00000054282		0.131202	0.113221	-0.259116	-0.0515695	0.0123444	-0.0356378	0.00145728	0.042888	-0.188726	-0.173882	-0.196158	-0.159616	-0.0754173	-0.118265	-0.127912	-0.0880565	0.154238	0.0511833	0.0352972	0.0721855	0.0735588	0.305393	-0.123645	0.177043	0.296106	-0.108435	0.0846983	-0.0682978	0.170503	-0.0212048	-0.214853	-0.0366113	0.0929301	grey	23.7873	1.10972	22.6775	-21.5678
ENSG00000054392		0.340224	0.436831	-0.148924	0.286502	0.0714598	-0.225989	-0.13852	0.0919819	0.0668721	-0.569347	-0.199431	-0.429019	-0.30703	-0.485282	-0.524385	-0.644596	-0.0740781	-0.106006	-0.304317	0.532997	0.155554	0.15929	-0.0182841	0.334128	0.0464627	0.179999	-0.0863425	-0.00259899	0.0451433	-0.0159986	-0.586192	-0.010549	0.0214864	blue	63.7321	30.1096	33.6225	-3.51289
ENSG00000054523		-0.282627	-0.12776	0.0516956	-0.383249	-0.255089	-0.181839	-0.279187	-0.315598	0.0373069	0.201061	0.22235	0.245044	0.237907	0.0454351	0.307203	0.420201	0.212737	0.305416	0.423644	-0.0797756	0.205237	-0.129204	-0.104606	-0.116674	-0.0354717	-0.122094	0.121794	0.26531	-0.240283	-0.29341	0.236646	0.173677	-0.0505827	grey	32.8609	1.29316	31.5677	-30.2746
ENSG00000054598		0.548673	0.407844	0.441412	0.60247	0.495681	0.279452	0.338587	0.430694	0.0603219	-0.171634	-0.132208	-0.229991	-0.136207	-0.194285	-0.518163	-0.304214	-0.287725	-0.545716	-0.43129	-0.0380662	-0.119549	-0.383209	0.0199017	0.209998	-0.107445	0.179443	-0.123827	-0.424836	0.464768	0.399333	0.0309097	-0.144724	0.177889	midnightblue	49.8533	1.54781	48.3055	-46.7577
ENSG00000054611		0.145357	-0.40962	0.358395	0.358181	0.553303	0.81293	0.680957	0.298652	-0.24248	0.310229	-0.221047	-0.0233964	-0.112029	0.701311	0.117531	0.270247	-0.0742945	-0.559328	-0.406363	-0.750827	-0.736599	0.0317924	0.0152818	-0.316864	-0.10893	-0.00128824	-0.0979845	-0.438823	0.318109	0.460415	0.403624	0.0277347	0.0208681	yellow	332.419	78.7642	253.655	-174.891
ENSG00000054654		0.356711	0.178541	0.384888	0.648843	0.404576	0.429144	0.648866	0.651092	-0.0254183	-0.0738465	-0.193745	-0.216845	-0.178028	0.051997	-0.331926	-0.100543	-0.284228	-0.539643	-0.30836	-0.304661	-0.245078	-0.19755	0.0907269	0.0478089	-0.172936	0.0713314	-0.0577106	-0.572222	0.441571	0.637886	0.211845	-0.107252	0.160219	midnightblue	58.9465	1.85557	57.0909	-55.2354
ENSG00000054690		-0.56812	-0.360022	-0.452601	-0.482519	-0.564041	-0.456288	-0.571649	-0.604839	-0.210279	-0.00716474	0.0282255	0.105789	-0.0836527	0.0170212	0.424134	0.129332	0.335235	0.711768	0.38401	0.282738	0.225618	0.494247	-0.138512	-0.262342	0.185842	-0.077445	0.105225	0.635277	-0.579415	-0.614313	-0.204179	0.127996	-0.189258	red	60.2465	16.2328	44.0137	-27.7809
ENSG00000054793		-0.288981	-0.176007	-0.15232	-0.276369	-0.220505	-0.0351856	-0.121004	-0.200424	-0.210578	0.0799152	-0.0480979	0.0211624	-0.0457375	0.158259	0.229586	0.354239	0.405189	0.274556	0.358703	-0.142387	0.147777	0.229981	0.0299913	-0.343584	-0.130817	-0.0803876	0.2075	0.168722	-0.101287	-0.183785	0.246274	0.0603756	0.045952	grey	34.2795	1.20312	33.0763	-31.8732
ENSG00000054938		0.419435	0.0511256	0.484005	0.219701	0.594397	0.603349	0.532902	0.353533	0.000558851	-0.00792	-0.138803	-0.148401	-0.189726	0.269884	-0.152633	-0.0552861	0.0351326	-0.56754	-0.38227	-0.445669	-0.408526	-0.208486	0.044518	-0.0217712	-0.0390078	-0.00155792	-0.0467956	-0.53213	0.544913	0.471858	0.276047	-0.0137059	0.121923	yellow	115.083	33.4035	81.6799	-48.2764
ENSG00000054965		0.125458	-0.0624984	-0.0740494	0.00298961	0.195394	0.237845	0.125465	0.0325242	-0.00889591	0.0982733	-0.00312966	0.0672798	0.0921395	0.16363	0.0391648	0.0566342	0.121486	-0.126973	-0.0979265	-0.225272	-0.171371	0.107275	-0.0952726	0.0983468	0.12548	-0.067557	0.0143674	-0.142853	0.241989	0.0671736	0.104944	0.068328	-0.0120817	grey	63.5527	0.983868	62.5688	-61.585
ENSG00000054967		0.296277	0.0170483	0.820688	0.344452	0.499261	0.594261	0.675862	0.521316	0.17412	0.16825	0.0689503	0.0749256	-0.133341	0.281659	-0.142271	-0.0226058	-0.133736	-0.585195	-0.379076	-0.516324	-0.401989	-0.430859	0.122136	-0.0697233	-0.106171	0.0393799	-0.0588076	-0.598017	0.457427	0.623218	0.469668	0.0151917	0.0405198	tan	104.58	7.31856	97.2615	-89.9429
ENSG00000054983		0.25566	0.495408	-0.189923	0.148429	-0.0789615	-0.365122	-0.139156	0.16216	0.0980105	-0.457613	-0.0865831	-0.268024	-0.267004	-0.605382	-0.421456	-0.474485	-0.0125758	0.0704364	-0.0259643	0.540868	0.374104	0.0869926	-0.10579	0.460222	0.0550067	0.011626	0.0251235	-0.0576127	0.107522	0.0302718	-0.373629	-0.0105252	0.0417063	blue	101.985	42.7296	59.2549	-16.5253
ENSG00000055044		-0.538116	-0.149587	-0.0907294	-0.500104	-0.586645	-0.446038	-0.306942	-0.237107	-0.000345635	0.226263	0.296222	0.340631	0.112808	-0.0728191	0.436574	0.407532	0.25807	0.603872	0.760924	0.0847103	0.455508	0.0716388	0.041001	-0.228726	0.00149619	-0.295171	0.271837	0.342246	-0.40276	-0.28382	0.2747	-0.0334888	0.0172428	salmon	49.1451	3.52419	45.6209	-42.0967
ENSG00000055070		-0.211828	-0.438744	0.255453	-0.0500163	0.121432	0.43349	0.300284	-0.00113598	-0.0180041	0.330981	0.0985628	0.215633	0.00449367	0.58129	0.381132	0.392031	0.126818	-0.114915	0.000418065	-0.566815	-0.361343	-0.00703561	-0.126222	-0.375128	-0.1031	-0.0710801	0.0296193	-0.105636	-0.00613263	0.148672	0.493957	0.113444	-0.0824016	turquoise	151.643	109.282	42.3615	66.9204
ENSG00000055118		0.519103	-0.119088	0.28778	0.407356	0.799398	0.805771	0.467683	0.179351	-0.190743	0.160019	-0.243339	-0.102758	-0.0504255	0.494338	-0.0513191	0.0454327	0.0347562	-0.692943	-0.485402	-0.632202	-0.677314	-0.00564478	-0.08531	0.0710971	-0.0963579	0.220245	-0.228825	-0.38423	0.454394	0.312733	0.0947708	0.00126156	0.0352967	yellow	256.186	71.0781	185.108	-114.03
ENSG00000055130		0.245879	-0.0169496	0.31338	0.081924	0.393092	0.436851	0.305805	0.158	-0.242505	0.338204	-0.138191	0.10047	0.234899	0.3046	0.10169	0.502467	-0.0869358	-0.320669	0.125353	-0.57463	-0.193199	-0.294274	-0.0042879	-0.0636461	-0.051846	0.00505072	-0.101139	-0.27021	0.320971	0.210405	0.482497	-0.0853671	0.19987	yellow	98.3675	20.1713	78.1962	-58.0249
ENSG00000055147		-0.131323	0.3108	-0.261609	-0.260237	-0.412523	-0.5673	-0.393229	-0.103774	0.0665367	-0.100796	0.0971701	0.0206256	0.280697	-0.479551	-0.0602805	0.122599	-0.0888277	0.43681	0.450843	0.423642	0.629401	-0.243043	-0.0585505	0.213824	-0.0390689	-0.11542	0.180493	0.23026	-0.15328	-0.224611	0.0434123	0.0126384	0.0545965	brown	112.843	53.1473	59.696	-6.54867
ENSG00000055163		-0.30765	-0.196065	-0.284128	-0.351029	-0.283906	-0.0974588	0.0317728	-0.0263859	-0.250147	0.0284196	-0.0123088	0.00596518	-0.08897	0.0731292	0.269298	0.103334	0.427502	0.317658	0.305569	0.0345326	0.108451	0.469415	0.149706	-0.117717	0.180407	-0.277911	0.230747	0.00487456	-0.0439163	-0.0233771	-0.0122939	0.232252	-0.153138	red	27.9827	4.19453	23.7881	-19.5936
ENSG00000055208		0.0771772	0.604981	-0.231033	-0.0806702	-0.352816	-0.621665	-0.35136	0.0587316	-0.0283452	-0.338057	-0.0259218	-0.163792	0.0501115	-0.756529	-0.26763	-0.259766	-0.155425	0.350836	0.428556	0.617194	0.768575	-0.0648294	-0.0643793	0.499558	0.16834	-0.0646775	0.171971	0.0580943	0.0348207	-0.120754	-0.164563	-0.0498605	0.125923	brown	213.336	87.2957	126.041	-38.7449
ENSG00000055211		0.210455	0.533092	-0.0231466	0.0380337	-0.0687863	-0.255831	-0.091999	0.187186	0.163682	-0.166384	0.0774738	-0.023995	0.0283468	-0.492268	-0.268351	-0.0204374	-0.158716	0.0798421	0.312237	0.203365	0.540601	-0.311582	-0.0542904	0.404499	0.0069694	-0.138281	0.121158	-0.169456	0.289938	0.0898643	0.177401	-0.0258477	0.15715	brown	82.1521	43.5257	38.6264	4.89921
ENSG00000055332		-0.214645	0.288318	-0.389374	-0.437702	-0.544649	-0.678253	-0.471942	-0.168348	-0.0254077	-0.182135	0.0805299	0.0111274	-0.0255381	-0.539713	-0.0111163	-0.112121	0.180728	0.537145	0.498082	0.60205	0.660394	0.192829	-0.00634528	0.213669	0.149148	-0.0359367	0.127354	0.272549	-0.256274	-0.300849	-0.241223	-0.0224652	0.0408569	brown	263.694	98.1682	165.526	-67.3574
ENSG00000055483		0.0707824	-0.349671	0.646358	0.235965	0.431411	0.623243	0.458572	0.15309	-0.0886076	0.277416	-0.0241341	0.0609017	-0.0945454	0.557327	0.217124	0.204343	-0.0135701	-0.439334	-0.252565	-0.613632	-0.578563	-0.146884	0.00816167	-0.298051	-0.100867	0.0555483	-0.0877371	-0.279931	0.166165	0.311465	0.374668	0.0323999	-0.0756845	yellow	167.376	34.4112	132.964	-98.5533
ENSG00000055609		-0.480621	-0.0967342	-0.203315	-0.483616	-0.562461	-0.446468	-0.340444	-0.267483	-0.229983	-0.0130801	-0.0784223	-0.00445737	0.207635	-0.0882126	0.273105	0.335581	-0.0266296	0.559685	0.596734	0.167127	0.440613	0.0805729	0.118584	-0.170476	0.0947931	-0.216376	0.203076	0.344142	-0.371803	-0.33111	0.186349	0.0260432	0.00021661	red	47.5031	9.56945	37.9336	-28.3642
ENSG00000055732		-0.0836579	0.13512	-0.246326	-0.00512389	-0.226883	-0.27181	-0.155415	-0.0416431	-0.00968867	-0.303454	-0.0148166	-0.17701	-0.26505	-0.301172	-0.137916	-0.294713	0.217351	0.219395	0.0715147	0.366024	0.257665	0.308086	-0.101637	0.00140083	0.0848237	0.0141564	0.104263	0.0978851	-0.00486203	-0.112026	-0.290708	0.0552939	-0.0754238	blue	52.7875	21.5825	31.205	-9.62244
ENSG00000055813		0.420179	-0.131782	0.174132	0.191021	0.639162	0.650727	0.38282	0.144695	-0.151819	0.188799	-0.237531	-0.0473056	0.100841	0.457944	0.0216751	0.177577	-0.114473	-0.533026	-0.343191	-0.589069	-0.564782	-0.112428	-0.0452469	0.0990565	0.0874639	0.190492	-0.193713	-0.307551	0.343461	0.258418	0.136439	-0.00508262	0.024636	yellow	171.981	41.2272	130.754	-89.5269
ENSG00000055917		-0.182923	0.449763	-0.346812	-0.289478	-0.592357	-0.795935	-0.545918	-0.151737	-0.0281207	-0.180515	0.110472	0.0239237	0.10055	-0.697711	-0.101067	-0.0386771	0.0146244	0.583569	0.630105	0.652942	0.855831	-0.0239184	-0.098798	0.319346	0.0835035	-0.0951662	0.144315	0.316226	-0.271779	-0.332295	-0.142949	-0.0400854	0.0769898	brown	295.221	115.995	179.226	-63.2307
ENSG00000055950		-0.330809	-0.564352	-0.109519	-0.0523641	-0.0156165	0.200804	-0.0676517	-0.356026	-0.14796	0.482674	0.117336	0.302769	0.270135	0.527178	0.5554	0.478799	-0.0596473	0.0875372	0.108335	-0.361373	-0.341783	0.131975	-0.200254	-0.299832	-0.165062	-0.0347771	-0.115765	0.285722	-0.336568	-0.247112	0.140952	0.110983	-0.180531	turquoise	122.21	93.18	29.0304	64.1496
ENSG00000055955		-0.011946	-0.0129776	-0.0708979	-0.0867669	-0.015788	0.00624505	0.0551101	0.0223646	0.0403028	-0.166608	-0.0302005	-0.112527	-0.253931	0.0075762	-0.0595073	-0.244457	0.0719743	-0.0223871	-0.151382	0.107034	-0.0639604	0.212086	0.0097593	-0.0950613	0.210197	-0.113162	0.176501	-0.0372289	0.017422	0.0323901	-0.127167	0.0448161	-0.0975893	grey	25.6408	0.994941	24.6458	-23.6509
ENSG00000056050		-0.000346721	0.0565512	-0.148389	-0.0982568	-0.0466682	-0.0407664	-0.0339573	-0.00170694	-0.251709	0.147562	-0.0876334	0.0534479	0.135021	-0.0177338	0.0821548	0.337606	-0.0548455	0.0924882	0.328391	-0.0794678	0.167997	0.0265311	-0.0535783	-0.00274057	0.0461743	-0.0716478	0.0159102	-0.00427347	0.0391313	-0.0338631	0.195276	0.0252097	0.0806906	pink	30.0287	1.61214	28.4165	-26.8044
ENSG00000056097		-0.182701	0.0601924	-0.170932	-0.38908	-0.274415	-0.265496	-0.308398	-0.24303	-0.362287	0.122338	-0.128183	0.0657981	0.153076	-0.102756	0.157317	0.489966	0.108256	0.38972	0.60512	-0.00235998	0.427911	-0.0238783	-0.0896697	-0.0133814	0.144622	-0.0302769	0.0456424	0.217808	-0.138556	-0.28274	0.281795	-0.0188581	0.0846404	salmon	38.8725	2.196	36.6765	-34.4805
ENSG00000056277		0.0631874	0.330598	-0.269119	-0.0517001	-0.200459	-0.3876	-0.217482	0.0261745	0.0264077	-0.120605	0.0658838	0.0116362	0.135799	-0.458777	-0.135677	-0.186681	0.039049	0.182398	0.244904	0.403928	0.405892	0.0757503	0.036687	0.382795	0.145307	-0.0529724	0.147547	0.0824713	-0.000301337	-0.108959	-0.293241	-0.0125064	0.0316233	blue	71.7751	26.727	45.0481	-18.321
ENSG00000056487		-0.438309	-0.522073	-0.330179	-0.479962	-0.278579	-0.111244	-0.375189	-0.589475	-0.206195	0.102235	-0.0331751	0.0962252	-0.0797272	0.34127	0.42684	0.270675	0.328807	0.436128	0.152295	-0.0272814	-0.135493	0.452465	-0.142761	-0.424134	0.0558759	0.053636	0.005399	0.527886	-0.482061	-0.530005	-0.119895	0.282277	-0.280026	grey	41.9538	4.1098	37.844	-33.7342
ENSG00000056558		0.454407	0.0781633	0.345096	0.429376	0.568085	0.545733	0.657572	0.547908	0.0555006	-0.263009	-0.215927	-0.331123	-0.396884	0.159132	-0.347817	-0.469653	-0.026952	-0.675515	-0.65116	-0.205	-0.525664	0.102827	0.0979753	0.0836684	-0.119396	0.108944	-0.127053	-0.590683	0.443669	0.615939	-0.15049	-0.0278794	0.0480002	black	88.7547	12.9096	75.8451	-62.9355
ENSG00000056586		-0.173096	0.475063	-0.237801	-0.409067	-0.559624	-0.701552	-0.406747	-0.0292438	0.0441952	-0.239379	0.10812	-0.0159955	0.0333741	-0.650012	-0.12002	-0.0343536	0.0968999	0.511767	0.626837	0.552805	0.85644	-0.0821612	-0.00736189	0.30763	0.151734	-0.142498	0.197679	0.124854	-0.11502	-0.16815	0.00616984	-0.00115174	0.0772402	brown	265.863	116.334	149.529	-33.1959
ENSG00000056736		-0.271194	-0.30003	-0.0372389	0.0113506	-0.158744	-0.0206452	-0.0070806	-0.0984071	-0.187212	0.0331159	-0.0481627	-0.0114097	-0.183045	0.168745	0.222792	0.0305904	0.0911237	0.171107	-0.00328782	0.0195716	-0.129051	0.282232	-0.0593751	-0.210872	-0.085908	0.0378753	0.0763108	0.189448	-0.283987	-0.0777741	-0.0638559	0.114617	-0.190529	grey	32.2792	1.39624	30.883	-29.4867
ENSG00000056972		0.454163	0.178959	0.411265	0.566426	0.525693	0.411174	0.312507	0.25588	0.0280352	0.0268078	-0.144717	-0.109786	0.0395941	0.0865736	-0.219857	-0.0629408	-0.435359	-0.548499	-0.349735	-0.290331	-0.287998	-0.422188	-0.112271	0.123947	-0.155202	0.226993	-0.174984	-0.295237	0.315386	0.295843	0.160155	-0.251514	0.211409	black	71.5347	12.3782	59.1565	-46.7784
ENSG00000056998		0.0921205	0.0117411	0.103434	0.00410819	0.116128	0.096196	0.0579749	0.0267808	-0.0055102	0.0166373	0.0161405	-0.00905095	-0.0440556	0.0299961	-0.0612705	-0.08373	0.0880455	-0.132465	-0.088465	-0.0339954	-0.098722	0.0867008	0.159619	-0.136999	-0.0381224	0.17227	-0.0949445	-0.0629284	0.0860022	0.0525998	-0.042561	-0.079271	0.117299	grey	27.1715	0.896207	26.2753	-25.3791
ENSG00000057019		0.447375	0.681248	-0.0314495	0.221993	0.118947	-0.222216	-0.103466	0.205545	0.132187	-0.388263	-0.044752	-0.245469	-0.275751	-0.614311	-0.577934	-0.446721	-0.0430737	-0.148786	-0.062661	0.437194	0.397896	-0.107406	-0.0340699	0.348495	0.00424326	0.135738	-0.047146	-0.184365	0.307167	0.0927614	-0.227045	-0.201466	0.323048	purple	87.2813	6.27114	81.0101	-74.739
ENSG00000057252		-0.498683	0.01868	-0.26516	-0.452939	-0.684612	-0.71664	-0.649886	-0.454704	0.114965	0.0354927	0.261296	0.235173	0.141621	-0.347996	0.183417	0.233606	-0.0267146	0.715856	0.567045	0.44024	0.628179	-0.116526	-0.0844698	-0.0293411	-0.061259	-0.0235617	0.117872	0.586189	-0.59137	-0.527267	0.0168787	0.134938	-0.126169	red	138.971	23.82	115.151	-91.3312
ENSG00000057294		0.109763	0.0734435	0.292449	0.312077	0.155329	0.0758817	-0.0126914	0.00284464	0.00647954	0.0536991	-0.011193	-0.00452275	-0.00671287	0.0111506	-0.0696781	0.00376408	-0.288438	-0.199356	-0.111391	-0.051058	-0.0586672	-0.318509	-0.095067	0.0560581	-0.0679538	0.239782	-0.213144	0.0387463	-0.108206	0.0223779	0.115286	-0.142357	0.163256	grey	30.7839	1.22856	29.5554	-28.3268
ENSG00000057468		-0.0671037	0.0108543	-0.224322	-0.181755	-0.129686	-0.141303	-0.168197	-0.128432	-0.108596	-0.153882	-0.139121	-0.125055	-0.0205476	-0.0525876	-0.0300669	-0.050834	0.107997	0.187346	0.0524886	0.145848	0.107128	0.156412	0.129655	-0.00754677	0.13187	-0.219274	0.258529	0.143534	-0.0834708	-0.167599	-0.207938	0.105906	-0.119663	grey	26.3634	1.03442	25.329	-24.2946
ENSG00000057608		-0.254353	0.266612	-0.270281	-0.402071	-0.518094	-0.545199	-0.316321	-0.0616444	-0.0700313	-0.0278817	0.14489	0.0920571	0.195589	-0.41787	0.175856	0.266497	0.127678	0.530385	0.788656	0.283801	0.725571	-0.044707	-0.0185367	0.173612	0.108548	-0.230122	0.304788	0.133713	-0.0829545	-0.17097	0.183468	0.00401811	0.116786	brown	119.717	57.8392	61.8782	-4.03901
ENSG00000057657		0.448113	0.289503	0.563327	0.525359	0.461442	0.425022	0.644774	0.718596	0.0402613	-0.034747	-0.118009	-0.150623	-0.0613201	-0.0192569	-0.337478	-0.0832208	-0.259609	-0.53921	-0.259299	-0.313533	-0.161421	-0.401491	0.101759	0.304737	-0.145853	-0.0395027	0.00959485	-0.698997	0.575126	0.734069	0.324736	-0.00519892	0.0222172	greenyellow	59.7213	5.23792	54.4834	-49.2455
ENSG00000057663		0.217638	0.547906	-0.0665509	0.0782675	-0.0942055	-0.361023	-0.179498	0.143837	0.143832	-0.175322	0.121389	-0.00235129	-0.0463514	-0.587769	-0.375694	-0.114379	-0.0868162	0.100891	0.237494	0.344423	0.546422	-0.23727	-0.150059	0.362685	-0.139682	-0.0414032	-0.00958953	-0.0579373	0.13017	0.0234777	-0.0111445	-0.0298841	0.15569	brown	91.1059	44.7325	46.3734	-1.64091
ENSG00000057704		-0.29112	-0.0787448	-0.22479	-0.373515	-0.361359	-0.316207	-0.304461	-0.232683	-0.0282272	0.122312	0.114154	0.188099	0.182577	-0.0576487	0.250572	0.292398	0.0774037	0.434082	0.453375	0.0681902	0.307966	-0.00470942	-0.0105582	0.0704349	-0.00790646	-0.140287	0.0871453	0.254982	-0.253775	-0.257753	0.0841782	0.175521	-0.201153	red	38.88	7.10288	31.7771	-24.6742
ENSG00000057757		-0.46669	0.0208563	-0.326169	-0.530222	-0.637219	-0.612845	-0.557454	-0.405402	0.131663	0.0614608	0.287486	0.254919	0.260907	-0.27698	0.23491	0.28649	0.0249224	0.67092	0.625396	0.316119	0.610616	-0.0610513	0.0128667	-0.0552788	0.0324881	-0.190163	0.205896	0.463938	-0.410217	-0.471523	0.0942977	0.0684329	-0.0714573	red	103.667	17.6382	86.029	-68.3908
ENSG00000057935		-0.0930808	0.306933	-0.401312	-0.109854	-0.374421	-0.537261	-0.372187	-0.122177	0.014779	-0.203263	0.084537	-0.0645625	0.00285576	-0.511452	-0.108551	-0.230544	-0.0209414	0.336159	0.305682	0.572521	0.501887	0.193363	-0.022938	0.301338	0.0963314	-0.1198	0.167968	0.222709	-0.180926	-0.246326	-0.314847	0.0102812	-0.0961149	blue	97.7396	43.0967	54.6429	-11.5462
ENSG00000058056		-0.149692	0.141843	-0.229088	-0.56741	-0.33658	-0.382825	-0.388471	-0.253993	-0.0582412	-0.00884666	0.0563844	0.0982656	0.248668	-0.228213	0.11541	0.165159	0.0629562	0.405844	0.452359	0.202999	0.454651	-0.0233133	0.050625	0.135997	0.282697	-0.145943	0.100272	0.217471	-0.094666	-0.319526	0.0629515	0.000137045	0.0948297	brown	64.4905	33.143	31.3475	1.79552
ENSG00000058063		-0.517697	0.123504	-0.443771	-0.515966	-0.791946	-0.826466	-0.685152	-0.424392	-0.00218255	-0.163449	0.143482	0.0578691	-0.0455806	-0.480987	0.131648	0.0641962	0.172036	0.818654	0.666736	0.62219	0.780226	0.191177	-0.0938837	-0.0567277	0.0716012	-0.183246	0.268227	0.551	-0.50648	-0.537814	-0.084394	0.0171053	-0.036922	red	290.914	47.8656	243.049	-195.183
ENSG00000058085		-0.0747473	-0.0510184	0.195653	0.00825315	0.00280671	0.093843	0.0751206	0.0169743	-0.102672	-0.00984036	-0.0388619	-0.0478481	-0.267402	0.086724	0.0597561	0.101784	0.179376	0.0117605	0.109563	-0.118544	0.0171487	0.103164	0.0234553	-0.304749	-0.172888	0.0945302	-0.0126898	-0.0400113	0.0476255	0.0568064	0.220837	-0.0444882	0.0461982	grey	31.6318	1.5394	30.0924	-28.553
ENSG00000058091		0.0516863	0.346268	-0.207013	-0.293888	-0.21963	-0.350855	-0.229574	-0.0089986	-0.0944905	-0.178755	-0.0245791	-0.0650653	0.0826308	-0.410744	-0.0807136	-0.0835439	0.159525	0.26674	0.378559	0.296309	0.487529	0.0843977	0.153433	0.338063	0.145193	-0.0920008	0.114887	0.0119761	0.125981	-0.116646	-0.1512	0.160955	-0.0253236	brown	73.5417	36.6732	36.8684	-0.19518
ENSG00000058262		-0.49448	-0.652263	0.0388449	-0.271868	-0.1368	0.212516	-0.0138052	-0.34208	-0.105323	0.592162	0.133265	0.405575	0.255319	0.654498	0.600656	0.74892	0.00970394	0.197895	0.21247	-0.543829	-0.277088	-0.0621173	-0.149284	-0.637546	-0.13387	-0.0730984	-0.00929167	0.271902	-0.349333	-0.202467	0.569276	-0.0421877	-0.0169535	pink	173.151	12.2243	160.927	-148.702
ENSG00000058272		0.822307	0.762925	0.233585	0.257439	0.52806	0.0625224	0.102112	0.373178	0.052355	-0.363734	-0.22879	-0.329683	-0.0566419	-0.503196	-0.665143	-0.395102	-0.20826	-0.455106	-0.255879	0.167413	0.171305	-0.408339	0.0519204	0.613838	0.09405	0.17891	-0.149702	-0.416717	0.593576	0.290848	-0.127083	-0.169274	0.267581	green	96.967	39.0002	57.9668	-18.9666
ENSG00000058335		0.473358	0.16779	0.088957	0.131528	0.481456	0.38368	0.400642	0.359115	-0.014454	0.0648573	-0.10005	-0.0417015	0.023647	0.0874751	-0.191121	-0.0399623	-0.0862206	-0.445998	-0.253192	-0.27443	-0.245107	-0.134308	0.101945	0.26727	0.0656689	-0.00230886	-0.00718351	-0.435657	0.465057	0.382399	0.0995348	0.0132146	0.0362339	green	51.5175	8.39118	43.1264	-34.7352
ENSG00000058404		-0.587942	-0.63761	-0.291235	-0.439362	-0.380965	-0.0953593	-0.250114	-0.479336	-0.100067	0.285661	0.0990757	0.240911	0.184789	0.436128	0.582631	0.420206	0.176424	0.44831	0.232585	-0.146349	-0.158365	0.271885	0.056665	-0.432439	0.0507349	-0.0599481	0.0642037	0.4774	-0.528169	-0.417296	0.0115464	0.186347	-0.245707	turquoise	63.717	42.7733	20.9438	21.8295
ENSG00000058453		-0.0960045	-0.69046	0.183348	0.106078	0.387271	0.729972	0.421375	-0.0560484	-0.182201	0.400466	-0.0919242	0.142248	-0.0592721	0.875594	0.433966	0.314072	0.0907098	-0.333034	-0.324926	-0.749366	-0.818707	0.203161	-0.0255294	-0.425619	-0.0185071	-0.0193652	-0.0814994	-0.102309	0.00649957	0.133732	0.214418	0.0376456	-0.163911	turquoise	529.262	325.394	203.868	121.526
ENSG00000058600		-0.431706	-0.684885	0.146935	-0.115183	-0.048331	0.229939	-0.0250838	-0.366601	0.021873	0.400125	0.187207	0.311817	0.0270834	0.61862	0.50914	0.3401	0.00591009	0.083499	-0.0932089	-0.351253	-0.468513	0.0845386	-0.0821127	-0.523645	-0.163674	0.0642837	-0.0380432	0.317311	-0.451699	-0.208569	0.198992	0.199342	-0.275851	turquoise	136.089	100.674	35.4153	65.2586
ENSG00000058668		0.862501	0.429071	0.452846	0.599229	0.872265	0.581469	0.450242	0.446623	0.0778202	-0.168445	-0.228568	-0.278291	-0.0749128	-0.0320086	-0.531093	-0.287609	-0.159848	-0.810073	-0.591002	-0.291343	-0.36532	-0.397983	-0.0619689	0.342966	-0.0886361	0.285244	-0.257741	-0.564499	0.703831	0.474909	0.00662483	-0.149406	0.223065	green	195.117	68.151	126.966	-58.815
ENSG00000058673		0.0172943	0.4638	-0.114374	-0.0767286	-0.332152	-0.546842	-0.249755	0.0778198	0.125855	-0.403826	0.0250568	-0.194871	-0.0837893	-0.615315	-0.28967	-0.368959	-0.0966944	0.244688	0.148432	0.629935	0.548075	-0.0672696	0.0107395	0.316647	0.128465	-0.0993371	0.142079	0.0741009	-0.0633257	-0.0684923	-0.180753	-0.0149434	-0.00658068	blue	118.546	49.4296	69.1167	-19.6871
ENSG00000058729		-0.0612253	0.313601	-0.316524	-0.277098	-0.340528	-0.480023	-0.34018	-0.0823716	-0.113169	-0.0388863	0.0841815	0.0602713	0.127701	-0.437469	0.0165691	0.0972103	0.153357	0.382329	0.539476	0.354842	0.589246	0.0166176	-0.0610901	0.182628	0.0927222	-0.0367756	0.135878	0.182864	-0.0656394	-0.21783	-0.0246302	-0.0725361	0.167336	brown	88.5845	44.357	44.2275	0.129525
ENSG00000058799		-0.566488	-0.533805	-0.115595	-0.308703	-0.381615	-0.176266	-0.314872	-0.48551	0.00474293	0.389824	0.178951	0.366225	0.309854	0.328136	0.485541	0.515599	-0.203773	0.418686	0.231546	-0.126691	-0.0498226	-0.0713806	-0.171601	-0.423646	-0.095887	-0.0554881	0.00149145	0.517079	-0.5968	-0.420648	0.245887	0.0832871	-0.138053	pink	55.582	3.74195	51.8401	-48.0981
ENSG00000058804		-0.368209	0.240733	-0.371972	-0.325131	-0.654742	-0.675191	-0.382589	-0.0867737	-0.0422173	-0.12414	0.111564	0.0283259	0.064378	-0.490161	0.091833	0.0719701	0.0920475	0.592341	0.687262	0.487306	0.746637	0.0735655	0.0735947	0.158245	0.138226	-0.295621	0.302482	0.248336	-0.282146	-0.237911	0.00131566	0.0450762	0.0366756	brown	156.282	68.0491	88.2334	-20.1842
ENSG00000058866		0.69503	0.289724	0.371585	0.259115	0.715345	0.470042	0.265029	0.226855	-0.0664835	-0.0865539	-0.258854	-0.206604	0.0316777	0.0249727	-0.395514	-0.167391	-0.166619	-0.616061	-0.493105	-0.244208	-0.330112	-0.343847	0.0468114	0.335406	0.124117	0.32005	-0.360683	-0.402008	0.532308	0.282347	-0.0514038	0.00100412	0.0902851	green	101.569	28.0695	73.4993	-45.4298
ENSG00000059122		0.113917	-0.390423	0.188936	0.237856	0.461216	0.642213	0.365545	0.0350246	-0.0300614	0.268709	-0.0629601	0.0621604	-0.0438567	0.629355	0.18896	0.184459	-0.0150704	-0.41238	-0.373363	-0.603794	-0.644539	0.00130692	-0.108305	-0.196732	-0.122893	0.0949008	-0.156288	-0.180605	0.14302	0.178767	0.187055	0.0304485	-0.104752	turquoise	197.159	122.97	74.1893	48.7803
ENSG00000059145		-0.345652	-0.582448	-0.315164	-0.0288222	-0.073413	0.213232	0.0484898	-0.256215	-0.105312	0.206441	0.0228278	0.107381	-0.191297	0.492672	0.399688	0.0649726	0.264116	0.0848473	-0.145474	-0.169667	-0.435311	0.612087	-0.120955	-0.385986	-0.0827543	-0.0183426	0.0212161	0.1855	-0.265257	-0.150493	-0.182152	0.0891342	-0.182964	turquoise	125.019	94.9673	30.052	64.9153
ENSG00000059377		0.0474294	-0.19745	0.121841	0.0703433	0.235122	0.374121	0.324494	0.157479	-0.113386	0.0799612	-0.0770616	-0.0148024	-0.107438	0.308192	0.0567461	0.139967	0.178915	-0.187843	-0.130287	-0.361546	-0.298351	0.139815	0.00231902	-0.0550821	-0.196117	0.20606	-0.170014	-0.247429	0.190013	0.273333	0.162903	0.208966	-0.0930002	yellow	92.1026	20.145	71.9576	-51.8127
ENSG00000059378		-0.261701	-0.207643	0.00531409	-0.0260901	-0.181524	-0.0222961	0.167974	0.13393	0.0180348	0.133891	0.0760423	0.121916	-0.146911	0.111465	0.0661617	0.108988	-0.0013673	0.0825518	-0.0079666	-0.0219539	-0.0526577	0.081795	0.0311642	-0.29057	-0.229282	-0.0924461	0.0635386	-0.0410436	-0.137987	0.138786	0.141956	-0.0270342	-0.0423029	grey	26.4482	0.970355	25.4778	-24.5075
ENSG00000059573		-0.521571	-0.413876	-0.107389	-0.34879	-0.354255	-0.123754	-0.241544	-0.389062	-0.156424	0.432028	0.221395	0.395741	0.222121	0.278017	0.639422	0.59965	0.213178	0.42402	0.557557	-0.203728	0.0976966	0.0894406	-0.16667	-0.324448	-0.0446272	-0.123229	0.0623649	0.371263	-0.38267	-0.338021	0.339358	0.105037	-0.115158	lightcyan	52.3521	2.08692	50.2652	-48.1783
ENSG00000059588		-0.591353	-0.149069	-0.412714	-0.356373	-0.724314	-0.685833	-0.555572	-0.411667	-0.0174892	-0.165528	0.143354	0.0300348	-0.121602	-0.283345	0.176636	-0.144184	0.110249	0.693928	0.31746	0.636526	0.406826	0.428311	0.0850986	-0.140058	0.063637	-0.195011	0.185717	0.5716	-0.645147	-0.502794	-0.367042	0.161967	-0.200562	blue	114.871	47.2716	67.5997	-20.3281
ENSG00000059691		-0.0481396	-0.230042	-0.211942	0.0574249	0.0494089	0.122323	0.014537	-0.0961038	-0.0868977	-0.0125052	-0.173595	-0.100114	0.000220439	0.217338	0.0401609	-0.00302452	-0.157363	-0.0717891	-0.209375	-0.061116	-0.286693	0.219574	0.0241539	-0.136261	0.0147899	0.0363616	-0.057086	0.0923376	-0.13582	-0.0800441	-0.181138	-0.104833	-0.0224304	grey	52.5205	1.2852	51.2353	-49.9501
ENSG00000059728		0.183405	0.433582	0.515042	0.174221	0.0269191	-0.0828118	0.177369	0.390887	0.28741	-0.0609107	0.221078	0.0705429	-0.114769	-0.350499	-0.31671	-0.107776	-0.134287	-0.129163	0.0666026	0.0842928	0.301802	-0.450733	0.098296	0.157685	-0.150247	-0.0264158	0.0209214	-0.337219	0.247568	0.345351	0.272213	0.00315562	0.0697606	brown	43.4387	15.8775	27.5612	-11.6837
ENSG00000059758		0.0225419	0.546038	0.079517	-0.195629	-0.337981	-0.519119	-0.191189	0.169631	0.185421	-0.285533	0.132167	-0.0416921	-0.0535448	-0.637571	-0.29348	-0.204554	-0.0342116	0.293381	0.345049	0.476728	0.690848	-0.25018	0.049144	0.26948	0.165049	-0.24776	0.250062	-0.0674939	0.120034	0.0357352	0.0750351	0.0197989	0.0384632	brown	136.32	62.0078	74.3124	-12.3046
ENSG00000059769		-0.389162	0.187798	-0.241203	-0.427863	-0.649816	-0.701868	-0.506876	-0.234115	-0.0229298	-0.0977575	0.123594	0.0805739	0.128949	-0.457899	0.0689015	0.180236	0.00188262	0.660665	0.645493	0.447841	0.739095	-0.0955213	0.0504207	0.0144464	0.0914096	-0.135242	0.107085	0.374806	-0.366503	-0.360731	0.118006	-0.0342023	0.0720461	brown	152.278	66.2042	86.0737	-19.8695
ENSG00000059804		0.36759	0.391748	0.744507	0.381704	0.281284	0.160191	0.386228	0.525711	0.243788	-0.136998	0.0621187	-0.0724996	-0.103558	-0.250868	-0.414678	-0.245814	-0.203857	-0.377658	-0.226028	-0.0741721	0.0392828	-0.498201	0.0945781	0.212081	-0.0338893	0.0250332	-0.0318075	-0.493683	0.443771	0.4961	0.249258	-0.0402665	0.129659	tan	40.7307	5.33449	35.3962	-30.0618
ENSG00000059915		-0.214498	-0.535295	-0.0659153	-0.128055	0.103323	0.374666	0.137355	-0.210947	-0.11964	0.35672	0.0463425	0.212261	0.187423	0.594631	0.459173	0.316725	0.266185	-0.0397425	-0.00499433	-0.492133	-0.439871	0.254439	-0.0240848	-0.203715	0.0585912	0.0219565	-0.0913325	0.084527	-0.117906	-0.0844804	0.12301	0.185594	-0.217673	turquoise	166.029	123.611	42.418	81.1931
ENSG00000060069		0.000734039	-0.546051	0.396883	0.174568	0.467311	0.740754	0.460597	0.0306304	-0.197144	0.453917	-0.0801054	0.158228	-0.022643	0.784779	0.326454	0.388842	0.0984978	-0.402301	-0.274248	-0.77782	-0.728641	0.0156259	-0.0509355	-0.43717	-0.194007	0.10313	-0.177615	-0.185635	0.104325	0.228631	0.411114	-0.0164061	-0.0501319	turquoise	400.165	233.504	166.661	66.8428
ENSG00000060138		0.211714	0.424535	0.619998	0.188506	0.0600166	-0.111241	0.0218357	0.223252	0.250055	-0.19281	0.134307	-0.0491708	-0.167301	-0.362026	-0.296853	-0.242524	-0.13115	-0.142778	-0.0120071	0.169341	0.253904	-0.434473	-0.020946	0.147451	-0.0759577	0.0749621	-0.0140737	-0.182634	0.15308	0.196	0.128568	-0.0330899	0.102089	grey	44.7803	3.71262	41.0677	-37.3551
ENSG00000060140		-0.360633	-0.0496693	-0.195109	-0.230502	-0.480025	-0.543947	-0.605225	-0.476972	0.166343	-0.0533536	0.156061	0.132326	0.0513985	-0.230174	0.10122	0.0119967	-0.207055	0.521352	0.22229	0.396596	0.346729	-0.0846404	-0.176205	-0.0528716	-0.0674817	0.0812758	0.0544358	0.561157	-0.555587	-0.500961	-0.122481	-0.0170189	-0.167257	red	72.4533	12.4553	59.998	-47.5427
ENSG00000060237		0.272445	0.30711	0.178193	-0.0506189	0.174406	0.068751	0.087425	0.179549	-0.192195	-0.103121	-0.24942	-0.153774	0.0991245	-0.116692	-0.143335	0.11302	-0.204362	-0.105571	0.167932	-0.130441	0.17705	-0.27811	0.0534375	0.316863	0.223764	0.0528817	-0.00114214	-0.252809	0.27943	0.165653	0.250477	-0.046366	0.16883	grey	35.8612	1.2839	34.5773	-33.2934
ENSG00000060339		-0.35077	-0.185913	-0.36398	-0.330931	-0.378694	-0.286053	-0.280031	-0.277677	-0.296586	0.0268966	-0.0998622	0.0429834	-0.0318153	0.000463907	0.269479	0.286897	0.342047	0.477909	0.474049	0.0836271	0.236818	0.332471	-0.0671	-0.0872201	0.136949	-0.10241	0.0843063	0.345932	-0.323901	-0.336217	-0.0201622	0.0476481	-0.0466284	red	30.9086	5.72296	25.1857	-19.4627
ENSG00000060491		0.0650327	-0.542733	0.343411	0.243225	0.531512	0.839558	0.629424	0.185869	-0.0628778	0.326305	-0.0736215	0.085228	-0.145218	0.822268	0.240235	0.21485	0.0899137	-0.533673	-0.465251	-0.777073	-0.842494	0.0775112	0.0609324	-0.401925	-0.191573	0.0780995	-0.136959	-0.331553	0.210737	0.382792	0.272454	0.062212	-0.11837	turquoise	522.412	288.592	233.82	54.7722
ENSG00000060558		0.179016	-0.167772	0.546738	0.515421	0.453523	0.588275	0.490878	0.263777	0.109683	0.251548	0.0434641	0.126552	0.0205935	0.408031	-0.0373562	0.120951	-0.141594	-0.479225	-0.374336	-0.548067	-0.477749	-0.313255	-0.185613	-0.1285	-0.141869	0.0407981	-0.0810081	-0.319655	0.237054	0.37295	0.374537	-0.136703	0.0618044	yellow	126.78	30.3067	96.473	-66.1663
ENSG00000060642		-0.271786	-0.174221	-0.449495	-0.170374	-0.286378	-0.233007	-0.274479	-0.299165	-0.0337381	-0.0703826	0.00139209	-0.00723738	-0.0316174	0.00363392	0.166253	0.040256	0.0739353	0.325353	0.156626	0.169433	0.0978606	0.322844	-0.177745	-0.0983979	-0.013561	0.0437239	0.0283859	0.302886	-0.317787	-0.292497	-0.173224	-0.0294962	-0.0841176	red	31.5847	5.20726	26.3774	-21.1702
ENSG00000060656		0.278097	-0.322395	0.402486	0.545844	0.655584	0.822604	0.565869	0.229222	-0.14661	0.33002	-0.141969	0.0357645	0.0212604	0.634094	0.0874136	0.121432	-0.158442	-0.647228	-0.513084	-0.702499	-0.768336	-0.0758768	-0.0339076	-0.134854	-0.11366	0.224717	-0.22175	-0.351678	0.315271	0.367609	0.214747	-0.0418807	0.0398358	yellow	299.944	76.0202	223.924	-147.904
ENSG00000060688		-0.480818	-0.131554	-0.464888	-0.456672	-0.558341	-0.487827	-0.451402	-0.373617	-0.269751	-0.0224043	0.0250823	0.0276458	-0.0338366	-0.137335	0.299086	0.162757	0.345659	0.598578	0.554078	0.359638	0.393085	0.464549	0.0227354	-0.120681	0.0454353	-0.122483	0.166341	0.43343	-0.450847	-0.430487	-0.160887	0.108608	-0.103147	red	53.512	10.2493	43.2627	-33.0134
ENSG00000060709		-0.193076	-0.161353	-0.242306	-0.227493	-0.151154	-0.072956	-0.135416	-0.189069	-0.161939	-0.0382878	0.0100795	-0.0156829	-0.16207	0.0583413	0.223977	0.0693205	0.548619	0.227788	0.224922	0.0544125	0.0446207	0.418316	-0.081133	-0.074464	-0.126689	-0.034081	0.157306	0.170733	-0.142302	-0.176406	-0.148216	0.236717	-0.183046	grey	26.6153	1.8709	24.7444	-22.8735
ENSG00000060718		0.0102722	0.0881245	0.0475384	-0.125416	-0.00626553	0.0768069	0.185094	0.195505	-0.151293	-0.0111931	-0.0623091	-0.0467911	0.0326091	-0.0130064	-0.0219884	0.077756	0.148946	-0.0186086	0.134592	-0.0868023	0.114548	0.00510649	0.154409	0.00365472	0.0971227	-0.278647	0.157493	-0.270399	0.314861	0.183689	0.211179	0.0519519	0.120278	grey	28.8499	0.977201	27.8727	-26.8955
ENSG00000060749		0.699343	0.686417	0.230558	0.386727	0.408508	0.0414333	0.203395	0.467724	0.223537	-0.363681	-0.0979561	-0.271834	0.0262417	-0.485405	-0.574523	-0.498506	-0.23302	-0.473845	-0.314547	0.200415	0.119569	-0.4218	-0.0194752	0.580166	-0.0375519	0.225388	-0.165658	-0.423221	0.540038	0.371407	-0.219169	-0.162764	0.174405	green	66.3547	20.7536	45.601	-24.8474
ENSG00000060762		0.0224523	0.17329	0.093002	0.0223096	-0.0839429	-0.1785	-0.0966425	0.0398664	0.138971	0.0992641	0.123093	0.163616	0.243881	-0.198081	-0.0878363	0.123723	-0.275348	0.100993	0.149786	0.0709018	0.232285	-0.376098	0.0210884	0.249461	0.029117	-0.0449354	0.0167974	0.020869	-0.028333	-0.0160673	0.151867	0.0431456	-0.0755277	grey	36.1357	1.28005	34.8557	-33.5756
ENSG00000060971		-0.23367	-0.570291	0.157488	0.0608886	0.118687	0.333062	0.0717075	-0.242766	0.100482	0.459864	0.147174	0.328445	0.266861	0.598036	0.359798	0.47633	-0.138842	-0.0674985	-0.164711	-0.4948	-0.492639	-0.192018	-0.205771	-0.492347	-0.234371	-0.0530066	-0.0463133	0.198035	-0.250851	-0.116199	0.310415	0.013996	-0.124106	turquoise	137.84	97.4418	40.398	57.0438
ENSG00000060982		0.473123	0.607526	0.378839	0.227103	0.232078	-0.00200639	0.26866	0.523859	0.276073	-0.206263	0.0844724	-0.0870848	-0.0447923	-0.447218	-0.481505	-0.304277	-0.216412	-0.320453	-0.110173	0.111354	0.254818	-0.521337	0.143195	0.425018	0.0368518	0.0916407	-0.0698991	-0.521474	0.523748	0.479847	0.142396	-0.169307	0.229163	purple	53.1111	4.82257	48.2885	-43.466
ENSG00000061273		0.217727	-0.359441	0.419873	0.23102	0.600616	0.820243	0.610761	0.215864	-0.084141	0.102104	-0.185157	-0.103108	-0.233197	0.674094	0.102879	0.0326906	0.0915128	-0.586081	-0.505892	-0.675653	-0.766149	0.0837183	0.0889594	-0.340242	-0.0896256	0.0864382	-0.141407	-0.409416	0.364157	0.396898	0.217241	0.0501337	-0.0144201	yellow	320.629	80.7405	239.888	-159.148
ENSG00000061337		0.138852	-0.239948	0.442519	0.1799	0.431339	0.62685	0.488942	0.21769	-0.0545769	0.232851	-0.0849419	0.0422515	0.0882432	0.510321	0.0838681	0.287997	0.00954633	-0.425027	-0.231129	-0.658342	-0.467141	-0.242959	0.0181705	-0.235653	-0.0773176	-0.0103643	-0.0274805	-0.352651	0.354099	0.337532	0.423977	0.0657767	-0.076041	yellow	160.84	35.814	125.026	-89.2124
ENSG00000061455		0.660039	0.504375	0.204451	0.400842	0.495172	0.203869	0.264509	0.410265	0.162329	-0.313935	-0.107123	-0.265001	-0.149593	-0.302881	-0.565482	-0.510311	-0.0783296	-0.501364	-0.476342	0.0965213	-0.0891258	-0.163969	-0.0224922	0.392796	0.0151117	0.167007	-0.0495504	-0.450831	0.560289	0.361151	-0.240902	-0.0891423	0.181534	green	58.5581	21.7213	36.8368	-15.1156
ENSG00000061656		0.110325	-0.300459	0.480612	0.310237	0.432979	0.607374	0.51244	0.239734	-0.144701	0.255791	-0.0847501	0.0185555	-0.136523	0.501182	0.0738157	0.102125	-0.0698918	-0.453507	-0.358867	-0.517816	-0.572964	-0.00108912	0.00377498	-0.246287	-0.102107	0.0702517	-0.0854824	-0.309477	0.177102	0.371619	0.264197	-0.00233781	-0.0224364	yellow	145.864	30.9582	114.906	-83.9481
ENSG00000061676		0.294443	0.738596	-0.0334915	-0.0831816	-0.112484	-0.448366	-0.358914	0.0337527	0.0826664	-0.270611	-0.0157622	-0.12758	0.113552	-0.691505	-0.431126	-0.112134	-0.138544	0.13743	0.309439	0.434664	0.719294	-0.395292	-0.0526626	0.495581	0.114318	-0.055771	0.0662377	-0.00681366	0.205446	-0.114584	0.039221	-0.0996265	0.283893	brown	153.939	69.0599	84.8795	-15.8196
ENSG00000061794		-0.421316	0.0570256	-0.321893	-0.518334	-0.599424	-0.601871	-0.521133	-0.340957	-0.107467	0.103358	0.141166	0.204905	0.285165	-0.276159	0.296905	0.449935	-0.0262387	0.674312	0.814753	0.254028	0.668027	-0.103677	0.0125159	-0.0171283	-0.0105119	-0.185199	0.227129	0.431732	-0.381075	-0.423962	0.209168	0.00949451	0.00494153	salmon	106.194	5.93759	100.256	-94.3187
ENSG00000061918		-0.014543	0.166883	-0.0636685	-0.142075	-0.126915	-0.105499	1.48956e-05	0.0926363	-0.126857	-0.158217	-0.0878704	-0.121732	-0.206666	-0.173202	-0.0859791	-0.00297831	0.306135	0.130045	0.222513	0.085159	0.265222	0.21543	0.08038	-0.106709	0.0231913	-0.0361778	0.0113757	-0.0857135	0.171107	0.0407945	0.0907262	-0.0109905	0.202779	grey	32.2527	1.49006	30.7626	-29.2726
ENSG00000061936		0.163083	-0.276018	0.294986	0.283814	0.431226	0.526606	0.39706	0.151297	-0.181072	-0.0104118	-0.237746	-0.191257	-0.281439	0.415887	-0.0151329	-0.115242	0.00698474	-0.426959	-0.48969	-0.308095	-0.606695	0.147078	0.0663022	-0.20557	-0.0700502	0.0930127	-0.166193	-0.21401	0.136915	0.260633	-0.0305548	0.042653	-0.117401	yellow	119.276	24.8168	94.459	-69.6422
ENSG00000061938		-0.431353	-0.819544	-0.0188506	-0.18426	0.027162	0.429805	0.156889	-0.299804	-0.0785883	0.43661	0.0870491	0.295289	0.0499022	0.82473	0.596658	0.419314	0.234334	0.0539065	-0.102423	-0.572305	-0.608529	0.324967	-0.0157515	-0.55855	-0.113231	-0.0632109	-0.0288553	0.196959	-0.293557	-0.125798	0.192776	0.196462	-0.288684	turquoise	284.733	194.248	90.4851	103.763
ENSG00000061987		-0.0298389	0.359015	-0.138298	-0.0558578	-0.328638	-0.543615	-0.376089	-0.0737398	0.0567157	-0.326357	-0.0685783	-0.168584	-0.0933463	-0.537557	-0.380112	-0.29876	-0.274232	0.283469	0.015064	0.626856	0.462988	-0.106961	0.0789443	0.151105	0.14176	-0.00263053	0.0366212	0.223546	-0.205246	-0.206267	-0.240041	-0.0874757	0.0184223	blue	106.294	46.6253	59.6689	-13.0436
ENSG00000062038		0.396823	-0.0401301	0.614511	0.659672	0.644091	0.73612	0.701705	0.501823	0.0886153	0.224668	-0.00232427	0.0381508	-0.0647161	0.373189	-0.137099	0.036445	-0.12952	-0.715365	-0.468012	-0.614286	-0.557615	-0.332604	-0.044384	-0.0730698	-0.181497	0.0444948	-0.0496713	-0.557938	0.504487	0.592531	0.368077	-0.127846	0.109846	yellow	165.472	46.2788	119.193	-72.9144
ENSG00000062194		-0.0756362	0.419231	-0.195667	-0.230526	-0.424624	-0.591143	-0.348896	-0.0152235	0.039337	-0.308801	0.0137523	-0.11462	-0.0966069	-0.584392	-0.219095	-0.162369	0.0693992	0.383135	0.363689	0.549583	0.648495	-0.0357508	0.0435184	0.266248	0.0512581	0.0477375	0.00870424	0.155878	-0.153916	-0.164363	-0.172502	0.094708	-0.00979186	brown	135.883	58.6311	77.2516	-18.6205
ENSG00000062282		-0.30236	-0.253329	-0.0749846	0.0401121	-0.194953	-0.0343609	-0.0540288	-0.122849	-0.0854601	0.167834	0.0949003	0.113046	0.0946222	0.163666	0.308549	0.166678	0.216724	0.177607	0.198479	-0.0578394	-0.0262393	0.153172	-0.112003	-0.114318	-0.0817553	-0.154495	0.144521	0.195661	-0.260199	-0.120128	0.0248795	-0.012218	-0.0926838	grey	37.2196	1.07415	36.1455	-35.0713
ENSG00000062370		-0.12892	0.327315	-0.45728	-0.312104	-0.469846	-0.63885	-0.460855	-0.169312	-0.114007	-0.402528	-0.10593	-0.232098	-0.0820683	-0.548613	-0.0998327	-0.212162	0.0982255	0.492468	0.40414	0.627853	0.622313	0.224355	-0.0859271	0.245856	0.164852	-0.153399	0.148684	0.274992	-0.186532	-0.3168	-0.310644	-0.0634519	0.121258	blue	130.918	51.6861	79.2321	-27.546
ENSG00000062485		-0.553069	-0.0701603	-0.266271	-0.462545	-0.671941	-0.618796	-0.488224	-0.364176	-0.00158632	0.00226121	0.22565	0.178557	0.103236	-0.251088	0.340963	0.125112	0.0447743	0.654211	0.610762	0.404292	0.532774	0.110336	0.0289964	-0.158232	0.0502145	-0.110109	0.179959	0.444647	-0.465396	-0.420585	-0.000318553	-0.0352398	0.0152616	red	89.9067	14.3376	75.569	-61.2314
ENSG00000062598		-0.323026	-0.122897	-0.226645	-0.42389	-0.369791	-0.377563	-0.484744	-0.47354	-0.121245	-0.222609	-0.0619054	-0.104267	-0.142616	-0.101861	0.104954	0.0340985	0.263168	0.453378	0.205185	0.312655	0.232535	0.297117	-0.0535626	-0.320076	0.0519098	0.141962	-0.0599195	0.449035	-0.361686	-0.47735	-0.152626	0.15978	-0.077788	blue	46.0654	16.1246	29.9408	-13.8162
ENSG00000062650		-0.0280629	0.355681	0.0253627	-0.102643	-0.242599	-0.328188	-0.099883	0.13774	0.0253512	-0.0441012	0.12567	0.0542983	0.187798	-0.389688	-0.0298113	0.0680665	0.0123375	0.210249	0.485145	0.178984	0.536167	-0.194658	-0.0186269	0.451587	0.0746596	-0.128066	0.127707	-0.0482036	0.0238549	0.0391236	0.163692	0.101902	-0.0175583	brown	66.6557	36.4694	30.1863	6.28316
ENSG00000062716		0.23709	0.427477	0.700484	0.273694	0.0874633	-0.0902255	0.0991697	0.329985	0.309984	-0.190735	0.14067	-0.0472228	-0.26702	-0.376677	-0.430477	-0.322358	-0.2316	-0.202742	-0.167368	0.166833	0.204789	-0.510798	0.103191	0.151871	-0.0866062	0.0847112	-0.00795141	-0.235401	0.161697	0.298989	0.130079	-0.00355812	0.0258558	tan	43.3187	4.36302	38.9557	-34.5927
ENSG00000062725		-0.0764925	0.564604	-0.380027	-0.264588	-0.543501	-0.819196	-0.597917	-0.158114	0.0976755	-0.401738	0.0687766	-0.126517	-0.0856966	-0.819831	-0.304109	-0.267347	-0.0155798	0.532601	0.42605	0.791268	0.868152	-0.0376608	-0.0760507	0.402654	0.165539	-0.0293902	0.124593	0.287889	-0.200125	-0.334749	-0.274494	0.0537591	0.0298802	brown	453.096	168.07	285.026	-116.957
ENSG00000062822		-0.034812	-0.557491	0.276581	0.203762	0.398366	0.708688	0.477161	0.0480915	-0.124406	0.38748	-0.0267956	0.148213	-0.0250622	0.753945	0.358458	0.284126	0.00786425	-0.384668	-0.287518	-0.69741	-0.722065	0.144162	-0.0930854	-0.372044	-0.0900107	0.0443944	-0.0839961	-0.194655	0.0990389	0.226423	0.276147	0.105002	-0.120467	turquoise	321.88	194.248	127.633	66.6151
ENSG00000063046		-0.425226	-0.0403159	-0.359403	-0.428395	-0.565822	-0.51979	-0.362675	-0.238991	-0.139521	0.0459444	0.117564	0.115173	0.186615	-0.215411	0.479614	0.204153	0.169679	0.608189	0.78731	0.254624	0.503203	0.23109	0.0134956	0.0304149	0.112203	-0.316806	0.354799	0.315197	-0.30596	-0.315064	0.0179401	-0.114812	0.0315543	salmon	68.5531	6.20426	62.3488	-56.1446
ENSG00000063127		0.556409	0.273854	0.20379	0.52053	0.501881	0.31416	0.359719	0.409846	0.0513051	-0.259337	-0.181369	-0.266546	-0.162253	-0.121864	-0.491124	-0.520882	-0.142546	-0.542142	-0.597489	0.0378017	-0.31125	-0.0121077	0.052679	0.341669	0.059297	0.123573	-0.0498269	-0.373169	0.408675	0.360203	-0.353781	0.0390276	0.0235563	green	47.4277	12.5143	34.9134	-22.3992
ENSG00000063169		-0.160673	-0.671131	0.244649	0.0619653	0.337831	0.679011	0.337522	-0.133993	-0.133828	0.455102	-0.0272525	0.201781	-0.0545874	0.862057	0.41817	0.397996	0.0932519	-0.269101	-0.274519	-0.735113	-0.723058	0.0935825	-0.0202595	-0.484347	-0.100173	0.0376959	-0.0874259	-0.0232491	-0.0685916	0.0701627	0.338888	0.0797975	-0.146186	turquoise	486.143	300.948	185.195	115.753
ENSG00000063176		-0.178767	-0.657238	-0.0773832	-0.0189161	0.237528	0.511816	0.185377	-0.239766	-0.175111	0.340562	-0.0725828	0.113742	-0.00701471	0.733206	0.347324	0.310033	0.07693	-0.167274	-0.285538	-0.520626	-0.665303	0.310333	-0.0766689	-0.447277	-0.0466092	0.132496	-0.145762	0.0749221	-0.148882	-0.0623087	0.116655	0.0991442	-0.0821176	turquoise	210.448	144.802	65.6464	79.1554
ENSG00000063177		-0.314584	-0.764897	0.0958563	-0.0986581	0.15622	0.507566	0.149288	-0.311653	-0.21494	0.635048	0.0880144	0.371143	0.286251	0.850772	0.810195	0.632783	0.0885366	-0.0495698	0.113671	-0.733826	-0.599448	0.114011	-0.0968178	-0.478746	-0.0993548	-0.0449923	-0.0614839	0.166007	-0.204753	-0.126797	0.375249	0.0489474	-0.123434	turquoise	433.846	278.344	155.501	122.843
ENSG00000063180		0.628004	0.15512	0.313565	0.615959	0.723001	0.58168	0.473629	0.386005	0.0620432	-0.0463734	-0.166262	-0.190028	-0.0451879	0.14011	-0.359728	-0.265949	-0.209404	-0.732237	-0.621426	-0.304802	-0.515651	-0.178798	0.0239335	0.215836	-0.101105	0.249624	-0.236767	-0.455735	0.491765	0.433229	-0.112895	-0.114657	0.122809	black	99.1774	19.0815	80.0959	-61.0144
ENSG00000063241		-0.0471816	-0.596152	0.173049	0.0766842	0.387942	0.672888	0.365215	-0.0676521	-0.216024	0.341576	-0.15804	0.0703602	0.0587339	0.785129	0.346087	0.38514	0.0318572	-0.320229	-0.287412	-0.699217	-0.721295	0.077162	0.0379931	-0.423139	-0.0727305	0.0799345	-0.139087	-0.104504	0.0548428	0.112982	0.286739	0.0649417	-0.141497	turquoise	304.852	190.172	114.68	75.4916
ENSG00000063244		-0.230145	-0.783427	0.138416	-0.033492	0.294847	0.675733	0.298494	-0.209356	-0.273978	0.583864	-0.0532343	0.268613	0.120524	0.946266	0.588456	0.597848	0.146379	-0.186396	-0.124169	-0.82578	-0.738595	0.161702	-0.0837396	-0.538271	-0.0784264	0.00570414	-0.104928	0.0540983	-0.111142	-0.0113251	0.391837	0.0845207	-0.138886	turquoise	714.289	451.95	262.339	189.611
ENSG00000063245		-0.356834	-0.787978	-0.0220023	0.0171009	0.115241	0.444283	0.122172	-0.327838	-0.156364	0.39664	-0.0124823	0.189173	0.0508304	0.798763	0.509304	0.360278	0.081977	-0.0598352	-0.237549	-0.489325	-0.678018	0.283532	-0.110287	-0.603759	-0.206483	0.0657013	-0.119975	0.241018	-0.355215	-0.14564	0.113059	0.0379999	-0.134841	turquoise	253.647	172.303	81.3442	90.9584
ENSG00000063322		-0.312473	-0.384007	0.0998565	-0.185545	-0.0891002	0.130956	-0.0617369	-0.256248	-0.139464	0.341712	0.0506569	0.218363	0.182673	0.397587	0.416941	0.527999	0.0451894	0.163351	0.207891	-0.353171	-0.107627	-0.109584	-0.132072	-0.296419	0.0799617	-0.0358667	0.0818582	0.219038	-0.225275	-0.173948	0.442982	0.0732829	-0.11085	pink	78.6672	3.56536	75.1018	-71.5364
ENSG00000063438		-0.0783995	-0.106709	-0.0836525	-0.115664	-0.0180911	0.0542446	0.0144978	-0.0671807	-0.128996	0.00891559	-0.116278	-0.0432498	-0.0493062	0.114971	0.00620306	0.0924742	0.198935	0.0852867	-0.0039207	-0.0539491	-0.0393083	0.145981	-0.137562	-0.102033	0.0706183	-0.13904	0.179877	0.0269235	-0.0110075	-0.0518486	0.0747505	0.0657739	-0.0509845	grey	27.2653	0.897253	26.368	-25.4708
ENSG00000063587		-0.114734	-0.059511	0.0836106	-0.270306	-0.0584059	0.00359616	-0.0518309	-0.101308	-0.0440441	0.14158	0.0859083	0.138542	-0.0238749	0.102158	0.17495	0.117959	0.188858	0.0743057	0.173642	-0.0809614	0.0472246	0.0248536	0.108302	-0.173002	0.0711197	0.0285961	-0.010165	0.0024692	-0.0222255	-0.0341659	0.180528	-0.0505965	0.0182348	grey	35.0116	0.899363	34.1122	-33.2129
ENSG00000063601		0.0540039	0.24436	0.13791	0.256804	-0.0616165	-0.134515	0.0540263	0.205588	0.311197	-0.0394428	0.253603	0.107614	0.0947077	-0.271816	-0.198981	-0.138479	-0.205061	-0.0680497	0.0355173	0.156162	0.196975	-0.215767	0.0938902	0.26626	-0.101713	-0.0467353	-0.0681741	-0.0963092	0.0113286	0.14093	-0.0331788	0.102872	-0.0656906	grey	41.204	1.43566	39.7683	-38.3327
ENSG00000063660		-0.0405123	-0.474739	0.179408	0.18654	0.31182	0.515945	0.195447	-0.155864	-0.0146402	0.173723	-0.0659743	0.0407924	-0.0507483	0.620207	0.157472	0.155269	0.0270755	-0.284847	-0.418779	-0.477718	-0.620401	0.0624765	-0.147068	-0.421461	-0.0742714	0.090288	-0.115715	0.0476172	-0.0646033	-0.0189427	0.104446	0.0542001	-0.125435	turquoise	166.304	115.752	50.5513	65.2012
ENSG00000063761		-0.278011	-0.450148	-0.138481	-0.125776	-0.10142	0.0317979	-0.112134	-0.307334	-0.152512	0.108494	-0.106001	0.0370432	0.0486958	0.305382	0.230172	0.162227	-0.0277215	0.183921	-0.0892323	-0.0898431	-0.265973	0.254624	-0.117011	-0.270181	-0.00272976	0.0463425	-0.00846435	0.286216	-0.318176	-0.260981	-0.0539947	0.0428603	-0.0781839	grey	48.1374	2.4219	45.7155	-43.2936
ENSG00000063854		-0.167932	-0.640994	0.10684	0.00679298	0.289563	0.608004	0.251261	-0.182487	-0.199953	0.522331	-0.0559257	0.226004	0.189667	0.822436	0.485101	0.564186	0.00615545	-0.215745	-0.108488	-0.753824	-0.63873	0.0438856	-0.0395636	-0.467697	-0.12291	0.0983318	-0.165733	-0.00316479	-0.0584589	0.00369564	0.364166	-0.08149	-0.0152017	turquoise	376.377	239.084	137.293	101.791
ENSG00000063978		-0.249356	-0.13794	0.25865	-0.237211	-0.149525	-0.0229107	0.0206752	-0.0340159	0.0469943	0.0782049	0.0984088	0.0702588	0.0770266	0.131139	0.169738	0.302092	-0.0770393	0.0916086	0.211967	-0.142101	0.0776389	-0.250428	0.168642	-0.329945	-0.169819	-0.0094337	0.0451295	0.0186809	-0.102063	0.0190387	0.383531	0.0225409	0.000687081	grey	34.2496	0.977461	33.2721	-32.2947
ENSG00000064012		-0.386076	0.0235454	-0.11479	-0.224381	-0.481541	-0.359735	-0.0210564	0.108989	0.00763972	-0.0346756	0.0640003	0.0307612	-0.065679	-0.179029	0.0517077	0.0850486	-0.0674774	0.359428	0.382543	0.205353	0.402966	-0.0130213	0.193129	-0.241502	-0.0386377	-0.209623	0.223084	0.0213966	-0.163409	0.0562613	0.20617	-0.192349	0.120808	brown	58.3237	27.5587	30.765	-3.20628
ENSG00000064042		-0.212908	0.0505151	-0.218903	-0.283476	-0.330263	-0.319951	-0.347445	-0.232844	-0.226109	-0.129438	-0.194202	-0.1524	0.016551	-0.150213	0.0658385	0.0989147	0.0228422	0.373818	0.303259	0.210004	0.34002	0.0786674	0.0568727	-0.0835298	0.115987	-0.0786073	0.176755	0.260497	-0.193938	-0.294598	0.0030467	-0.173123	0.176589	brown	47.116	21.5363	25.5797	-4.04338
ENSG00000064102		-0.315356	0.0170858	-0.376263	-0.364774	-0.46499	-0.449313	-0.31566	-0.192599	-0.181445	-0.031523	0.0170851	0.0257948	0.0884398	-0.206672	0.29004	0.169008	0.0721979	0.483338	0.590087	0.273309	0.429918	0.194593	-0.0676826	-0.00673674	0.0777479	-0.181798	0.188511	0.262044	-0.293843	-0.263967	-0.0206428	-0.115228	0.0562263	salmon	57.8394	2.54265	55.2967	-52.7541
ENSG00000064115		0.358825	0.4005	0.0169519	0.444806	0.177103	0.0145362	0.110373	0.287069	-0.0678768	-0.20377	-0.242642	-0.2701	0.126911	-0.273801	-0.313264	-0.183236	-0.424696	-0.26051	-0.118957	0.104573	0.113883	-0.281977	0.0663909	0.364874	0.0499553	0.0944529	-0.0813648	-0.228711	0.263191	0.188036	-0.0721788	-0.20176	0.225922	grey	32.8474	1.56173	31.2857	-29.724
ENSG00000064199		-0.12821	0.0942635	0.00797978	-0.157953	-0.228921	-0.251515	-0.120994	-0.00953161	0.0524252	0.102212	0.0540134	0.132773	0.179164	-0.15916	-0.0646117	0.184659	-0.426821	0.204333	0.2214	0.103137	0.293806	-0.285128	0.0331351	-0.0496475	0.0156016	-0.0309263	0.122837	0.07383	-0.11836	-0.0476889	0.230009	-0.0356679	0.0404944	grey	39.801	1.40224	38.3987	-36.9965
ENSG00000064205		0.628656	0.213462	0.160769	0.199962	0.665164	0.441258	0.264691	0.186092	0.00466617	-0.161127	-0.21255	-0.246973	-0.055813	0.0629699	-0.318094	-0.219628	-0.0412256	-0.564598	-0.501725	-0.179553	-0.370534	-0.145593	-0.0286475	0.251579	0.0646938	0.282318	-0.314597	-0.355339	0.469874	0.248347	-0.0985195	-0.0528708	0.0874661	green	86.7378	21.8812	64.8566	-42.9754
ENSG00000064225		0.0262132	0.289124	-0.237445	-0.0574385	-0.214487	-0.355734	-0.171784	0.0193759	0.0641908	-0.437321	-0.0969613	-0.293057	-0.222322	-0.405892	-0.347933	-0.369596	0.0439983	0.164261	-0.0358	0.486749	0.319749	0.197166	0.0403866	-0.0356337	0.00639549	-0.0334238	0.0726145	0.0621119	-0.0189701	-0.0848115	-0.280268	-0.201202	0.19097	blue	68.4202	31.0122	37.4081	-6.39589
ENSG00000064270		-0.048384	-0.344276	0.0886956	0.336109	0.175452	0.279718	0.0769595	-0.130739	-0.0287653	0.114493	-0.0289087	0.0436424	-0.0723547	0.340299	0.0516451	0.0515122	0.0303625	-0.127826	-0.315967	-0.25618	-0.415513	0.132264	-0.238305	-0.280124	-0.159501	0.104951	-0.109381	0.136452	-0.132134	-0.0735178	-0.0153735	0.138827	-0.178191	turquoise	72.112	49.2886	22.8234	26.4652
ENSG00000064300		0.311985	-0.159419	0.464862	0.49765	0.601601	0.6602	0.484755	0.238744	0.0617169	0.203989	-0.0245197	0.0481824	-0.00598725	0.42714	-0.0342983	0.0478656	-0.0988876	-0.584295	-0.456259	-0.54774	-0.586061	-0.237195	-0.114806	-0.0725197	-0.144149	0.0410164	-0.0765548	-0.331048	0.336052	0.355006	0.253997	-0.0615519	0.0182053	yellow	143.652	37.5079	106.144	-68.6358
ENSG00000064309		-0.592602	-0.254622	-0.340503	-0.435812	-0.616098	-0.44665	-0.373981	-0.36171	-0.202175	0.0575975	0.0749887	0.122118	-0.097952	-0.050767	0.382461	0.157112	0.273982	0.641088	0.541016	0.253004	0.34288	0.459242	0.0622959	-0.19761	0.138659	-0.267414	0.20608	0.414888	-0.481185	-0.402093	-0.0824176	0.0410614	-0.12704	red	43.349	9.92079	33.4282	-23.5074
ENSG00000064313		-0.415325	0.130538	-0.248823	-0.539438	-0.654515	-0.64592	-0.456971	-0.235549	-0.171266	-0.100529	0.0214358	0.00890071	0.0953062	-0.37289	0.109985	0.144177	0.0762879	0.630447	0.645921	0.418105	0.688431	0.0593279	0.129328	0.0427966	0.20282	-0.168853	0.106671	0.332411	-0.346556	-0.345525	0.0307236	0.0691867	0.00513661	brown	127.304	57.1512	70.1532	-13.0021
ENSG00000064393		-0.661859	-0.28419	-0.375779	-0.500958	-0.681421	-0.55092	-0.589378	-0.567112	0.0832333	0.0955415	0.267124	0.248542	0.222608	-0.0387703	0.441788	0.344662	0.140851	0.741489	0.57373	0.253648	0.39888	0.186199	-0.168144	-0.229454	-0.129746	-0.123009	0.17536	0.643499	-0.647453	-0.583696	0.0294507	0.189136	-0.171452	red	73.4336	18.2744	55.1592	-36.8849
ENSG00000064419		-0.140105	0.145931	0.0193075	-0.233746	-0.238565	-0.221429	-0.0716897	0.0418388	-0.0260181	-0.109678	-0.000998121	-0.0650702	0.00195724	-0.170403	0.00277268	0.169301	0.0706069	0.2037	0.386451	0.0656672	0.360046	-0.0811407	0.0829338	-0.112484	-0.084783	-0.0821116	0.111457	0.0128038	-0.0137262	-0.0123117	0.242075	-0.12408	0.258406	brown	47.5785	24.5044	23.0741	1.43031
ENSG00000064490		-0.175255	-0.713622	0.0924928	0.00293829	0.300155	0.639332	0.293542	-0.166059	-0.187895	0.480304	-0.0570415	0.203276	0.0710969	0.870933	0.496872	0.487797	0.164106	-0.213011	-0.178834	-0.753609	-0.72123	0.179001	-0.0581172	-0.474414	-0.131116	-0.0352177	-0.0347717	0.0351544	-0.0803051	0.00529359	0.312359	0.0871206	-0.135361	turquoise	447.329	282.227	165.101	117.126
ENSG00000064545		-0.36534	-0.796258	-0.0573559	-0.194366	0.0796509	0.44485	0.107446	-0.346216	-0.213439	0.486286	0.0406712	0.284707	0.121293	0.816798	0.65908	0.504613	0.255694	0.0233894	-0.0131682	-0.600807	-0.611437	0.319971	-0.146174	-0.569023	-0.0706839	0.000223249	-0.101528	0.208214	-0.243463	-0.166713	0.18233	0.120358	-0.139872	turquoise	303.238	204.257	98.9805	105.277
ENSG00000064547		-0.473726	-0.754601	-0.149414	-0.234557	-0.100073	0.272188	0.0549591	-0.32702	-0.230593	0.34731	-0.021962	0.18526	-0.0585673	0.691646	0.576937	0.364596	0.25716	0.142442	-0.00778446	-0.400016	-0.486106	0.448097	-0.000739608	-0.597758	-0.00786621	0.00936029	-0.0124568	0.248863	-0.366209	-0.182052	0.0965581	0.12414	-0.186767	turquoise	158.823	119.663	39.1603	80.503
ENSG00000064601		0.171125	-0.356792	0.342173	0.213327	0.538738	0.782935	0.568618	0.205838	-0.177523	0.338338	-0.14429	0.0498155	0.0278929	0.663627	0.190876	0.355395	0.0287332	-0.506296	-0.263441	-0.793006	-0.632461	-0.0615962	0.0321165	-0.282193	-0.071641	0.0684003	-0.113614	-0.410346	0.399931	0.3645	0.462981	-0.0435235	0.124514	yellow	274.647	64.901	209.746	-144.845
ENSG00000064607		-0.4149	-0.621659	-0.137159	-0.158203	-0.138569	0.0868263	-0.122437	-0.410862	-0.208225	-0.00586791	-0.094969	-0.0388784	-0.241521	0.444142	0.331584	0.0321008	0.194261	0.188772	-0.160366	-0.04747	-0.397705	0.552265	-0.0624017	-0.500921	-0.0186987	0.0516406	-0.0617136	0.383663	-0.444541	-0.314371	-0.214801	0.347377	-0.374801	turquoise	76.1037	54.3398	21.7639	32.5759
ENSG00000064651		-0.223576	0.152034	-0.241566	-0.128043	-0.413858	-0.49324	-0.407136	-0.223166	0.00340082	-0.174803	0.104519	-0.0209803	-0.0605381	-0.382931	0.0534554	-0.0377464	0.168821	0.430623	0.363	0.425529	0.4771	0.0798466	-0.172555	0.106536	-0.0410722	-0.13762	0.19858	0.3296	-0.245219	-0.312268	-0.11116	0.150452	-0.0658868	brown	89.9447	38.7536	51.1911	-12.4376
ENSG00000064652		0.378148	0.518857	0.0351116	0.158689	0.12704	-0.104537	0.0637619	0.308378	0.115952	-0.32067	-0.123588	-0.26871	-0.0474316	-0.426896	-0.546989	-0.332632	-0.257849	-0.17223	-0.186408	0.260711	0.250615	-0.273737	0.132217	0.284007	0.00647382	-0.0801907	0.100347	-0.272161	0.339209	0.215123	-0.0852164	-0.118319	0.22801	purple	47.6722	4.09692	43.5753	-39.4784
ENSG00000064655		-0.0618846	-0.209597	0.119799	0.37953	0.0923603	0.226028	0.268667	0.160591	-0.180787	0.107668	-0.146926	-0.0377474	-0.132674	0.228368	0.0501966	-0.0119178	-0.030844	-0.159953	-0.175033	-0.173163	-0.284047	0.129196	-0.017081	-0.0962982	-0.0613028	-0.18117	0.153856	-0.0902958	-0.032802	0.161133	0.0147425	-0.205359	0.00695458	grey	59.0766	1.40055	57.676	-56.2755
ENSG00000064666		0.555927	0.00602294	0.685796	0.612637	0.80756	0.821106	0.674751	0.458676	0.039381	0.129386	-0.140319	-0.096662	-0.0697309	0.40249	-0.203006	-0.0532639	-0.183853	-0.819919	-0.615688	-0.644576	-0.650688	-0.358196	-0.0325159	-0.00573	-0.138053	0.127889	-0.181388	-0.589716	0.583358	0.578161	0.323908	-0.120768	0.158037	yellow	244.296	69.4954	174.801	-105.305
ENSG00000064687		0.0180889	-0.482536	0.295444	0.272368	0.43425	0.754314	0.630497	0.244218	-0.119359	0.31661	-0.109932	0.0565252	0.010109	0.736455	0.193275	0.317852	-0.0387838	-0.448007	-0.358661	-0.744266	-0.702665	0.0283962	0.0659454	-0.361517	-0.113426	0.0516831	-0.0916154	-0.353465	0.21261	0.406173	0.398028	0.0586173	-0.0330467	turquoise	315.859	182.142	133.717	48.4258
ENSG00000064692		0.47063	0.22312	0.358075	0.666256	0.50965	0.46064	0.561831	0.547137	0.00051459	-0.148465	-0.175878	-0.275141	-0.210923	0.00851893	-0.419615	-0.320548	-0.116947	-0.62651	-0.495086	-0.185089	-0.316496	-0.11731	0.135952	0.132027	-0.00796898	0.068893	-0.0737937	-0.551508	0.542735	0.546338	-0.0150559	-0.107292	0.159846	black	64.3698	10.0225	54.3473	-44.3248
ENSG00000064703		-0.24358	0.0649822	-0.22512	-0.272636	-0.349183	-0.338261	-0.233444	-0.123846	-0.174465	0.151841	0.0729168	0.166963	0.115676	-0.159163	0.16196	0.313981	-0.003556	0.347619	0.53605	0.152716	0.411296	0.00697545	0.0722806	-0.0272992	0.0331303	-0.166186	0.123225	0.188343	-0.214653	-0.193178	0.137737	-0.0386357	0.0890171	brown	43.3526	20.8741	22.4785	-1.60441
ENSG00000064726		-0.085414	0.521322	-0.0928449	-0.264988	-0.438825	-0.575747	-0.294403	0.0700163	0.168232	-0.165346	0.199959	0.0511997	0.0557787	-0.618408	-0.175443	0.0428129	-0.0442719	0.396718	0.596539	0.399785	0.830061	-0.272222	-0.0121518	0.290402	0.0768165	-0.151642	0.232204	0.0248906	0.0227716	-0.0603188	0.194978	0.000201017	0.151656	brown	202.036	96.2	105.836	-9.6364
ENSG00000064763		0.500996	0.37552	0.253862	0.3046	0.398386	0.303754	0.479629	0.567247	-0.0313126	-0.216115	-0.240037	-0.29774	0.011378	-0.132101	-0.367991	-0.192509	-0.165502	-0.469698	-0.23508	-0.147483	-0.069725	-0.245515	0.121297	0.296699	-0.00260034	0.0635305	-0.0209906	-0.613267	0.640189	0.541314	0.106322	-0.0833663	0.125697	green	50.1098	12.8872	37.2226	-24.3354
ENSG00000064787		0.0361	-0.124775	0.0941799	0.251816	0.106147	0.0578108	-0.0766758	-0.131582	0.105296	0.143819	0.0458921	0.134915	0.311635	0.121766	0.0261383	0.0494463	-0.433711	-0.0807091	-0.227932	-0.0809916	-0.202565	-0.301992	-0.229679	-0.0112735	-0.109659	0.183945	-0.19318	0.185783	-0.166427	-0.118703	0.00483607	-0.00956841	-0.154778	grey	29.5948	3.21568	26.3791	-23.1634
ENSG00000064886		0.266815	0.0270719	0.43773	0.455124	0.4003	0.472801	0.640798	0.521649	0.106437	0.117784	0.0138692	0.00486432	-0.142316	0.181546	-0.137656	-0.0251277	-0.0494446	-0.495278	-0.278571	-0.3798	-0.330058	-0.181751	0.0571938	0.017248	-0.159918	-0.0406181	0.0162105	-0.537848	0.388148	0.592037	0.304487	-0.115322	0.100708	cyan	71.177	4.70296	66.4741	-61.7711
ENSG00000064932		0.0299545	-0.426141	0.674497	0.202055	0.460295	0.741489	0.567704	0.183424	0.0225343	0.433436	0.0610557	0.228703	-0.0130681	0.710941	0.252372	0.357945	-0.0364069	-0.476992	-0.280257	-0.81603	-0.644885	-0.275436	-0.00246177	-0.422623	-0.129486	0.0644522	-0.124227	-0.315884	0.204451	0.371467	0.580245	0.0181069	-0.0222076	turquoise	359.939	190.455	169.484	20.9715
ENSG00000064933		-0.28599	0.0272214	-0.474306	-0.410038	-0.486946	-0.50669	-0.38982	-0.241953	-0.28766	-0.0817599	-0.0928123	-0.0315568	0.0227125	-0.256233	0.130361	0.0717473	0.151423	0.511916	0.459821	0.390373	0.425664	0.359501	0.012539	0.0867825	0.235402	-0.188417	0.151807	0.325791	-0.312871	-0.349146	-0.175683	0.040371	-0.0350103	brown	53.7346	21.4763	32.2584	-10.7821
ENSG00000064961		-0.414812	-0.795007	0.00157606	-0.261029	0.00782764	0.351301	0.0454375	-0.375645	-0.115333	0.51983	0.0600846	0.339526	0.265665	0.798059	0.617001	0.557244	0.0274754	0.0851059	-0.0450491	-0.572191	-0.561461	0.0989578	-0.057302	-0.566738	-0.0388911	-0.0817838	-0.00912346	0.27762	-0.346264	-0.217417	0.292656	0.117135	-0.22686	turquoise	256.16	172.799	83.3606	89.4388
ENSG00000064989		0.447546	0.599961	0.318242	0.286778	0.19519	-0.0284711	0.19341	0.468248	0.162373	-0.192657	-0.0287601	-0.134283	0.194927	-0.452194	-0.482064	-0.169215	-0.281094	-0.259677	-0.0350666	0.091408	0.29461	-0.544141	0.117909	0.477268	0.0827911	-0.00392956	-0.0111154	-0.416533	0.497607	0.357995	0.129899	-0.0828377	0.135371	purple	45.4592	3.90545	41.5538	-37.6483
ENSG00000064995		-0.086988	-0.0100766	0.0232353	-0.0199977	-0.0598495	0.0301284	0.12104	0.125974	0.0399665	0.180241	0.17178	0.139335	0.0572452	0.0498582	0.116452	0.187432	0.165603	0.00836402	0.248367	-0.136863	0.072081	0.0415319	0.0548944	-0.0857641	-0.034533	-0.222217	0.185278	-0.104706	0.0432201	0.118038	0.220506	0.0690987	0.0748965	grey	30.345	0.867734	29.4773	-28.6095
ENSG00000064999		0.1661	-0.430833	0.248597	0.0263564	0.563613	0.759686	0.394712	-0.000757831	-0.256605	0.315319	-0.226645	0.0149492	0.0506864	0.751602	0.302553	0.376838	0.036122	-0.4447	-0.253272	-0.777115	-0.695854	0.00511296	-0.0180672	-0.240603	-0.0384833	0.172751	-0.192558	-0.223651	0.227832	0.190554	0.329761	0.073214	-0.0763434	turquoise	380.472	208.728	171.744	36.9836
ENSG00000065000		-0.415209	-0.768636	0.0346989	-0.259802	0.0367224	0.446841	0.14514	-0.294078	-0.313328	0.56314	-0.010697	0.302704	0.212219	0.834611	0.671758	0.778903	0.211018	0.0866089	0.206136	-0.742756	-0.472871	0.187314	-0.0629747	-0.640812	-0.0980522	-0.0513305	-0.0560192	0.163326	-0.202379	-0.130049	0.515544	0.0660463	-0.0664733	turquoise	354.321	228.217	126.104	102.112
ENSG00000065029		-0.226265	-0.688222	-0.118877	0.0476528	0.166654	0.449756	0.172695	-0.239304	-0.257331	0.183743	-0.159264	-0.0094123	-0.139587	0.685822	0.344084	0.0705928	0.142871	-0.135022	-0.373183	-0.356429	-0.698093	0.52261	0.00697043	-0.478104	0.0209947	0.102733	-0.131789	0.140838	-0.21168	-0.0988909	-0.13613	0.114363	-0.18566	turquoise	174.78	120.872	53.9078	66.9643
ENSG00000065054		-0.392541	-0.728844	-0.134495	-0.201495	-0.0139379	0.315739	-0.012978	-0.401091	-0.202013	0.369868	-0.01952	0.194381	0.231216	0.724412	0.599121	0.4555	0.218034	0.116857	-0.0321068	-0.466734	-0.508644	0.277227	-0.131286	-0.498651	-0.047854	0.00260268	-0.0709895	0.302689	-0.31348	-0.262096	0.152666	0.0446997	-0.102632	turquoise	185.087	134.613	50.4737	84.1395
ENSG00000065057		-0.228261	-0.58327	-0.241729	-0.147439	0.0856916	0.367378	0.118507	-0.230062	-0.26669	0.248747	-0.117213	0.041417	-0.0158746	0.611315	0.434756	0.298381	0.328792	-0.0106811	-0.0654632	-0.41221	-0.48547	0.455324	-0.0654999	-0.40994	-0.0315071	0.00594998	-0.0816858	0.113684	-0.131315	-0.101874	0.00766756	0.0367698	-0.0979002	turquoise	162.579	120.694	41.8845	78.8098
ENSG00000065060		-0.610234	-0.0880258	-0.274022	-0.514282	-0.729372	-0.605041	-0.422862	-0.306278	0.082818	-0.104124	0.181681	0.0905388	-0.0490616	-0.221812	0.211638	0.153328	0.133859	0.685263	0.529317	0.381772	0.541637	0.135521	0.0426599	-0.240213	-0.07165	-0.251985	0.292474	0.41914	-0.473775	-0.373753	0.0721887	0.0127846	-0.0802297	red	95.2083	16.3909	78.8174	-62.4264
ENSG00000065135		-0.230949	0.355726	-0.156048	-0.374653	-0.514014	-0.588563	-0.413854	-0.129961	0.114615	-0.0344215	0.248649	0.145462	0.175326	-0.49149	-0.0447868	0.206799	0.0608612	0.481238	0.644001	0.360067	0.777087	-0.209603	-0.0512508	0.103212	0.00637221	-0.175511	0.20484	0.189964	-0.131309	-0.242366	0.216645	0.0412104	0.168007	brown	178.803	84.798	94.0052	-9.20722
ENSG00000065150		-0.128037	0.206405	-0.145924	-0.274969	-0.295446	-0.360994	-0.303514	-0.155911	-0.128172	0.0579702	0.0887882	0.0844462	0.288844	-0.282446	0.224622	0.271171	0.0312479	0.33071	0.67578	0.134865	0.53229	-0.108836	-0.0283253	0.247071	0.0705191	-0.0810485	0.0804575	0.154159	-0.0679636	-0.222101	0.182866	-0.0202144	0.125875	salmon	64.5586	3.60528	60.9533	-57.3481
ENSG00000065154		0.375461	0.227699	0.323851	0.363443	0.387617	0.263722	0.204962	0.235746	0.000429731	0.0074722	-0.0185126	-0.0587337	-0.216752	-0.0558786	-0.181437	-0.0529797	0.0993445	-0.379658	-0.128994	-0.160314	-0.110645	-0.166408	-0.0801699	0.174601	-0.113576	0.2254	-0.175425	-0.271229	0.285375	0.256008	0.0945448	-0.0831176	0.205735	green	47.1021	8.32798	38.7741	-30.4462
ENSG00000065183		-0.560901	-0.115786	-0.3454	-0.599543	-0.655692	-0.521106	-0.41757	-0.328607	-0.196023	0.179477	0.159422	0.212285	0.296578	-0.113487	0.463258	0.478086	0.241639	0.680884	0.834166	0.179121	0.548495	0.137166	0.0680704	-0.177818	0.00659912	-0.280619	0.223538	0.406301	-0.400916	-0.402387	0.18985	0.0488605	0.0614619	salmon	72.9458	4.63856	68.3073	-63.6687
ENSG00000065243		-0.07074	0.386426	-0.2478	-0.119476	-0.401065	-0.585367	-0.439972	-0.113787	-0.124028	-0.16798	-0.032769	-0.0567172	0.00899661	-0.551228	-0.110279	-0.0306767	-0.0179705	0.419878	0.498645	0.491302	0.659403	0.0145972	-0.0337178	0.341125	0.140035	-0.0755816	0.111758	0.284695	-0.22547	-0.28876	-0.129205	-0.0105075	0.00950381	brown	116.603	55.6906	60.9124	-5.22176
ENSG00000065268		-0.142505	-0.642166	0.115453	0.0422563	0.311737	0.635335	0.323137	-0.119069	-0.25809	0.517149	-0.052884	0.213236	0.140022	0.82002	0.547275	0.519	0.0849256	-0.237079	-0.0588167	-0.76232	-0.654785	0.12576	-0.0543672	-0.434694	-0.0805162	-0.0230686	-0.0535732	-0.0237032	-0.0266779	0.0631232	0.337441	-0.0341507	-0.0570397	turquoise	412.384	258.476	153.909	104.567
ENSG00000065308		-0.068177	-0.0741645	0.0690658	-0.235503	-0.0271836	0.104813	0.195094	0.12878	0.0178159	0.000403634	0.00911459	0.00796795	-0.0193434	0.11069	0.0605899	0.117126	0.221474	0.0119249	0.0468817	-0.146916	-0.0145014	0.0269525	0.0844066	-0.158347	-0.0487191	-0.0689138	0.0660213	-0.181939	0.18187	0.141349	0.192328	0.17263	-0.0716452	grey	32.7242	0.898025	31.8262	-30.9282
ENSG00000065320		0.472317	-0.0604299	0.408273	0.756727	0.696037	0.707601	0.537435	0.353088	-0.03748	0.0781764	-0.184694	-0.122496	-0.0738854	0.353972	-0.158143	-0.120854	-0.212292	-0.705022	-0.600653	-0.478384	-0.651563	-0.125698	-0.166576	0.1115	-0.107186	0.219759	-0.201047	-0.420118	0.416903	0.433006	0.030584	-0.00888974	-0.0627709	yellow	147.226	40.6384	106.588	-65.9491
ENSG00000065328		-0.315649	-0.179454	-0.187836	-0.326415	-0.310837	-0.152101	-0.03583	-0.0645636	-0.0629161	0.116213	0.0612175	0.100786	0.180427	0.0857132	0.220196	0.238216	-0.0356098	0.284398	0.284153	-0.01434	0.132173	0.136681	0.0958353	-0.168023	-0.0160239	-0.107206	0.18822	0.0997631	-0.168866	-0.088563	0.163426	0.0873313	-0.0028466	grey	26.9789	1.41826	25.5607	-24.1424
ENSG00000065357		0.444926	0.146415	0.522223	0.669285	0.526488	0.447011	0.54212	0.528016	0.150146	-0.0540679	-0.0807707	-0.147264	-0.102345	0.0593993	-0.361807	-0.33822	-0.419072	-0.634796	-0.640622	-0.159643	-0.436407	-0.291233	0.038092	0.178503	-0.101033	0.067717	-0.0440476	-0.493676	0.374513	0.564235	0.00884306	-0.0127806	-0.0177189	midnightblue	61.486	1.78504	59.701	-57.9159
ENSG00000065361		-0.501322	-0.343959	-0.219406	-0.177438	-0.445109	-0.330789	-0.33012	-0.365963	-0.00503309	0.154289	0.0732166	0.185051	0.0307681	0.0775856	0.333836	0.156463	-0.174416	0.48174	0.186395	0.166995	0.0859162	0.105643	-0.110181	-0.340179	-0.0986582	-0.16832	0.174579	0.473211	-0.528589	-0.369452	0.0132582	-0.171029	-0.0831385	red	49.1251	12.3579	36.7672	-24.4093
ENSG00000065413		0.655134	0.511833	0.363916	0.412186	0.5303	0.370465	0.738571	0.8821	0.122782	-0.276225	-0.139573	-0.297285	-0.209089	-0.218	-0.581041	-0.446273	-0.150012	-0.661227	-0.427046	-0.0805416	-0.130646	-0.221654	0.290696	0.433677	-0.011155	0.0443766	-0.0509938	-0.865371	0.744992	0.853748	0.0335382	-0.000939219	0.135457	greenyellow	85.807	10.4459	75.3612	-64.9153
ENSG00000065427		-0.0983634	-0.247123	0.0797204	-0.0133131	0.0914859	0.2443	0.138325	-0.025127	-0.0461062	0.283617	0.0485721	0.151794	0.224783	0.348753	0.266454	0.529618	0.0523004	-0.071441	0.191324	-0.453205	-0.170522	-0.151303	-0.0283324	-0.238463	-0.202947	0.130326	-0.0533251	-0.0203986	-0.026228	0.0412634	0.401065	0.0478222	0.0921933	pink	92.907	4.12072	88.7862	-84.6655
ENSG00000065457		-0.0956108	-0.177384	-0.00508414	0.0784753	0.0325175	0.149448	0.161688	0.0530048	-0.0210556	-0.0515248	-0.0677663	-0.0977439	-0.152173	0.196939	-0.0292734	0.0818058	-0.0393822	-0.0641793	-0.117531	-0.164369	-0.169075	0.0892846	-0.0865202	-0.212383	-0.0942915	-0.0283401	0.0564219	-0.0443644	-0.0663887	0.106026	0.119236	0.0950607	-0.0334735	grey	52.5557	1.00134	51.5544	-50.5531
ENSG00000065485		-0.554328	-0.688552	-0.192978	-0.284271	-0.277022	-0.026325	-0.292828	-0.551107	-0.124536	0.480502	0.149032	0.387507	0.201692	0.508074	0.642781	0.536908	0.102864	0.384222	0.191433	-0.22095	-0.253483	0.205142	-0.264354	-0.543055	-0.0855208	-0.0116032	-0.0141827	0.557734	-0.596534	-0.455033	0.158436	-0.00383521	-0.138905	pink	87.0297	4.80242	82.2273	-77.4249
ENSG00000065491		-0.314097	-0.322795	-0.0583813	-0.19896	-0.147961	0.0890798	0.0626323	-0.0940162	-0.192565	0.0980063	-0.0436783	0.0230886	-0.0850556	0.292425	0.285539	0.326386	0.245006	0.210074	0.247685	-0.234167	-0.034418	0.252129	0.0250749	-0.429258	-0.0348298	-0.146511	0.165938	0.0796907	-0.0666851	-0.0565491	0.293281	0.0581234	-0.0722974	turquoise	69.9203	51.4363	18.484	32.9523
ENSG00000065518		-0.326199	-0.124802	-0.169471	-0.485336	-0.310197	-0.186079	-0.270448	-0.285761	-0.141697	0.284862	0.0981789	0.230307	0.115207	0.0931366	0.351817	0.543825	0.167666	0.391416	0.57012	-0.104305	0.303006	-0.00907758	-0.0264149	-0.292856	-0.0217959	-0.176304	0.205204	0.22818	-0.186283	-0.267047	0.41303	0.0133216	0.0351931	pink	40.3866	2.40441	37.9822	-35.5778
ENSG00000065526		-0.242737	-0.454377	0.28014	-0.0895611	0.0675375	0.368236	0.254044	-0.0313607	-0.293312	0.37994	-0.0682922	0.165715	0.0899495	0.54606	0.517414	0.498857	0.131012	-0.0276926	0.258859	-0.581223	-0.298277	0.0871553	0.0091552	-0.310302	-0.0024193	-0.118065	0.0673723	-0.038487	-0.0455865	0.0596993	0.447749	-0.0213544	-0.0402749	turquoise	150.842	107.596	43.246	64.3499
ENSG00000065534		0.905569	0.456906	0.381193	0.483304	0.879705	0.530829	0.348951	0.360401	0.0622147	-0.151376	-0.236989	-0.257867	-0.0451059	-0.0557286	-0.524795	-0.27813	-0.200399	-0.778782	-0.573535	-0.250987	-0.339712	-0.412713	-0.0297727	0.384119	-0.0386343	0.288113	-0.277996	-0.510029	0.682028	0.393501	-0.0338909	-0.169399	0.243011	green	224.955	87.6549	137.3	-49.6451
ENSG00000065548		-0.149545	0.361312	-0.0758671	-0.39712	-0.432667	-0.538765	-0.3249	-0.0408094	0.0167023	-0.113353	0.103659	0.0325853	0.126101	-0.469355	-0.0240457	0.245811	0.0658023	0.441909	0.675975	0.288472	0.735663	-0.247203	0.00810404	0.109147	0.0497639	-0.166389	0.170526	0.128649	-0.0758768	-0.15644	0.279007	-0.0606151	0.209066	brown	111.659	57.6486	54.0104	3.6382
ENSG00000065559		0.0093596	0.473502	-0.0106122	-0.153658	-0.334935	-0.610279	-0.443118	-0.0885389	0.179766	-0.30488	0.057385	-0.0554496	0.0289609	-0.641073	-0.265194	-0.197279	-0.243702	0.342362	0.24739	0.5657	0.633927	-0.361807	-0.0401896	0.370101	0.19115	-0.019796	0.0251887	0.216915	-0.160851	-0.218516	-0.124629	-0.0704854	0.0390176	brown	155.159	63.9371	91.2221	-27.285
ENSG00000065600		-0.402395	-0.191661	-0.134378	-0.246864	-0.366661	-0.193504	-0.0656046	-0.0992161	-0.0329548	0.0261142	0.0222511	0.0467845	-0.0785738	0.0486486	0.206742	0.1857	0.0997121	0.322807	0.291884	0.0453424	0.171307	0.118092	-0.00436202	-0.211439	-0.0803045	-0.267872	0.187531	0.149601	-0.264045	-0.082045	0.160784	0.00677196	-0.032921	red	35.6738	5.51412	30.1596	-24.6455
ENSG00000065609		-0.391289	-0.0673695	-0.404157	-0.39975	-0.49385	-0.453112	-0.433753	-0.349384	-0.188108	-0.165338	-0.0262572	-0.0752361	-0.149063	-0.16739	0.151075	0.0368185	0.393715	0.54553	0.398721	0.366479	0.378491	0.422415	-0.0327189	-0.0520148	0.12233	-0.252904	0.249623	0.395325	-0.376712	-0.395763	-0.199299	0.156781	-0.160723	blue	62.1529	20.8169	41.336	-20.5192
ENSG00000065613		0.0606855	0.376915	0.0579436	-0.118567	-0.161056	-0.304909	-0.163615	0.0604352	0.093075	0.0388701	0.161367	0.152026	0.27932	-0.37639	0.0106575	0.121039	-0.0588043	0.179893	0.496108	0.106607	0.502066	-0.303115	-0.0286075	0.453329	0.0131364	-0.0946025	0.088551	-0.0261965	0.060874	-0.0289291	0.166739	-0.0420102	0.140915	brown	63.5574	34.4855	29.0719	5.41358
ENSG00000065615		0.125641	0.549282	-0.222217	0.0698845	-0.241677	-0.469034	-0.132647	0.221053	0.103164	-0.50138	-0.00814625	-0.284503	-0.224279	-0.677308	-0.45937	-0.473037	0.109417	0.141908	0.104355	0.632488	0.53863	0.104	0.0887887	0.430884	0.0414013	-0.0404375	0.0929049	-0.0865229	0.0700708	0.0775972	-0.36112	0.0988812	0.0582045	blue	140.82	61.3145	79.5053	-18.1908
ENSG00000065618		0.521416	0.0932	0.372733	0.707123	0.646797	0.569132	0.460661	0.374851	0.131356	0.164621	-0.00733331	0.0401232	0.0599646	0.194747	-0.224295	-0.115531	-0.170991	-0.669486	-0.489951	-0.398784	-0.485473	-0.276498	-0.0647656	0.230914	-0.12114	0.113186	-0.183415	-0.400762	0.398481	0.414976	0.0585136	-0.106576	0.0363332	black	107.498	16.4549	91.0427	-74.5878
ENSG00000065621		0.0873908	-0.0550731	0.0193876	0.34903	0.106039	0.0426767	0.0141545	7.18922e-05	0.169999	-0.0371718	0.0232687	-0.0105507	0.0748544	-0.000351488	-0.069341	-0.244351	-0.351494	-0.144929	-0.340034	0.0841445	-0.230473	-0.0632963	-0.109284	0.194318	0.0147006	0.08592	-0.0303457	0.0556271	-0.100953	-0.0123628	-0.28877	0.05569	-0.190564	grey	20.5575	1.90552	18.652	-16.7465
ENSG00000065665		0.168551	0.423412	-0.0560271	0.012755	-0.105924	-0.356884	-0.222773	0.0325009	0.0632496	-0.390796	-0.0926951	-0.261183	-0.0998785	-0.52648	-0.429684	-0.457622	-0.0930686	0.0536692	-0.12534	0.544864	0.323008	-0.0553453	0.156451	0.330127	0.0968063	0.184845	-0.00374773	0.022862	0.0144692	-0.067618	-0.363661	0.0640624	0.0394475	blue	73.3659	34.0973	39.2685	-5.17118
ENSG00000065675		0.34507	-0.0101393	0.483994	0.464603	0.535739	0.625124	0.756331	0.626225	-0.0592664	0.110182	-0.116906	-0.0732844	-0.0737188	0.302399	-0.129615	-0.00968327	-0.123129	-0.630309	-0.366671	-0.51264	-0.470782	-0.199349	-0.0111782	-0.0133189	-0.101608	0.0178313	-0.119904	-0.637729	0.475413	0.6959	0.300541	-0.115844	0.151853	cyan	109.476	6.75708	102.719	-95.9617
ENSG00000065717		0.300741	-0.357502	0.377586	0.514189	0.703304	0.849965	0.517312	0.136565	-0.134057	0.224646	-0.209651	-0.0477377	-0.071769	0.671659	0.063311	0.103516	-0.06253	-0.658273	-0.57582	-0.69487	-0.833729	-0.012817	-0.118269	-0.212416	-0.124281	0.14154	-0.189426	-0.287464	0.292769	0.291368	0.145206	-0.0453655	-0.0506689	yellow	361.014	92.7327	268.281	-175.549
ENSG00000065802		0.338428	-0.0293893	0.162646	0.344446	0.48186	0.495042	0.381277	0.225257	0.125672	0.0128113	0.00543603	-0.0544769	-0.115766	0.243631	-0.150206	-0.143552	-0.0127717	-0.518968	-0.457707	-0.297815	-0.452357	0.0271709	0.0416199	0.0542657	-0.181896	0.0530431	-0.150956	-0.339355	0.352599	0.300447	-0.053956	0.0371754	-0.0429104	yellow	94.4655	26.2349	68.2306	-41.9957
ENSG00000065809		0.0919541	0.402767	0.326778	-0.00403199	-0.0953531	-0.223592	-0.00901376	0.211764	0.3246	-0.0544693	0.180936	0.0660723	0.13875	-0.369138	-0.290693	-0.00571793	-0.296041	0.000822222	0.127539	0.118279	0.407442	-0.651252	0.0895018	0.0863276	-0.069769	-0.0367575	0.100141	-0.154367	0.161751	0.155319	0.330417	-0.125516	0.139314	brown	67.8586	32.8162	35.0424	-2.22615
ENSG00000065833		0.561566	0.452961	0.164714	0.0934689	0.429437	0.182131	0.126193	0.217676	0.00379556	-0.192389	-0.182665	-0.221018	-0.0412684	-0.192318	-0.381605	-0.0785738	-0.029318	-0.343633	-0.12605	-0.0894966	0.0631196	-0.290956	-0.0433342	0.333326	0.106819	0.079493	-0.102743	-0.342632	0.466916	0.214746	0.139215	-0.140189	0.310917	green	53.4256	18.3378	35.0879	-16.7501
ENSG00000065882		0.614957	0.190934	0.478898	0.487364	0.734494	0.635707	0.506005	0.421984	-0.0905908	0.0304804	-0.247835	-0.170675	-0.050484	0.172224	-0.312289	-0.0358188	-0.13083	-0.670156	-0.441052	-0.47458	-0.4013	-0.312678	-0.0724566	0.210081	-0.0702736	0.233636	-0.208457	-0.538942	0.590174	0.495039	0.184478	-0.00198755	0.0522379	black	121.916	21.4766	100.439	-78.9626
ENSG00000065883		-0.172605	0.38196	-0.360138	-0.243179	-0.534917	-0.691543	-0.352358	-0.0204867	0.1467	-0.532022	0.0172007	-0.254949	-0.171447	-0.637134	-0.288509	-0.488327	0.0557472	0.401207	0.172035	0.802027	0.604276	0.183581	0.120693	0.198036	-0.000753211	-0.177862	0.137034	0.180718	-0.195762	-0.168729	-0.441539	-0.0185936	0.00339264	blue	215.362	105.282	110.08	-4.79738
ENSG00000065911		-0.267438	0.0855302	0.0348557	-0.429798	-0.373276	-0.360041	-0.233279	-0.104289	0.199955	0.165542	0.304879	0.306705	0.295919	-0.178761	0.194432	0.323827	-0.128418	0.350027	0.519106	0.0686897	0.451848	-0.372585	0.0482779	0.0375945	0.00734915	-0.177804	0.198026	0.136325	-0.159317	-0.121033	0.373184	0.0417507	0.0538206	brown	65.01	33.5892	31.4208	2.16845
ENSG00000065923		-0.681761	-0.15324	-0.418341	-0.432245	-0.809203	-0.683898	-0.562477	-0.433464	0.0353624	0.0156677	0.239158	0.203143	0.0732739	-0.221064	0.332245	0.182134	0.095931	0.808554	0.577764	0.433937	0.557484	0.214249	-0.116509	-0.151725	-0.00162132	-0.203903	0.269192	0.575344	-0.621708	-0.506415	-0.0367023	0.138833	-0.167396	red	121.005	25.9675	95.0374	-69.0699
ENSG00000065970		0.560671	0.387258	0.383218	0.319242	0.509341	0.356515	0.346121	0.389316	-0.0353394	-0.149932	-0.199618	-0.218956	-0.157633	-0.0760711	-0.333535	-0.184443	-0.0669076	-0.493681	-0.252161	-0.186556	-0.105037	-0.264014	-0.0168233	0.235001	0.0668268	0.135582	-0.146163	-0.478548	0.561376	0.392251	0.165834	-0.183087	0.236388	green	60.8147	15.8704	44.9443	-29.0739
ENSG00000065978		-0.100777	-0.0752908	-0.114311	-0.401249	-0.0645533	0.0329371	-0.028138	-0.100659	-0.367532	0.104315	-0.168271	-0.0191785	0.233102	0.157601	0.396734	0.463021	0.224436	0.164	0.555332	-0.268931	0.146353	0.0437312	0.0373225	0.016054	0.155767	-0.0556815	0.0598053	-0.00725165	0.0463617	-0.0776791	0.295466	-0.0483044	0.152061	pink	52.6604	2.56814	50.0922	-47.5241
ENSG00000065989		0.557382	0.0436455	0.4837	0.632667	0.76057	0.740273	0.652835	0.478715	0.0897943	0.0836729	-0.114452	-0.0757824	-0.0821585	0.31297	-0.253677	-0.130108	-0.225968	-0.768472	-0.601945	-0.520863	-0.597818	-0.226068	-0.117489	0.101601	-0.145625	0.0703209	-0.141036	-0.564757	0.553856	0.567382	0.184127	-0.0548601	0.0689968	yellow	157.167	44.537	112.63	-68.0928
ENSG00000066027		0.143821	0.569021	0.0499655	0.0600149	-0.165814	-0.337296	-0.0583831	0.265508	0.149038	-0.272727	0.0352226	-0.137283	-0.00269185	-0.559324	-0.337273	-0.176006	-0.239475	0.0617217	0.227674	0.340791	0.569839	-0.317887	0.0633325	0.396081	0.0650831	-0.0903662	0.0330386	-0.189641	0.188153	0.145306	0.111027	-0.0799454	0.191551	brown	93.7061	48.5377	45.1684	3.36925
ENSG00000066044		-0.378923	-0.258046	-0.0197311	-0.304331	-0.230823	-0.0306789	-0.163957	-0.275156	-0.0262687	0.378054	0.270487	0.346017	0.2375	0.242329	0.388344	0.595851	0.234243	0.254862	0.480061	-0.248324	0.131351	-0.0216322	-0.0717708	-0.296522	-0.158215	-0.16086	0.0618371	0.210204	-0.2054	-0.216969	0.413551	0.0731597	0.0394538	pink	57.8113	3.73012	54.0812	-50.351
ENSG00000066056		0.40359	-0.142762	0.297291	0.392944	0.648921	0.703706	0.492564	0.238878	-0.0685834	0.141402	-0.178854	-0.0685804	0.0736739	0.433055	-0.0708392	0.0729712	-0.119541	-0.611789	-0.475248	-0.558203	-0.614309	-0.133195	0.0446578	0.00228854	-0.0255521	0.154322	-0.254852	-0.389137	0.450953	0.346823	0.113676	-0.0170196	0.000840244	yellow	155.639	41.4503	114.189	-72.7386
ENSG00000066084		-0.497754	-0.00423922	-0.386352	-0.531647	-0.676445	-0.626059	-0.496731	-0.34566	-0.136627	-0.101752	0.0634076	0.041624	-0.162735	-0.291258	0.23942	0.0963841	0.272191	0.727577	0.613087	0.437457	0.59152	0.341257	-0.0445576	-0.151161	0.110831	-0.173723	0.247855	0.403457	-0.385014	-0.410565	-0.0108165	0.0646601	-0.0313011	red	113.115	21.2245	91.8903	-70.6658
ENSG00000066117		-0.250905	-0.416252	0.146509	0.0155936	0.0274285	0.278662	0.151748	-0.109118	-0.112712	0.304173	0.0202251	0.147974	-0.156843	0.448214	0.230229	0.271242	0.0943261	-0.0418333	-0.0663863	-0.323255	-0.32276	0.148431	0.108467	-0.465179	-0.0124827	-0.048264	0.0596959	0.0422373	-0.143983	-0.00378875	0.241592	-0.0543186	-0.0202556	turquoise	110.174	83.2889	26.8852	56.4037
ENSG00000066135		-0.274697	-0.547485	-0.304249	-0.100129	-0.0428412	0.160617	-0.0169635	-0.27734	-0.290727	0.291262	-0.0620065	0.136271	-0.00249868	0.460645	0.415838	0.286724	0.270564	0.138726	0.029544	-0.226144	-0.379206	0.515831	-0.170182	-0.325545	0.0279797	-0.136207	0.0879767	0.251211	-0.278889	-0.217859	-0.0729551	0.0437452	-0.132295	turquoise	97.7705	74.2495	23.521	50.7285
ENSG00000066136		0.21463	-0.117662	-0.0872817	0.185776	0.312418	0.272646	0.0917533	-0.0459074	-0.254071	0.0336006	-0.296799	-0.130919	0.128727	0.222201	0.0437788	-0.0701871	-0.284305	-0.256764	-0.332973	-0.122786	-0.373292	0.0469073	-0.167491	0.162909	0.209685	0.161368	-0.227528	-0.0194643	0.030449	0.000536093	-0.19027	-0.0610968	0.000180658	grey	69.9523	1.53627	68.4161	-66.8798
ENSG00000066185		-0.329566	-0.205216	-0.311791	-0.320358	-0.336321	-0.286449	-0.372031	-0.406447	-0.00378508	0.0941756	0.061013	0.137594	0.0993321	0.00635699	0.272545	0.154908	-0.0602465	0.399403	0.236388	0.145259	0.139358	0.137428	-0.15263	-0.0848004	0.0452713	-0.0057379	0.0403735	0.388423	-0.36464	-0.388532	-0.0389366	0.0628827	-0.169066	red	39.5638	7.35789	32.2059	-24.848
ENSG00000066279		-0.486117	-0.104321	-0.244298	-0.438846	-0.576313	-0.397561	-0.101857	-0.0209108	-0.218217	0.0282644	0.0174075	0.0529339	0.0207381	-0.106106	0.30104	0.185104	0.153668	0.524775	0.575909	0.188097	0.412935	0.278191	0.175771	-0.0753236	0.133158	-0.421025	0.372314	0.122953	-0.233508	-0.0884487	0.153574	0.0781419	-0.124706	red	38.1719	6.66408	31.5078	-24.8437
ENSG00000066294		0.485099	0.434563	0.345503	0.385829	0.37254	0.284937	0.699637	0.851256	0.142141	-0.205465	-0.0749258	-0.221664	-0.163545	-0.203087	-0.479407	-0.341173	-0.253488	-0.531813	-0.298479	-0.0870944	-0.0496654	-0.280279	0.322493	0.326152	-0.0521311	-0.0950359	0.0898971	-0.817947	0.673015	0.844942	0.142264	-0.081958	0.116357	greenyellow	56.6706	8.60131	48.0693	-39.468
ENSG00000066322		-0.201887	-0.535665	0.143287	0.0688382	0.19389	0.4876	0.208094	-0.149551	-0.181726	0.489388	0.0482783	0.255148	0.0719267	0.665407	0.431732	0.552707	0.109912	-0.125894	0.017996	-0.640788	-0.443273	0.0348654	-0.130662	-0.497668	-0.254963	-0.100409	-0.0305771	0.0318392	-0.0622338	-0.0040285	0.448627	0.0173009	-0.0319615	turquoise	196.566	135.478	61.0883	74.3896
ENSG00000066336		0.381296	0.0821448	0.521289	0.349869	0.516173	0.602739	0.805078	0.673023	0.0839127	0.000468054	-0.0869083	-0.117651	-0.045599	0.227565	-0.18572	-0.140231	-0.119417	-0.634783	-0.403623	-0.439871	-0.406368	-0.261405	0.265153	0.0684971	0.0158054	-0.0166308	-0.045529	-0.731995	0.605387	0.746086	0.297081	-0.117705	0.157452	cyan	97.1044	7.90929	89.1951	-81.2858
ENSG00000066379		-0.0711268	-0.310661	0.022712	0.176949	0.151834	0.31333	0.128388	-0.0706184	-0.17744	0.265889	-0.0341373	0.0776953	0.162798	0.381997	0.240538	0.328584	0.0774504	-0.107496	-0.00660341	-0.346564	-0.303559	0.0897531	-0.0976535	-0.206297	-0.137144	-0.0724992	0.0315205	0.0156575	0.0118277	-0.00893881	0.157059	0.012217	-0.0621391	turquoise	105.454	77.356	28.0979	49.2581
ENSG00000066382		0.170617	0.179574	0.0791142	0.427667	0.0684737	-0.113996	-0.0875359	0.0411818	0.162338	-0.166648	-0.0451812	-0.0996486	0.051794	-0.23381	-0.370481	-0.336824	-0.469351	-0.127901	-0.409994	0.284455	-0.0290368	-0.260301	-0.13074	0.171751	-0.0134649	0.127242	-0.0891488	0.0823868	-0.0887587	-0.0269348	-0.236891	-0.13263	0.0194579	blue	27.014	10.6891	16.3249	-5.63577
ENSG00000066422		-0.41849	0.143206	-0.205401	-0.47914	-0.64399	-0.630107	-0.431639	-0.198902	-0.0846974	-0.0522947	0.112971	0.0803947	0.0345832	-0.371588	0.151157	0.215255	0.0895789	0.629185	0.72177	0.367497	0.711327	0.0343756	0.0155077	-0.0513172	0.070996	-0.21964	0.261568	0.310371	-0.310231	-0.301903	0.136941	0.0171626	0.0943846	brown	124.842	58.3391	66.5024	-8.1633
ENSG00000066427		0.0623314	0.55132	-0.347755	-0.131979	-0.383018	-0.684407	-0.447517	-0.0455563	0.147801	-0.443125	0.0368281	-0.160382	-0.115722	-0.774128	-0.340509	-0.504529	-0.00250448	0.342371	0.197069	0.777988	0.650814	0.0737687	0.0125851	0.533414	0.219399	-0.0466973	0.0750317	0.166012	-0.0922707	-0.221766	-0.50612	-0.0658088	0.00553244	blue	251.688	111.441	140.247	-28.8055
ENSG00000066455		-0.467946	-0.147438	-0.31003	-0.488188	-0.523262	-0.433003	-0.46208	-0.400059	-0.185189	0.168227	0.0196491	0.201343	0.228006	-0.0577602	0.312385	0.545469	0.0261517	0.649259	0.637433	0.0680242	0.456282	-0.0151537	-0.100347	-0.192055	0.0554347	-0.0858153	0.0794172	0.422307	-0.367532	-0.43511	0.3339	-0.00689538	0.00713833	red	60.4957	13.1913	47.3044	-34.1131
ENSG00000066468		0.637362	0.235377	0.353002	0.850521	0.700025	0.507268	0.413747	0.391764	0.0816953	-0.0601411	-0.14555	-0.189229	-0.0714258	0.0321318	-0.452141	-0.286223	-0.312679	-0.713329	-0.623731	-0.218972	-0.437162	-0.256719	-0.113357	0.249704	-0.15839	0.18171	-0.129978	-0.391862	0.428177	0.392098	-0.110189	-0.127177	0.0882176	midnightblue	93.3918	4.74131	88.6505	-83.9092
ENSG00000066557		-0.194783	0.261928	-0.280667	-0.297467	-0.466671	-0.586811	-0.458493	-0.199039	-0.0246564	-0.0363636	0.0881594	0.0946183	0.132572	-0.452548	-0.00357012	0.114546	-0.0342317	0.481171	0.508557	0.435246	0.623364	-0.0607416	-0.0490512	0.204224	0.0777238	-0.0397612	-0.00585499	0.314702	-0.276155	-0.318011	-0.025132	0.101468	-0.100739	brown	100.11	47.0233	53.0866	-6.06331
ENSG00000066583		-0.220703	0.149698	-0.134456	-0.263806	-0.406636	-0.417382	-0.299465	-0.111613	-0.0623006	0.0258254	0.0899087	0.12855	0.161826	-0.274357	0.118066	0.236316	0.103478	0.424409	0.511176	0.198283	0.518815	-0.12472	-0.115904	0.0550505	0.0161785	-0.186631	0.205224	0.209976	-0.139263	-0.208332	0.143309	0.050126	0.0358465	brown	75.6464	38.8443	36.8021	2.04213
ENSG00000066629		0.146687	0.0694121	-0.0155696	-0.242918	0.139096	0.067115	-0.0896597	-0.118546	-0.145906	-0.00474891	-0.177472	-0.0617325	0.129574	0.0336103	-0.0159867	0.182384	0.00508474	0.000268996	0.0715002	-0.140906	0.0474443	-0.0903527	0.0329679	0.0492137	0.114234	0.0651369	-0.0517305	0.00237184	0.169235	-0.106697	0.144349	-0.00164702	0.0975548	grey	36.4666	0.846632	35.62	-34.7733
ENSG00000066651		0.00530999	0.27236	-0.333449	-0.0994759	-0.274073	-0.466086	-0.291964	-0.0493101	-0.160263	-0.346352	-0.148328	-0.245623	-0.129139	-0.467908	-0.191244	-0.386376	0.0438243	0.248615	0.111732	0.594779	0.35641	0.277537	0.0854097	0.376749	0.195577	-0.0339256	0.101843	0.189874	-0.177686	-0.189959	-0.495947	0.120457	-0.0350362	blue	77.6646	37.3567	40.3079	-2.95124
ENSG00000066654		-0.14948	0.427116	-0.353141	-0.22041	-0.538867	-0.754609	-0.591783	-0.209822	0.0702823	-0.286103	0.0887364	-0.0292907	-0.00768497	-0.672668	-0.151177	-0.136193	-0.105937	0.52917	0.479354	0.656359	0.77741	-0.0582022	-0.124076	0.329231	0.134985	-0.00870438	0.0760586	0.34921	-0.297288	-0.352433	-0.185048	-0.0114104	0.0669287	brown	224.059	88.0514	136.008	-47.9564
ENSG00000066697		0.0164152	0.145281	0.2271	-0.236177	-0.0255196	-0.00300956	0.0819319	0.123361	0.0959964	0.058449	0.0807761	0.108439	0.145727	-0.0340948	-0.0399105	0.22567	0.0531168	0.00743895	0.23571	-0.166214	0.209137	-0.290731	0.104641	-0.0600319	-0.0363531	-0.00286641	0.0293507	-0.171595	0.157128	0.122213	0.37416	-0.0900323	0.0763676	grey	33.1645	0.95288	32.2116	-31.2587
ENSG00000066735		0.278139	-0.160682	0.339483	0.277441	0.539845	0.67323	0.470216	0.215498	-0.0784526	0.259834	-0.0793008	0.0425039	-0.0497239	0.479209	0.0655575	0.206416	0.0890849	-0.516543	-0.277119	-0.626647	-0.527318	-0.0603138	0.0473612	-0.134717	-0.0619449	0.00908684	-0.101526	-0.391183	0.388948	0.328356	0.286107	0.00249379	0.0476436	yellow	167.807	41.2979	126.509	-85.211
ENSG00000066739		-0.271687	0.197525	-0.148813	-0.251965	-0.517595	-0.599326	-0.472051	-0.227407	-0.0627181	-0.165416	-0.0109808	-0.0234611	0.112935	-0.426132	-0.0135994	0.00289376	-0.0640054	0.537158	0.409783	0.449555	0.584989	-0.0723267	0.00525528	0.157877	0.186747	-0.00468377	0.0668858	0.352728	-0.332325	-0.344686	-0.0665463	0.00463014	-0.0362505	brown	118.484	50.2872	68.1971	-17.91
ENSG00000066777		-0.331508	0.155443	-0.217903	-0.34142	-0.573563	-0.582774	-0.353264	-0.117031	-0.127414	-0.134196	-0.0367514	0.000985483	0.024008	-0.395455	-0.00825309	0.100199	0.0250921	0.579028	0.5474	0.37995	0.62968	0.0621624	0.0695313	0.0326574	0.100067	-0.16418	0.198699	0.241302	-0.246198	-0.238982	0.0476937	-0.000339263	0.0200643	brown	93.0912	43.939	49.1522	-5.21326
ENSG00000066827		-0.294777	-0.403653	-0.0669952	-0.199571	-0.126	0.0272705	-0.0787477	-0.247856	-0.14684	0.115489	-0.0465736	0.0744271	-0.0962692	0.296008	0.346178	0.195376	0.162847	0.216043	0.101857	-0.130429	-0.174549	0.258785	0.0259138	-0.222939	0.050417	-0.175289	0.035155	0.235114	-0.299061	-0.188233	-0.0043952	0.148658	-0.225271	grey	58.5197	1.5887	56.931	-55.3423
ENSG00000066855		-0.502452	0.0228268	-0.342909	-0.518135	-0.708855	-0.701803	-0.5485	-0.348759	0.050276	-0.0336581	0.165006	0.149625	0.148517	-0.346454	0.16323	0.16399	-0.0785571	0.71407	0.581003	0.434184	0.63239	0.0181039	0.0370743	-0.0211381	0.15181	-0.132341	0.175107	0.475144	-0.479845	-0.46062	0.0235362	0.0910277	-0.0354629	red	121.024	19.2004	101.824	-82.6237
ENSG00000066923		-0.0130669	0.235823	-0.158937	-0.0512437	-0.191952	-0.293352	-0.0472338	0.14454	0.104232	-0.173362	0.09092	-0.0421975	-0.112546	-0.347543	-0.228635	-0.262065	0.0379246	0.124659	0.0493731	0.374624	0.269704	0.0992958	0.189902	0.116835	-0.0826208	-0.00367856	0.05427	-0.0553216	-0.0202943	0.0653769	-0.221466	0.00931881	-0.00912022	blue	55.9433	23.823	32.1203	-8.29728
ENSG00000066926		-0.312377	-0.0239173	-0.237723	-0.340424	-0.423173	-0.427227	-0.39379	-0.284036	0.105662	0.129866	0.173752	0.226305	0.417803	-0.145429	0.129736	0.313406	-0.186127	0.435342	0.360757	0.178999	0.364277	-0.215074	0.0316841	0.010526	-0.0348281	-0.149952	0.0515686	0.344671	-0.347706	-0.331478	0.0961523	0.00819313	0.00837149	brown	53.3559	23.2322	30.1237	-6.89153
ENSG00000066933		0.330868	0.616428	0.00311936	0.204528	-0.00617467	-0.32081	-0.128652	0.20912	0.0557279	-0.429823	-0.0991094	-0.285063	-0.172349	-0.619429	-0.512075	-0.469932	-0.12016	-0.0478715	-0.0348636	0.495919	0.40469	-0.126141	-0.0327285	0.438592	0.0461222	0.178666	-0.10991	-0.0855464	0.130328	0.0711362	-0.302041	-0.140385	0.167595	purple	77.0676	4.73489	72.3327	-67.5978
ENSG00000067048		0.333032	0.616625	0.31547	0.15194	0.0204572	-0.271605	-0.0238101	0.334623	0.155177	-0.187253	0.0832444	-0.0431447	0.000796835	-0.594553	-0.398985	-0.231794	-0.0478363	-0.0468848	0.140007	0.3198	0.462709	-0.371249	-0.0506231	0.407176	-0.039684	-0.0676451	0.0818395	-0.193758	0.275052	0.20053	0.0169874	-0.031363	0.0641838	brown	115.94	50.9941	64.946	-13.9519
ENSG00000067057		0.371616	-0.242602	0.550222	0.284273	0.741114	0.848568	0.563322	0.208243	-0.0730665	0.249266	-0.130913	0.00416945	0.0192123	0.632065	0.0614762	0.191516	-0.0124649	-0.680978	-0.45765	-0.766984	-0.72509	-0.22718	-0.0436848	-0.161417	-0.0989868	0.169948	-0.227408	-0.406135	0.402195	0.380255	0.347768	0.0172418	0.0221709	yellow	342.275	91.8717	250.404	-158.532
ENSG00000067064		-0.132811	0.261374	-0.0003632	-0.130305	-0.314077	-0.459257	-0.423623	-0.192597	0.185761	-0.0475942	0.16608	0.113881	0.0907704	-0.375976	-0.15477	0.161441	-0.249971	0.344518	0.282389	0.290562	0.537173	-0.415096	-0.24066	0.0328605	-0.142251	-0.0491398	0.0464254	0.259569	-0.220645	-0.246156	0.220138	0.02222	0.00215272	brown	91.203	45.52	45.6829	-0.162909
ENSG00000067066		0.540742	0.43952	0.291828	0.517777	0.411733	0.233515	0.520856	0.688768	0.108483	-0.199393	-0.156028	-0.216416	-0.22765	-0.250783	-0.537013	-0.376342	-0.324622	-0.501695	-0.41265	0.0132161	-0.0797092	-0.280621	0.0639309	0.327281	-0.000482161	0.0693353	-0.0345261	-0.625874	0.544174	0.642893	0.032276	-0.243246	0.204661	greenyellow	44.5931	4.58874	40.0044	-35.4156
ENSG00000067082		0.14076	0.32707	0.658058	0.131888	0.0381201	-0.0715392	0.0443917	0.23797	0.281558	-0.0266916	0.196348	0.0786284	-0.10757	-0.25947	-0.239644	-0.0972372	-0.203958	-0.120017	0.00793195	0.0319773	0.216343	-0.522395	0.0714126	0.109951	-0.0716391	0.0523856	-0.0200957	-0.188554	0.114869	0.235124	0.277613	-0.0140796	0.057757	tan	34.8163	4.10411	30.7122	-26.6081
ENSG00000067113		-0.48933	-0.258296	-0.25676	-0.446387	-0.456693	-0.363679	-0.551534	-0.565443	-0.156498	0.107877	0.0478492	0.150517	0.0398484	0.0411448	0.35011	0.448972	0.215964	0.607808	0.51485	0.0717107	0.317572	0.0798638	-0.15951	-0.273259	0.0240256	-0.0266235	0.00844592	0.546711	-0.470459	-0.540128	0.151003	0.173643	-0.117906	red	48.9794	11.6604	37.319	-25.6586
ENSG00000067141		0.117805	-0.199719	0.127773	0.118472	0.287273	0.279222	-0.017672	-0.18601	-0.098023	0.274013	-0.0721195	0.152313	0.187442	0.305331	0.137692	0.315345	-0.138415	-0.131782	-0.144619	-0.347269	-0.314514	-0.17826	-0.302654	0.0228688	-0.0545415	0.201312	-0.186631	0.0887488	-0.031255	-0.101211	0.166803	0.14619	-0.115763	grey	80.8066	2.14509	78.6615	-76.5164
ENSG00000067167		-0.104328	0.482187	-0.044406	-0.141525	-0.429443	-0.539097	-0.212034	0.134017	0.212887	-0.10781	0.223872	0.0919924	0.107354	-0.593159	-0.186026	-0.0156028	-0.14744	0.331403	0.483784	0.39552	0.751659	-0.368693	0.153672	0.317531	0.0100215	-0.174743	0.175535	-0.0122293	0.00191407	0.00555322	0.148428	-0.0757897	0.116286	brown	167.071	80.4383	86.6324	-6.19413
ENSG00000067177		-0.378424	-0.307059	-0.0506192	-0.370156	-0.277031	-0.185776	-0.39216	-0.495827	-0.139819	0.205448	0.0324121	0.175329	0.113003	0.170531	0.401256	0.447458	0.0216724	0.362934	0.382004	-0.0660809	0.0936242	0.00865908	-0.152544	-0.37573	-0.102068	0.0571695	0.00756256	0.465271	-0.439492	-0.444976	0.180532	0.00465861	-0.0897504	pink	38.1939	2.03017	36.1638	-34.1336
ENSG00000067182		0.322127	-0.117655	0.749833	0.374189	0.623786	0.722658	0.565483	0.30753	0.0864083	0.220986	-0.0592758	0.0358142	-0.025084	0.470923	-0.0253821	0.139884	-0.188908	-0.643636	-0.426761	-0.679642	-0.562494	-0.488566	-0.0014595	-0.180166	-0.133507	0.174883	-0.228212	-0.445088	0.403875	0.459414	0.47119	-0.139219	0.115102	yellow	234.347	64.32	170.027	-105.707
ENSG00000067191		0.282632	-0.200487	0.280987	0.275577	0.579787	0.731587	0.561252	0.271634	-0.158819	0.0744835	-0.279096	-0.17994	-0.142092	0.522824	-0.0526061	0.0723966	-0.0146149	-0.568205	-0.447224	-0.593265	-0.600093	-0.00751572	0.0148757	-0.176327	-0.0194145	-0.00359631	-0.119794	-0.431343	0.417989	0.397431	0.246028	-0.0304265	0.0864795	yellow	184.034	46.3139	137.72	-91.4063
ENSG00000067208		0.0990624	0.620321	-0.134647	-0.180589	-0.32403	-0.607237	-0.369476	0.0392124	0.103582	-0.236763	0.0303941	-0.0405906	0.0789935	-0.715709	-0.331831	-0.132532	-0.212376	0.331388	0.383641	0.528154	0.767528	-0.296242	-0.072415	0.456875	0.152897	-0.0488236	0.142453	0.0712626	0.0163664	-0.124387	0.0162961	-0.124448	0.158791	brown	188.079	82.0567	106.023	-23.966
ENSG00000067221		0.164909	-0.275328	0.0852073	0.114554	0.419347	0.537245	0.30705	0.00497212	-0.0312119	0.0776505	-0.149869	-0.0450805	-0.153353	0.475228	0.000322428	0.0269945	0.0103095	-0.359105	-0.443331	-0.41246	-0.5502	0.0985341	-0.0616289	-0.229262	-0.0500858	-0.00343878	-0.0575757	-0.186603	0.201078	0.143201	0.0430726	0.0334816	-0.118689	yellow	135.862	29.1467	106.715	-77.5685
ENSG00000067225		0.070596	-0.466362	0.421162	0.238953	0.517882	0.771186	0.46155	0.0518511	-0.15989	0.500105	-0.0746318	0.180705	0.073358	0.763467	0.294703	0.545861	-0.0026235	-0.441244	-0.202928	-0.869895	-0.660081	-0.175659	-0.107927	-0.462837	-0.194969	0.0318799	-0.0613523	-0.235057	0.208489	0.236341	0.590073	-0.0762338	0.0856022	turquoise	402.802	216.806	185.996	30.8103
ENSG00000067248		-0.123712	0.0339518	-0.159442	-0.205675	-0.177939	-0.15364	-0.253399	-0.192144	-0.1888	0.121998	-0.0401605	0.102754	0.104874	-0.0405669	0.103985	0.46581	0.153277	0.308645	0.470916	-0.102479	0.326707	-0.0519698	-0.0348824	-0.0509453	0.0697545	0.0916113	-0.086314	0.190763	-0.07306	-0.241692	0.27425	0.0931815	0.12039	pink	35.7141	2.48623	33.2279	-30.7417
ENSG00000067334		-0.150904	0.147048	0.0321492	-0.26744	-0.252176	-0.219316	-0.0964836	0.0255226	-0.193336	0.219062	0.0735565	0.172843	0.247881	-0.143918	0.203692	0.503135	0.0438143	0.286637	0.724422	-0.100111	0.480554	-0.193368	0.0223077	0.0214023	0.0229704	-0.149153	0.155372	0.00571708	0.0121788	-0.0367135	0.453211	-0.0789856	0.180294	salmon	41.9152	2.91211	39.0031	-36.091
ENSG00000067365		-0.0919919	-0.443096	-0.0166251	0.0437127	0.170726	0.391669	0.252459	-0.0437104	-0.135985	-0.0830045	-0.193563	-0.177249	-0.277719	0.480921	0.141019	-0.159571	0.169897	-0.18337	-0.393836	-0.219659	-0.555483	0.47956	0.066104	-0.339504	-0.00725726	0.116367	-0.0959278	-0.0312136	-0.0374679	0.0627618	-0.193066	0.214892	-0.224982	turquoise	114.989	81.3478	33.6415	47.7063
ENSG00000067369		0.0251462	-0.0387334	-0.1386	-0.0469219	0.030685	0.0202066	-0.0751385	-0.0996852	-0.304535	-0.208648	-0.308138	-0.288841	-0.0997789	0.0373964	-0.0225304	0.0993469	0.175169	0.0498771	0.0495144	0.0247418	-0.0337367	0.248676	-0.062833	-0.0892024	-0.000937269	-0.021981	0.0445748	0.0897484	-0.0257957	-0.117528	-0.0823705	0.116706	-0.0115413	grey	24.3197	1.38772	22.932	-21.5442
ENSG00000067445		0.614345	0.00895692	0.350587	0.504136	0.790596	0.691423	0.493262	0.303334	-0.0804037	-0.110038	-0.339783	-0.293067	-0.136798	0.305497	-0.286567	-0.237855	-0.153097	-0.760414	-0.702499	-0.39496	-0.672749	-0.12184	0.067082	0.13621	0.0255315	0.247309	-0.282501	-0.420681	0.456203	0.395965	-0.13599	-0.102888	0.0519848	black	148.671	24.8305	123.84	-99.01
ENSG00000067533		-0.102121	0.518044	-0.273643	-0.38486	-0.511709	-0.721789	-0.464043	-0.0820594	0.0330345	-0.386436	0.0360387	-0.164809	0.00331522	-0.698823	-0.219733	-0.196386	-0.037945	0.45995	0.458201	0.680151	0.817667	-0.0637209	0.0604317	0.323406	0.12018	-0.0941133	0.108435	0.184581	-0.128304	-0.232375	-0.140691	0.0722597	0.0804222	brown	270.044	106.777	163.267	-56.4892
ENSG00000067560		0.345084	0.506037	0.280876	0.04083	0.181344	0.0284298	0.128336	0.31474	0.0458254	0.113443	0.0516632	0.0775991	0.235969	-0.269661	-0.210179	0.257001	-0.176902	-0.161644	0.30594	-0.161608	0.376213	-0.61429	0.0094388	0.262352	-0.00521289	-0.0565099	0.0845095	-0.388731	0.483448	0.28797	0.529491	-0.200719	0.358819	brown	51.9223	18.3401	33.5821	-15.242
ENSG00000067596		0.0662392	-0.371975	0.35473	0.269349	0.422708	0.588956	0.343772	0.0499101	-0.204869	0.372757	-0.132829	0.0922164	0.143447	0.579312	0.14099	0.441821	-0.132562	-0.379958	-0.242846	-0.620859	-0.551317	-0.140587	-0.0905746	-0.340422	-0.187216	0.0576012	-0.158744	-0.148334	0.102812	0.178063	0.384025	0.0215642	0.0458617	turquoise	179.197	114.353	64.8441	49.5091
ENSG00000067601		-0.0831656	-0.268401	-0.0726929	-0.172928	0.0583075	0.171377	-0.0454506	-0.211834	-0.307762	0.139972	-0.152826	0.0313562	0.12349	0.319001	0.228128	0.321878	0.12265	0.0648902	0.085381	-0.282483	-0.167538	0.18547	-0.142128	-0.140036	0.0913267	0.0224708	-0.104725	0.13392	-0.0788936	-0.166162	0.106206	0.241656	-0.0607036	turquoise	83.1711	61.1638	22.0073	39.1565
ENSG00000067606		-0.445403	-0.805148	-0.0427379	-0.0443371	-0.0147363	0.326128	0.0191643	-0.387587	-0.184374	0.506694	0.0462666	0.306712	0.141281	0.756794	0.629972	0.464354	0.116402	0.0989717	-0.0575588	-0.482356	-0.568538	0.246647	-0.202947	-0.510339	-0.154923	-0.0154824	-0.0186779	0.361415	-0.438436	-0.245787	0.168716	0.0714127	-0.24515	turquoise	217.077	150.696	66.3807	84.3152
ENSG00000067646		-0.0137195	0.349798	-0.234471	-0.045948	-0.278157	-0.428042	-0.234569	0.0387496	-0.00666085	-0.209631	0.0469151	-0.0617495	-0.0408668	-0.478499	-0.127113	-0.139649	0.224626	0.282218	0.324457	0.448297	0.497286	0.0909015	-0.119079	0.2683	-0.00957194	-0.146308	0.186187	0.10921	-0.0156648	-0.0910319	-0.180998	0.0754156	-0.0774719	brown	128.118	53.1067	75.0114	-21.9047
ENSG00000067704		-0.507893	-0.0609147	-0.36084	-0.523037	-0.630433	-0.539515	-0.481889	-0.364969	-0.155851	0.121444	0.0692181	0.170661	0.267847	-0.163796	0.331424	0.518429	0.0833165	0.704172	0.790208	0.162332	0.601473	0.0361876	-0.0167596	-0.0675145	0.0921153	-0.267171	0.298564	0.417794	-0.378325	-0.438749	0.259288	0.0760689	-0.0298981	salmon	85.0395	4.83369	80.2058	-75.3721
ENSG00000067715		0.181943	0.130123	0.127974	0.0164258	0.136945	0.0198797	-0.0249447	0.0285985	0.0276685	-0.0438731	-0.136591	-0.0733055	0.109186	-0.0518142	-0.17847	-0.00141742	-0.285427	-0.101111	-0.128292	-0.0339199	-0.00706886	-0.326772	0.131498	0.0911827	-0.0407209	0.0423179	-0.0946552	-0.0541566	0.0628912	0.0170105	0.0188229	-0.0878559	0.0459449	grey	35.1033	1.36493	33.7383	-32.3734
ENSG00000067798		0.635651	0.356201	0.242912	0.226248	0.545712	0.340003	0.365552	0.403619	-0.093441	-0.296785	-0.371239	-0.40029	-0.0642323	-0.0947129	-0.392888	-0.264861	-0.120408	-0.522423	-0.339373	-0.138662	-0.181224	-0.211624	0.196669	0.292725	0.151415	0.090771	-0.0968953	-0.474209	0.618529	0.372999	-0.0599536	-0.162454	0.195427	green	61.4855	18.7139	42.7716	-24.0578
ENSG00000067829		-0.133458	-0.697525	0.183931	0.034373	0.360957	0.698126	0.335387	-0.140556	-0.290701	0.441176	-0.155952	0.118627	-0.00422713	0.88716	0.466263	0.506027	0.110517	-0.279392	-0.2264	-0.777902	-0.756422	0.1336	-0.0468133	-0.491044	-0.086958	0.0803301	-0.170281	-0.0261122	-0.0407387	0.0611857	0.363612	0.124427	-0.142016	turquoise	542.123	335.47	206.653	128.817
ENSG00000067836		-0.144417	-0.597361	-0.0715923	-0.104129	0.224944	0.473593	0.129162	-0.261415	-0.198736	0.314713	-0.0820911	0.10915	0.0161735	0.692223	0.327254	0.299156	0.182418	-0.144714	-0.261014	-0.483907	-0.611654	0.323509	-0.0883718	-0.511742	-0.0436989	0.0971763	-0.176369	0.0970845	-0.108911	-0.11469	0.0709544	0.111229	-0.0512455	turquoise	179.732	127.046	52.6863	74.3598
ENSG00000067840		0.0889639	-0.393381	0.172293	0.133414	0.434346	0.649851	0.339729	-0.010683	-0.273656	0.183212	-0.230711	-0.0551679	-0.110723	0.636115	0.178449	0.206535	0.165003	-0.360675	-0.299818	-0.578577	-0.611255	0.192952	0.160891	-0.31073	-0.0849635	0.112263	-0.15525	-0.153917	0.163164	0.125276	0.12352	0.149903	-0.037371	turquoise	212.793	129.752	83.0415	46.7105
ENSG00000067900		-0.0381702	0.508104	-0.181678	-0.320124	-0.413455	-0.57442	-0.263318	0.0978661	-0.0672172	-0.333704	-0.0643212	-0.165633	-0.0833602	-0.620812	-0.169915	-0.0894147	0.0715291	0.413654	0.589312	0.455744	0.779307	-0.0200082	0.05183	0.308655	0.149712	-0.177772	0.217651	0.00502727	0.0449122	-0.0559045	0.037223	-0.114346	0.168954	brown	155.148	72.9923	82.1554	-9.16309
ENSG00000067955		-0.128488	0.443621	-0.00298153	-0.222627	-0.439238	-0.548271	-0.244641	0.0816836	0.278616	-0.194089	0.265271	0.0631963	-0.0304558	-0.555806	-0.215455	-0.10642	-0.00752818	0.353431	0.387974	0.451442	0.696036	-0.2461	0.140782	0.197485	-0.0362122	-0.127784	0.24617	0.043175	-0.0598183	-0.0370871	0.0757905	0.0807588	0.0433821	brown	137.563	64.7774	72.7852	-8.00781
ENSG00000067992		0.221657	0.319546	0.0844697	0.351297	0.112112	-0.0108063	0.149863	0.30197	-0.0358699	-0.199437	-0.0913787	-0.191298	-0.223176	-0.281352	-0.336634	-0.326407	0.0115084	-0.194349	-0.132218	0.180837	0.110665	0.038189	0.051549	0.255548	0.0375317	0.127842	-0.0908532	-0.238884	0.187155	0.249131	-0.115144	-0.0901203	0.14457	grey	33.1169	1.36237	31.7545	-30.3922
ENSG00000068001		-0.00891179	-0.500258	0.203431	0.163795	0.39768	0.628789	0.265032	-0.096817	-0.166378	0.421134	-0.0980934	0.152722	0.0746593	0.719868	0.305918	0.434599	-0.0854137	-0.320643	-0.229056	-0.693024	-0.622736	-0.0545568	-0.0603398	-0.337263	-0.091266	0.1277	-0.215135	-0.0665491	0.0238416	0.079444	0.335785	0.0443704	-0.10133	turquoise	267.761	169.346	98.4154	70.9307
ENSG00000068024		0.199574	-0.329788	0.313916	0.15872	0.559654	0.700104	0.388569	0.0400899	-0.156313	0.177623	-0.135956	-0.019527	-0.182365	0.596982	0.141724	0.158183	0.221762	-0.461372	-0.331956	-0.613347	-0.637819	0.0771097	-0.0313087	-0.184351	-0.0340728	0.201138	-0.227743	-0.22843	0.228401	0.208242	0.159572	0.125252	-0.0847833	yellow	225.536	50.8437	174.692	-123.848
ENSG00000068028		0.205608	-0.173544	0.622068	0.400468	0.473481	0.62423	0.630774	0.425601	0.119587	0.141392	0.000256588	0.000299301	-0.137621	0.426512	-0.0725833	0.0131007	-0.181205	-0.584433	-0.467532	-0.514923	-0.56772	-0.252241	0.133239	-0.2086	-0.164571	0.0619047	-0.0839228	-0.481415	0.30403	0.548764	0.317872	-0.0217803	-0.00667606	yellow	126.335	31.1749	95.1604	-63.9855
ENSG00000068078		-0.447666	-0.632387	-0.068007	-0.157955	-0.13119	0.15392	-0.0335471	-0.330068	-0.19329	0.392433	0.0239285	0.240504	0.145394	0.565805	0.539121	0.42817	0.0592549	0.19569	0.090981	-0.329707	-0.332082	0.226309	-0.0150591	-0.51285	-0.0910452	-0.0715708	0.040901	0.29736	-0.38544	-0.227272	0.21165	0.00832526	-0.107689	turquoise	130.514	100.268	30.2455	70.0228
ENSG00000068079		0.0404014	-0.424181	0.349282	0.232038	0.413919	0.660489	0.49453	0.164168	-0.110428	0.369456	-0.0627831	0.132278	-0.0102902	0.646755	0.248248	0.284241	-0.0578267	-0.412384	-0.312806	-0.649972	-0.64069	-0.0575854	-0.125614	-0.291243	-0.135746	0.111693	-0.122873	-0.25424	0.130913	0.315523	0.344961	-0.0400017	0.00246036	turquoise	233.693	134.047	99.6467	34.3999
ENSG00000068097		-0.336165	-0.362277	-0.475023	-0.251536	-0.234041	-0.0803571	-0.246788	-0.386417	-0.508123	0.0955843	-0.276374	-0.0817884	-0.0613975	0.238185	0.359114	0.300003	0.284617	0.325029	0.250506	-0.00613343	-0.0427666	0.494722	0.0139197	-0.316728	0.135605	-0.0279312	-0.0169751	0.36538	-0.340118	-0.381932	-0.0585735	-0.0727861	0.014616	grey	38.636	2.02709	36.609	-34.5819
ENSG00000068120		-0.375071	-0.80651	0.026016	-0.0827938	0.103792	0.483843	0.157313	-0.294898	-0.245724	0.499997	-0.0368022	0.233341	0.189057	0.852526	0.599963	0.585689	0.0673578	-0.0326219	-0.0547198	-0.661677	-0.627306	0.224858	-0.0483901	-0.580039	-0.0937545	0.0546418	-0.11118	0.200342	-0.281819	-0.133018	0.318679	0.118485	-0.146654	turquoise	375.356	245.952	129.404	116.548
ENSG00000068137		0.0767971	-0.380612	0.19343	0.377565	0.389021	0.617831	0.468247	0.159982	-0.0905649	0.0584785	-0.137069	-0.0998518	-0.272203	0.535753	0.0224469	-0.082044	0.168667	-0.415533	-0.505331	-0.444637	-0.662414	0.309693	0.0544603	-0.344207	-0.0901662	0.00253082	-0.00740681	-0.22837	0.201796	0.244581	-0.026999	0.0905494	-0.0741796	yellow	153.856	33.9914	119.865	-85.8733
ENSG00000068305		0.718093	0.864269	0.175605	0.220769	0.348248	-0.063626	0.0822621	0.433153	0.063439	-0.411764	-0.182821	-0.325229	-0.00453785	-0.627792	-0.681488	-0.416667	-0.199499	-0.352223	-0.121831	0.279982	0.378719	-0.418762	0.0337502	0.695915	0.154082	0.129197	-0.104328	-0.456306	0.610998	0.322743	-0.0570899	-0.143941	0.291819	purple	96.4445	10.0696	86.3749	-76.3054
ENSG00000068308		-0.155375	-0.705077	0.169739	0.0171135	0.342084	0.684017	0.33059	-0.152617	-0.285192	0.546933	-0.0722012	0.23819	0.105872	0.884697	0.557763	0.601211	0.153273	-0.223819	-0.0820243	-0.82247	-0.703779	0.15026	-0.120599	-0.505128	-0.110024	0.0626549	-0.143061	-0.0213051	-0.0216789	0.0397996	0.420083	0.0490165	-0.0817857	turquoise	537.416	331.498	205.918	125.58
ENSG00000068323		0.37723	-0.17945	0.641132	0.343673	0.71878	0.844158	0.62374	0.308044	-0.00502951	0.192936	-0.116656	-0.0253422	-0.143313	0.573213	-0.0369793	0.0928808	-0.0144103	-0.709147	-0.508071	-0.729746	-0.688359	-0.216253	0.0623394	-0.214523	-0.0519793	0.141283	-0.172146	-0.49451	0.47781	0.47761	0.398285	-0.0243944	0.0621875	yellow	291.473	81.8657	209.607	-127.742
ENSG00000068354		0.0120938	-0.444279	0.244175	0.143477	0.367937	0.586907	0.350941	0.0238339	-0.201019	0.219917	-0.18436	-0.0318401	-0.0644788	0.630019	0.195578	0.211699	0.0710416	-0.35052	-0.350305	-0.547761	-0.628329	0.108514	-0.000953813	-0.339002	-0.0122575	0.192357	-0.231151	-0.141634	0.03244	0.174525	0.169665	0.063144	-0.0281369	turquoise	193.836	128.645	65.1911	63.454
ENSG00000068366		0.784994	0.697572	0.626036	0.537595	0.607564	0.326808	0.534955	0.735364	0.267578	-0.229564	-0.0592275	-0.201456	-0.0640788	-0.341122	-0.625264	-0.326384	-0.261415	-0.679635	-0.33204	-0.136625	0.0272695	-0.668298	0.0414835	0.512564	-0.0846785	0.0814136	-0.0833174	-0.758975	0.800148	0.698051	0.21168	-0.167861	0.274387	green	115.376	37.3844	77.9919	-40.6075
ENSG00000068383		0.0551799	-0.211846	0.175359	-0.0147729	0.2901	0.347769	-0.0107551	-0.2365	-0.146131	0.300715	-0.033111	0.113483	0.258923	0.382225	0.235636	0.305323	-0.0354871	-0.190549	-0.0589637	-0.383781	-0.287744	-0.18457	-0.122527	-0.0723065	-0.0327789	0.0533499	-0.135119	0.0782361	0.00528086	-0.122894	0.187206	0.0359876	-0.0733637	yellow	127.875	22.8037	105.072	-82.2679
ENSG00000068394		-0.044132	-0.591963	0.248991	0.0756045	0.416147	0.705658	0.346135	-0.0962815	-0.196683	0.5016	-0.0782524	0.222459	0.103686	0.831525	0.424195	0.528407	0.0574694	-0.325446	-0.191022	-0.802858	-0.697995	-0.00509854	-0.0977374	-0.44775	-0.0987216	0.0738812	-0.181831	-0.0713102	0.041294	0.0824054	0.427471	0.0324812	-0.0813176	turquoise	436.528	260.575	175.953	84.6223
ENSG00000068400		-0.145361	-0.725295	0.127484	0.0375297	0.344059	0.689634	0.365691	-0.122223	-0.313137	0.467303	-0.149986	0.152106	0.0224122	0.889027	0.457631	0.459167	0.185626	-0.265733	-0.23252	-0.75966	-0.78328	0.262746	-0.0624356	-0.528464	-0.0529987	0.0492863	-0.100711	-0.0343777	-0.042634	0.0627362	0.244925	0.0583407	-0.114229	turquoise	504.602	313.634	190.968	122.667
ENSG00000068438		-0.209786	-0.26882	0.0417438	-0.13978	-0.0394554	0.190133	0.105504	-0.0695156	-0.246625	0.202481	-0.0488242	0.095201	-0.114327	0.32469	0.251328	0.361858	0.292923	0.0828511	0.183209	-0.309433	-0.082632	0.174979	-0.0750443	-0.305553	0.0844929	-0.0310778	0.0475102	0.0216528	-0.0252112	-0.0144238	0.344985	0.116639	0.0147564	turquoise	84.8908	62.2535	22.6373	39.6163
ENSG00000068489		-0.281087	-0.0101484	-0.140944	-0.320481	-0.346869	-0.21418	0.0251251	0.0835222	-0.08108	0.0621173	0.0708726	0.0636898	0.0631641	-0.0757578	0.197475	0.199275	0.155718	0.304942	0.449927	0.039264	0.308991	0.117684	0.161009	-0.0147131	0.0387582	-0.300722	0.285589	-0.055832	-0.039465	0.0549462	0.232164	0.127291	-0.0342448	grey	35.033	1.41387	33.6191	-32.2053
ENSG00000068615		0.497257	0.372653	0.162256	0.0899106	0.403264	0.190523	0.0871024	0.150512	-0.0781672	-0.220866	-0.207099	-0.249948	-0.115352	-0.162072	-0.38114	-0.205034	0.00631947	-0.330501	-0.223542	-0.0116759	-0.00614774	-0.123976	0.0949345	0.216319	0.0702132	0.220328	-0.159846	-0.261148	0.412818	0.145355	-0.083681	0.0511354	0.0896916	green	49.1373	16.2303	32.9071	-16.6768
ENSG00000068650		-0.231198	-0.0809654	-0.23032	-0.283885	-0.253422	-0.171527	-0.148094	-0.152663	-0.139441	-0.100799	0.00799599	-0.0571223	-0.244405	-0.0418455	0.116548	0.0314473	0.429204	0.29614	0.247089	0.128391	0.185746	0.372509	-0.00290037	-0.148222	0.0919241	0.00312012	0.0306494	0.152013	-0.126796	-0.154398	-0.0322971	0.125022	-0.0368251	grey	32.5448	2.08685	30.458	-28.3711
ENSG00000068654		-0.493607	-0.669425	-0.0365724	-0.36538	-0.149652	0.191926	-0.0316002	-0.368903	-0.224911	0.523941	0.132901	0.365435	0.211059	0.621322	0.661086	0.64332	0.183418	0.225343	0.315748	-0.464449	-0.272332	0.201493	-0.0275269	-0.543002	-0.0439497	-0.160707	0.0715409	0.293895	-0.356817	-0.251173	0.359571	0.152999	-0.158039	turquoise	158.459	114.074	44.3846	69.6896
ENSG00000068697		0.461086	0.684934	0.215891	0.125293	0.170406	-0.0898958	0.0507067	0.342607	0.162103	-0.0458955	0.0600028	0.0109359	0.102196	-0.486301	-0.412934	0.0276413	-0.132175	-0.176649	0.204484	0.0425076	0.467794	-0.590124	0.0429048	0.435016	-0.00909896	0.0201296	0.0249854	-0.374106	0.497268	0.267888	0.290633	-0.172969	0.317747	purple	75.3818	6.61981	68.762	-62.1421
ENSG00000068724		0.236923	-0.3029	0.436286	0.487135	0.609744	0.811563	0.681289	0.341051	-0.0762426	0.198603	-0.133966	-0.0540504	-0.220863	0.602841	0.0098975	0.0309942	-0.0654667	-0.647158	-0.538874	-0.644392	-0.748839	0.0253024	-0.0279773	-0.219748	-0.140928	0.0626506	-0.128319	-0.462927	0.340379	0.500837	0.259145	-0.00272543	0.0009161	yellow	257.718	65.4977	192.22	-126.722
ENSG00000068745		-0.392253	-0.451214	-0.39965	-0.295969	-0.282893	-0.167058	-0.373913	-0.490919	-0.176918	0.191375	0.0254662	0.16843	0.0150159	0.256074	0.407524	0.230061	0.158428	0.38049	0.163219	0.0447131	-0.111057	0.38719	-0.174685	-0.334489	0.0229688	-0.0551263	0.053299	0.492678	-0.507207	-0.449035	-0.200164	-0.0294912	-0.137562	grey	39.9215	3.02094	36.9005	-33.8796
ENSG00000068781		0.222606	0.174034	-0.0266579	0.0391206	0.118899	-0.00639082	0.0194205	0.0947425	-0.0625416	-0.247401	-0.171111	-0.216228	-0.126844	-0.149194	-0.269572	-0.292993	-0.0226043	-0.107091	-0.222373	0.165154	-0.0142226	0.110727	-0.0238294	0.130082	0.211363	0.0133839	0.0192394	-0.0829077	0.139234	0.059217	-0.196614	0.0585758	0.0433913	grey	27.2552	1.06843	26.1867	-25.1183
ENSG00000068784		-0.316943	-0.0257727	-0.442674	-0.306385	-0.471177	-0.501298	-0.417053	-0.284722	-0.258408	-0.0763848	-0.120005	-0.051738	0.136263	-0.223564	0.106505	0.217683	-0.0904863	0.521966	0.439024	0.332008	0.393996	0.182767	0.0379098	-0.0363025	0.104069	-0.0179655	0.0582206	0.392995	-0.413474	-0.367444	-0.0926663	0.123982	-0.105896	red	50.6918	8.43051	42.2613	-33.8308
ENSG00000068796		0.356447	0.634762	0.120361	0.152061	0.0580792	-0.131395	0.208671	0.512561	0.102883	-0.221726	0.00592276	-0.140794	0.00301882	-0.505002	-0.402494	-0.154327	-0.0498077	-0.158811	0.204222	0.158799	0.449122	-0.286383	0.175039	0.467003	-0.0140432	-0.0368012	0.116935	-0.433982	0.430576	0.389603	0.113238	-0.0485671	0.234988	purple	65.1519	5.56916	59.5828	-54.0136
ENSG00000068831		0.413216	-0.217578	0.383435	0.45269	0.756949	0.883477	0.755783	0.433372	-0.107283	0.178542	-0.198454	-0.0811788	-0.138316	0.578319	-0.0615407	0.00109582	-0.0202573	-0.744718	-0.590474	-0.685947	-0.77899	-0.0230223	0.0956391	-0.106921	-0.067995	0.136472	-0.219403	-0.572208	0.503498	0.579619	0.183435	-0.029763	-0.0043558	yellow	322.34	91.0491	231.291	-140.241
ENSG00000068878		-0.263554	0.231846	0.171597	-0.158935	-0.431651	-0.485404	-0.285577	-0.0466405	0.1939	-0.0818802	0.243231	0.111296	-0.102794	-0.394055	-0.112969	0.0926164	-0.0611191	0.365718	0.416709	0.300064	0.576748	-0.281863	0.112355	-0.051454	-0.148581	-0.00662039	0.12146	0.17526	-0.24955	-0.103056	0.245903	0.0856403	0.0123285	brown	84.1022	40.8378	43.2644	-2.42664
ENSG00000068885		0.0965092	0.576835	-0.228784	-0.099706	-0.319202	-0.563203	-0.252288	0.137124	0.0674576	-0.327236	-0.00216854	-0.145538	-0.07821	-0.698745	-0.397898	-0.380627	-0.0897509	0.231393	0.223631	0.653623	0.638175	0.00361566	0.141093	0.41231	0.197709	-0.02067	0.108048	-0.00573646	0.013362	-0.0277741	-0.249993	-0.129781	0.181369	blue	147.318	58.8381	88.4799	-29.6418
ENSG00000068903		-0.165894	-0.548697	0.0146214	-0.0927115	0.186989	0.463975	0.217256	-0.126166	-0.0360732	0.20706	0.021761	0.0863617	-0.00131991	0.64136	0.357516	0.175028	0.308131	-0.144045	-0.216442	-0.461953	-0.564652	0.293083	0.118057	-0.439565	-0.0654527	-0.00905565	-0.0270604	-0.00510655	-0.0139413	0.0157967	0.074953	0.0599827	-0.112343	turquoise	171.839	121.544	50.2951	71.2485
ENSG00000068912		-0.240177	0.245653	-0.257522	-0.272964	-0.465116	-0.549764	-0.457388	-0.22395	0.0406641	-0.0229011	0.116881	0.111267	0.128074	-0.403989	-0.0288692	0.298507	-0.150463	0.517205	0.561089	0.304969	0.687761	-0.231199	-0.213184	0.0874034	-0.0125646	-0.0405609	0.0464572	0.298021	-0.241612	-0.300509	0.241707	0.0383203	0.0217947	brown	117.865	57.0507	60.8145	-3.76375
ENSG00000068971		0.144378	-0.412403	0.379095	0.222479	0.548033	0.778336	0.538098	0.151364	-0.0826564	0.297773	-0.105149	0.0566478	0.0268806	0.698177	0.151969	0.214533	0.053485	-0.541534	-0.414789	-0.731375	-0.73778	-0.00435662	0.0604199	-0.328361	-0.130853	0.0720207	-0.143954	-0.32829	0.273126	0.326264	0.288507	-0.0296783	0.000443999	yellow	303.812	69.0958	234.716	-165.62
ENSG00000068976		0.532351	-0.113905	0.397175	0.339498	0.809862	0.750745	0.413735	0.127859	-0.102625	0.14812	-0.241785	-0.0859844	-0.027225	0.471389	-0.0763371	0.0918959	-0.0850871	-0.689143	-0.540629	-0.605737	-0.685254	-0.238074	-0.077322	-0.0758082	-0.0630953	0.224041	-0.343912	-0.323787	0.400242	0.263926	0.160031	-0.116698	0.130663	black	227.055	32.3207	194.734	-162.413
ENSG00000069011		0.221556	-0.266892	0.344238	0.454619	0.524267	0.664015	0.499876	0.202839	-0.047052	0.178335	-0.12485	-0.0338908	-0.00386384	0.521597	0.0748295	0.0437058	-0.229199	-0.560539	-0.468031	-0.545723	-0.655784	-0.103821	-0.0893638	-0.107389	-0.0417303	0.088114	-0.136481	-0.299857	0.220571	0.318033	0.129888	-0.0739134	0.0362408	yellow	175.331	40.4854	134.845	-94.3599
ENSG00000069020		0.405357	0.142944	0.504613	0.398892	0.49081	0.439064	0.361507	0.300075	0.153005	0.0217987	-0.0448136	-0.0609944	0.109852	0.138934	-0.219718	-0.0116411	-0.281717	-0.519524	-0.343345	-0.388801	-0.284538	-0.511575	0.102469	0.214104	-0.0537869	0.195134	-0.203128	-0.351675	0.335389	0.344644	0.222662	0.08626	-0.0125796	tan	72.553	2.42651	70.1265	-67.7
ENSG00000069122		-0.193333	-0.047778	-0.187828	-0.325487	-0.222066	-0.150892	-0.140786	-0.125746	-0.103948	-0.00498533	0.0218964	0.023088	-0.0257027	-0.0248834	0.161808	0.196303	0.333583	0.288392	0.382779	0.0286721	0.217686	0.289534	0.0591977	-0.13125	-0.0642652	-0.115795	0.07028	0.108971	-0.0805493	-0.131113	0.0609413	0.0567804	0.0274129	grey	27.5301	0.928229	26.6019	-25.6737
ENSG00000069188		-0.334881	-0.577484	-0.0844699	-0.0646419	-0.0502346	0.182391	-0.0714096	-0.350972	-0.0793032	0.242087	-0.0254158	0.148187	0.217188	0.534547	0.399847	0.367114	-0.065863	0.127875	-0.0596256	-0.335148	-0.368859	0.0801025	-0.135522	-0.376248	-0.0542473	-0.00525447	-0.0600831	0.30513	-0.350811	-0.249242	0.141219	0.0120096	-0.193938	turquoise	108.545	82.818	25.7271	57.0909
ENSG00000069248		-0.0447234	0.117135	-0.223388	-0.21592	-0.147507	-0.163065	-0.160523	-0.0882718	-0.273362	0.132917	-0.0733091	0.0632469	0.0123831	-0.10879	0.116433	0.33148	0.131602	0.208807	0.478143	0.00893857	0.324056	0.0972697	-0.0872799	0.0709912	0.175616	-0.137182	0.0958642	0.0499912	0.0111247	-0.137009	0.132237	-0.0167656	0.069365	grey	29.9224	1.05789	28.8645	-27.8066
ENSG00000069275		0.0668429	0.539408	-0.167267	-0.205449	-0.307712	-0.506646	-0.241456	0.119143	0.198373	-0.145129	0.157691	0.0554974	0.254891	-0.59385	-0.1955	-0.0299104	-0.0466529	0.301952	0.481918	0.366156	0.710318	-0.248862	0.0860747	0.469218	0.0840405	-0.244905	0.259781	-0.0262482	0.11277	-0.0331299	0.0877713	-0.0464155	0.122028	brown	127.794	62.8898	64.9047	-2.01493
ENSG00000069329		-0.08384	0.253751	-0.117235	-0.226405	-0.259902	-0.310672	-0.216044	-0.0502624	-0.0519126	0.133056	0.115663	0.17648	0.180379	-0.278205	0.0222436	0.353987	0.0661602	0.300148	0.533363	0.080011	0.531289	-0.228921	-0.0745908	0.10186	0.0347214	-0.068534	0.0599972	0.0736702	-0.0140109	-0.122347	0.325607	-0.0703172	0.125435	salmon	67.6869	2.41623	65.2707	-62.8545
ENSG00000069345		-0.166799	0.0215784	0.0140619	-0.243839	-0.195132	-0.184197	-0.223304	-0.176194	-0.0768741	0.321186	0.179437	0.320147	0.208763	-0.0646983	0.201431	0.502447	0.0474391	0.283775	0.518571	-0.0884184	0.339148	-0.242327	-0.084154	-0.0363097	-0.00191315	-0.107336	0.0202063	0.168609	-0.11006	-0.197409	0.379453	0.021363	-0.00964104	salmon	37.5002	2.63323	34.8669	-32.2337
ENSG00000069399		0.0034358	-0.256059	0.74163	0.213597	0.308586	0.513588	0.454795	0.199045	0.0709314	0.285492	0.075406	0.163323	-0.0414983	0.459357	0.115811	0.167471	-0.0616888	-0.371445	-0.256805	-0.546618	-0.429485	-0.309516	-0.0213161	-0.346428	-0.123701	0.0808349	-0.0965321	-0.261372	0.139275	0.322434	0.490393	-0.0541845	0.0308955	tan	128.617	5.1246	123.492	-118.367
ENSG00000069424		0.258968	-0.214216	0.425218	0.375888	0.564559	0.76651	0.81821	0.541609	-0.0150336	0.200417	-0.058055	-0.00147093	-0.162745	0.507555	-0.0114693	-0.00575343	0.0426834	-0.624843	-0.450768	-0.617874	-0.650213	0.0197817	0.0988158	-0.103965	-0.16295	-0.0589345	-0.014636	-0.654459	0.475049	0.698824	0.277528	0.0714022	-0.0401315	cyan	197.251	8.31719	188.933	-180.616
ENSG00000069431		0.860169	0.666794	0.381356	0.47561	0.665786	0.330787	0.3587	0.533981	0.0273249	-0.232896	-0.22957	-0.288796	-0.0248909	-0.324919	-0.611341	-0.355657	-0.214215	-0.653503	-0.371514	-0.0765291	-0.0281341	-0.450132	0.181126	0.53131	0.1247	0.131602	-0.124394	-0.621192	0.816427	0.477833	-0.0198959	-0.159999	0.284851	green	124.607	50.6924	73.9146	-23.2222
ENSG00000069493		0.50449	0.584663	0.121617	0.45685	0.226253	-0.00597259	0.435763	0.711594	0.136635	-0.422486	-0.116047	-0.342468	-0.202006	-0.494912	-0.653738	-0.699431	-0.316774	-0.402873	-0.416821	0.35889	0.0872138	-0.0644693	0.204057	0.479927	0.138322	-0.0813738	0.114021	-0.577167	0.482363	0.585753	-0.29662	-0.109531	0.10874	greenyellow	52.2197	3.97786	48.2419	-44.264
ENSG00000069509		-0.340896	0.00562173	-0.276936	-0.337795	-0.456943	-0.432988	-0.394402	-0.272901	-0.146265	0.124806	0.0263436	0.147528	0.217734	-0.159565	0.227098	0.392913	0.0217693	0.534453	0.593395	0.143381	0.484569	-0.0243885	0.01192	-0.101843	0.0802409	-0.204016	0.307742	0.344877	-0.306981	-0.339246	0.228615	0.00936783	0.03365	brown	61.5911	29.755	31.8361	-2.08114
ENSG00000069535		0.652644	0.294191	0.281032	0.188181	0.665316	0.469133	0.276753	0.231608	-0.0871596	-0.0791391	-0.252652	-0.201213	-0.00254117	0.0590725	-0.335923	0.0391752	-0.0279878	-0.539475	-0.282044	-0.364477	-0.232968	-0.294621	0.0648574	0.192773	0.0192045	0.244794	-0.250765	-0.416551	0.580915	0.273702	0.153232	-0.055029	0.24757	green	102.16	26.831	75.329	-48.498
ENSG00000069667		0.670694	0.794503	0.193204	0.310559	0.315085	-0.0943072	0.0953961	0.455285	0.200035	-0.427025	-0.118512	-0.313686	-0.125388	-0.625221	-0.693266	-0.563683	-0.324607	-0.371279	-0.271692	0.358665	0.277014	-0.410477	0.0634903	0.650292	0.109515	0.112736	-0.0711508	-0.451677	0.511597	0.365815	-0.209216	-0.196592	0.216189	purple	87.8556	8.25344	79.6021	-71.3487
ENSG00000069696		0.109476	-0.392762	0.218439	0.185567	0.453079	0.64748	0.395323	0.0415863	-0.205987	0.231631	-0.180024	-0.00563095	-0.0260934	0.630606	0.214912	0.154182	-0.0376793	-0.425331	-0.357053	-0.570688	-0.649739	0.0946951	0.0312448	-0.173342	0.0419405	0.19843	-0.225603	-0.208876	0.155382	0.189699	0.162331	-0.0296249	0.0352481	turquoise	209.264	131.964	77.2997	54.6643
ENSG00000069702		0.896741	0.666023	0.444356	0.435807	0.716655	0.353734	0.364551	0.526353	0.119226	-0.241499	-0.199829	-0.267549	0.0163091	-0.299917	-0.581732	-0.340323	-0.249095	-0.682068	-0.391855	-0.125116	-0.0684626	-0.548117	0.0342963	0.599215	0.0859569	0.228332	-0.189978	-0.618364	0.772976	0.494199	0.0158365	-0.184893	0.278317	green	154.847	64.0106	90.8366	-26.826
ENSG00000069812		-0.245645	-0.372165	0.044741	-0.019684	-0.0360157	0.176013	0.030452	-0.164513	0.0598245	0.226748	0.159854	0.223634	0.0812977	0.36301	0.286059	0.261636	0.274746	0.048553	0.0138193	-0.275538	-0.241945	0.150395	-0.0390278	-0.163208	-0.0846972	0.0479869	0.01752	0.137183	-0.19734	-0.102109	0.110199	0.279074	-0.206525	turquoise	95.8712	72.4251	23.4461	48.979
ENSG00000069849		0.207671	0.154746	0.541732	0.294486	0.245936	0.174562	0.129579	0.168544	-0.0759966	0.132168	-0.0188546	0.0165696	-0.0850302	-0.0254142	-0.11628	0.0474835	-0.14576	-0.227128	-0.0621997	-0.151357	-0.0360211	-0.306204	-0.0764676	0.0803459	-0.0552523	0.061221	0.00932274	-0.208434	0.192206	0.187613	0.283561	-0.00912353	0.0686723	tan	35.8205	3.77723	32.0432	-28.266
ENSG00000069869		0.514743	0.467334	0.144248	0.13565	0.336181	0.0639222	0.0142082	0.180072	-0.0241693	-0.171962	-0.232674	-0.235165	0.118312	-0.259874	-0.362276	-0.0815776	-0.298783	-0.261589	-0.126027	0.0287097	0.100998	-0.370919	-0.0807836	0.361272	0.0850822	0.0542857	0.0297321	-0.241132	0.393667	0.132961	0.0451334	-0.127553	0.233485	green	46.314	15.8676	30.4465	-14.5789
ENSG00000069943		0.0959226	0.437025	-0.339363	0.0718796	-0.217741	-0.447509	-0.289784	0.00258017	0.115865	-0.336104	-0.0415072	-0.206428	-0.119072	-0.541268	-0.389071	-0.351724	-0.171811	0.1648	0.0178298	0.574411	0.446303	-0.0182967	-0.0174466	0.280959	0.0554033	0.00759015	0.1302	0.107421	-0.0815844	-0.11954	-0.322248	-0.180083	0.161514	blue	101.157	42.3311	58.8263	-16.4952
ENSG00000069956		-0.415188	0.194241	-0.318901	-0.528699	-0.701325	-0.760364	-0.578638	-0.296817	-0.0714875	-0.247168	0.0455597	-0.0432869	-0.100317	-0.498313	0.0649624	0.0142846	0.211612	0.744589	0.641676	0.564519	0.76883	0.135775	0.0349042	0.040777	0.17289	-0.128478	0.241739	0.400468	-0.372238	-0.402493	-0.0396812	0.0700296	-0.0110207	red	220.032	32.2003	187.832	-155.631
ENSG00000069966		0.417985	0.344053	0.241289	0.328445	0.349855	0.255651	0.366151	0.437421	-0.0351519	-0.260997	-0.214547	-0.290579	-0.335243	-0.151644	-0.414219	-0.383402	0.106093	-0.392634	-0.298428	-0.026403	-0.0606841	-0.0425432	0.161425	0.263003	0.116177	0.0466021	-0.0154235	-0.468753	0.490297	0.408631	-0.0456122	-0.167733	0.134693	green	44.7357	9.99267	34.743	-24.7503
ENSG00000069974		-0.0865595	0.130295	0.0848741	-0.0712528	-0.20647	-0.309117	-0.243134	-0.0960919	0.284569	0.0167516	0.165397	0.15177	0.245858	-0.219892	-0.144724	0.0227426	-0.425427	0.166388	-0.00509904	0.218138	0.236997	-0.474443	-0.0479312	0.126258	0.00146592	-0.0369103	0.0276056	0.179865	-0.239153	-0.131064	0.0797348	0.0236641	-0.091642	grey	34.0298	4.63609	29.3937	-24.7576
ENSG00000069998		-0.536828	-0.578844	-0.337798	-0.269844	-0.296728	-0.0217333	-0.201286	-0.42816	-0.0322351	0.203406	0.131049	0.153393	-0.0147558	0.425864	0.480244	0.293573	0.191112	0.309758	0.134663	-0.111769	-0.198024	0.384188	0.0162281	-0.564539	-0.206881	-0.181733	0.159817	0.40571	-0.45757	-0.35337	-0.012191	0.0578876	-0.116462	turquoise	66.7631	48.56	18.203	30.357
ENSG00000070010		-0.0817736	0.157971	-0.0380098	-0.163312	-0.218708	-0.368993	-0.343085	-0.200763	0.0816352	-0.399157	-0.0359192	-0.237028	-0.353013	-0.338	-0.240501	-0.297903	0.0189019	0.219868	-0.0335163	0.486973	0.259293	0.0902584	0.0485426	-0.0264603	-0.0537421	0.186954	-0.103651	0.222422	-0.217179	-0.215088	-0.23618	0.100827	-0.0443933	blue	70.6127	33.5624	37.0502	-3.48781
ENSG00000070018		0.362991	0.687609	-0.0584495	-0.000121293	-0.0434402	-0.383328	-0.207562	0.159964	0.0577421	-0.467468	-0.0860872	-0.290903	-0.157034	-0.675287	-0.407769	-0.399236	-0.0214697	0.0447025	0.134336	0.524679	0.532646	-0.113328	-0.0432938	0.461154	0.11847	0.0216533	0.0327008	-0.111754	0.245864	0.0235175	-0.210059	-0.111243	0.213202	purple	119.125	7.07909	112.046	-104.966
ENSG00000070047		-0.0737758	-0.711919	0.240913	0.12235	0.449527	0.791312	0.449531	-0.0601201	-0.285172	0.399206	-0.187929	0.0784772	-0.0606447	0.930932	0.43554	0.388152	0.131694	-0.382141	-0.322135	-0.809569	-0.85995	0.199977	-0.0215525	-0.509531	-0.0877826	0.0836131	-0.185731	-0.102765	0.0132795	0.146356	0.280788	0.0329917	-0.107922	turquoise	773.111	469.39	303.721	165.669
ENSG00000070061		-0.556837	-0.446416	-0.260597	-0.428292	-0.426021	-0.178866	-0.291614	-0.430531	-0.380333	0.36013	0.0108146	0.229385	0.149841	0.278042	0.510367	0.511166	0.315664	0.477647	0.49925	-0.0841923	0.0877608	0.34163	0.00567734	-0.368976	0.0289119	-0.114436	0.111064	0.444992	-0.475141	-0.418427	0.127898	0.11545	-0.188738	pink	46.9705	2.54039	44.4301	-41.8897
ENSG00000070081		-0.284547	-0.0101301	-0.246471	-0.318371	-0.384131	-0.360545	-0.272064	-0.168623	-0.157406	0.0810615	0.0330788	0.0976813	0.0397188	-0.165835	0.201373	0.238648	0.000292058	0.447494	0.499694	0.142436	0.396634	0.0587511	0.0374497	-0.00162297	0.195634	-0.0582304	0.0660007	0.209611	-0.199008	-0.218913	0.135701	-0.095519	0.102059	brown	56.5851	27.2986	29.2866	-1.98803
ENSG00000070087		-0.286848	0.251687	-0.362693	-0.394106	-0.573321	-0.690495	-0.611097	-0.345532	0.135014	-0.0585849	0.252144	0.169235	0.102811	-0.497383	-0.0436018	0.052072	0.0562246	0.584321	0.493552	0.514843	0.699454	-0.0459	-0.0989776	0.0250379	0.0411179	-0.0813867	0.144372	0.437288	-0.321815	-0.462748	-0.0912067	0.0371468	0.030246	brown	157.35	67.6646	89.6856	-22.0211
ENSG00000070159		-0.597389	-0.185556	-0.295747	-0.151509	-0.680688	-0.60007	-0.50716	-0.409036	-0.00405347	-0.0544595	0.136236	0.0712658	-0.0211294	-0.209716	0.216418	0.0118698	0.027015	0.625691	0.3429	0.477635	0.367548	0.267394	-0.146982	-0.274264	-0.0960238	-0.0562314	0.151782	0.597428	-0.636511	-0.492245	-0.190388	0.0552082	-0.163822	blue	72.1868	26.3231	45.8636	-19.5405
ENSG00000070182		0.320467	0.0203906	0.394751	-0.0372822	0.41523	0.422917	0.326297	0.203495	-0.0635587	0.0810969	-0.144633	-0.0269521	0.167274	0.247446	-0.019999	0.100115	-0.144591	-0.378098	-0.204739	-0.41658	-0.287101	-0.318805	0.115392	0.0176721	0.184661	0.0431056	-0.147049	-0.343556	0.387547	0.269706	0.262126	0.025831	0.053115	yellow	83.3666	21.4412	61.9254	-40.4841
ENSG00000070190		0.471713	0.423801	0.371067	0.534596	0.362487	0.292097	0.721862	0.861253	0.172916	-0.179725	-0.0396661	-0.18628	-0.178358	-0.205578	-0.492728	-0.390399	-0.223338	-0.545684	-0.34663	-0.0713791	-0.0723596	-0.218198	0.207718	0.307987	-0.0942124	-0.0647133	0.0512798	-0.770304	0.620551	0.812209	0.158837	-0.0713291	0.162609	greenyellow	60.3709	9.32541	51.0455	-41.7201
ENSG00000070193		0.768293	0.35107	0.326587	0.485762	0.75627	0.490634	0.369116	0.366255	-0.0182243	-0.0352706	-0.206891	-0.169468	-0.05855	-0.0263185	-0.3941	-0.214233	-0.135721	-0.676689	-0.469961	-0.250678	-0.324922	-0.299666	-0.16637	0.414212	0.10801	0.226624	-0.251849	-0.461736	0.58925	0.378294	-0.0432254	-0.144629	0.173265	green	104.695	31.91	72.7854	-40.8755
ENSG00000070214		0.246293	0.696473	-0.165336	-0.0413024	-0.17646	-0.435018	-0.115026	0.27935	0.0666603	-0.402714	-0.025831	-0.240864	-0.0831307	-0.714741	-0.390716	-0.328241	0.117401	0.0983617	0.308183	0.508851	0.659069	-0.0473692	0.146961	0.468617	0.0809409	-0.0957846	0.154526	-0.195053	0.289521	0.118773	-0.137089	-0.13818	0.256581	brown	140.452	58.665	81.7869	-23.122
ENSG00000070269		0.150853	0.606373	-0.214239	0.098362	-0.253887	-0.54246	-0.257719	0.139936	0.191894	-0.503668	-0.0301024	-0.282743	-0.142085	-0.733668	-0.52778	-0.468721	-0.222131	0.162474	0.0582947	0.670894	0.593607	-0.14133	0.127227	0.428535	-0.0344825	-0.0338008	0.0348604	0.0146616	0.0234686	-0.0258174	-0.329632	-0.102246	0.0762849	blue	170.291	72.9084	97.383	-24.4746
ENSG00000070366		0.432527	-0.145535	0.328196	0.384782	0.669005	0.652741	0.463233	0.210807	-0.112554	-0.0924888	-0.333896	-0.268967	-0.138202	0.402679	-0.182004	-0.175905	-0.137708	-0.637256	-0.696203	-0.386191	-0.710068	0.000534904	0.0249331	-0.109187	0.00425579	0.178276	-0.257476	-0.329583	0.335765	0.313633	-0.0569699	-0.0912097	0.0755943	yellow	135.368	35.1802	100.187	-65.0072
ENSG00000070367		-0.0150915	0.654077	-0.256215	-0.28113	-0.492842	-0.758102	-0.429641	0.0301499	0.180135	-0.43857	0.0937939	-0.135718	-0.0657277	-0.837064	-0.367533	-0.272912	0.00100602	0.464389	0.448221	0.708942	0.912542	-0.161658	0.0609793	0.425812	0.127776	-0.068913	0.20223	0.106402	-0.0247965	-0.149738	-0.103944	-0.00683295	0.120301	brown	481.363	195.754	285.608	-89.854
ENSG00000070371		0.101059	-0.271498	0.241951	0.359055	0.362252	0.491125	0.308347	0.0904203	-0.119565	0.131372	-0.149034	-0.0638256	-0.118965	0.402453	-0.0305607	0.0289342	-0.0225409	-0.383827	-0.44148	-0.363776	-0.528061	0.0650653	-0.0563745	-0.295175	-0.173496	0.15373	-0.169702	-0.137267	0.11354	0.17381	0.100604	-0.120181	0.0936846	yellow	107.954	23.3012	84.6527	-61.3515
ENSG00000070404		0.416895	-0.147504	0.549597	0.221209	0.732545	0.838015	0.588887	0.286934	-0.155716	0.195786	-0.216676	-0.0617629	-0.0528943	0.562264	0.0246461	0.13105	0.022253	-0.663541	-0.426263	-0.737308	-0.645083	-0.196625	0.00617974	-0.089542	0.0102387	0.141161	-0.164866	-0.508582	0.545468	0.446451	0.358162	-0.0151528	0.0414603	yellow	305.113	85.1606	219.952	-134.792
ENSG00000070413		-0.272719	-0.750926	0.124006	-0.0511233	0.21931	0.594486	0.240241	-0.231471	-0.138756	0.544356	0.0411052	0.297483	0.148887	0.887149	0.561129	0.573853	0.135111	-0.149112	-0.10926	-0.754766	-0.672452	0.105392	-0.055167	-0.507932	-0.200911	0.0231866	-0.0977088	0.0883632	-0.168034	-0.036965	0.354134	0.146339	-0.181845	turquoise	473.18	301.324	171.856	129.468
ENSG00000070423		-0.180309	-0.69755	0.251854	0.0279664	0.32581	0.702381	0.40044	-0.0846599	-0.145404	0.50967	0.0148798	0.245934	0.0796687	0.89529	0.542152	0.515356	0.119412	-0.273657	-0.130877	-0.825757	-0.716176	0.0693647	-0.0200663	-0.525302	-0.123976	0.0203314	-0.078377	-0.079974	-0.00953574	0.120184	0.429966	0.0845233	-0.16056	turquoise	602.139	374.842	227.297	147.545
ENSG00000070444		-0.114348	-0.51906	0.367477	0.041969	0.296011	0.607725	0.412563	0.0162343	-0.0781854	0.210366	-0.0686783	0.0429951	-0.149961	0.690836	0.259128	0.182723	0.0825379	-0.299355	-0.340709	-0.576589	-0.627128	0.0909085	0.101364	-0.525826	-0.047874	0.0311939	-0.125394	-0.167128	0.0708082	0.181324	0.303041	0.00376662	-0.0161502	turquoise	206.273	132.908	73.3653	59.5426
ENSG00000070476		-0.377755	-0.559548	-0.205356	-0.231685	-0.112284	0.148155	0.00998756	-0.259779	-0.281063	0.122979	-0.138004	-0.0277121	-0.208427	0.479583	0.337699	0.0841803	0.232578	0.115928	-0.113811	-0.117044	-0.372108	0.527362	0.129396	-0.483493	0.0544031	-0.091106	0.0778091	0.209463	-0.309689	-0.167381	-0.0921147	0.105784	-0.168073	turquoise	83.0911	63.2439	19.8472	43.3967
ENSG00000070495		0.255647	-0.0982736	0.497134	0.299184	0.513178	0.577182	0.371001	0.175314	-0.0727831	0.303957	-0.00292502	0.126534	0.00906253	0.390763	0.052205	0.287244	0.0691494	-0.466644	-0.164781	-0.591541	-0.391295	-0.295738	-0.0681523	-0.14266	-0.212985	0.13755	-0.250135	-0.28517	0.304772	0.279714	0.405414	-0.0543584	0.161604	yellow	130.127	32.0466	98.0802	-66.0335
ENSG00000070501		-0.196159	0.191121	-0.024246	-0.0924931	-0.378066	-0.444833	-0.267903	-0.0665546	0.180427	-0.191292	0.151173	0.0203953	-0.0918818	-0.378608	-0.0649966	-0.11943	0.15215	0.330723	0.212529	0.389867	0.413459	-0.107199	-0.163095	0.122029	-0.0288603	-0.131602	0.191467	0.186178	-0.216964	-0.145081	-0.0764151	0.0438429	-0.0385575	brown	79.0145	35.2196	43.7949	-8.57537
ENSG00000070526		0.0112245	-0.257471	0.175549	0.103612	0.184159	0.236783	0.0547775	-0.114953	0.0842919	0.287246	0.0691326	0.209003	0.299806	0.322753	0.176286	0.209022	-0.243565	-0.160256	-0.19516	-0.311642	-0.345799	-0.233189	-0.148102	-0.10119	-0.0659786	0.138945	-0.172087	0.0958349	-0.0901284	-0.0522952	0.155788	-0.0256161	-0.0665654	turquoise	79.3024	55.7676	23.5348	32.2328
ENSG00000070540		-0.238968	-0.405168	0.0265313	-0.0477755	-0.0024394	0.170152	-0.0459663	-0.241544	-0.182759	0.259551	-0.0673086	0.116672	0.0333704	0.391605	0.265619	0.375639	-0.00884307	0.0848924	-0.0167742	-0.290267	-0.249887	0.0718723	-0.177213	-0.370465	-0.0725409	0.144515	-0.0822169	0.182532	-0.223563	-0.137753	0.278453	0.0500783	-0.0118604	turquoise	85.1397	64.5015	20.6382	43.8633
ENSG00000070610		-0.170277	-0.643336	0.176078	0.0579877	0.245759	0.508213	0.192003	-0.18249	-0.226305	0.297166	-0.124136	0.083841	-0.0406987	0.714446	0.355375	0.30116	0.0845104	-0.169612	-0.264665	-0.537111	-0.658107	0.192523	0.00571997	-0.394126	-0.0985	0.146305	-0.122766	0.100762	-0.185539	-0.0487778	0.122462	0.158499	-0.210083	turquoise	207.243	141.437	65.806	75.6308
ENSG00000070614		-0.414025	-0.734677	-0.0641551	-0.240455	0.00487909	0.369702	0.0463996	-0.384487	-0.188018	0.397522	0.0193983	0.239223	0.0398261	0.738513	0.569037	0.515541	0.279873	0.110529	0.0578097	-0.532493	-0.459927	0.347949	-0.1365	-0.59006	-0.0309231	-0.170687	0.0406161	0.234138	-0.236145	-0.230611	0.294503	0.116326	-0.164644	turquoise	188.58	135.208	53.3724	81.8356
ENSG00000070669		-0.138749	0.104422	-0.0232621	-0.128001	-0.252258	-0.278196	-0.182342	-0.0478874	0.224795	-0.143143	0.188022	0.0142966	-0.0960534	-0.237049	-0.0408251	-0.161159	0.148212	0.200974	0.131316	0.278831	0.257184	0.0478111	0.186624	0.052062	-0.123262	-0.110723	0.18685	0.137769	-0.124417	-0.112786	-0.130032	0.238643	-0.261361	blue	51.931	20.3484	31.5826	-11.2342
ENSG00000070718		-0.0406046	0.204076	-0.0976617	-0.161486	-0.207115	-0.257163	-0.0861664	0.0580293	0.115394	-0.160085	0.075656	-0.00577385	-0.0291664	-0.287107	-0.0973982	-0.126967	0.271081	0.176674	0.196883	0.23644	0.308905	0.0442759	0.00261204	0.171566	-6.66192e-05	-0.161607	0.169959	-0.00920862	0.0127946	-0.0201904	-0.126128	0.0951448	-0.0624591	grey	43.5131	1.10412	42.409	-41.3049
ENSG00000070731		0.377705	-0.00440852	0.261267	0.717599	0.523769	0.475064	0.381714	0.251552	0.0270033	-0.0376643	-0.144425	-0.174348	-0.182091	0.16416	-0.238388	-0.294466	-0.234811	-0.568062	-0.587778	-0.202764	-0.492429	-0.0408381	-0.165096	0.0682244	-0.122514	0.154425	-0.162307	-0.268949	0.25234	0.288587	-0.128154	-0.0979556	0.00684861	midnightblue	70.2947	2.15897	68.1357	-65.9767
ENSG00000070756		-0.587396	-0.143992	-0.285132	-0.504536	-0.6756	-0.536649	-0.410633	-0.321365	-0.0852584	0.198026	0.210795	0.269939	0.289045	-0.11541	0.523524	0.33551	0.0319587	0.659523	0.775013	0.193325	0.511386	0.0813403	0.0543251	-0.0942438	0.0612178	-0.278737	0.219902	0.407421	-0.449386	-0.380514	0.146278	-0.0689317	0.0216149	salmon	72.7187	5.72424	66.9945	-61.2703
ENSG00000070759		-0.65107	-0.53246	-0.299311	-0.32828	-0.502831	-0.278416	-0.386377	-0.522512	-0.166019	0.258083	0.12341	0.275325	-0.0362097	0.236555	0.539975	0.313261	0.164742	0.584421	0.361567	0.0511829	0.0488769	0.408173	-0.157382	-0.444331	-0.0420718	-0.102079	0.0820004	0.572372	-0.654794	-0.487539	0.00719942	0.0215561	-0.192452	lightcyan	42.4757	1.19068	41.285	-40.0943
ENSG00000070761		-0.00770257	-0.227677	0.0339571	0.0925397	0.144961	0.213978	0.0444076	-0.0824351	-0.151022	0.260619	-0.0112035	0.0973689	0.153445	0.273586	0.239257	0.261878	0.0668416	-0.0893452	0.0221943	-0.263854	-0.252054	0.0585346	-0.170817	-0.0651919	-0.0264128	0.105797	-0.171711	0.0423318	-0.0468307	-0.0237935	0.0626373	0.17123	-0.146186	grey	81.5204	1.18489	80.3355	-79.1507
ENSG00000070770		0.0310099	0.393326	-0.0303702	-0.0228321	-0.208057	-0.391128	-0.199263	0.0416564	0.311521	-0.188438	0.231629	0.0127466	-0.0227556	-0.472244	-0.225847	-0.155821	0.0148781	0.134528	0.207455	0.379767	0.463194	-0.216574	0.0464695	0.172993	-0.222033	0.120529	0.075083	0.0460061	-0.0460797	-0.0321337	-0.048992	-0.117839	0.10353	brown	91.997	42.4432	49.5538	-7.11067
ENSG00000070778		0.453196	0.392566	0.117426	-0.044707	0.31849	0.115672	0.0427297	0.144573	-0.0132454	-0.191723	-0.158544	-0.202563	0.0816346	-0.166486	-0.258215	-0.175683	0.0466583	-0.265158	-0.106893	-0.00100892	0.0566686	-0.192062	0.0845286	0.395156	0.118091	0.0319277	-0.0668013	-0.252052	0.388376	0.125319	-0.0364364	-0.0402941	0.11839	green	41.674	13.1454	28.5286	-15.3832
ENSG00000070785		-0.38171	-0.299738	-0.125613	-0.272276	-0.287097	-0.161344	-0.220161	-0.307038	-0.0559074	0.200512	0.178965	0.21387	0.058489	0.124747	0.303739	0.251627	0.186917	0.308629	0.270261	0.0372664	0.0478666	0.18612	0.034029	-0.270032	0.0481456	-0.0140596	0.052964	0.333322	-0.366006	-0.2948	0.00377257	0.179792	-0.133829	grey	32.2109	1.30839	30.9025	-29.5941
ENSG00000070814		-0.25528	-0.711904	0.0684652	-0.134137	0.194398	0.548291	0.288816	-0.164929	-0.2673	0.38554	-0.0765133	0.15773	0.0213519	0.816101	0.583715	0.49388	0.277657	-0.112665	-0.00117749	-0.668105	-0.627394	0.307202	-0.0238214	-0.53125	-0.115587	-0.0602403	-0.0494918	0.0329432	-0.102675	0.00474872	0.279253	0.0569264	-0.0952522	turquoise	325.582	212.824	112.757	100.067
ENSG00000070831		-0.0299768	0.363546	0.0958044	0.0841578	-0.278393	-0.439944	-0.233622	0.0422778	0.376137	-0.322971	0.210455	-0.0836126	-0.135826	-0.509492	-0.349388	-0.382573	-0.0631173	0.15465	-0.0267969	0.532307	0.409241	-0.163904	0.0470784	0.1488	-0.0469601	-0.0762813	0.142803	0.0906368	-0.125442	-0.0511297	-0.205211	0.0153911	0.0099164	blue	92.1984	39.7899	52.4085	-12.6186
ENSG00000070882		0.440659	0.307634	0.375581	0.603431	0.399292	0.361785	0.679687	0.75106	0.0259389	-0.156935	-0.140963	-0.233436	-0.0811228	-0.107336	-0.421124	-0.327034	-0.218501	-0.56278	-0.378337	-0.116246	-0.191826	-0.187913	0.216598	0.297936	0.0105624	0.00178942	-0.00561163	-0.693072	0.58136	0.709417	0.0260371	-0.0512467	0.0642472	greenyellow	50.262	5.20059	45.0614	-39.8608
ENSG00000070950		-0.296482	0.21081	-0.491465	-0.288141	-0.610677	-0.757371	-0.609434	-0.311629	0.0423002	-0.316471	0.0307462	-0.116136	-0.00533388	-0.541886	-0.0548321	-0.199201	-0.0240631	0.596263	0.346201	0.727604	0.604413	0.173223	0.0128574	0.1168	0.0206361	-0.0729256	0.122003	0.470203	-0.440137	-0.456135	-0.40345	0.0328227	-0.0873344	blue	165.286	69.8425	95.4431	-25.6006
ENSG00000070961		-0.0676898	0.35395	0.0570696	-0.288385	-0.333777	-0.379439	-0.0520075	0.191938	-0.0307854	-0.1704	0.0167813	-0.0429032	-0.0621696	-0.416253	-0.0789845	-0.0241772	0.158963	0.304441	0.468671	0.237432	0.572375	-0.0628201	0.0969434	0.168883	0.132096	-0.224321	0.304429	-0.116967	0.110824	0.0780305	0.176199	0.0120235	0.14662	brown	75.8767	40.0941	35.7826	4.31144
ENSG00000071051		0.192761	0.00543629	0.24067	0.24913	0.334295	0.4173	0.41482	0.323395	0.0194425	0.268322	0.0612462	0.14354	0.073566	0.244732	0.0443511	0.195598	0.0333268	-0.324902	-0.0354661	-0.43159	-0.198857	-0.191955	-0.0471098	0.0861435	-0.223604	-0.14244	0.0726999	-0.363261	0.30562	0.38271	0.337091	-0.0857605	0.0146377	yellow	93.7134	21.619	72.0944	-50.4754
ENSG00000071054		-0.29055	-0.0314141	-0.156592	-0.564931	-0.361134	-0.270593	-0.17129	-0.13777	-0.209037	0.013176	-0.0477696	0.010381	0.164907	-0.0587644	0.208737	0.343959	0.296196	0.416242	0.564051	0.0243585	0.365718	0.102621	0.212486	-0.138842	0.0784593	-0.199203	0.219926	0.120401	-0.0899781	-0.171562	0.220595	-0.0170738	0.122246	brown	38.6661	16.7807	21.8854	-5.10468
ENSG00000071073		-0.0711162	0.33638	-0.0338152	-0.185074	-0.329027	-0.455959	-0.190188	0.0882603	0.188865	-0.269545	0.0565212	-0.0836192	-0.0686081	-0.475337	-0.219295	-0.0961045	-0.166107	0.306626	0.232282	0.369941	0.530611	-0.287435	0.0518675	0.182354	-0.0406721	-0.102396	0.137579	0.019357	-0.0178553	-0.013686	0.0616663	0.0424822	-0.0494327	brown	100.417	49.233	51.1844	-1.9514
ENSG00000071082		-0.44674	-0.238627	-0.307888	-0.392582	-0.467302	-0.404983	-0.451713	-0.444566	-0.0324246	0.277162	0.294009	0.347379	0.421248	-0.00748293	0.709294	0.275184	0.0914625	0.510665	0.643096	0.153145	0.24516	0.166133	-0.104045	0.0384825	0.0710487	-0.0931045	0.0675728	0.504557	-0.487851	-0.472406	-0.0911847	0.0596437	-0.156018	salmon	49.4832	5.37609	44.1072	-38.7311
ENSG00000071127		0.427295	-0.144587	0.699603	0.355488	0.769744	0.828505	0.555482	0.260484	-0.071247	0.311539	-0.136058	0.0450624	0.0162335	0.557321	-0.0213042	0.29158	-0.139283	-0.697768	-0.420294	-0.801365	-0.639261	-0.449085	-0.0254368	-0.162404	-0.116175	0.202169	-0.250592	-0.454769	0.448494	0.432056	0.516145	-0.0321422	0.0993417	yellow	337.238	92.4464	244.792	-152.345
ENSG00000071189		-0.0755136	0.599977	-0.326292	-0.229546	-0.555271	-0.828617	-0.536245	-0.0729221	0.183128	-0.488229	0.0834483	-0.191416	-0.0743056	-0.844428	-0.37981	-0.358886	-0.0539809	0.483548	0.364607	0.839681	0.865828	-0.0464752	0.0355087	0.341191	0.0396601	-0.114116	0.167297	0.2393	-0.165375	-0.25821	-0.299499	-0.00315527	0.0414086	brown	523.188	184.106	339.082	-154.976
ENSG00000071205		0.767985	0.49734	0.328886	0.252302	0.635522	0.286114	0.173461	0.284744	-0.0034651	-0.251895	-0.283117	-0.312628	-0.0338448	-0.194533	-0.480588	-0.327062	-0.274427	-0.570914	-0.428968	-0.0513586	-0.1412	-0.393328	0.0602329	0.442342	0.0687067	0.270481	-0.299243	-0.409928	0.543095	0.29821	-0.121254	-0.15535	0.243259	green	86.1009	34.18	51.9208	-17.7408
ENSG00000071242		-0.278935	-0.631224	-0.0601917	-0.107456	0.0741114	0.314677	0.00398776	-0.341775	-0.239374	0.404312	-0.0580284	0.208621	0.184544	0.630889	0.515036	0.44512	-0.0587513	0.0538592	-0.020433	-0.45028	-0.475469	0.193336	-0.131929	-0.355975	-0.0148129	0.0115489	-0.0235364	0.225824	-0.269076	-0.204335	0.192994	0.137688	-0.18855	turquoise	148.634	110.034	38.5997	71.4345
ENSG00000071243		-0.215159	0.167571	-0.325117	-0.249195	-0.45826	-0.525151	-0.37507	-0.144754	-0.205616	-0.226012	-0.105771	-0.143475	-0.0343541	-0.383865	0.0636997	-0.0216054	0.177167	0.477525	0.457474	0.452468	0.506525	0.246516	-0.0474945	0.156004	0.108392	-0.0978375	0.155273	0.267517	-0.228794	-0.274161	-0.198501	0.0447107	-0.00193499	blue	102.493	37.6624	64.8311	-27.1688
ENSG00000071246		0.296996	0.0563631	0.163369	0.366219	0.35799	0.440166	0.64398	0.582745	-0.00395442	-0.218267	-0.179519	-0.275416	-0.260164	0.10229	-0.299885	-0.342245	0.0802576	-0.464231	-0.446214	-0.185911	-0.352766	0.188689	0.192231	0.101963	-0.0239492	-0.0456348	0.0671246	-0.602407	0.526458	0.594659	-0.0616936	0.0583598	-0.00339475	cyan	57.9843	5.07358	52.9107	-47.8372
ENSG00000071282		0.41557	0.194862	0.785725	0.259715	0.502844	0.47038	0.436734	0.385984	0.108598	0.0271726	-0.0439761	-0.040476	0.0763407	0.127075	-0.21337	0.0169894	-0.197591	-0.5244	-0.268533	-0.44442	-0.22346	-0.582685	0.0682373	0.0203116	-0.0653562	0.111106	-0.15751	-0.487687	0.50235	0.447949	0.394562	-0.0182867	0.12098	tan	97.1214	6.03959	91.0818	-85.0422
ENSG00000071462		-0.35093	-0.278902	0.200122	-0.192599	-0.197313	-0.0257394	-0.0287238	-0.129062	0.16062	0.323223	0.340126	0.339958	0.0549871	0.194637	0.209663	0.308594	0.0798884	0.14403	0.175413	-0.161273	6.70369e-05	-0.121525	0.169407	-0.454175	-0.190684	-0.0937124	0.0324532	0.132384	-0.203307	-0.0767946	0.295337	0.128225	-0.0797316	grey	41.5874	1.15706	40.4303	-39.2733
ENSG00000071537		-0.190911	0.173272	-0.29374	-0.43289	-0.440363	-0.599729	-0.566766	-0.348483	0.107024	-0.023878	0.142416	0.149041	0.258931	-0.387307	0.0205294	0.171608	-0.120624	0.528175	0.399355	0.381312	0.544778	-0.230226	-0.125599	0.10939	0.0932919	-0.0592103	0.0322031	0.396162	-0.290764	-0.431357	0.00775309	-0.0537536	0.00199876	brown	98.9613	42.6393	56.322	-13.6827
ENSG00000071539		-0.519367	-0.219937	-0.286934	-0.527652	-0.550063	-0.36401	-0.166285	-0.137426	-0.0286672	0.116526	0.215578	0.219155	0.111493	-0.00255347	0.400094	0.238024	0.370886	0.527638	0.52854	0.121823	0.292405	0.264513	0.0999546	-0.102305	-0.00372258	-0.287075	0.273909	0.22512	-0.331983	-0.159711	0.0876917	0.11575	-0.187943	red	38.9748	7.79092	31.1839	-23.393
ENSG00000071553		-0.488924	-0.695587	-0.0918156	-0.245477	-0.127591	0.185915	-0.160768	-0.502948	-0.0299642	0.489295	0.173119	0.391559	0.182692	0.634522	0.566405	0.576087	0.141162	0.231686	0.0702694	-0.429176	-0.340147	0.0894884	-0.19841	-0.592909	-0.154356	-0.0512452	-0.0235735	0.384886	-0.397533	-0.349697	0.29378	0.0397125	-0.138004	turquoise	133.308	98.6242	34.6835	63.9407
ENSG00000071564		-0.286772	-0.714276	0.0611616	-0.0915065	0.17592	0.580302	0.373	-0.0891576	-0.240951	0.437953	0.00368393	0.203974	-0.0256752	0.826117	0.574764	0.447037	0.346098	-0.129718	-0.0499091	-0.671852	-0.630004	0.346022	-0.00651943	-0.53484	-0.147282	-0.1104	0.0110314	-0.040414	-0.0639228	0.090557	0.285878	0.122461	-0.153836	turquoise	353.522	228.924	124.598	104.326
ENSG00000071575		-0.0202738	-0.0594817	0.137538	0.260821	0.0601246	0.120945	0.166427	0.131847	0.0758247	0.183627	0.0984096	0.158004	-0.00856356	0.0871878	-0.0292621	0.0025653	-0.123848	-0.13063	-0.129945	-0.116938	-0.125943	-0.117453	0.036125	0.0897912	0.0232374	-0.0419746	0.0927306	-0.111215	-0.0313773	0.155537	0.0871236	-0.0210985	0.0826043	grey	49.6117	1.06033	48.5513	-47.491
ENSG00000071626		-0.446322	-0.699352	0.0979966	-0.0512867	-0.034708	0.348651	0.183517	-0.189308	0.0717301	0.35002	0.189657	0.251118	-0.098538	0.66766	0.501706	0.266033	0.133866	0.000314869	-0.122032	-0.409151	-0.521259	0.212184	0.000757735	-0.554403	-0.223345	-0.121229	0.0239796	0.116609	-0.259706	-0.0223166	0.192239	0.111459	-0.304115	turquoise	167.821	124.435	43.3856	81.0494
ENSG00000071655		-0.277483	-0.728547	0.176651	-0.0721469	0.208143	0.588342	0.299703	-0.166769	-0.0784828	0.484757	0.0576176	0.280012	-0.0035543	0.860437	0.536254	0.471808	0.13367	-0.175398	-0.144073	-0.719157	-0.670014	0.120781	-0.0513389	-0.580418	-0.156828	0.0151178	-0.114339	0.022205	-0.146327	0.032325	0.378147	0.0118345	-0.127448	turquoise	403.457	261.296	142.161	119.134
ENSG00000071794		-0.380059	0.211055	-0.561418	-0.553344	-0.721965	-0.802292	-0.628287	-0.327334	-0.00489106	-0.176586	0.122838	0.0428492	0.0977024	-0.529057	0.0542764	0.0421648	0.199306	0.754296	0.658565	0.602641	0.785083	0.198414	0.0228005	0.098124	0.101598	-0.210896	0.305196	0.450233	-0.347802	-0.481584	-0.168207	0.0828461	-0.00549856	red	263.288	37.1826	226.105	-188.923
ENSG00000071859		-0.201347	-0.707887	0.127477	-0.0266291	0.264085	0.626498	0.354168	-0.0948704	-0.298685	0.537854	-0.071512	0.240163	0.142465	0.852	0.523354	0.612162	0.185622	-0.154591	-0.0330454	-0.790708	-0.6513	0.213402	-0.0332241	-0.534155	-0.0912413	-0.0475907	-0.0138026	-0.0338486	-0.0151182	0.0670038	0.427726	0.0259979	-0.0628948	turquoise	415.299	258.942	156.357	102.585
ENSG00000071889		-0.106511	-0.587336	0.0379191	0.00843336	0.299459	0.587517	0.312337	-0.10187	-0.180191	0.295893	-0.131875	0.0632467	0.0185182	0.743792	0.360042	0.307467	0.037514	-0.253495	-0.266337	-0.590985	-0.663872	0.184798	0.0543711	-0.385681	-0.107043	0.152929	-0.168095	-0.0614457	-0.00189976	0.0718262	0.130105	0.0315117	-0.163791	turquoise	259.266	172.244	87.0216	85.2227
ENSG00000071894		-0.240478	-0.706483	0.119945	-0.062179	0.21407	0.558942	0.248055	-0.194471	-0.213557	0.469639	-0.0539449	0.205768	0.136349	0.831536	0.563098	0.471187	0.0600344	-0.149397	-0.083732	-0.693769	-0.644327	0.154415	0.00452541	-0.49653	-0.055039	0.0095862	-0.103364	0.0653247	-0.132462	-0.0205509	0.284755	0.0115	-0.159588	turquoise	340.957	222.958	117.999	104.958
ENSG00000071967		0.595506	0.659561	0.211923	0.217118	0.337777	0.0605881	0.173869	0.425468	0.0894252	-0.245212	-0.0736461	-0.200879	-0.129479	-0.429187	-0.43056	-0.296286	0.0310205	-0.341701	-0.0400005	0.100356	0.241883	-0.269257	0.0364135	0.435359	0.0841339	0.0366525	0.0229303	-0.476872	0.63272	0.353638	0.0415469	-0.192053	0.287151	purple	59.103	5.34027	53.7627	-48.4224
ENSG00000071991		0.355139	0.230698	0.311045	0.365017	0.365681	0.178172	0.0672922	0.123091	0.107056	-0.0294409	-0.0228704	-0.0551636	-0.0488965	-0.114377	-0.295349	-0.112291	-0.0977544	-0.310724	-0.248684	-0.0560364	-0.0808795	-0.337175	-0.228946	0.233756	-0.115005	0.170869	-0.139821	-0.142859	0.231702	0.126409	0.0186647	-0.0631541	0.00153783	black	32.0468	6.14744	25.8994	-19.7519
ENSG00000071994		-0.262735	0.370049	-0.221588	-0.244891	-0.613178	-0.743056	-0.41739	-0.0617076	0.145068	-0.300174	0.174629	-0.0215366	-0.0601878	-0.653614	-0.101836	-0.169061	0.0408116	0.535989	0.539737	0.650959	0.770413	-0.0118026	0.0867403	0.153597	0.00800638	-0.136912	0.257431	0.237401	-0.227117	-0.220041	-0.145622	-0.0443958	0.0592	brown	215.905	82.6886	133.216	-50.5276
ENSG00000072042		-0.269001	-0.0207298	-0.219031	-0.293689	-0.383332	-0.449216	-0.510524	-0.403466	0.103225	-0.0183606	0.100662	0.145548	0.177658	-0.187785	0.0722798	0.200698	-0.187009	0.505567	0.266651	0.238125	0.364446	-0.197183	-0.195142	-0.0403388	0.0545287	-0.0243593	0.00301791	0.458923	-0.377511	-0.44165	0.0371734	0.0930012	-0.127502	red	59.4138	11.2507	48.1631	-36.9125
ENSG00000072062		0.356394	-0.205706	0.405766	0.229429	0.693049	0.793553	0.45173	0.115157	-0.115127	0.355014	-0.120572	0.0740653	0.13582	0.599014	0.106622	0.354185	-0.0854823	-0.596227	-0.298111	-0.786318	-0.604609	-0.26483	-0.00973538	-0.164782	-0.067656	0.141268	-0.176631	-0.368385	0.435272	0.281991	0.453207	-0.0766364	0.175738	yellow	279.82	71.9382	207.882	-135.943
ENSG00000072071		0.323946	-0.283192	0.263034	0.379095	0.660674	0.809424	0.53461	0.184568	-0.0809399	0.214815	-0.132001	-0.0121407	-0.0196308	0.613718	0.0827178	0.0719147	0.115715	-0.633701	-0.486036	-0.650099	-0.745992	0.0446704	-0.0623245	-0.108847	-0.0791442	0.0820054	-0.137245	-0.366816	0.391777	0.337352	0.104774	0.0205199	-0.0391731	yellow	266.185	69.156	197.029	-127.873
ENSG00000072110		0.678135	0.0794867	0.603573	0.424335	0.90617	0.817704	0.549464	0.330486	-0.00664595	0.105603	-0.191562	-0.105316	-0.0223866	0.37967	-0.223104	0.0139681	-0.0886184	-0.824727	-0.570898	-0.645536	-0.6192	-0.398975	-0.0137647	0.044135	-0.107807	0.28193	-0.319796	-0.529247	0.617993	0.460842	0.279866	-0.0799158	0.155	black	321.08	53.8277	267.252	-213.424
ENSG00000072121		0.0377353	-0.458513	0.0624485	0.26381	0.362814	0.568674	0.402145	0.0725903	-0.183061	0.114217	-0.216919	-0.0993565	-0.102519	0.578501	0.134379	0.0392578	-0.00876389	-0.340853	-0.447381	-0.446291	-0.686521	0.302687	-0.00272137	-0.272268	-0.0592573	0.0558825	-0.10063	-0.162556	0.0711032	0.179133	-0.00592464	-0.0153452	-0.0964284	turquoise	156.552	103.32	53.2316	50.0888
ENSG00000072133		-0.483713	0.133465	-0.535114	-0.501722	-0.796052	-0.859871	-0.71563	-0.437966	-0.0254386	-0.21944	0.0622897	0.00715575	0.0603433	-0.521071	0.0823917	-0.0351061	0.0431256	0.80631	0.579533	0.697352	0.750447	0.222932	-0.00972977	0.032242	0.148561	-0.190899	0.239324	0.582674	-0.505303	-0.583255	-0.25323	0.0192625	-0.0882448	red	285.749	42.8102	242.939	-200.129
ENSG00000072134		0.13784	-0.0937369	0.0202104	0.219836	0.219524	0.183796	-0.000754621	-0.0899449	0.0105789	-0.0180448	-0.124047	-0.0830316	0.111379	0.146357	-0.0596536	-0.119893	-0.0382956	-0.200462	-0.380741	-0.0417977	-0.316742	-0.031632	-0.0804124	0.078355	0.0540603	0.00720363	-0.0957262	0.0844026	-0.0303645	-0.0977443	-0.251431	-0.00100041	-0.0657975	grey	53.9143	2.23758	51.6767	-49.4392
ENSG00000072135		-0.371907	-0.332442	-0.0937399	-0.213393	-0.267744	-0.160071	-0.256871	-0.345204	-0.12017	0.0116475	-0.0230774	0.0253935	0.0545695	0.159403	0.248164	0.0909829	-0.0309958	0.303923	0.0340359	0.0734872	-0.0349143	0.107281	-0.0339149	-0.236913	-0.0407049	0.120453	-0.0698416	0.387639	-0.424196	-0.311853	-0.0506043	0.189096	-0.221312	grey	32.091	1.61262	30.4784	-28.8658
ENSG00000072163		0.67366	0.00269592	0.381094	0.459687	0.912603	0.826992	0.510679	0.265865	-0.0449048	-0.000719842	-0.268856	-0.211921	-0.119238	0.406982	-0.249202	-0.176829	-0.0702509	-0.827327	-0.73144	-0.532908	-0.731615	-0.148344	-0.0105372	0.0903415	-0.0527698	0.28625	-0.320679	-0.473388	0.576867	0.393858	-0.0243468	-0.0327405	0.0648864	black	299.304	50.9442	248.36	-197.416
[truncated: 19,312 more rows]
