# Supplementary material for: Transcriptional network analysis of PTEN‐protein‐deficient prostate tumors reveals robust stromal reprogramming and signs of senescent paracrine communication
Source: Mol Oncol. 2025 Nov 17;20(6):1429–52. doi: 10.1002/1878-0261.70164 (PMC13238722; doi:10.1002/1878-0261.70164)
Supplement: Supplementary file 16 — Table S6. Results of differential expression analyses of the patient cohort using the limma‐voom pipeline. Sheet1: The table includes log2 fold changes (log2FC_limma_voom), average expression (AveExpr), moderated t‐statistics (t), raw and adjusted P‐values (pvalues_limma_voom, padj_limma_voom), B‐statistics (B), and gene identifiers (GeneID, gene_name). Sheet 2: List of 75 genes that comprise the green module signature, obtained from intersecting the green WGCNA module with the differentially expressed genes. [file MOL2-20-1429-s021.xlsx]

## Sheet: DEGs
GeneID	log2FC_limma_voom	AveExpr	t	pvalues_limma_voom	padj_limma_voom	B	gene_name
ENSG00000000003	0.128884	5.38303	1.99081	0.0483461	0.300658	-4.42719	TSPAN6
ENSG00000000419	0.124936	4.0023	2.49611	0.0136547	0.174324	-3.21932	DPM1
ENSG00000000457	-0.0752005	4.89556	-1.46694	0.144518	0.469393	-5.24354	SCYL3
ENSG00000000460	-0.00907725	3.09678	-0.159459	0.873525	0.955969	-5.97751	C1orf112
ENSG00000000938	-0.018651	2.17504	-0.135447	0.892443	0.962903	-5.81686	FGR
ENSG00000000971	0.320714	5.16618	2.88821	0.00445718	0.109223	-2.36428	CFH
ENSG00000001036	0.0732042	3.89429	1.41875	0.158078	0.485158	-5.17617	FUCA2
ENSG00000001084	-0.0507127	5.93092	-1.02868	0.305309	0.633989	-5.86326	GCLC
ENSG00000001167	-0.118775	5.69823	-2.22766	0.0274146	0.234289	-3.97853	NFYA
ENSG00000001460	-0.0809652	2.66566	-1.13902	0.256537	0.593165	-5.30308	STPG1
ENSG00000001461	-0.170775	6.69705	-1.564	0.119957	0.432961	-5.22441	NIPAL3
ENSG00000001497	0.0150494	5.01666	0.401881	0.688352	0.87885	-6.21985	LAS1L
ENSG00000001561	-0.0759249	5.23696	-0.744894	0.457519	0.746449	-6.04889	ENPP4
ENSG00000001617	0.0318303	3.94281	0.276745	0.782363	0.919656	-6.10204	SEMA3F
ENSG00000001626	0.0025242	3.56409	0.0105306	0.991612	0.997287	-6.08779	CFTR
ENSG00000001629	0.0286839	6.16182	0.787547	0.432223	0.729136	-6.08983	ANKIB1
ENSG00000001630	0.0215745	0.337414	0.142657	0.886756	0.960848	-5.41993	CYP51A1
ENSG00000001631	-0.00241355	4.25704	-0.0488749	0.961085	0.987933	-6.194	KRIT1
ENSG00000002016	-0.10283	3.74922	-1.66362	0.0983074	0.4032	-4.7935	RAD52
ENSG00000002330	-0.165213	2.99632	-1.76109	0.0802914	0.372351	-4.52543	BAD
ENSG00000002549	0.066084	4.56794	1.12217	0.263613	0.599439	-5.63475	LAP3
ENSG00000002586	0.0576403	6.86575	1.06398	0.289072	0.618273	-5.86734	CD99
ENSG00000002587	0.19904	1.62819	1.35491	0.177513	0.510878	-4.89372	HS3ST1
ENSG00000002726	0.077931	0.199835	0.231377	0.817342	0.934939	-5.36547	AOC1
ENSG00000002745	0.234569	0.0614327	1.29524	0.197258	0.534612	-4.71043	WNT16
ENSG00000002746	-0.0433267	3.10343	-0.343129	0.731989	0.898146	-5.93546	HECW1
ENSG00000002822	-0.134536	4.00911	-1.57434	0.117547	0.42965	-4.97333	MAD1L1
ENSG00000002834	0.0298014	5.65318	0.458907	0.646975	0.859547	-6.25754	LASP1
ENSG00000002919	-0.0891042	2.75861	-1.6629	0.0984522	0.403373	-4.6468	SNX11
ENSG00000002933	0.324327	1.21527	1.82464	0.070075	0.352433	-4.1776	TMEM176A
ENSG00000003056	0.0907684	5.16326	2.40221	0.0175382	0.195749	-3.55897	M6PR
ENSG00000003096	0.175674	3.26064	1.97359	0.0502937	0.304496	-4.19869	KLHL13
ENSG00000003137	0.253445	-0.324678	1.26157	0.209091	0.545774	-4.69855	CYP26B1
ENSG00000003147	-0.190012	6.4659	-2.24098	0.0265187	0.230415	-3.98782	ICA1
ENSG00000003249	-0.21742	2.12729	-1.72748	0.0861719	0.383238	-4.45497	DBNDD1
ENSG00000003393	0.00394626	5.50781	0.114227	0.909213	0.969823	-6.34091	ALS2
ENSG00000003400	0.270255	3.65414	2.98908	0.0032783	0.0948945	-1.95476	CASP10
ENSG00000003402	0.070482	8.58284	2.47977	0.0142699	0.177957	-3.48042	CFLAR
ENSG00000003436	0.246324	5.22896	2.58878	0.010594	0.156912	-3.12752	TFPI
ENSG00000003509	-0.00634234	4.44006	-0.155201	0.876875	0.957263	-6.20969	NDUFAF7
ENSG00000003756	-0.0584037	8.00475	-1.60534	0.110554	0.421132	-5.18325	RBM5
ENSG00000003989	-0.141314	6.73737	-1.63697	0.103765	0.411641	-5.11466	SLC7A2
ENSG00000004059	-0.103499	3.35683	-1.41286	0.159799	0.487495	-5.09842	ARF5
ENSG00000004139	-0.0456769	5.11014	-0.938339	0.349602	0.667311	-5.88053	SARM1
ENSG00000004142	0.0226603	4.31944	0.382744	0.70246	0.885453	-6.13386	POLDIP2
ENSG00000004399	-0.0168327	5.20187	-0.18226	0.855629	0.948134	-6.30418	PLXND1
ENSG00000004455	-0.0431749	5.90506	-1.34535	0.180574	0.514289	-5.49718	AK2
ENSG00000004468	-0.29923	5.19126	-1.40101	0.163309	0.493563	-5.36728	CD38
ENSG00000004478	-0.107204	5.94353	-1.19208	0.235139	0.573192	-5.68752	FKBP4
ENSG00000004487	0.0257819	6.35997	0.629614	0.52992	0.794225	-6.2078	KDM1A
ENSG00000004534	-0.0631602	7.67445	-1.32039	0.188747	0.524277	-5.58399	RBM6
ENSG00000004660	-0.0674911	3.1401	-0.759811	0.448578	0.739827	-5.72571	CAMKK1
ENSG00000004700	0.233619	4.476	4.2482	3.79697e-05	0.0168254	1.99783	RECQL
ENSG00000004766	0.0678373	5.04059	1.38871	0.167009	0.498402	-5.36865	VPS50
ENSG00000004776	0.312735	7.04816	2.35093	0.0200479	0.206624	-3.76384	HSPB6
ENSG00000004777	-0.180085	3.55615	-2.19271	0.0298923	0.241702	-3.81903	ARHGAP33
ENSG00000004779	0.061064	3.59177	1.00674	0.315704	0.642483	-5.5998	NDUFAB1
ENSG00000004799	0.110985	7.82696	0.592942	0.554126	0.808999	-6.26323	PDK4
ENSG00000004838	-0.191801	-0.664769	-1.00328	0.317366	0.643754	-4.88661	ZMYND10
ENSG00000004846	0.0734694	-0.958938	0.297832	0.76625	0.912068	-5.18647	ABCB5
ENSG00000004848	-0.303052	-0.0927418	-1.02842	0.305431	0.633989	-4.94098	ARX
ENSG00000004864	0.0156886	4.67684	0.356319	0.72211	0.894273	-6.19562	SLC25A13
ENSG00000004866	0.0569533	4.47205	1.14519	0.253981	0.591619	-5.5953	ST7
ENSG00000004897	0.159389	6.22434	3.68189	0.000323954	0.0431753	-0.0524747	CDC27
ENSG00000004961	0.0798249	2.90289	1.57255	0.117962	0.430186	-4.80281	HCCS
ENSG00000004975	-0.0581554	4.35168	-0.839321	0.402645	0.706966	-5.86726	DVL2
ENSG00000005001	-0.178194	2.66273	-1.37956	0.169808	0.502017	-5.0301	PRSS22
ENSG00000005007	-0.122337	6.27713	-2.05034	0.0420988	0.280319	-4.36932	UPF1
ENSG00000005020	0.0773686	5.16755	1.36129	0.175494	0.508434	-5.41856	SKAP2
ENSG00000005022	-0.0360716	4.81947	-0.598234	0.5506	0.80648	-6.1008	SLC25A5
ENSG00000005059	0.257103	1.86768	2.70889	0.00754839	0.135497	-2.51511	MCUB
ENSG00000005073	0.122904	2.85908	1.37874	0.170057	0.50225	-5.06025	HOXA11
ENSG00000005075	-0.0874945	3.54726	-1.02254	0.308197	0.636472	-5.57406	POLR2J
ENSG00000005100	0.0100349	4.5271	0.25764	0.797044	0.926361	-6.20305	DHX33
ENSG00000005102	-0.006298	0.888031	-0.0420016	0.966554	0.989064	-5.53836	MEOX1
ENSG00000005108	0.116972	5.57747	0.854019	0.394477	0.700885	-5.99682	THSD7A
ENSG00000005156	-0.11834	6.63228	-1.78952	0.0755798	0.36303	-4.85995	LIG3
ENSG00000005175	0.0656781	5.07069	1.62828	0.105596	0.414562	-5.025	RPAP3
ENSG00000005187	-0.00689877	4.82186	-0.0602259	0.952057	0.985489	-6.27238	ACSM3
ENSG00000005189	-0.107433	3.29542	-1.43602	0.15311	0.478699	-5.05255	REXO5
ENSG00000005194	0.000506027	3.30176	0.0087891	0.992999	0.997387	-6.02969	CIAPIN1
ENSG00000005206	-0.207059	4.4842	-2.6852	0.00807744	0.138917	-2.82408	SPPL2B
ENSG00000005238	-0.187383	3.39754	-3.03457	0.00284704	0.0923701	-1.80501	FAM214B
ENSG00000005243	0.160963	2.70013	1.49806	0.13625	0.457515	-4.87708	COPZ2
ENSG00000005249	0.158727	4.5432	1.79957	0.0739687	0.361446	-4.6844	PRKAR2B
ENSG00000005302	-0.00998676	4.7811	-0.254514	0.799452	0.927242	-6.24025	MSL3
ENSG00000005339	-0.0114756	7.94088	-0.321215	0.748501	0.904968	-6.38586	CREBBP
ENSG00000005379	-0.122754	5.60024	-1.61162	0.109179	0.418994	-5.09751	TSPOAP1
ENSG00000005421	0.252558	-3.49855	0.830596	0.407542	0.710521	-4.78216	PON1
ENSG00000005436	-0.0376648	5.43519	-0.588671	0.556981	0.810299	-6.17099	GCFC2
ENSG00000005448	-0.0276107	0.813383	-0.269884	0.787626	0.921609	-5.50066	WDR54
ENSG00000005469	0.00857683	5.14511	0.137072	0.891161	0.962663	-6.30406	CROT
ENSG00000005471	0.0411653	0.70128	0.296758	0.767068	0.912068	-5.47004	ABCB4
ENSG00000005483	0.0635849	8.1055	1.73236	0.0852964	0.381307	-4.97938	KMT2E
ENSG00000005486	0.0276663	3.91531	0.479544	0.63226	0.852415	-6.0279	RHBDD2
ENSG00000005513	-0.152067	0.463249	-1.06154	0.290178	0.619485	-4.99473	SOX8
ENSG00000005700	0.0687777	6.89327	1.3206	0.188678	0.524155	-5.57025	IBTK
ENSG00000005801	-0.0345298	5.83455	-0.596078	0.552035	0.807787	-6.19837	ZNF195
ENSG00000005810	-0.00486622	8.01148	-0.134698	0.893034	0.963112	-6.42785	MYCBP2
ENSG00000005812	0.073712	6.52462	1.15259	0.250941	0.589018	-5.76032	FBXL3
ENSG00000005844	0.0522239	3.11038	0.399673	0.689975	0.879551	-5.92822	ITGAL
ENSG00000005882	0.0621173	3.70986	0.717252	0.474351	0.757647	-5.85605	PDK2
ENSG00000005884	0.0521112	5.05895	0.569692	0.569752	0.818713	-6.14759	ITGA3
ENSG00000005889	-0.0236066	7.36885	-0.362472	0.717517	0.891357	-6.36568	ZFX
ENSG00000005893	0.0775347	6.64137	1.46739	0.144397	0.469393	-5.36527	LAMP2
ENSG00000005981	-0.571965	-2.49164	-1.95999	0.0518781	0.30882	-3.91829	ASB4
ENSG00000006007	0.0190377	5.43358	0.410073	0.682346	0.876902	-6.2577	GDE1
ENSG00000006015	-0.168475	2.59795	-1.47067	0.143508	0.468176	-4.89716	REX1BD
ENSG00000006016	0.0697574	-1.0522	0.307861	0.758622	0.909195	-5.16796	CRLF1
ENSG00000006025	-0.1519	3.4929	-1.6371	0.103737	0.411641	-4.79736	OSBPL7
ENSG00000006042	-0.0268677	5.17124	-0.64053	0.52282	0.789559	-6.11459	TMEM98
ENSG00000006047	-0.00169959	-0.0764433	-0.00931299	0.992582	0.997387	-5.34653	YBX2
ENSG00000006062	-0.0051816	3.93715	-0.049325	0.960727	0.98776	-6.14286	MAP3K14
ENSG00000006071	-0.0761459	2.44424	-0.449794	0.653518	0.862482	-5.76419	ABCC8
ENSG00000006118	-0.200137	2.83765	-1.64973	0.101123	0.408325	-4.68065	TMEM132A
ENSG00000006125	0.0537617	6.96304	1.51737	0.131311	0.450619	-5.30211	AP2B1
ENSG00000006128	0.156828	-1.35063	0.541767	0.588795	0.829623	-5.06746	TAC1
ENSG00000006194	-0.0644927	4.85169	-1.45369	0.148154	0.473454	-5.25947	ZNF263
ENSG00000006210	0.129263	4.79911	1.08021	0.28181	0.612996	-5.70992	CX3CL1
ENSG00000006282	-0.119091	4.51113	-1.35758	0.176668	0.510258	-5.34431	SPATA20
ENSG00000006283	-0.115754	1.74697	-0.680069	0.497525	0.773915	-5.51611	CACNA1G
ENSG00000006327	0.220992	2.2789	1.2074	0.229209	0.567087	-5.16886	TNFRSF12A
ENSG00000006432	-0.184728	4.04894	-2.8597	0.00485467	0.112669	-2.33489	MAP3K9
ENSG00000006451	0.117286	4.65236	2.19397	0.0298002	0.241497	-3.95759	RALA
ENSG00000006453	-0.267757	5.92772	-3.40202	0.000860765	0.0592305	-0.933988	BAIAP2L1
ENSG00000006459	0.0450996	6.73051	0.672563	0.502276	0.776896	-6.19495	KDM7A
ENSG00000006468	0.2009	4.46198	1.1256	0.262159	0.598187	-5.61656	ETV1
ENSG00000006530	0.0192978	5.30173	0.439592	0.660875	0.866847	-6.23397	AGK
ENSG00000006534	0.0395671	1.47751	0.317582	0.75125	0.906453	-5.63988	ALDH3B1
ENSG00000006555	-0.0555198	2.56081	-0.447344	0.655282	0.863715	-5.79238	TTC22
ENSG00000006576	0.126668	4.8956	2.49022	0.0138739	0.175547	-3.33359	PHTF2
ENSG00000006607	-0.0866434	5.86984	-2.25925	0.0253309	0.226278	-3.92213	FARP2
ENSG00000006625	0.0185715	3.45925	0.178335	0.858704	0.949925	-6.04655	GGCT
ENSG00000006634	-0.0928271	3.72691	-1.30401	0.194258	0.530877	-5.29848	DBF4
ENSG00000006652	-0.0401015	6.18461	-0.560642	0.57589	0.822591	-6.24023	IFRD1
ENSG00000006695	0.0579171	3.27949	1.222	0.223653	0.56143	-5.31792	COX10
ENSG00000006704	-0.0979736	4.65127	-1.48575	0.139475	0.461985	-5.19024	GTF2IRD1
ENSG00000006712	0.0205522	4.81996	0.323138	0.747048	0.904264	-6.22382	PAF1
ENSG00000006715	0.0368725	6.65524	1.08919	0.277843	0.61018	-5.83461	VPS41
ENSG00000006740	-0.0882466	4.00996	-1.27453	0.204478	0.542787	-5.37762	ARHGAP44
ENSG00000006744	-0.0285114	5.01926	-0.594185	0.553297	0.808611	-6.12796	ELAC2
ENSG00000006747	-0.321858	4.00331	-1.69518	0.092148	0.393688	-4.78139	SCIN
ENSG00000006756	-0.119335	6.06214	-1.71067	0.0892415	0.389569	-4.96873	ARSD
ENSG00000006757	0.0737886	3.17034	1.11787	0.265437	0.601211	-5.41357	PNPLA4
ENSG00000006831	0.0117811	5.62241	0.302113	0.762991	0.910982	-6.3112	ADIPOR2
ENSG00000006837	0.0687968	1.46089	0.702786	0.483295	0.763145	-5.44935	CDKL3
ENSG00000007038	0.00252287	-1.58822	0.00790528	0.993703	0.997679	-5.13537	PRSS21
ENSG00000007047	-0.0206078	4.67326	-0.348034	0.72831	0.896637	-6.19707	MARK4
ENSG00000007062	0.243267	2.15998	0.89356	0.37301	0.68785	-5.45244	PROM1
ENSG00000007080	-0.0233605	3.00004	-0.235929	0.813815	0.932819	-5.94651	CCDC124
ENSG00000007168	0.146349	7.2442	3.77106	0.000234535	0.0393924	0.223814	PAFAH1B1
ENSG00000007171	0.0207981	-1.04847	0.0785155	0.937524	0.980364	-5.2055	NOS2
ENSG00000007174	-0.1636	1.62112	-1.15606	0.249523	0.587935	-5.11331	DNAH9
ENSG00000007202	-0.0722334	7.04271	-1.47659	0.141912	0.465744	-5.36282	KIAA0100
ENSG00000007216	-0.122839	-4.29523	-0.681307	0.496743	0.77346	-4.80132	SLC13A2
ENSG00000007237	0.115844	4.63639	1.37721	0.170531	0.502477	-5.33636	GAS7
ENSG00000007255	-0.110929	1.7045	-1.03091	0.30427	0.633358	-5.2485	TRAPPC6A
ENSG00000007264	-0.250126	0.293574	-1.25305	0.212166	0.549805	-4.78301	MATK
ENSG00000007314	0.123162	-1.02932	0.459539	0.646522	0.859508	-5.12313	SCN4A
ENSG00000007341	-0.0461623	5.13851	-1.00062	0.318646	0.644809	-5.82529	ST7L
ENSG00000007376	-0.174301	1.60478	-1.39418	0.165355	0.496446	-4.83947	RPUSD1
ENSG00000007384	-0.136329	4.05972	-1.43028	0.154748	0.481753	-5.18339	RHBDF1
ENSG00000007392	-0.0595359	6.52736	-2.09775	0.0376297	0.266782	-4.28485	LUC7L
ENSG00000007402	-0.249276	3.42986	-2.66019	0.00867223	0.142851	-2.76242	CACNA2D2
ENSG00000007516	-0.376811	3.38997	-2.86905	0.00472088	0.111476	-2.23819	BAIAP3
ENSG00000007520	-0.025031	3.15857	-0.254682	0.799323	0.927242	-5.97356	TSR3
ENSG00000007541	-0.14153	3.25914	-1.46752	0.14436	0.469393	-5.00934	PIGQ
ENSG00000007545	-0.11535	4.6758	-2.78123	0.00612144	0.12426	-2.60096	CRAMP1
ENSG00000007866	0.0242717	5.35682	0.345489	0.730218	0.897402	-6.2757	TEAD3
ENSG00000007908	0.258988	4.87632	1.21159	0.227605	0.565465	-5.57371	SELE
ENSG00000007923	-0.102249	4.79727	-2.06663	0.0405143	0.275659	-4.22693	DNAJC11
ENSG00000007944	0.114907	5.04641	2.32153	0.0216253	0.211884	-3.7268	MYLIP
ENSG00000007968	-0.100265	-1.21062	-0.476765	0.634234	0.853206	-5.1094	E2F2
ENSG00000008018	0.0407183	5.05756	1.05115	0.294905	0.62463	-5.7678	PSMB1
ENSG00000008056	0.143603	-0.388008	0.854171	0.394393	0.700885	-5.02207	SYN1
ENSG00000008083	-0.0994146	5.13844	-1.9108	0.0579666	0.325539	-4.55474	JARID2
ENSG00000008086	0.12098	6.09876	1.69295	0.0925724	0.394679	-4.99874	CDKL5
ENSG00000008118	0.195346	1.48244	1.26141	0.209148	0.545814	-4.9758	CAMK1G
ENSG00000008128	-0.304465	0.755686	-2.29981	0.0228595	0.216162	-3.32149	CDK11A
ENSG00000008130	-0.10075	5.05374	-1.73915	0.0840912	0.379494	-4.84582	NADK
ENSG00000008226	-0.0494653	1.5835	-0.365003	0.715631	0.890961	-5.63764	DLEC1
ENSG00000008256	-0.05174	4.9311	-0.647766	0.518141	0.78728	-6.08335	CYTH3
ENSG00000008277	0.314211	6.33479	3.9171	0.000136544	0.0330674	0.738942	ADAM22
ENSG00000008282	0.178205	5.81586	2.80923	0.00563851	0.119586	-2.6144	SYPL1
ENSG00000008283	-0.0988819	5.90524	-1.43615	0.153072	0.478699	-5.37444	CYB561
ENSG00000008294	0.128165	7.34349	3.3546	0.00101011	0.0638474	-1.11469	SPAG9
ENSG00000008300	-0.302677	1.88823	-1.86548	0.0640977	0.341272	-4.20781	CELSR3
ENSG00000008311	0.0505003	5.88424	0.885248	0.377461	0.690329	-5.99358	AASS
ENSG00000008323	-0.18717	1.03811	-1.38935	0.166815	0.498317	-4.75056	PLEKHG6
ENSG00000008324	-0.2435	2.74377	-2.08769	0.0385425	0.268822	-3.91303	SS18L2
ENSG00000008382	-0.113565	3.11546	-1.1047	0.271086	0.60562	-5.41975	MPND
ENSG00000008394	0.180659	5.21095	1.63005	0.105221	0.414259	-5.03568	MGST1
ENSG00000008405	0.0183149	4.68212	0.269922	0.787597	0.921609	-6.2232	CRY1
ENSG00000008441	-0.039187	8.51173	-0.680571	0.497208	0.773669	-6.20895	NFIX
ENSG00000008513	0.0399082	5.30525	0.456755	0.648518	0.860028	-6.22781	ST3GAL1
ENSG00000008516	-0.241543	0.181944	-1.24772	0.214107	0.551502	-4.77822	MMP25
ENSG00000008517	0.0732448	2.47068	0.605621	0.545695	0.803238	-5.71228	IL32
ENSG00000008710	-0.0583293	6.34986	-0.536658	0.592311	0.83151	-6.26136	PKD1
ENSG00000008735	-0.233206	1.74991	-1.41722	0.158524	0.48533	-4.83321	MAPK8IP2
ENSG00000008838	-0.106821	4.66448	-1.52386	0.129682	0.449268	-5.13547	MED24
ENSG00000008853	0.0407717	3.76312	0.425091	0.671389	0.87194	-6.02767	RHOBTB2
ENSG00000008869	-0.0704452	6.06157	-1.72682	0.0862897	0.383434	-4.9424	HEATR5B
ENSG00000008952	0.176842	8.04121	3.39643	0.000877235	0.0593188	-0.991238	SEC62
ENSG00000008988	-0.00489992	7.84547	-0.0949361	0.924494	0.976298	-6.43139	RPS20
ENSG00000009307	0.111713	9.07582	3.00235	0.0031467	0.0934899	-2.14007	CSDE1
ENSG00000009335	-0.0104072	6.83252	-0.320166	0.749295	0.905299	-6.36878	UBE3C
ENSG00000009413	0.151085	7.36913	3.23615	0.0014955	0.0739246	-1.47092	REV3L
ENSG00000009694	-0.400056	6.42261	-2.31742	0.0218541	0.21249	-3.8199	TENM1
ENSG00000009765	-0.13747	0.339853	-0.679117	0.498126	0.774178	-5.2406	IYD
ENSG00000009780	0.136958	4.5466	3.12683	0.00212842	0.0849273	-1.65624	FAM76A
ENSG00000009790	0.206802	3.32483	1.58918	0.114157	0.425017	-4.84889	TRAF3IP3
ENSG00000009830	-0.0619505	4.03341	-1.45579	0.147571	0.472804	-5.14465	POMT2
ENSG00000009844	0.088368	4.50875	1.60026	0.111676	0.422413	-5.00222	VTA1
ENSG00000009950	-0.0496496	0.649809	-0.401472	0.688652	0.878995	-5.42966	MLXIPL
ENSG00000009954	0.0282116	7.58951	0.677363	0.499235	0.774897	-6.20855	BAZ1B
ENSG00000010017	-0.0148558	6.05737	-0.314739	0.753404	0.907292	-6.33811	RANBP9
ENSG00000010030	0.00523742	0.0922718	0.0266341	0.978788	0.993722	-5.38995	ETV7
ENSG00000010072	0.0863235	3.60455	1.84508	0.0670278	0.346985	-4.47846	SPRTN
ENSG00000010165	-0.0872271	3.65136	-1.57991	0.116266	0.428503	-4.90782	METTL13
ENSG00000010219	0.0429572	3.52355	0.767608	0.443945	0.736661	-5.78911	DYRK4
ENSG00000010244	-0.00220502	8.16306	-0.0389832	0.968956	0.990112	-6.43631	ZNF207
ENSG00000010256	-0.0666338	4.10265	-0.761371	0.447649	0.739515	-5.89056	UQCRC1
ENSG00000010270	-0.0811934	5.47269	-1.01977	0.309503	0.63721	-5.8367	STARD3NL
ENSG00000010278	0.0405436	7.01469	0.655701	0.513036	0.783702	-6.21252	CD9
ENSG00000010292	-0.0337894	4.73743	-0.619709	0.536404	0.798205	-6.07752	NCAPD2
ENSG00000010295	0.0518823	3.11819	0.518365	0.604979	0.837759	-5.87066	IFFO1
ENSG00000010310	-0.159425	1.75588	-1.07747	0.283027	0.614085	-5.21549	GIPR
ENSG00000010318	0.0111506	3.09784	0.210754	0.833369	0.940275	-5.9687	PHF7
ENSG00000010319	-0.00506889	2.40894	-0.0547779	0.956389	0.986644	-5.8591	SEMA3G
ENSG00000010322	-0.117627	6.96552	-1.63645	0.103873	0.411678	-5.12117	NISCH
ENSG00000010327	0.0750134	4.98273	0.596564	0.551712	0.807523	-6.12474	STAB1
ENSG00000010361	-0.153718	2.2014	-1.85605	0.0654388	0.344047	-4.25543	FUZ
ENSG00000010404	0.088504	6.8483	1.54312	0.12494	0.440679	-5.26122	IDS
ENSG00000010539	-0.0904542	3.67669	-1.42958	0.154948	0.481863	-5.12716	ZNF200
ENSG00000010610	0.125926	3.19117	1.17856	0.240467	0.577948	-5.3623	CD4
ENSG00000010626	-0.070238	2.08197	-0.750003	0.454445	0.743697	-5.54146	LRRC23
ENSG00000010671	0.213688	1.65436	1.72439	0.0867292	0.383986	-4.39663	BTK
ENSG00000010704	0.144809	3.01142	1.37369	0.171619	0.503708	-5.08836	HFE
ENSG00000010803	-0.0345057	6.02816	-1.06729	0.287584	0.61732	-5.82923	SCMH1
ENSG00000010810	0.0967368	5.10194	1.08965	0.277642	0.61018	-5.73514	FYN
ENSG00000010818	0.082289	6.60149	1.48573	0.139481	0.461985	-5.3383	HIVEP2
ENSG00000011007	0.0127709	5.9984	0.396028	0.692656	0.880861	-6.30641	ELOA
ENSG00000011009	-0.170788	3.14461	-2.20348	0.0291089	0.240158	-3.74388	LYPLA2
ENSG00000011021	-0.0972362	5.38824	-2.39201	0.018014	0.198686	-3.59884	CLCN6
ENSG00000011028	0.0960247	5.3517	0.813328	0.417339	0.717806	-6.01236	MRC2
ENSG00000011105	-0.0536218	5.21429	-0.873377	0.383875	0.693999	-5.94827	TSPAN9
ENSG00000011114	-0.00448194	6.50636	-0.149211	0.881591	0.958793	-6.39695	BTBD7
ENSG00000011132	-0.109233	3.247	-1.56719	0.119209	0.43216	-4.86551	APBA3
ENSG00000011143	-0.169518	2.8664	-2.69871	0.00777188	0.136697	-2.61264	MKS1
ENSG00000011198	0.106206	4.77031	1.68459	0.0941797	0.39682	-4.90355	ABHD5
ENSG00000011201	0.0440431	4.32911	0.419141	0.675722	0.873991	-6.12136	ANOS1
ENSG00000011243	-0.137729	5.55403	-1.98922	0.0485233	0.300773	-4.44514	AKAP8L
ENSG00000011258	0.00206783	5.99436	0.0432652	0.965549	0.989003	-6.38114	MBTD1
ENSG00000011260	0.0438664	4.36472	1.09415	0.275671	0.608721	-5.63426	UTP18
ENSG00000011275	0.0437902	5.93458	0.928827	0.354494	0.672012	-5.95859	RNF216
ENSG00000011295	0.0312556	6.17367	0.654258	0.513963	0.78444	-6.18361	TTC19
ENSG00000011304	-0.095782	6.46319	-1.86774	0.0637788	0.340072	-4.71787	PTBP1
ENSG00000011347	-0.248636	7.35212	-2.87672	0.00461365	0.110446	-2.48242	SYT7
ENSG00000011376	-0.0941695	4.53489	-2.11397	0.0361976	0.261829	-4.10383	LARS2
ENSG00000011405	0.0675893	7.74989	1.71812	0.0878687	0.385922	-5.00117	PIK3C2A
ENSG00000011422	0.134635	2.7171	0.801215	0.424294	0.723899	-5.62133	PLAUR
ENSG00000011426	0.0209623	1.82355	0.167377	0.867302	0.953836	-5.74028	ANLN
ENSG00000011451	-0.0823827	4.84199	-1.12393	0.262867	0.598725	-5.66652	WIZ
ENSG00000011454	0.0128935	7.14649	0.43887	0.661397	0.866847	-6.33161	RABGAP1
ENSG00000011465	0.360744	7.03858	3.60506	0.000426005	0.0472034	-0.321501	DCN
ENSG00000011478	-0.0852683	2.50816	-1.01106	0.313642	0.640549	-5.40646	QPCTL
ENSG00000011485	-0.0834892	5.23184	-1.66559	0.097914	0.402458	-4.98148	PPP5C
ENSG00000011523	0.105497	5.48993	2.04881	0.0422498	0.28052	-4.32557	CEP68
ENSG00000011566	-0.026629	6.31908	-0.490907	0.624221	0.848052	-6.28239	MAP4K3
ENSG00000011600	0.102512	2.49191	0.990432	0.323582	0.648691	-5.42638	TYROBP
ENSG00000011638	0.123585	4.17165	2.61321	0.00989729	0.151455	-2.96361	TMEM159
ENSG00000012048	-0.00289874	3.81408	-0.0450934	0.964094	0.98883	-6.11869	BRCA1
ENSG00000012061	-0.0372876	5.10281	-0.707741	0.480221	0.761386	-6.06496	ERCC1
ENSG00000012124	-0.0148513	1.40993	-0.0854827	0.931993	0.978852	-5.67013	CD22
ENSG00000012171	-0.139078	3.25187	-1.14926	0.252307	0.590029	-5.39705	SEMA3B
ENSG00000012174	0.0378355	4.92351	0.654267	0.513957	0.78444	-6.07862	MBTPS2
ENSG00000012211	-0.0284104	2.10547	-0.252338	0.80113	0.927549	-5.77019	PRICKLE3
ENSG00000012223	0.0834602	5.5567	0.2055	0.837465	0.941303	-6.33793	LTF
ENSG00000012232	0.08776	4.63189	1.56058	0.120763	0.43425	-5.07977	EXTL3
ENSG00000012660	0.0874425	8.07558	0.942409	0.347522	0.665256	-6.00229	ELOVL5
ENSG00000012779	-0.0460783	3.10327	-0.478793	0.632794	0.852415	-5.88255	ALOX5
ENSG00000012817	-0.0305953	6.66194	-0.638291	0.524272	0.790183	-6.21471	KDM5D
ENSG00000012822	0.012325	6.40097	0.28173	0.778545	0.917435	-6.36531	CALCOCO1
ENSG00000012963	0.0701314	4.36758	1.61736	0.107933	0.417736	-4.95821	UBR7
ENSG00000012983	0.13551	6.74457	2.73395	0.00702318	0.130817	-2.84419	MAP4K5
ENSG00000013016	0.0410618	3.62538	0.583561	0.560406	0.812641	-5.92713	EHD3
ENSG00000013275	0.0261733	4.77914	0.452325	0.651698	0.861449	-6.16841	PSMC4
ENSG00000013288	0.095565	5.70516	1.89607	0.0599032	0.329967	-4.62671	MAN2B2
ENSG00000013293	-0.0153448	-1.43246	-0.0568201	0.954765	0.986058	-5.15371	SLC7A14
ENSG00000013297	0.292774	2.96142	2.81565	0.00553273	0.118794	-2.33512	CLDN11
ENSG00000013306	-0.113838	4.13695	-1.2821	0.201815	0.539714	-5.38786	SLC25A39
ENSG00000013364	0.0818469	4.71199	0.789937	0.43083	0.728581	-5.96196	MVP
ENSG00000013374	0.0416273	5.71857	1.15104	0.251577	0.589513	-5.7196	NUB1
ENSG00000013375	-0.135149	7.16597	-1.47444	0.14249	0.466569	-5.3677	PGM3
ENSG00000013392	-0.17496	3.9798	-1.89144	0.0605223	0.33171	-4.44367	RWDD2A
ENSG00000013441	-0.0123127	7.6659	-0.344577	0.730902	0.897736	-6.37599	CLK1
ENSG00000013503	0.00239131	3.82547	0.0469024	0.962654	0.988493	-6.12019	POLR3B
ENSG00000013523	-0.122883	4.42238	-3.01203	0.00305374	0.0934899	-1.96511	ANGEL1
ENSG00000013561	0.0470678	5.79806	1.21506	0.22628	0.564535	-5.65129	RNF14
ENSG00000013563	-0.0277842	3.75461	-0.483915	0.629163	0.850936	-5.99759	DNASE1L1
ENSG00000013573	-0.0510736	3.66291	-0.372503	0.710052	0.888344	-6.0312	DDX11
ENSG00000013583	0.117684	4.22349	2.27585	0.0242925	0.221484	-3.73255	HEBP1
ENSG00000013588	0.314143	4.96146	2.06459	0.0407103	0.27618	-4.25068	GPRC5A
ENSG00000013619	0.135046	3.10832	1.10801	0.269657	0.604562	-5.41618	MAMLD1
ENSG00000013725	-0.0122	1.67332	-0.0836612	0.933439	0.979283	-5.72365	CD6
ENSG00000013810	-0.0699517	2.3977	-0.567035	0.571551	0.819893	-5.71698	TACC3
ENSG00000014123	0.0684874	6.23276	1.23207	0.21988	0.55773	-5.65576	UFL1
ENSG00000014138	-0.0503149	2.04614	-0.667911	0.505232	0.778578	-5.59204	POLA2
ENSG00000014164	-0.193878	3.55524	-1.98443	0.0490605	0.301589	-4.22518	ZC3H3
ENSG00000014216	-0.0137897	5.52692	-0.167422	0.867267	0.953836	-6.33463	CAPN1
ENSG00000014257	0.00368979	11.4736	0.0260458	0.979256	0.993882	-6.36097	ACPP
ENSG00000014641	0.0664273	5.21827	2.01453	0.045768	0.291836	-4.37005	MDH1
ENSG00000014824	0.044625	7.00171	0.66592	0.506501	0.77917	-6.20573	SLC30A9
ENSG00000014914	0.111792	3.16129	1.29443	0.197535	0.53485	-5.21507	MTMR11
ENSG00000014919	-0.0266296	5.1116	-0.480874	0.631317	0.851859	-6.19492	COX15
ENSG00000015133	-0.149495	6.00101	-2.11347	0.0362407	0.261829	-4.23047	CCDC88C
ENSG00000015153	0.0535408	5.90876	0.973195	0.332047	0.655626	-5.91543	YAF2
ENSG00000015171	0.0920129	7.23431	2.59454	0.0104258	0.155991	-3.20066	ZMYND11
ENSG00000015285	-0.0496781	1.56402	-0.370629	0.711445	0.888673	-5.64042	WAS
ENSG00000015475	-0.00106526	2.91041	-0.0161538	0.987133	0.99651	-5.9579	BID
ENSG00000015479	0.0226697	6.59461	0.380919	0.70381	0.886078	-6.34031	MATR3
ENSG00000015532	-0.0949133	4.40084	-1.32996	0.185581	0.519692	-5.36444	XYLT2
ENSG00000015676	-0.0440763	5.88746	-0.89333	0.373133	0.687855	-5.98676	NUDCD3
ENSG00000016082	0.149963	3.85326	1.45567	0.147606	0.472804	-5.11633	ISL1
ENSG00000016391	-0.166995	4.94917	-2.05423	0.0417156	0.278755	-4.2659	CHDH
ENSG00000016402	0.0422512	4.40796	0.424753	0.671635	0.871998	-6.12859	IL20RA
ENSG00000016602	0.211616	-0.449279	0.625431	0.532653	0.795637	-5.14125	CLCA4
ENSG00000016864	-0.01139	4.53892	-0.297998	0.766123	0.912068	-6.19255	GLT8D1
ENSG00000017260	-0.059034	8.18991	-0.722795	0.470948	0.755076	-6.18113	ATP2C1
ENSG00000017427	0.115312	8.10559	0.863942	0.38902	0.697497	-6.07145	IGF1
ENSG00000017483	0.195349	0.181566	1.10924	0.26913	0.604278	-4.90539	SLC38A5
ENSG00000017797	0.0318085	6.80991	0.476094	0.634711	0.853507	-6.30692	RALBP1
ENSG00000018189	0.0560013	6.97648	1.10073	0.272805	0.60689	-5.8313	RUFY3
ENSG00000018236	0.297901	5.85912	2.52715	0.0125514	0.168241	-3.31767	CNTN1
ENSG00000018280	-0.0339929	2.24686	-0.19672	0.844317	0.943735	-5.81892	SLC11A1
ENSG00000018408	0.244548	7.29608	4.31168	2.94629e-05	0.0163027	2.14712	WWTR1
ENSG00000018510	0.19833	5.22772	3.16825	0.00186394	0.0802074	-1.59118	AGPS
ENSG00000018610	0.0283398	4.21317	0.820133	0.413461	0.714361	-5.86347	CXorf56
ENSG00000018625	0.199212	5.38226	1.47354	0.142732	0.46689	-5.28394	ATP1A2
ENSG00000018699	-0.0129032	4.01779	-0.274698	0.783932	0.919984	-6.12103	TTC27
ENSG00000018869	-0.0877071	2.63787	-1.32202	0.188205	0.523675	-5.09012	ZNF582
ENSG00000019102	0.0441789	1.92735	0.246264	0.80582	0.929384	-5.73212	VSIG2
ENSG00000019144	0.0730662	7.31425	1.01744	0.310608	0.638475	-5.92338	PHLDB1
ENSG00000019169	0.351225	-1.74399	1.40368	0.162512	0.492625	-4.48421	MARCO
ENSG00000019186	0.525963	0.640109	1.46423	0.145257	0.470228	-4.61359	CYP24A1
ENSG00000019485	-0.0337378	4.56753	-0.479103	0.632573	0.852415	-6.12824	PRDM11
ENSG00000019505	-0.275859	2.27759	-1.10144	0.272496	0.60689	-5.27911	SYT13
ENSG00000019549	0.182776	5.26257	1.33879	0.182696	0.517026	-5.45461	SNAI2
ENSG00000019582	0.150667	8.0999	1.3906	0.166439	0.497829	-5.4943	CD74
ENSG00000019991	0.351279	4.19503	3.35779	0.000999349	0.0636066	-0.951403	HGF
ENSG00000019995	0.0270891	6.06848	0.83527	0.404914	0.708251	-6.04608	ZRANB1
ENSG00000020129	-0.130631	4.08286	-1.63535	0.104104	0.411961	-4.89042	NCDN
ENSG00000020181	0.124097	6.43269	1.14598	0.253654	0.591324	-5.76459	ADGRA2
ENSG00000020256	0.0032297	3.98242	0.0598373	0.952366	0.985489	-6.14812	ZFP64
ENSG00000020426	-0.0158203	4.67615	-0.401708	0.688479	0.878872	-6.17535	MNAT1
ENSG00000020577	0.178943	6.47461	1.86023	0.0648409	0.342839	-4.73153	SAMD4A
ENSG00000020633	0.0982112	2.27	0.755033	0.451431	0.74183	-5.57884	RUNX3
ENSG00000020922	0.0379244	6.18808	0.760821	0.447977	0.739571	-6.11057	MRE11
ENSG00000021300	-0.218782	3.3081	-1.57144	0.118219	0.430508	-4.8608	PLEKHB1
ENSG00000021355	0.231065	3.8879	2.27483	0.0243552	0.221647	-3.69634	SERPINB1
ENSG00000021461	0.101234	0.00733942	0.484845	0.628504	0.850387	-5.26407	CYP3A43
ENSG00000021574	-0.0126371	5.41103	-0.227315	0.820493	0.936481	-6.31386	SPAST
ENSG00000021645	0.282063	4.21445	2.63667	0.00926728	0.14704	-2.91403	NRXN3
ENSG00000021762	-0.100159	5.06389	-1.1433	0.254763	0.592047	-5.67086	OSBPL5
ENSG00000021776	0.0235181	6.45927	0.710353	0.478605	0.760154	-6.15926	AQR
ENSG00000021826	0.256598	1.13685	1.26935	0.206313	0.543884	-4.90042	CPS1
ENSG00000022267	0.348207	6.76364	2.77898	0.00616191	0.124501	-2.72833	FHL1
ENSG00000022277	0.0274141	4.75046	0.624392	0.533333	0.795911	-6.0776	RTF2
ENSG00000022355	-0.324909	-1.90299	-1.13349	0.258844	0.595225	-4.69726	GABRA1
ENSG00000022556	0.209582	1.53322	0.530392	0.596637	0.832685	-5.56096	NLRP2
ENSG00000022567	-0.0315537	4.6637	-0.551617	0.582044	0.825709	-6.10765	SLC45A4
ENSG00000022840	0.0194473	6.91699	0.620591	0.535825	0.797628	-6.23247	RNF10
ENSG00000022976	-0.152955	3.93163	-3.00613	0.00311005	0.0934899	-1.93202	ZNF839
ENSG00000023041	0.0101658	5.32943	0.234772	0.814711	0.933384	-6.30344	ZDHHC6
ENSG00000023171	0.0626543	2.64508	0.694257	0.488611	0.76675	-5.68661	GRAMD1B
ENSG00000023191	-0.102005	4.63263	-1.24081	0.216642	0.554768	-5.50735	RNH1
ENSG00000023228	0.0687823	7.21728	1.79732	0.0743275	0.361669	-4.86039	NDUFS1
ENSG00000023287	0.0371196	7.23646	0.66503	0.507068	0.77917	-6.21113	RB1CC1
ENSG00000023318	0.00176799	5.75297	0.045631	0.963666	0.988683	-6.3652	ERP44
ENSG00000023330	0.0484559	4.30365	0.68682	0.493273	0.770788	-5.97288	ALAS1
ENSG00000023445	0.245805	5.84059	2.16235	0.0322004	0.248284	-4.12565	BIRC3
ENSG00000023516	0.101602	7.49875	2.19264	0.0298978	0.241702	-4.11178	AKAP11
ENSG00000023572	-0.0382902	5.72301	-0.37717	0.706588	0.887112	-6.29275	GLRX2
ENSG00000023608	0.128101	3.53355	2.19444	0.0297653	0.241497	-3.81114	SNAPC1
ENSG00000023697	0.198401	3.60353	3.55221	0.000513058	0.0503869	-0.311371	DERA
ENSG00000023734	0.135309	5.51879	2.56515	0.0113094	0.162107	-3.20593	STRAP
ENSG00000023839	-0.216552	0.907894	-1.80938	0.0724247	0.357438	-4.16289	ABCC2
ENSG00000023892	-0.229708	3.56158	-1.89869	0.0595551	0.329356	-4.37606	DEF6
ENSG00000023902	0.0910577	4.98072	1.13838	0.256806	0.593223	-5.66854	PLEKHO1
ENSG00000023909	0.0948172	4.32423	1.24385	0.215525	0.553175	-5.46134	GCLM
ENSG00000024048	0.0684112	7.03684	2.47835	0.0143245	0.178362	-3.47424	UBR2
ENSG00000024422	0.19548	5.58236	1.9211	0.0566447	0.321718	-4.57361	EHD2
ENSG00000024526	-0.162262	1.42734	-0.918754	0.359722	0.675679	-5.28579	DEPDC1
ENSG00000024862	-0.045816	3.49633	-0.765067	0.445452	0.737533	-5.78459	CCDC28A
ENSG00000025039	0.145272	4.87743	1.7421	0.0835719	0.378344	-4.82217	RRAGD
ENSG00000025156	0.148463	3.78702	2.6789	0.00822385	0.140162	-2.75989	HSF2
ENSG00000025293	0.0328481	6.24849	0.94053	0.348481	0.666344	-5.96494	PHF20
ENSG00000025423	0.010878	4.44711	0.0677658	0.946064	0.983314	-6.22561	HSD17B6
ENSG00000025434	-0.0893592	3.49585	-1.40738	0.161414	0.490269	-5.12726	NR1H3
ENSG00000025708	-0.12429	2.87516	-0.837034	0.403925	0.707769	-5.62981	TYMP
ENSG00000025770	-0.0789367	3.20614	-0.973569	0.331862	0.655487	-5.5645	NCAPH2
ENSG00000025772	0.0446145	3.26805	0.720544	0.472329	0.755951	-5.77478	TOMM34
ENSG00000025796	0.0590541	7.60082	0.965962	0.335642	0.657917	-5.97693	SEC63
ENSG00000025800	0.0515328	6.41224	1.94447	0.0537377	0.3137	-4.57599	KPNA6
ENSG00000026025	0.2033	7.60535	2.36043	0.0195601	0.204813	-3.7515	VIM
ENSG00000026036	-0.266106	1.27514	-2.56233	0.0113979	0.162904	-2.81347	RTEL1-TNFRSF6B
ENSG00000026103	0.0594849	4.65409	0.780312	0.436455	0.7321	-5.95886	FAS
ENSG00000026297	-0.0876655	5.48022	-1.50676	0.134008	0.454985	-5.24609	RNASET2
ENSG00000026508	0.0699891	8.08128	0.921833	0.358119	0.674431	-6.02122	CD44
ENSG00000026559	-0.124927	2.42315	-0.975825	0.330746	0.654657	-5.42431	KCNG1
ENSG00000026652	0.21723	3.61469	2.71562	0.00740406	0.133974	-2.65306	AGPAT4
ENSG00000026751	0.118881	2.18244	0.771176	0.441834	0.735461	-5.56244	SLAMF7
ENSG00000026950	0.0592843	5.05321	0.768457	0.443443	0.736208	-6.01847	BTN3A1
ENSG00000027001	-0.119994	4.63644	-0.624855	0.53303	0.795911	-6.05159	MIPEP
ENSG00000027075	-0.0649295	5.81561	-1.6629	0.0984514	0.403373	-5.03166	PRKCH
ENSG00000027697	0.0844774	5.97175	1.42694	0.155707	0.482906	-5.39317	IFNGR1
ENSG00000027847	-0.077891	3.50915	-1.2919	0.198408	0.535701	-5.2748	B4GALT7
ENSG00000027869	0.116656	1.19779	0.686777	0.493299	0.770788	-5.41919	SH2D2A
ENSG00000028116	0.107386	4.64388	2.32556	0.0214028	0.211125	-3.67573	VRK2
ENSG00000028137	0.0964992	3.32149	0.824382	0.411051	0.712841	-5.71704	TNFRSF1B
ENSG00000028203	-0.00515633	6.83025	-0.120002	0.904645	0.968443	-6.41177	VEZT
ENSG00000028277	0.149345	3.16159	1.64932	0.101206	0.408325	-4.7302	POU2F2
ENSG00000028310	-0.126617	5.31536	-3.08548	0.0024267	0.0873934	-1.83458	BRD9
ENSG00000028528	0.0667009	7.36524	2.41039	0.0171647	0.193702	-3.63608	SNX1
ENSG00000028839	0.0612037	4.08892	0.803458	0.423001	0.722592	-5.85739	TBPL1
ENSG00000029153	0.4552	2.48088	2.96147	0.00356863	0.0983452	-1.93063	ARNTL2
ENSG00000029363	0.0526144	7.8795	1.21212	0.2274	0.565465	-5.71867	BCLAF1
ENSG00000029364	-0.0305556	6.61254	-0.579454	0.563165	0.814494	-6.24703	SLC39A9
ENSG00000029534	0.214646	1.46475	1.56302	0.120186	0.43325	-4.59735	ANK1
ENSG00000029559	-0.0225536	-3.93935	-0.0892253	0.929024	0.977853	-4.9309	IBSP
ENSG00000029639	0.0528638	3.15791	0.823053	0.411804	0.713162	-5.67879	TFB1M
ENSG00000029725	0.0484874	7.67108	0.781199	0.435935	0.731875	-6.13521	RABEP1
ENSG00000029993	-0.0809511	3.62688	-0.987782	0.324874	0.649133	-5.62641	HMGB3
ENSG00000030066	0.0102758	5.77699	0.31291	0.75479	0.907552	-6.32006	NUP160
ENSG00000030110	-0.0974898	1.78879	-1.10589	0.270572	0.605089	-5.19064	BAK1
ENSG00000030419	0.0721894	6.06721	0.781452	0.435787	0.731842	-6.08776	IKZF2
ENSG00000030582	0.0279676	5.013	0.258706	0.796222	0.926092	-6.26639	GRN
ENSG00000031003	0.119685	6.87648	3.28431	0.00127652	0.0698964	-1.32006	FAM13B
ENSG00000031081	0.120723	4.87286	2.01596	0.0456168	0.291162	-4.33409	ARHGAP31
ENSG00000031691	0.0763705	1.58342	1.06114	0.290359	0.619603	-5.19302	CENPQ
ENSG00000031698	0.0262578	5.47267	0.478932	0.632695	0.852415	-6.2328	SARS
ENSG00000031823	-0.088505	5.50413	-2.01977	0.0452151	0.289931	-4.38274	RANBP3
ENSG00000032219	0.0673339	6.18648	1.80293	0.0734373	0.360301	-4.81988	ARID4A
ENSG00000032389	-0.147198	3.34224	-2.70428	0.00764894	0.136253	-2.64777	EIPR1
ENSG00000032444	-0.129689	3.84988	-1.4298	0.154885	0.481863	-5.1547	PNPLA6
ENSG00000032742	0.0462855	5.08799	0.884314	0.377964	0.690574	-5.92516	IFT88
ENSG00000033011	0.0057664	2.8242	0.0850986	0.932298	0.978925	-5.93654	ALG1
ENSG00000033030	0.0332996	5.3766	0.907749	0.365489	0.680862	-5.93495	ZCCHC8
ENSG00000033050	0.0165491	2.45311	0.259065	0.795945	0.925998	-5.83957	ABCF2
ENSG00000033100	-0.0856935	4.73558	-1.53863	0.126033	0.442644	-5.12518	CHPF2
ENSG00000033122	-0.642732	2.98571	-2.36877	0.0191408	0.203599	-3.37063	LRRC7
ENSG00000033170	0.0562771	4.74046	0.967673	0.334789	0.657331	-5.81147	FUT8
ENSG00000033178	0.0674064	6.63809	1.3529	0.178153	0.511655	-5.5216	UBA6
ENSG00000033327	0.102956	5.0378	1.54921	0.123471	0.43853	-5.1441	GAB2
ENSG00000033627	-0.0730371	6.19215	-1.45503	0.147783	0.472866	-5.3652	ATP6V0A1
ENSG00000033800	0.155665	7.01215	3.02378	0.00294429	0.0927696	-2.07605	PIAS1
ENSG00000033867	0.130531	6.82811	2.04835	0.0422963	0.280543	-4.39157	SLC4A7
ENSG00000034053	-0.141904	2.95924	-1.30336	0.19448	0.531183	-5.1728	APBA2
ENSG00000034152	0.0338007	4.04036	0.380919	0.70381	0.886078	-6.09229	MAP2K3
ENSG00000034239	0.000577335	2.2946	0.00332597	0.997351	0.999474	-5.83715	EFCAB1
ENSG00000034510	0.0190388	5.93571	0.235355	0.814259	0.93302	-6.3543	TMSB10
ENSG00000034533	0.129822	2.32299	1.99476	0.0479083	0.299007	-4.03188	ASTE1
ENSG00000034677	0.0306349	6.35722	0.483203	0.629667	0.851218	-6.28791	RNF19A
ENSG00000034693	0.0894815	3.70513	1.89612	0.0598961	0.329967	-4.40096	PEX3
ENSG00000034713	0.0520179	5.38531	1.0873	0.278673	0.610546	-5.76168	GABARAPL2
ENSG00000034971	0.587855	0.0333488	2.20205	0.0292117	0.24034	-3.48448	MYOC
ENSG00000035115	-0.0648402	6.30863	-0.92211	0.357974	0.674323	-5.98457	SH3YL1
ENSG00000035141	-0.0712186	4.97073	-1.07097	0.285929	0.616145	-5.73784	FAM136A
ENSG00000035403	0.273743	7.91	3.0786	0.00247993	0.0873934	-1.9319	VCL
ENSG00000035499	-0.421721	-0.273716	-2.33981	0.0206321	0.209404	-3.25853	DEPDC1B
ENSG00000035664	0.00317338	4.26192	0.0434785	0.965379	0.989003	-6.19901	DAPK2
ENSG00000035681	-0.046746	5.61387	-1.07797	0.282806	0.613797	-5.7901	NSMAF
ENSG00000035687	0.0353962	5.46813	0.682366	0.496076	0.773143	-6.1166	ADSS
ENSG00000035720	0.0260779	0.373866	0.103978	0.917327	0.973363	-5.43412	STAP1
ENSG00000035862	0.265399	7.52428	3.50499	0.000604764	0.0524683	-0.648726	TIMP2
ENSG00000035928	0.0428131	6.29364	1.2379	0.217715	0.555886	-5.65249	RFC1
ENSG00000036054	0.103193	5.51287	2.34181	0.0205258	0.208755	-3.71926	TBC1D23
ENSG00000036257	0.0581275	6.52973	1.49665	0.136617	0.457613	-5.31983	CUL3
ENSG00000036448	0.319976	2.15737	1.68528	0.0940461	0.396578	-4.51905	MYOM2
ENSG00000036530	-0.130745	3.02975	-1.56095	0.120675	0.43425	-4.83674	CYP46A1
ENSG00000036549	0.0379809	6.87528	0.796417	0.427067	0.725893	-6.10927	AC118549.1
ENSG00000036565	-0.50546	-1.69179	-1.78044	0.0770592	0.365583	-4.09688	SLC18A1
ENSG00000036672	0.224328	1.34047	1.26353	0.208387	0.545289	-4.9437	USP2
ENSG00000036828	0.400452	-2.48863	1.68904	0.0933211	0.395523	-4.20408	CASR
ENSG00000037042	-0.0118081	3.60199	-0.149767	0.881152	0.958539	-6.0706	TUBG2
ENSG00000037241	0.0190214	2.14584	0.225677	0.821765	0.937032	-5.78837	RPL26L1
ENSG00000037280	-0.144781	2.55623	-1.23243	0.219745	0.55773	-5.18503	FLT4
ENSG00000037474	-0.0480744	5.69185	-1.20743	0.229194	0.567087	-5.65344	NSUN2
ENSG00000037637	-0.0677411	5.96337	-1.89187	0.0604644	0.33171	-4.65107	FBXO42
ENSG00000037749	0.000509153	4.56206	0.0122879	0.990213	0.996905	-6.24048	MFAP3
ENSG00000037757	-0.108487	4.71611	-2.00945	0.0463101	0.293786	-4.32935	MRI1
ENSG00000037897	-0.198807	2.01056	-2.22679	0.0274741	0.234509	-3.56127	METTL1
ENSG00000038002	0.112407	3.12637	1.44061	0.15181	0.477815	-5.01969	AGA
ENSG00000038210	0.0415136	3.73119	0.474642	0.635743	0.853938	-5.9977	PI4K2B
ENSG00000038219	0.0573416	7.92181	1.97579	0.0500408	0.303886	-4.54615	BOD1L1
ENSG00000038274	0.117609	5.26587	2.32089	0.0216608	0.211897	-3.74684	MAT2B
ENSG00000038295	0.0785255	2.33751	0.722413	0.471183	0.755204	-5.61138	TLL1
ENSG00000038358	-0.0750804	4.33698	-0.932957	0.352364	0.669834	-5.78862	EDC4
ENSG00000038382	-0.0647066	7.69906	-1.47121	0.14336	0.46803	-5.38045	TRIO
ENSG00000038427	0.407391	6.68155	3.20983	0.00162942	0.0759656	-1.53665	VCAN
ENSG00000038532	-0.0351375	5.5463	-0.744921	0.457503	0.746449	-6.08057	CLEC16A
ENSG00000038945	0.266815	3.78735	2.29355	0.0232264	0.21741	-3.64272	MSR1
ENSG00000039068	-0.051157	7.97567	-0.742594	0.458907	0.74745	-6.16645	CDH1
ENSG00000039123	0.0257327	6.1132	0.754878	0.451524	0.741865	-6.11124	MTREX
ENSG00000039139	-0.4223	6.8215	-2.56208	0.0114058	0.162904	-3.26976	DNAH5
ENSG00000039319	-0.0280867	6.94541	-0.644876	0.520008	0.787863	-6.21784	ZFYVE16
ENSG00000039523	0.103311	5.96764	1.98277	0.0492476	0.301937	-4.48356	RIPOR1
ENSG00000039537	0.263132	-0.502304	1.20804	0.228964	0.567029	-4.73259	C6
ENSG00000039560	0.154552	5.82361	2.61332	0.00989435	0.151455	-3.10905	RAI14
ENSG00000039650	-0.214924	4.70839	-2.62247	0.00964423	0.149561	-2.99959	PNKP
ENSG00000040199	0.038899	4.78356	0.848543	0.397508	0.702853	-5.92303	PHLPP2
ENSG00000040275	-0.0655713	3.12116	-0.918408	0.359902	0.67578	-5.59597	SPDL1
ENSG00000040341	0.022142	5.52125	0.362101	0.717794	0.891421	-6.28442	STAU2
ENSG00000040487	-0.176226	1.86205	-1.82497	0.0700258	0.352305	-4.26311	PQLC2
ENSG00000040531	-0.0366737	2.93302	-0.506763	0.613076	0.841919	-5.84195	CTNS
ENSG00000040633	0.00443271	4.61101	0.0680966	0.945801	0.983281	-6.24554	PHF23
ENSG00000040731	0.226349	2.68897	1.33144	0.185095	0.519283	-5.09114	CDH10
ENSG00000040933	0.0329728	5.67795	0.94742	0.344972	0.663074	-5.92527	INPP4A
ENSG00000041353	-0.112291	6.95869	-1.06385	0.289131	0.618273	-5.86857	RAB27B
ENSG00000041357	-0.0111716	5.55277	-0.225327	0.822036	0.937188	-6.32594	PSMA4
ENSG00000041515	-0.302925	0.285437	-1.624	0.106508	0.41578	-4.35955	MYO16
ENSG00000041802	0.00900862	5.11054	0.198384	0.843017	0.943363	-6.29036	LSG1
ENSG00000041880	0.0920272	2.92665	1.13697	0.257392	0.593938	-5.35123	PARP3
ENSG00000041982	0.18279	6.90665	1.65183	0.100693	0.408163	-5.09504	TNC
ENSG00000041988	-0.0672266	2.32745	-0.721085	0.471997	0.755787	-5.60714	THAP3
ENSG00000042062	-0.0615276	2.00623	-0.431712	0.66658	0.869309	-5.69986	RIPOR3
ENSG00000042088	-0.140577	3.80648	-2.64643	0.0090161	0.145003	-2.8415	TDP1
ENSG00000042286	0.0556627	2.93319	0.664567	0.507364	0.779181	-5.75502	AIFM2
ENSG00000042317	-0.0579643	3.92855	-0.896943	0.371208	0.686431	-5.75305	SPATA7
ENSG00000042429	-0.0188955	4.77957	-0.268392	0.788772	0.922181	-6.23553	MED17
ENSG00000042445	-0.0466167	4.66347	-0.831813	0.406857	0.710195	-5.91962	RETSAT
ENSG00000042493	0.138368	2.44093	0.996874	0.320455	0.646404	-5.41208	CAPG
ENSG00000042753	-0.0474887	3.36904	-0.532858	0.594933	0.832319	-5.90969	AP2S1
ENSG00000042832	-0.176601	2.6527	-1.18061	0.239654	0.576893	-5.25546	TG
ENSG00000042980	0.0895719	4.31253	0.854178	0.394389	0.700885	-5.85746	ADAM28
ENSG00000043039	-0.100223	2.07798	-0.702794	0.48329	0.763145	-5.56751	BARX2
ENSG00000043093	0.102586	5.83785	1.68481	0.0941362	0.396717	-4.99802	DCUN1D1
ENSG00000043143	-0.0194153	5.50159	-0.279459	0.780283	0.918289	-6.30929	JADE2
ENSG00000043355	-0.287263	-0.54199	-0.73182	0.465438	0.751564	-5.08918	ZIC2
ENSG00000043462	0.161866	4.6161	1.92435	0.0562334	0.320753	-4.47881	LCP2
ENSG00000043514	-0.0415062	5.58987	-0.766992	0.44431	0.736932	-6.06657	TRIT1
ENSG00000043591	-0.256611	4.78598	-2.38015	0.0185813	0.201047	-3.56878	ADRB1
ENSG00000044090	-0.172169	4.95133	-2.39514	0.0178666	0.197929	-3.55364	CUL7
ENSG00000044115	0.0706232	7.59701	2.01759	0.0454442	0.290773	-4.46396	CTNNA1
ENSG00000044446	-0.101789	5.63604	-2.18532	0.0304404	0.243138	-4.06228	PHKA2
ENSG00000044459	0.0497648	5.48409	0.57732	0.564602	0.815386	-6.18057	CNTLN
ENSG00000044524	0.276067	6.54897	3.00516	0.00311945	0.0934899	-2.11711	EPHA3
ENSG00000044574	-0.000176051	7.37008	-0.00200601	0.998402	0.999638	-6.43019	HSPA5
ENSG00000046604	0.0221446	6.51575	0.265751	0.790801	0.923209	-6.37349	DSG2
ENSG00000046647	-0.127921	3.94636	-2.23698	0.0267851	0.231763	-3.77792	GEMIN8
ENSG00000046651	-0.0616696	6.2542	-1.55118	0.122997	0.437668	-5.22868	OFD1
ENSG00000046653	0.338529	5.17057	3.40768	0.000844392	0.0592305	-0.873477	GPM6B
ENSG00000046889	0.276017	5.70002	3.52189	0.000570297	0.0522832	-0.548249	PREX2
ENSG00000047056	-0.0546594	4.98424	-1.21437	0.226542	0.564608	-5.58062	WDR37
ENSG00000047188	-0.0111082	6.37233	-0.284475	0.776445	0.916584	-6.36302	YTHDC2
ENSG00000047230	-0.100306	5.03203	-2.61238	0.00992027	0.151564	-3.05503	CTPS2
ENSG00000047249	0.0545046	4.84359	1.39646	0.164671	0.495551	-5.33615	ATP6V1H
ENSG00000047315	0.0327485	6.42598	0.927859	0.354994	0.67235	-5.98435	POLR2B
ENSG00000047346	-0.00734976	7.18405	-0.127791	0.898488	0.965573	-6.41865	FAM214A
ENSG00000047365	0.107438	5.44334	1.51794	0.131165	0.450442	-5.22806	ARAP2
ENSG00000047410	0.0708726	8.04813	1.77124	0.0785823	0.368528	-4.91374	TPR
ENSG00000047457	0.327835	4.29083	1.31852	0.189369	0.524962	-5.37793	CP
ENSG00000047578	-0.194729	5.72702	-3.2821	0.00128587	0.0698964	-1.28751	KIAA0556
ENSG00000047579	0.0142402	3.49615	0.314065	0.753915	0.907482	-6.01746	DTNBP1
ENSG00000047597	0.0173784	1.80889	0.117332	0.906756	0.96931	-5.7283	XK
ENSG00000047617	-0.0521333	2.37949	-0.561741	0.575143	0.822196	-5.70843	ANO2
ENSG00000047621	0.0544968	4.65783	0.98871	0.324422	0.64909	-5.77829	C12orf4
ENSG00000047634	0.0823457	4.90218	1.08888	0.27798	0.61018	-5.7114	SCML1
ENSG00000047644	0.0906655	5.85606	1.7398	0.0839765	0.379223	-4.90869	WWC3
ENSG00000047648	-0.108286	6.85827	-1.56412	0.11993	0.432961	-5.22862	ARHGAP6
ENSG00000047849	0.0728986	7.69434	1.41523	0.159105	0.486128	-5.45858	MAP4
ENSG00000047932	0.0958334	5.55209	1.81682	0.0712708	0.355162	-4.75634	GOPC
ENSG00000047936	-0.384205	-2.41938	-1.25523	0.211378	0.548923	-4.58386	ROS1
ENSG00000048028	0.0479408	5.35001	1.08205	0.280993	0.612429	-5.7642	USP28
ENSG00000048052	0.182697	5.83729	1.76808	0.0791118	0.369478	-4.86072	HDAC9
ENSG00000048140	-0.102934	4.00134	-1.94167	0.0540792	0.314523	-4.36462	TSPAN17
ENSG00000048162	-0.231343	2.33057	-2.74963	0.00671152	0.129345	-2.44596	NOP16
ENSG00000048342	0.0672432	4.94134	1.1462	0.253566	0.591313	-5.65209	CC2D2A
ENSG00000048392	0.106526	5.91679	1.57119	0.118278	0.430508	-5.17989	RRM2B
ENSG00000048405	0.0659193	5.78336	1.57623	0.117112	0.429294	-5.16482	ZNF800
ENSG00000048462	0.191384	-2.90126	0.755279	0.451284	0.741706	-4.85728	TNFRSF17
ENSG00000048471	-0.0278486	4.98248	-0.54714	0.585108	0.827196	-6.14938	SNX29
ENSG00000048540	0.396211	4.3445	3.25452	0.00140813	0.0725683	-1.26698	LMO3
ENSG00000048544	0.076635	4.21913	1.62528	0.106234	0.415502	-4.92416	MRPS10
ENSG00000048649	0.0618451	7.56796	1.75318	0.0816447	0.375687	-4.94086	RSF1
ENSG00000048707	0.0141043	8.23936	0.561584	0.57525	0.822232	-6.28246	VPS13D
ENSG00000048740	0.14286	6.06043	1.64561	0.101969	0.409161	-5.07469	CELF2
ENSG00000048828	-0.0147039	7.33424	-0.400836	0.68912	0.879253	-6.35085	FAM120A
ENSG00000048991	0.0462329	6.04154	0.928732	0.354543	0.672012	-5.96387	R3HDM1
ENSG00000049089	-0.580024	4.94702	-2.60773	0.0100498	0.152581	-3.04951	COL9A2
ENSG00000049130	0.290408	5.52981	3.4039	0.000855295	0.0592305	-0.907273	KITLG
ENSG00000049167	0.0137216	4.05877	0.270429	0.787207	0.921439	-6.12624	ERCC8
ENSG00000049192	0.160818	2.36178	1.35633	0.177064	0.510628	-5.00909	ADAMTS6
ENSG00000049239	-0.0348549	6.57873	-0.618996	0.536872	0.798413	-6.22356	H6PD
ENSG00000049245	0.141642	5.45736	3.99927	0.00010007	0.0278953	1.05824	VAMP3
ENSG00000049246	0.277879	6.41998	3.0258	0.00292583	0.0926195	-2.0559	PER3
ENSG00000049249	0.348559	-0.0533599	1.72431	0.0867435	0.383986	-4.20192	TNFRSF9
ENSG00000049283	-0.182144	3.83339	-1.72854	0.085981	0.382961	-4.7013	EPN3
ENSG00000049323	0.247076	6.79392	2.74974	0.00670947	0.129345	-2.805	LTBP1
ENSG00000049449	0.0469113	5.70644	0.827543	0.409264	0.711914	-6.02883	RCN1
ENSG00000049540	0.0936216	6.5384	0.657534	0.511861	0.782754	-6.19777	ELN
ENSG00000049541	-0.0417233	2.76709	-0.626269	0.532105	0.795217	-5.74648	RFC2
ENSG00000049618	0.0208503	8.65759	0.696006	0.487519	0.765821	-6.19721	ARID1B
ENSG00000049656	-0.0742015	5.43657	-1.48021	0.140946	0.464477	-5.28055	CLPTM1L
ENSG00000049759	-0.206769	9.29573	-1.94432	0.0537569	0.3137	-4.5947	NEDD4L
ENSG00000049768	0.0776372	0.506158	0.519541	0.604161	0.837183	-5.35376	FOXP3
ENSG00000049769	-0.0861585	2.45769	-1.08774	0.278479	0.610329	-5.3261	PPP1R3F
ENSG00000049860	0.0923934	5.60495	1.38106	0.169346	0.501436	-5.42907	HEXB
ENSG00000049883	-0.0271982	4.40705	-0.476463	0.634449	0.853375	-6.10669	PTCD2
ENSG00000050030	0.0519145	4.20421	0.771439	0.441679	0.73526	-5.89719	NEXMIF
ENSG00000050130	-0.0166806	4.76619	-0.344051	0.731297	0.897879	-6.21045	JKAMP
ENSG00000050165	0.245815	6.02081	2.5564	0.0115853	0.163362	-3.25654	DKK3
ENSG00000050327	-0.157797	4.32556	-1.61559	0.108317	0.418384	-4.95494	ARHGEF5
ENSG00000050344	0.069762	2.60621	0.589294	0.556564	0.810185	-5.74055	NFE2L3
ENSG00000050393	-0.00493446	4.95425	-0.0735477	0.94147	0.981723	-6.28674	MCUR1
ENSG00000050405	0.126438	6.95054	3.22848	0.00153341	0.0743838	-1.48774	LIMA1
ENSG00000050426	-0.0177821	5.68014	-0.451907	0.651998	0.861458	-6.26155	LETMD1
ENSG00000050438	0.0941408	3.03801	1.11211	0.267897	0.603058	-5.40235	SLC4A8
ENSG00000050555	-0.184306	2.45551	-1.13666	0.25752	0.593938	-5.26905	LAMC3
ENSG00000050628	0.454886	3.7917	4.01645	9.37178e-05	0.0276363	1.20498	PTGER3
ENSG00000050730	0.0306671	-0.805662	0.135075	0.892736	0.962979	-5.23128	TNIP3
ENSG00000050748	-0.0105058	5.84538	-0.222996	0.823847	0.937561	-6.34848	MAPK9
ENSG00000050767	0.00250364	2.29008	0.0146624	0.988321	0.99651	-5.84057	COL23A1
ENSG00000050820	-0.117237	4.64505	-1.15954	0.248107	0.586197	-5.60545	BCAR1
ENSG00000051009	-0.134714	4.80982	-3.03679	0.00282732	0.0920072	-1.93281	FAM160A2
ENSG00000051108	-0.0309506	7.88764	-0.391741	0.695814	0.88235	-6.36071	HERPUD1
ENSG00000051128	0.0294994	1.35865	0.27656	0.782504	0.919656	-5.62397	HOMER3
ENSG00000051341	-0.119937	1.473	-0.99063	0.323486	0.648559	-5.243	POLQ
ENSG00000051382	-0.0391599	5.87169	-0.601916	0.548153	0.804208	-6.19727	PIK3CB
ENSG00000051523	0.00285818	2.45504	0.0195812	0.984404	0.99559	-5.87957	CYBA
ENSG00000051596	-0.0335009	1.58922	-0.357802	0.721002	0.893512	-5.64147	THOC3
ENSG00000051620	-0.164215	6.99467	-2.49877	0.0135569	0.173968	-3.42556	HEBP2
ENSG00000051825	0.00348933	5.39935	0.055664	0.955685	0.986472	-6.33568	MPHOSPH9
ENSG00000052126	0.092174	7.14415	2.05258	0.0418781	0.27955	-4.38905	PLEKHA5
ENSG00000052344	-0.151755	4.46568	-1.44321	0.151079	0.476964	-5.22638	PRSS8
ENSG00000052723	0.0721724	5.68334	1.21433	0.226557	0.564608	-5.64394	SIKE1
ENSG00000052749	-0.147703	4.14154	-1.92419	0.0562528	0.320753	-4.4141	RRP12
ENSG00000052795	-0.0216561	6.72958	-0.21667	0.828764	0.939254	-6.39227	FNIP2
ENSG00000052802	-0.0583952	4.43318	-0.54345	0.587639	0.829184	-6.07573	MSMO1
ENSG00000052841	-0.0356058	7.37599	-1.11764	0.265533	0.601246	-5.82014	TTC17
ENSG00000052850	0.00591498	-2.14032	0.0192549	0.984664	0.995707	-5.0842	ALX4
ENSG00000053108	-0.207877	0.55231	-1.1889	0.236385	0.573933	-4.89095	FSTL4
ENSG00000053254	0.118209	7.34983	2.37849	0.0186621	0.20149	-3.70778	FOXN3
ENSG00000053328	0.203718	1.7095	1.62108	0.107132	0.416585	-4.5529	METTL24
ENSG00000053371	-0.0759316	3.21009	-1.07979	0.281996	0.612997	-5.45963	AKR7A2
ENSG00000053372	-0.0889378	3.65908	-1.38211	0.169024	0.501186	-5.18617	MRTO4
ENSG00000053501	-0.166156	2.68443	-1.95368	0.0526282	0.310771	-4.15245	USE1
ENSG00000053524	-0.0561127	3.92228	-0.661704	0.509191	0.78075	-5.93273	MCF2L2
ENSG00000053702	-0.0708241	1.24816	-0.594806	0.552883	0.808308	-5.4667	NRIP2
ENSG00000053747	-0.068532	6.05677	-0.684129	0.494966	0.772357	-6.15653	LAMA3
ENSG00000053770	0.0777323	5.64331	1.50578	0.134258	0.454985	-5.25839	AP5M1
ENSG00000053900	0.0520977	5.53736	1.21875	0.224881	0.562857	-5.62791	ANAPC4
ENSG00000053918	0.0776172	2.79527	0.700823	0.484516	0.763963	-5.7054	KCNQ1
ENSG00000054116	0.030726	4.28477	0.900386	0.36938	0.684761	-5.80992	TRAPPC3
ENSG00000054118	-0.0657724	7.96161	-1.49989	0.135778	0.456546	-5.34109	THRAP3
ENSG00000054148	-0.22844	3.60042	-2.28565	0.0236972	0.219157	-3.63333	PHPT1
ENSG00000054179	-0.269366	1.65467	-1.91083	0.0579638	0.325539	-4.09344	ENTPD2
ENSG00000054219	0.160701	1.73167	1.27223	0.205291	0.543284	-5.00739	LY75
ENSG00000054267	0.0565222	7.4669	1.51091	0.132948	0.453351	-5.32043	ARID4B
ENSG00000054277	-0.0242381	1.499	-0.255577	0.798633	0.926921	-5.65505	OPN3
ENSG00000054282	0.0414691	5.57013	1.36757	0.173525	0.50687	-5.44324	SDCCAG8
ENSG00000054392	0.0222942	4.27582	0.288863	0.773091	0.915099	-6.15581	HHAT
ENSG00000054523	-0.0152815	7.39339	-0.424592	0.671751	0.872029	-6.34221	KIF1B
ENSG00000054598	0.229077	5.31183	2.17003	0.0316024	0.246648	-4.07068	FOXC1
ENSG00000054611	0.0130917	4.15508	0.205024	0.837836	0.941303	-6.15938	TBC1D22A
ENSG00000054654	0.107297	8.64923	1.90198	0.0591197	0.328167	-4.68131	SYNE2
ENSG00000054690	-0.291753	7.33735	-2.20705	0.0288531	0.239315	-4.07828	PLEKHH1
ENSG00000054793	0.0208189	7.1922	0.531702	0.595731	0.832413	-6.28882	ATP9A
ENSG00000054938	0.302276	1.34086	1.38505	0.168124	0.499897	-4.80787	CHRDL2
ENSG00000054965	0.000566879	6.49909	0.0184681	0.98529	0.995878	-6.40732	FAM168A
ENSG00000054967	0.0498197	2.3521	0.347926	0.728391	0.896637	-5.80307	RELT
ENSG00000054983	0.0439056	5.31987	0.669857	0.503994	0.778077	-6.10998	GALC
ENSG00000055044	0.00956302	6.11623	0.188562	0.850695	0.946154	-6.37261	NOP58
ENSG00000055070	-0.0265863	5.87416	-0.782753	0.435025	0.731226	-6.0759	SZRD1
ENSG00000055118	0.0406117	3.3173	0.294162	0.769047	0.913011	-5.98972	KCNH2
ENSG00000055130	0.0905549	5.61135	2.34447	0.0203852	0.208399	-3.72088	CUL1
ENSG00000055147	0.0304016	4.94038	0.766926	0.444349	0.736938	-6.00379	FAM114A2
ENSG00000055163	-0.162889	5.12946	-2.17154	0.0314858	0.246018	-4.05037	CYFIP2
ENSG00000055208	0.0763388	7.28226	1.67993	0.0950847	0.397736	-5.05755	TAB2
ENSG00000055211	0.0760119	5.45742	1.99218	0.0481933	0.300139	-4.43156	GINM1
ENSG00000055332	0.0300339	7.69801	0.547578	0.584808	0.827122	-6.28742	EIF2AK2
ENSG00000055483	-0.0536406	6.11947	-0.898069	0.37061	0.685984	-5.99688	USP36
ENSG00000055609	-0.00337797	9.06093	-0.0956694	0.923913	0.976156	-6.42446	KMT2C
ENSG00000055732	-0.182424	1.91119	-0.943789	0.346818	0.66469	-5.35333	MCOLN3
ENSG00000055813	0.0339917	0.40689	0.158383	0.874372	0.956263	-5.42598	CCDC85A
ENSG00000055917	0.0426532	7.84464	1.10098	0.272696	0.60689	-5.84341	PUM2
ENSG00000055950	-0.107504	3.72147	-1.99509	0.0478718	0.298953	-4.22455	MRPL43
ENSG00000056050	0.0517317	2.57295	0.860238	0.391052	0.698596	-5.54704	HPF1
ENSG00000056097	0.0348387	7.00065	1.12921	0.26064	0.59731	-5.80032	ZFR
ENSG00000056277	0.0162294	3.67706	0.361464	0.718269	0.891501	-6.03329	ZNF280C
ENSG00000056487	-0.330448	4.64082	-3.20704	0.00164424	0.0759656	-1.43084	PHF21B
ENSG00000056558	0.0283483	4.80295	0.424575	0.671764	0.872029	-6.18741	TRAF1
ENSG00000056586	0.0361942	7.04019	0.99318	0.322246	0.647877	-5.94172	RC3H2
ENSG00000056736	-0.236121	2.19757	-2.19344	0.0298389	0.241702	-3.64623	IL17RB
ENSG00000056972	0.185569	4.16216	2.62897	0.00946991	0.148405	-2.92501	TRAF3IP2
ENSG00000056998	0.0788337	2.67279	1.13092	0.259921	0.59658	-5.31951	GYG2
ENSG00000057019	0.239644	5.93022	4.17862	4.99869e-05	0.0216891	1.68169	DCBLD2
ENSG00000057149	0.46153	-0.992682	1.37797	0.170295	0.50225	-4.54305	SERPINB3
ENSG00000057252	-0.0977282	7.08925	-1.41056	0.160477	0.488704	-5.45592	SOAT1
ENSG00000057294	0.114542	5.03507	2.1202	0.03566	0.25975	-4.14557	PKP2
ENSG00000057593	0.12288	-1.12295	0.508007	0.612206	0.84149	-5.10223	F7
ENSG00000057608	0.0735991	7.31173	1.48004	0.140991	0.464477	-5.36269	GDI2
ENSG00000057657	0.0113933	4.50812	0.114779	0.908776	0.969823	-6.2306	PRDM1
ENSG00000057663	0.0946427	4.82316	2.10011	0.0374187	0.265707	-4.16408	ATG5
ENSG00000057704	-0.194201	5.27494	-2.44831	0.0155239	0.183078	-3.46255	TMCC3
ENSG00000057757	-0.0387273	4.91368	-0.838	0.403384	0.707562	-5.94545	PITHD1
ENSG00000057935	-0.0434415	5.77599	-1.11212	0.267892	0.603058	-5.76565	MTA3
ENSG00000058056	0.0547007	5.04755	1.18698	0.23714	0.574647	-5.6175	USP13
ENSG00000058063	-0.0240649	8.14892	-0.316162	0.752326	0.907149	-6.38794	ATP11B
ENSG00000058085	0.0666575	4.11684	0.46618	0.641774	0.857413	-6.07277	LAMC2
ENSG00000058091	-0.0310935	5.76145	-0.546564	0.585503	0.827521	-6.22125	CDK14
ENSG00000058262	-0.000706657	6.76364	-0.0110043	0.991235	0.997268	-6.41674	SEC61A1
ENSG00000058272	0.158462	8.19152	3.30659	0.00118569	0.0682162	-1.26547	PPP1R12A
ENSG00000058335	0.12459	-0.363685	0.465115	0.642534	0.857934	-5.21989	RASGRF1
ENSG00000058404	-0.47381	3.29461	-3.18259	0.00177973	0.0786277	-1.38507	CAMK2B
ENSG00000058453	-0.197831	4.52091	-1.9616	0.0516885	0.308281	-4.3944	CROCC
ENSG00000058600	-0.151679	6.08497	-3.28264	0.0012836	0.0698964	-1.30278	POLR3E
ENSG00000058668	0.255334	7.52094	2.85608	0.0049074	0.112935	-2.53957	ATP2B4
ENSG00000058673	0.00761941	1.96553	0.100456	0.920119	0.974412	-5.76929	ZC3H11A
ENSG00000058729	0.0895605	4.16477	2.01821	0.0453791	0.290446	-4.24178	RIOK2
ENSG00000058799	-0.0891963	4.66509	-1.34285	0.181381	0.515363	-5.38372	YIPF1
ENSG00000058804	0.0191374	4.1575	0.294869	0.768508	0.912631	-6.13583	NDC1
ENSG00000058866	0.11957	2.85991	0.917722	0.36026	0.675836	-5.54969	DGKG
ENSG00000059122	-0.101737	4.71782	-1.162	0.247111	0.584927	-5.6089	FLYWCH1
ENSG00000059145	-0.119444	5.06775	-2.06034	0.0411202	0.277604	-4.2669	UNKL
ENSG00000059377	-0.0938554	3.90093	-1.15283	0.250841	0.588848	-5.50371	TBXAS1
ENSG00000059378	-0.0329116	4.93304	-0.51658	0.606221	0.838227	-6.1616	PARP12
ENSG00000059573	-0.0640279	5.21775	-1.16226	0.247004	0.584927	-5.66373	ALDH18A1
ENSG00000059588	-0.188071	6.9283	-2.60209	0.0102092	0.154078	-3.17714	TARBP1
ENSG00000059691	-0.0133412	3.27248	-0.259004	0.795993	0.925998	-5.99165	GATB
ENSG00000059728	0.0520027	4.67154	0.855544	0.393636	0.700375	-5.90362	MXD1
ENSG00000059758	0.0256489	6.30075	0.438543	0.661633	0.866847	-6.30463	CDK17
ENSG00000059769	0.0591841	3.71494	0.854821	0.394034	0.700591	-5.75403	DNAJC25
ENSG00000059804	0.198686	6.33691	1.50735	0.133856	0.454799	-5.29761	SLC2A3
ENSG00000059915	-0.365927	0.525993	-2.72492	0.00720846	0.132218	-2.47221	PSD
ENSG00000060069	-0.0490482	4.06237	-0.622527	0.534555	0.796507	-5.97869	CTDP1
ENSG00000060138	0.0905331	7.77275	1.30218	0.19488	0.531183	-5.6081	YBX3
ENSG00000060140	-0.163587	4.44052	-1.72404	0.0867921	0.383986	-4.79614	STYK1
ENSG00000060237	0.06347	8.54675	2.02682	0.0444791	0.288139	-4.44794	WNK1
ENSG00000060339	-0.014255	7.08821	-0.415598	0.678307	0.875022	-6.34019	CCAR1
ENSG00000060491	-0.150916	4.59735	-1.60497	0.110636	0.421132	-5.01115	OGFR
ENSG00000060558	0.162265	1.5412	1.03735	0.301268	0.63084	-5.20796	GNA15
ENSG00000060642	-0.0452145	3.12344	-0.847384	0.398151	0.703393	-5.65466	PIGV
ENSG00000060656	0.048335	4.18024	0.429054	0.668509	0.870405	-6.09499	PTPRU
ENSG00000060688	-0.0653294	4.75633	-1.25467	0.211579	0.549104	-5.50605	SNRNP40
ENSG00000060709	-0.353172	2.8066	-2.20072	0.0293081	0.240599	-3.70386	RIMBP2
ENSG00000060718	0.140055	0.334031	0.592669	0.554309	0.809037	-5.29101	COL11A1
ENSG00000060749	0.152933	6.56312	2.17574	0.031164	0.245178	-4.12777	QSER1
ENSG00000060762	-0.0332144	4.06088	-0.702929	0.483206	0.763145	-5.92517	MPC1
ENSG00000060971	-0.0593116	5.19783	-1.21886	0.224839	0.562857	-5.59773	ACAA1
ENSG00000060982	0.304534	3.76428	2.9443	0.00376087	0.100897	-2.08234	BCAT1
ENSG00000061273	-0.015649	5.98141	-0.279654	0.780134	0.918197	-6.34459	HDAC7
ENSG00000061337	-0.117352	2.07235	-0.989611	0.323982	0.649055	-5.35259	LZTS1
ENSG00000061455	0.224241	3.43898	2.15819	0.0325286	0.249299	-3.87075	PRDM6
ENSG00000061656	-0.0371931	-0.0616873	-0.215264	0.829859	0.939412	-5.33556	SPAG4
ENSG00000061676	0.139009	7.81579	3.67654	0.000330238	0.0431753	-0.0960123	NCKAP1
ENSG00000061794	0.00336367	4.44272	0.0522864	0.958371	0.986987	-6.22159	MRPS35
ENSG00000061918	0.181874	4.46207	2.3365	0.0208089	0.209575	-3.63262	GUCY1B1
ENSG00000061936	-0.0467485	6.09397	-1.42581	0.156032	0.483225	-5.40093	SFSWAP
ENSG00000061938	-0.301073	6.17027	-3.64744	0.000366466	0.0448964	-0.164147	TNK2
ENSG00000061987	0.00642856	7.44179	0.191608	0.848312	0.945662	-6.41331	MON2
ENSG00000062038	0.161134	3.81491	1.36335	0.174845	0.507667	-5.23788	CDH3
ENSG00000062194	-0.0040095	6.77072	-0.114603	0.908915	0.969823	-6.41066	GPBP1
ENSG00000062282	-0.139962	0.58008	-1.0277	0.305771	0.634419	-5.03985	DGAT2
ENSG00000062370	0.0888299	3.84643	1.66304	0.098425	0.403373	-4.80934	ZNF112
ENSG00000062485	0.0072517	6.09069	0.202238	0.840009	0.942002	-6.36834	CS
ENSG00000062598	-0.0347552	5.88747	-0.812047	0.418071	0.718472	-6.0537	ELMO2
ENSG00000062650	-0.00520648	6.76434	-0.150788	0.880349	0.958444	-6.40563	WAPL
ENSG00000062716	0.0187964	9.57947	0.194986	0.845672	0.944092	-6.39953	VMP1
ENSG00000062725	0.0247034	6.44043	0.501849	0.616521	0.843277	-6.2814	APPBP2
ENSG00000062822	-0.151385	1.99446	-1.45173	0.148698	0.473641	-4.8264	POLD1
ENSG00000063015	-0.504399	-2.63641	-1.98452	0.0490497	0.301589	-3.89669	SEZ6
ENSG00000063046	0.0188491	8.93024	0.412575	0.680516	0.876344	-6.34765	EIF4B
ENSG00000063127	0.0286619	2.88258	0.273849	0.784583	0.920256	-5.91529	SLC6A16
ENSG00000063169	-0.152906	4.59257	-1.78179	0.0768383	0.365368	-4.72299	BICRA
ENSG00000063176	-0.0574603	3.48114	-0.858665	0.391916	0.699378	-5.71037	SPHK2
ENSG00000063177	-0.117305	6.98977	-1.38758	0.167354	0.498995	-5.48495	RPL18
ENSG00000063180	0.143589	2.57416	1.25869	0.210127	0.54718	-5.16136	CA11
ENSG00000063241	-0.143452	2.82355	-1.78768	0.0758776	0.363377	-4.45864	ISOC2
ENSG00000063244	-0.112943	5.64909	-1.59381	0.113116	0.423579	-5.12828	U2AF2
ENSG00000063245	-0.090332	6.12795	-1.50449	0.134589	0.455416	-5.29151	EPN1
ENSG00000063322	-0.0384005	5.33045	-1.04818	0.296266	0.626176	-5.79631	MED29
ENSG00000063438	-0.0596998	0.500905	-0.348314	0.7281	0.896593	-5.40111	AHRR
ENSG00000063587	0.00586739	5.48266	0.147663	0.88281	0.959168	-6.33454	ZNF275
ENSG00000063601	-0.0295858	5.34303	-0.812637	0.417733	0.718248	-6.01198	MTMR1
ENSG00000063660	-0.14524	5.45053	-1.31642	0.190072	0.525646	-5.50006	GPC1
ENSG00000063761	-0.0422513	3.04819	-0.671623	0.502872	0.777241	-5.76717	ADCK1
ENSG00000063854	-0.0127988	3.78836	-0.168543	0.866387	0.953561	-6.10396	HAGH
ENSG00000063978	-0.00546551	5.6062	-0.163948	0.869996	0.954674	-6.34344	RNF4
ENSG00000064012	0.100619	4.77778	1.30401	0.194258	0.530877	-5.45106	CASP8
ENSG00000064042	0.130575	8.1266	2.14501	0.0335872	0.252171	-4.21434	LIMCH1
ENSG00000064102	0.0378891	4.39392	0.801276	0.424259	0.723899	-5.90412	INTS13
ENSG00000064115	0.119164	5.23073	2.71031	0.00751769	0.135091	-2.82954	TM7SF3
ENSG00000064199	0.0609513	2.08161	0.603199	0.547301	0.803689	-5.63256	SPA17
ENSG00000064201	0.0309808	-0.571439	0.137726	0.890644	0.962641	-5.26831	TSPAN32
ENSG00000064205	0.201424	0.970841	0.9781	0.329624	0.653783	-5.15141	WISP2
ENSG00000064225	0.219081	3.62256	2.26424	0.0250145	0.22485	-3.68067	ST3GAL6
ENSG00000064270	-0.215272	5.10544	-2.00784	0.046483	0.294339	-4.36967	ATP2C2
ENSG00000064300	0.0395634	3.04751	0.314125	0.753869	0.907482	-5.93515	NGFR
ENSG00000064309	-0.226718	4.02781	-1.73317	0.0851518	0.381143	-4.72477	CDON
ENSG00000064313	-0.00244004	5.72946	-0.0556653	0.955684	0.986472	-6.36285	TAF2
ENSG00000064393	-0.129919	9.13468	-1.93795	0.0545357	0.315417	-4.60925	HIPK2
ENSG00000064419	0.0856543	5.67924	3.02245	0.00295651	0.0929582	-2.03374	TNPO3
ENSG00000064490	-0.150375	2.4342	-1.64855	0.101365	0.408395	-4.6187	RFXANK
ENSG00000064545	-0.154354	2.43386	-1.5706	0.118416	0.430784	-4.72972	TMEM161A
ENSG00000064547	-0.239658	2.36383	-2.27077	0.0246065	0.222933	-3.51014	LPAR2
ENSG00000064601	0.0820236	4.55223	1.37131	0.172357	0.504736	-5.33427	CTSA
ENSG00000064607	-0.181642	7.22884	-4.66735	6.78596e-06	0.0100479	3.52109	SUGP2
ENSG00000064651	-0.0518525	8.09584	-0.579394	0.563206	0.814494	-6.27234	SLC12A2
ENSG00000064652	0.20492	3.36443	2.8192	0.00547506	0.118212	-2.3664	SNX24
ENSG00000064655	0.00822707	4.80195	0.114732	0.908814	0.969823	-6.26646	EYA2
ENSG00000064666	0.193724	5.53549	1.9273	0.0558609	0.319531	-4.55931	CNN2
ENSG00000064687	-0.0708213	2.71844	-0.553553	0.580722	0.825069	-5.78202	ABCA7
ENSG00000064692	0.204502	3.26495	1.6664	0.0977518	0.402126	-4.72079	SNCAIP
ENSG00000064703	0.0478181	3.99039	0.953986	0.341649	0.660871	-5.71506	DDX20
ENSG00000064726	0.0923732	5.77372	1.89156	0.0605073	0.33171	-4.63979	BTBD1
ENSG00000064763	0.108775	2.17896	1.33057	0.18538	0.519432	-5.01093	FAR2
ENSG00000064787	-0.179188	5.87843	-1.52077	0.130455	0.450355	-5.2511	BCAS1
ENSG00000064886	0.294447	0.0277776	1.0663	0.288029	0.617705	-4.92912	CHI3L2
ENSG00000064932	-0.0509721	5.04995	-0.357313	0.721367	0.893847	-6.24261	SBNO2
ENSG00000064933	-0.0166465	4.73641	-0.32619	0.744742	0.903087	-6.21002	PMS1
ENSG00000064961	-0.26762	6.03755	-2.69595	0.00783347	0.136924	-2.91522	HMG20B
ENSG00000064989	0.137168	4.38558	1.5033	0.134896	0.455456	-5.13009	CALCRL
ENSG00000064995	0.027283	4.30603	0.713592	0.476605	0.758946	-5.95707	TAF11
ENSG00000064999	-0.0510254	5.41704	-0.916981	0.360647	0.676231	-5.93024	ANKS1A
ENSG00000065000	-0.0405187	6.96989	-0.704897	0.481984	0.762256	-6.17925	AP3D1
ENSG00000065029	-0.115022	4.76224	-2.17811	0.030984	0.244361	-4.00068	ZNF76
ENSG00000065054	-0.0807771	6.17356	-1.04285	0.298721	0.628511	-5.86196	SLC9A3R2
ENSG00000065057	-0.13562	1.01759	-1.03628	0.301765	0.631048	-5.11337	NTHL1
ENSG00000065060	-0.0427404	5.816	-0.955957	0.340656	0.660774	-5.92613	UHRF1BP1
ENSG00000065135	0.107779	6.3039	2.15149	0.033063	0.250503	-4.16792	GNAI3
ENSG00000065150	0.063926	6.9306	1.55076	0.123099	0.437806	-5.25183	IPO5
ENSG00000065154	0.188017	5.1856	2.60239	0.0102007	0.154061	-3.09205	OAT
ENSG00000065183	0.0377392	5.1613	0.664968	0.507107	0.77917	-6.09967	WDR3
ENSG00000065243	0.00634043	6.6997	0.196905	0.844172	0.943735	-6.39567	PKN2
ENSG00000065268	-0.123266	1.98425	-0.778804	0.437341	0.732461	-5.50272	WDR18
ENSG00000065308	-0.0539823	5.02652	-0.972778	0.332254	0.655917	-5.84161	TRAM2
ENSG00000065320	-0.106439	2.36853	-0.68088	0.497013	0.773581	-5.63615	NTN1
ENSG00000065357	-0.0133806	5.60153	-0.166144	0.868271	0.953884	-6.3427	DGKA
ENSG00000065361	-0.0735173	7.21568	-0.809728	0.419399	0.719566	-6.10669	ERBB3
ENSG00000065413	0.0946231	5.65061	1.35568	0.177268	0.510744	-5.46854	ANKRD44
ENSG00000065427	0.0501646	5.45067	1.1361	0.257754	0.594129	-5.71583	KARS
ENSG00000065457	-0.0115642	4.30053	-0.20974	0.83416	0.940275	-6.1798	ADAT1
ENSG00000065485	-0.109518	5.11237	-1.32321	0.187809	0.522787	-5.4585	PDIA5
ENSG00000065491	-0.0526822	4.16732	-1.00809	0.315059	0.641906	-5.69239	TBC1D22B
ENSG00000065518	0.0198988	4.02153	0.374595	0.708499	0.887474	-6.08854	NDUFB4
ENSG00000065526	-0.0140928	7.9404	-0.424866	0.671552	0.871998	-6.34794	SPEN
ENSG00000065534	0.353708	9.70031	3.09898	0.00232529	0.0863508	-1.85866	MYLK
ENSG00000065548	0.0974241	6.31838	2.5587	0.0115122	0.163302	-3.26437	ZC3H15
ENSG00000065559	0.0311227	5.79525	0.602492	0.54777	0.803988	-6.19096	MAP2K4
ENSG00000065600	-0.0203471	2.26364	-0.278643	0.780909	0.91861	-5.79911	TMEM206
ENSG00000065609	-0.406371	2.66528	-1.74311	0.0833942	0.377942	-4.49757	SNAP91
ENSG00000065613	0.0661607	7.53595	1.75252	0.0817589	0.3759	-4.94162	SLK
ENSG00000065615	0.0368924	4.69843	0.644093	0.520514	0.788303	-6.05824	CYB5R4
ENSG00000065618	0.0497023	3.67466	0.297199	0.766732	0.912068	-6.05415	COL17A1
ENSG00000065621	-0.251013	4.85011	-2.02381	0.0447921	0.288998	-4.31271	GSTO2
ENSG00000065665	0.0199942	3.94748	0.421361	0.674104	0.872944	-6.05925	SEC61A2
ENSG00000065675	0.245242	1.26887	1.70368	0.0905439	0.391074	-4.36997	PRKCQ
ENSG00000065717	-0.0508712	4.3115	-0.538533	0.59102	0.830634	-6.0625	TLE2
ENSG00000065802	-0.0233559	4.72106	-0.619863	0.536303	0.798112	-6.07705	ASB1
ENSG00000065809	0.128131	6.40534	1.64732	0.101618	0.408912	-5.08768	FAM107B
ENSG00000065833	0.359389	3.48342	4.01995	9.24748e-05	0.0276363	1.22697	ME1
ENSG00000065882	0.0518916	5.81241	0.673041	0.501972	0.776772	-6.14953	TBC1D1
ENSG00000065883	-0.00147907	7.54926	-0.0472044	0.962414	0.988493	-6.43184	CDK13
ENSG00000065911	0.0435057	5.10584	0.660409	0.51002	0.781287	-6.09661	MTHFD2
ENSG00000065923	-0.135347	6.54097	-1.89347	0.0602503	0.33109	-4.67369	SLC9A7
ENSG00000065970	0.093268	5.46341	2.8815	0.00454799	0.110269	-2.40312	FOXJ2
ENSG00000065978	0.0747769	7.73117	1.80461	0.0731724	0.359668	-4.85462	YBX1
ENSG00000065989	0.0814493	3.37841	0.783644	0.434503	0.731088	-5.75134	PDE4A
ENSG00000066027	0.102327	5.2904	2.29551	0.0231109	0.217109	-3.80381	PPP2R5A
ENSG00000066032	0.385166	-1.8452	1.33433	0.18415	0.518571	-4.53673	CTNNA2
ENSG00000066044	0.0166719	5.36761	0.516581	0.606221	0.838227	-6.20495	ELAVL1
ENSG00000066056	-0.0151744	2.68453	-0.161754	0.87172	0.955187	-5.90293	TIE1
ENSG00000066084	-0.0133351	6.5639	-0.287362	0.774237	0.915745	-6.36943	DIP2B
ENSG00000066117	-0.00850789	5.06467	-0.286418	0.774959	0.915956	-6.26441	SMARCD1
ENSG00000066135	-0.0579574	4.66201	-1.25489	0.2115	0.549035	-5.4923	KDM4A
ENSG00000066136	0.00740793	5.29779	0.234546	0.814886	0.933485	-6.29952	NFYC
ENSG00000066185	-0.272868	0.313896	-1.86986	0.0634824	0.339099	-4.01633	ZMYND12
ENSG00000066230	-0.517675	-0.874734	-1.74579	0.0829268	0.377333	-4.1398	SLC9A3
ENSG00000066279	-0.237504	2.7505	-1.89592	0.0599237	0.329992	-4.26596	ASPM
ENSG00000066294	0.101521	4.69951	1.05553	0.292907	0.622742	-5.72633	CD84
ENSG00000066322	-0.0190751	3.73631	-0.346755	0.729268	0.897068	-6.05087	ELOVL1
ENSG00000066336	0.200143	2.44601	1.78566	0.0762063	0.363775	-4.41161	SPI1
ENSG00000066379	-0.0493961	1.79807	-0.66556	0.50673	0.77917	-5.54343	ZNRD1
ENSG00000066382	0.071581	5.55822	0.583121	0.560701	0.812872	-6.1834	MPPED2
ENSG00000066422	0.0513373	5.60931	1.14271	0.255008	0.592223	-5.72025	ZBTB11
ENSG00000066427	0.00529134	6.52297	0.117273	0.906803	0.96931	-6.40142	ATXN3
ENSG00000066455	0.0120385	5.86422	0.23562	0.814053	0.932943	-6.34639	GOLGA5
ENSG00000066468	0.147393	5.36939	1.18523	0.237829	0.575024	-5.65264	FGFR2
ENSG00000066557	-0.0500957	3.85498	-1.07657	0.283428	0.614187	-5.57269	LRRC40
ENSG00000066583	0.0337805	3.81129	0.57922	0.563323	0.814519	-5.95771	ISOC1
ENSG00000066629	0.0557149	4.51328	1.09635	0.27471	0.608414	-5.65244	EML1
ENSG00000066651	-0.0214208	5.13997	-0.440973	0.659877	0.866165	-6.21645	TRMT11
ENSG00000066654	0.0508032	7.26417	1.00746	0.315361	0.642098	-5.93197	THUMPD1
ENSG00000066697	0.0395867	3.45064	0.79684	0.426822	0.725653	-5.75592	MSANTD3
ENSG00000066735	0.0827333	-0.115619	0.475627	0.635042	0.853645	-5.25588	KIF26A
ENSG00000066739	-0.0139469	7.00967	-0.389425	0.697523	0.882655	-6.34876	ATG2B
ENSG00000066777	0.0081515	7.44937	0.202493	0.83981	0.94188	-6.41134	ARFGEF1
ENSG00000066827	-0.118179	4.3099	-2.73334	0.00703554	0.13083	-2.68439	ZFAT
ENSG00000066855	-0.0303984	4.48218	-0.455364	0.649516	0.860486	-6.12665	MTFR1
ENSG00000066923	-0.0270538	1.30308	-0.291949	0.770735	0.91385	-5.61015	STAG3
ENSG00000066926	0.0143007	4.87777	0.171085	0.864391	0.952581	-6.26857	FECH
ENSG00000066933	0.0577066	7.67846	2.0926	0.0380949	0.26768	-4.31773	MYO9A
ENSG00000067048	0.0444148	6.81574	0.85741	0.392607	0.69963	-6.05887	DDX3Y
ENSG00000067057	0.0229016	4.66206	0.239997	0.810665	0.93152	-6.22672	PFKP
ENSG00000067064	0.0285066	5.63305	0.36907	0.712604	0.889346	-6.28952	IDI1
ENSG00000067066	0.148523	6.36054	2.51313	0.0130396	0.171666	-3.37457	SP100
ENSG00000067082	0.0739759	7.19329	0.641545	0.522163	0.789365	-6.22604	KLF6
ENSG00000067113	-0.123797	7.25434	-1.24004	0.216927	0.554768	-5.67748	PLPP1
ENSG00000067141	-0.0499983	6.96779	-1.0162	0.311194	0.638797	-5.91725	NEO1
ENSG00000067167	0.0802336	6.78137	1.27318	0.204954	0.54304	-5.62753	TRAM1
ENSG00000067177	-0.0383504	4.71616	-0.889504	0.375178	0.688747	-5.87765	PHKA1
ENSG00000067182	0.106686	5.17672	1.36254	0.1751	0.507984	-5.41821	TNFRSF1A
ENSG00000067191	0.0891473	2.80353	0.919732	0.359212	0.675358	-5.54085	CACNB1
ENSG00000067208	0.0836087	6.40837	2.10729	0.0367819	0.263069	-4.26109	EVI5
ENSG00000067221	-0.11003	2.18102	-1.42494	0.156284	0.48329	-4.89087	STOML1
ENSG00000067225	0.073807	6.96809	1.17697	0.2411	0.578693	-5.74643	PKM
ENSG00000067248	0.0636828	5.76668	1.4674	0.144393	0.469393	-5.32219	DHX29
ENSG00000067334	0.107186	5.35339	2.10159	0.0372862	0.265037	-4.2112	DNTTIP2
ENSG00000067365	-0.117626	4.45212	-2.76359	0.0064447	0.127347	-2.62374	METTL22
ENSG00000067369	-0.00056025	7.34821	-0.0152563	0.987848	0.99651	-6.42977	TP53BP1
ENSG00000067445	0.0494492	3.11009	0.438389	0.661745	0.866847	-5.90355	TRO
ENSG00000067533	0.0607994	4.99088	0.955811	0.340729	0.660774	-5.85158	RRP15
ENSG00000067560	0.156379	7.33663	4.45013	1.67938e-05	0.0135883	2.67161	RHOA
ENSG00000067596	0.0286866	5.18736	0.664855	0.50718	0.77917	-6.1024	DHX8
ENSG00000067601	-0.0519826	1.88061	-0.518028	0.605214	0.837973	-5.63139	PMS2P4
ENSG00000067606	-0.198688	4.33215	-2.78479	0.00605808	0.123925	-2.55562	PRKCZ
ENSG00000067646	-0.0506405	4.82427	-0.792893	0.429112	0.727481	-5.96908	ZFY
ENSG00000067704	-0.0188472	5.91069	-0.321756	0.748093	0.904845	-6.32618	IARS2
ENSG00000067715	0.0954223	4.1442	0.571714	0.568384	0.817919	-6.02498	SYT1
ENSG00000067798	0.182326	4.67886	2.25696	0.0254773	0.226655	-3.82778	NAV3
ENSG00000067829	-0.128891	3.72238	-1.67091	0.0968562	0.401021	-4.78145	IDH3G
ENSG00000067836	-0.0421528	2.55615	-0.485576	0.627987	0.850206	-5.77793	ROGDI
ENSG00000067840	-0.0728085	2.725	-0.676651	0.499686	0.775261	-5.71353	PDZD4
ENSG00000067900	0.097955	7.94433	2.07501	0.03972	0.272587	-4.35445	ROCK1
ENSG00000067955	0.0232124	5.40158	0.438536	0.661638	0.866847	-6.24526	CBFB
ENSG00000067992	0.0891163	4.90093	1.59607	0.112609	0.423357	-5.05692	PDK3
ENSG00000068001	-0.126262	2.40304	-1.08797	0.278381	0.610234	-5.31416	HYAL2
ENSG00000068024	-0.0575274	5.79591	-1.00125	0.318343	0.644641	-5.88119	HDAC4
ENSG00000068028	-0.0172498	3.6589	-0.290546	0.771806	0.914513	-6.0574	RASSF1
ENSG00000068078	-0.157821	3.77402	-1.19589	0.233656	0.571557	-5.43319	FGFR3
ENSG00000068079	0.00326861	2.56143	0.0301845	0.975961	0.993209	-5.88926	IFI35
ENSG00000068097	0.0052996	4.3301	0.135917	0.892072	0.962738	-6.19587	HEATR6
ENSG00000068120	-0.13245	3.9572	-1.72157	0.0872412	0.384689	-4.7357	COASY
ENSG00000068137	-0.0849748	4.57873	-0.988337	0.324603	0.64909	-5.77276	PLEKHH3
ENSG00000068305	0.150343	6.73909	3.66658	0.000342237	0.0437723	-0.115947	MEF2A
ENSG00000068308	-0.0463735	5.27512	-0.866356	0.3877	0.696363	-5.96067	OTUD5
ENSG00000068323	0.0328331	5.14191	0.637418	0.524839	0.790521	-6.11543	TFE3
ENSG00000068354	-0.020293	3.03482	-0.326147	0.744774	0.903087	-5.92891	TBC1D25
ENSG00000068366	0.274253	5.3875	3.39808	0.000872352	0.0592305	-0.918553	ACSL4
ENSG00000068383	-0.0328815	4.78708	-0.77486	0.439661	0.734007	-5.97873	INPP5A
ENSG00000068394	-0.0703413	3.01603	-0.867631	0.387003	0.695978	-5.62103	GPKOW
ENSG00000068400	-0.0672952	5.38908	-1.27161	0.205509	0.543284	-5.55203	GRIPAP1
ENSG00000068438	0.0112373	3.6586	0.242546	0.808693	0.930748	-6.06359	FTSJ1
ENSG00000068489	-0.0870763	1.47922	-0.841532	0.40141	0.706095	-5.36737	PRR11
ENSG00000068615	0.0851953	3.06102	0.823663	0.411458	0.713051	-5.66516	REEP1
ENSG00000068650	-0.0446874	6.16565	-0.456579	0.648644	0.860028	-6.28976	ATP11A
ENSG00000068654	-0.102678	5.94085	-1.84869	0.0665017	0.346059	-4.72714	POLR1A
ENSG00000068697	0.18705	6.09882	3.92776	0.000131181	0.0325251	0.783239	LAPTM4A
ENSG00000068724	-0.0047978	3.86963	-0.0586481	0.953312	0.985634	-6.13064	TTC7A
ENSG00000068745	-0.0582809	6.36095	-1.39117	0.166264	0.497791	-5.45989	IP6K2
ENSG00000068781	0.0827535	-0.221905	0.38908	0.697777	0.882797	-5.25703	STON1-GTF2A1L
ENSG00000068784	-0.0541578	4.99923	-1.31051	0.192059	0.528123	-5.46523	SRBD1
ENSG00000068796	0.118394	5.44979	2.72354	0.00723728	0.132398	-2.81291	KIF2A
ENSG00000068831	-0.0324718	3.04592	-0.262491	0.793309	0.924373	-5.95352	RASGRP2
ENSG00000068878	0.00176046	7.2797	0.0423503	0.966277	0.989039	-6.42819	PSME4
ENSG00000068885	0.129477	4.4263	2.17274	0.0313942	0.246018	-3.97231	IFT80
ENSG00000068903	-0.0788308	4.69645	-1.56466	0.119802	0.432834	-5.08207	SIRT2
ENSG00000068912	0.0325961	6.0618	0.537431	0.591779	0.831344	-6.24431	ERLEC1
ENSG00000068971	-0.0214648	2.68315	-0.252564	0.800956	0.927549	-5.88712	PPP2R5B
ENSG00000068976	0.196029	2.59975	1.49442	0.137197	0.458921	-4.86371	PYGM
ENSG00000069011	0.0101228	1.02936	0.0505339	0.959765	0.98739	-5.57645	PITX1
ENSG00000069020	-0.0221473	6.53485	-0.286049	0.775241	0.916186	-6.36984	MAST4
ENSG00000069122	0.0333625	5.28028	0.176045	0.860499	0.950951	-6.31427	ADGRF5
ENSG00000069188	-0.208086	5.02035	-2.16911	0.0316738	0.246698	-4.04405	SDK2
ENSG00000069206	-0.517772	-1.10149	-1.26923	0.206356	0.543884	-4.63787	ADAM7
ENSG00000069248	0.0330313	5.2181	0.915914	0.361204	0.67668	-5.91107	NUP133
ENSG00000069275	0.0621839	8.76603	1.43469	0.153489	0.479195	-5.4305	NUCKS1
ENSG00000069329	0.0761681	6.30877	1.6466	0.101766	0.409098	-5.08381	VPS35
ENSG00000069345	0.000915622	5.82466	0.0200486	0.984032	0.995494	-6.37105	DNAJA2
ENSG00000069399	0.0551522	4.17703	0.374143	0.708834	0.887474	-6.11695	BCL3
ENSG00000069424	-0.0671038	3.02768	-0.637577	0.524736	0.790521	-5.79262	KCNAB2
ENSG00000069431	0.275152	5.82878	3.40203	0.000860744	0.0592305	-0.929102	ABCC9
ENSG00000069482	-0.253015	-1.50205	-1.05598	0.292701	0.622557	-4.77514	GAL
ENSG00000069493	0.097051	5.31624	1.19654	0.233402	0.57153	-5.63534	CLEC2D
ENSG00000069509	0.0209531	2.74674	0.326905	0.744203	0.902709	-5.87393	FUNDC1
ENSG00000069535	0.335829	5.10205	2.95256	0.0036672	0.0999697	-2.18634	MAOB
ENSG00000069667	0.168003	7.25336	2.66648	0.00851909	0.142169	-3.02394	RORA
ENSG00000069696	0.0593486	-0.0305923	0.30775	0.758706	0.909195	-5.31842	DRD4
ENSG00000069702	0.289603	6.06238	3.45102	0.00072836	0.0551311	-0.786698	TGFBR3
ENSG00000069812	-0.376387	1.09608	-2.19543	0.0296926	0.241377	-3.53494	HES2
ENSG00000069849	0.118864	5.96237	0.956528	0.340368	0.660657	-5.93402	ATP1B3
ENSG00000069869	0.168466	5.05841	3.00646	0.00310687	0.0934899	-2.03469	NEDD4
ENSG00000069943	0.114338	3.72614	2.04963	0.0421689	0.280408	-4.12236	PIGB
ENSG00000069956	-0.0137264	6.41626	-0.174456	0.861746	0.951773	-6.38873	MAPK6
ENSG00000069966	0.0697327	4.73568	1.43983	0.15203	0.478003	-5.26483	GNB5
ENSG00000069974	-0.110047	6.60788	-1.00045	0.318728	0.644857	-5.92275	RAB27A
ENSG00000069998	-0.0865043	3.90335	-1.54782	0.123805	0.438817	-4.99762	HDHD5
ENSG00000070010	-0.0254887	5.82451	-0.549284	0.58364	0.826706	-6.22475	UFD1
ENSG00000070018	0.13243	7.37875	2.7613	0.00648793	0.127809	-2.78543	LRP6
ENSG00000070047	-0.112741	5.8206	-1.28958	0.199211	0.536736	-5.56334	PHRF1
ENSG00000070061	-0.0802603	5.66463	-2.18348	0.0305788	0.24345	-4.06814	ELP1
ENSG00000070081	0.114573	6.4605	1.20309	0.230866	0.568742	-5.69945	NUCB2
ENSG00000070087	0.0338996	5.53638	0.540347	0.589771	0.830119	-6.20594	PFN2
ENSG00000070159	-0.110219	5.56772	-1.82053	0.0707019	0.353713	-4.75143	PTPN3
ENSG00000070182	0.0705289	1.76472	0.409626	0.682674	0.876902	-5.65852	SPTB
ENSG00000070190	0.263019	2.63841	1.70888	0.0895738	0.390283	-4.56407	DAPP1
ENSG00000070193	0.294967	2.47792	2.0892	0.0384043	0.26838	-3.87179	FGF10
ENSG00000070214	0.15193	6.56929	3.07117	0.00253864	0.0881762	-1.93363	SLC44A1
ENSG00000070269	0.0362946	5.01643	0.826631	0.409779	0.712345	-5.96767	TMEM260
ENSG00000070366	0.038751	6.48923	0.929402	0.354197	0.671661	-5.98557	SMG6
ENSG00000070367	0.0832007	6.66497	1.44638	0.150188	0.475448	-5.39556	EXOC5
ENSG00000070371	0.097083	3.74597	1.17967	0.240027	0.577482	-5.44722	CLTCL1
ENSG00000070404	0.0471362	3.30129	0.344111	0.731252	0.897877	-5.97208	FSTL3
ENSG00000070413	-0.122308	5.37961	-2.1835	0.0305772	0.24345	-4.04832	DGCR2
ENSG00000070423	-0.230586	3.23557	-2.167	0.0318375	0.24742	-3.82831	RNF126
ENSG00000070444	-0.017044	5.47409	-0.271257	0.786572	0.921323	-6.30952	MNT
ENSG00000070476	-0.094849	5.54366	-2.18191	0.0306966	0.243642	-4.06345	ZXDC
ENSG00000070495	0.111168	3.88132	1.89619	0.0598867	0.329967	-4.4289	JMJD6
ENSG00000070501	-0.0135189	5.09625	-0.161663	0.871792	0.955187	-6.2925	POLB
ENSG00000070526	-0.100166	3.4388	-0.622612	0.534499	0.796507	-5.8664	ST6GALNAC1
ENSG00000070540	0.00569282	4.53133	0.0843996	0.932853	0.979281	-6.23038	WIPI1
ENSG00000070601	-0.572358	-1.11869	-2.4626	0.0149425	0.180201	-3.11331	FRMPD1
ENSG00000070610	-0.134605	5.06018	-2.54738	0.011876	0.164169	-3.21428	GBA2
ENSG00000070614	-0.0798355	5.95649	-1.77999	0.0771334	0.365769	-4.84676	NDST1
ENSG00000070669	-0.247009	1.75597	-3.58192	0.000462247	0.0483779	-0.197864	ASNS
ENSG00000070718	-0.0334584	4.57635	-0.552921	0.581153	0.825401	-6.094	AP3M2
ENSG00000070731	0.0176815	0.575927	0.0883556	0.929714	0.978252	-5.47042	ST6GALNAC2
ENSG00000070748	-0.167444	-3.90325	-0.663847	0.507823	0.779578	-4.82576	CHAT
ENSG00000070756	0.0150989	9.62509	0.223143	0.823733	0.937561	-6.39326	PABPC1
ENSG00000070759	-0.201869	4.70429	-2.2326	0.0270789	0.233143	-3.87952	TESK2
ENSG00000070761	-0.101447	2.85558	-1.55239	0.122709	0.437187	-4.82134	CFAP20
ENSG00000070770	0.0458122	6.04024	1.27161	0.205509	0.543284	-5.59937	CSNK2A2
ENSG00000070778	0.0598396	5.62355	1.33874	0.18271	0.517026	-5.48632	PTPN21
ENSG00000070785	-0.0587498	3.89345	-1.49653	0.136648	0.457613	-5.06741	EIF2B3
ENSG00000070808	0.322465	-0.728847	1.41303	0.15975	0.487416	-4.52002	CAMK2A
ENSG00000070814	-0.0653785	5.37687	-1.12297	0.263271	0.598926	-5.72362	TCOF1
ENSG00000070831	0.00145827	3.19758	0.0202852	0.983843	0.995458	-6.01084	CDC42
ENSG00000070882	0.0484095	3.51398	0.530548	0.596528	0.832685	-5.9381	OSBPL3
ENSG00000070950	-0.0633735	4.72778	-1.00793	0.315138	0.641958	-5.7712	RAD18
ENSG00000070961	0.0955918	6.36797	1.73697	0.0844762	0.380141	-4.9396	ATP2B1
ENSG00000070985	0.0488666	-3.34299	0.21833	0.827473	0.938455	-4.96144	TRPM5
ENSG00000071051	0.00454179	4.54006	0.109385	0.913045	0.971046	-6.23237	NCK2
ENSG00000071054	0.0535211	6.90225	1.27113	0.205678	0.543414	-5.63306	MAP4K4
ENSG00000071073	-0.0493024	6.46535	-0.61917	0.536758	0.798373	-6.21944	MGAT4A
ENSG00000071082	-0.0893845	8.24101	-1.73129	0.0854868	0.38176	-4.98117	RPL31
ENSG00000071127	0.0768841	6.84933	1.22787	0.221448	0.559855	-5.68418	WDR1
ENSG00000071189	0.0264441	7.21337	0.496135	0.620537	0.845972	-6.30693	SNX13
ENSG00000071205	0.242943	6.63829	2.97377	0.00343653	0.0976433	-2.20643	ARHGAP10
ENSG00000071242	-0.0927741	5.8234	-2.05155	0.0419788	0.280027	-4.3426	RPS6KA2
ENSG00000071243	0.00028241	4.27917	0.00412657	0.996713	0.999222	-6.19547	ING3
ENSG00000071246	-0.0187332	3.90528	-0.240204	0.810505	0.93152	-6.11284	VASH1
ENSG00000071282	0.169951	4.13437	1.42178	0.157198	0.484027	-5.20997	LMCD1
ENSG00000071462	-0.0455532	4.67718	-1.15702	0.24913	0.587659	-5.61192	BUD23
ENSG00000071537	0.0148043	7.89096	0.207429	0.83596	0.940995	-6.41481	SEL1L
ENSG00000071539	-0.352811	0.667548	-2.45106	0.0154104	0.182374	-3.02915	TRIP13
ENSG00000071553	-0.0764212	5.40622	-1.42673	0.155766	0.482906	-5.35142	ATP6AP1
ENSG00000071564	-0.139464	4.66061	-1.91936	0.0568666	0.322401	-4.49068	TCF3
ENSG00000071575	0.0725739	5.43642	0.997011	0.320389	0.646353	-5.85753	TRIB2
ENSG00000071626	-0.135224	6.35783	-3.8279	0.000190337	0.0353724	0.431953	DAZAP1
ENSG00000071655	-0.127323	3.79766	-1.57974	0.116304	0.428531	-4.93333	MBD3
ENSG00000071794	-0.00474025	6.4199	-0.0596086	0.952548	0.98555	-6.40247	HLTF
ENSG00000071859	-0.0682159	4.31298	-0.769751	0.442676	0.736129	-5.91802	FAM50A
ENSG00000071889	-0.130229	3.75473	-2.08443	0.0388419	0.269653	-4.06221	FAM3A
ENSG00000071894	-0.233493	5.0659	-2.01017	0.0462332	0.293477	-4.36433	CPSF1
ENSG00000071967	0.27322	7.21899	3.6015	0.0004314	0.0474322	-0.335962	CYBRD1
ENSG00000071991	0.0435574	2.80938	0.271841	0.786124	0.921047	-5.89687	CDH19
ENSG00000071994	0.0299374	5.49387	0.657413	0.511938	0.782754	-6.13571	PDCD2
ENSG00000072041	-0.327807	-1.00893	-1.18815	0.23668	0.574371	-4.71079	SLC6A15
ENSG00000072042	-0.176591	8.73452	-1.34891	0.17943	0.513183	-5.54666	RDH11
ENSG00000072062	0.0944935	5.72765	2.06493	0.0406776	0.276105	-4.31107	PRKACA
ENSG00000072071	-0.0491558	4.38104	-0.477247	0.633891	0.853088	-6.1035	ADGRL1
ENSG00000072110	0.169753	7.6921	1.91767	0.0570828	0.322798	-4.65278	ACTN1
ENSG00000072121	-0.0439525	5.64642	-1.11782	0.26546	0.601211	-5.75088	ZFYVE26
ENSG00000072133	-0.0923443	5.05181	-1.07104	0.285897	0.616145	-5.74384	RPS6KA6
ENSG00000072134	-0.0222763	6.03679	-0.610287	0.542609	0.801368	-6.20286	EPN2
ENSG00000072135	-0.167406	6.77349	-2.65431	0.00881764	0.143697	-3.04528	PTPN18
ENSG00000072163	0.0836813	4.93131	0.69811	0.486206	0.764877	-6.05239	LIMS2
ENSG00000072195	0.0450237	5.58409	0.333486	0.73924	0.90091	-6.30059	SPEG
ENSG00000072201	-0.252023	3.77141	-2.07755	0.0394812	0.271917	-4.07132	LNX1
ENSG00000072210	0.103933	6.66803	1.7998	0.073933	0.361446	-4.84369	ALDH3A2
ENSG00000072274	0.0570226	5.82164	0.725217	0.469466	0.75439	-6.11621	TFRC
ENSG00000072310	-0.0638581	5.83834	-0.606325	0.54523	0.803019	-6.19338	SREBF1
ENSG00000072364	0.049287	8.56903	1.20888	0.228641	0.566758	-5.72187	AFF4
ENSG00000072401	0.0686732	4.19421	0.945763	0.345813	0.66368	-5.75609	UBE2D1
ENSG00000072415	0.0535895	6.81368	1.02342	0.307783	0.636184	-5.90635	MPP5
ENSG00000072422	0.0883276	4.41454	0.89268	0.37348	0.687873	-5.83488	RHOBTB1
ENSG00000072501	0.0477296	6.76954	1.42949	0.154975	0.481863	-5.42248	SMC1A
ENSG00000072506	-0.115856	2.06702	-1.10011	0.273071	0.606976	-5.24554	HSD17B10
ENSG00000072518	-0.0660512	6.03503	-1.53475	0.126983	0.444483	-5.24216	MARK2
ENSG00000072571	-0.222026	1.06575	-1.48773	0.138954	0.461269	-4.63489	HMMR
ENSG00000072609	-0.0208211	5.64561	-0.505551	0.613925	0.841947	-6.23466	CHFR
ENSG00000072657	0.381105	3.41922	2.80166	0.00576545	0.121045	-2.41224	TRHDE
ENSG00000072682	0.0477287	3.51962	0.577119	0.564737	0.815386	-5.90776	P4HA2
ENSG00000072694	0.205625	1.46768	1.45191	0.148646	0.473641	-4.74954	FCGR2B
ENSG00000072736	0.0793817	5.90319	2.43544	0.0160642	0.18663	-3.53385	NFATC3
ENSG00000072756	-0.112244	5.64044	-1.2631	0.208544	0.545321	-5.58124	TRNT1
ENSG00000072778	-0.0829207	6.56839	-1.06944	0.286614	0.616601	-5.85189	ACADVL
ENSG00000072786	0.00386546	4.28807	0.0416706	0.966818	0.989139	-6.20312	STK10
ENSG00000072803	-0.0149956	5.93249	-0.370591	0.711473	0.888673	-6.31178	FBXW11
ENSG00000072818	0.0044552	2.23716	0.0318532	0.974632	0.992406	-5.83768	ACAP1
ENSG00000072832	-0.0359504	1.80967	-0.26039	0.794926	0.925273	-5.72003	CRMP1
ENSG00000072840	-0.0873325	6.34921	-1.35865	0.176327	0.509696	-5.50295	EVC
ENSG00000072849	0.0545545	4.65395	1.11554	0.266431	0.60211	-5.65046	DERL2
ENSG00000072858	-0.0386971	4.45668	-0.352937	0.724639	0.89555	-6.1686	SIDT1
ENSG00000072864	0.067974	4.62962	1.0746	0.284305	0.614681	-5.69243	NDE1
ENSG00000072952	0.266746	6.42249	2.48018	0.0142539	0.177957	-3.45394	MRVI1
ENSG00000072954	-0.0762187	2.25014	-1.03102	0.304217	0.633358	-5.33918	TMEM38A
ENSG00000072958	0.0334192	4.32647	0.493796	0.622184	0.846666	-6.08788	AP1M1
ENSG00000073008	-0.156362	5.22196	-2.61528	0.0098401	0.151136	-3.06371	PVR
ENSG00000073050	-0.0654598	3.55974	-0.987678	0.324925	0.649133	-5.61062	XRCC1
ENSG00000073060	-0.15849	4.67827	-3.02929	0.00289419	0.0925922	-1.9419	SCARB1
ENSG00000073111	-0.0510711	2.41293	-0.48508	0.628338	0.850387	-5.75146	MCM2
ENSG00000073146	-0.21658	1.18468	-1.22141	0.223877	0.56182	-4.96144	MOV10L1
ENSG00000073150	-0.454654	1.80988	-3.99826	0.000100454	0.0278953	1.08958	PANX2
ENSG00000073169	-0.175401	3.02163	-1.74576	0.0829319	0.377333	-4.55383	SELENOO
ENSG00000073282	0.125329	5.03736	0.780239	0.436499	0.7321	-5.99956	TP63
ENSG00000073331	0.183504	5.3378	2.83615	0.00520699	0.115368	-2.5158	ALPK1
ENSG00000073350	-0.196712	4.62119	-2.38255	0.0184652	0.200868	-3.54922	LLGL2
ENSG00000073417	0.0102755	6.01777	0.245099	0.80672	0.929959	-6.35485	PDE8A
ENSG00000073464	-0.00138419	2.39197	-0.0151748	0.987913	0.99651	-5.85391	CLCN4
ENSG00000073536	-0.117704	2.68244	-1.42432	0.156463	0.48335	-4.97363	NLE1
ENSG00000073578	-0.0228458	5.50713	-0.447074	0.655476	0.863861	-6.25012	SDHA
ENSG00000073584	0.00523868	5.86042	0.0714075	0.94317	0.982367	-6.37099	SMARCE1
ENSG00000073605	-0.0681379	4.88738	-1.14964	0.252149	0.589925	-5.64477	GSDMB
ENSG00000073614	0.0380312	7.35049	1.25034	0.213151	0.550577	-5.66715	KDM5A
ENSG00000073711	0.207703	5.51984	4.28579	3.26849e-05	0.016313	2.09041	PPP2R3A
ENSG00000073712	0.303508	6.25772	3.64276	0.00037264	0.0453858	-0.181426	FERMT2
ENSG00000073734	-0.295935	-2.47896	-1.16577	0.245587	0.583947	-4.64567	ABCB11
ENSG00000073737	0.0403093	-0.135781	0.257212	0.797373	0.926367	-5.31861	DHRS9
ENSG00000073756	0.387071	5.4176	2.45154	0.0153906	0.182374	-3.46565	PTGS2
ENSG00000073792	0.18063	2.11384	1.11927	0.264843	0.600597	-5.24058	IGF2BP2
ENSG00000073803	-0.0368254	5.50012	-0.772324	0.441156	0.734626	-6.05651	MAP3K13
ENSG00000073849	-0.114852	7.56045	-0.973642	0.331826	0.655487	-5.96952	ST6GAL1
ENSG00000073861	0.0186125	-0.452092	0.0917555	0.927017	0.977234	-5.29356	TBX21
ENSG00000073910	0.176813	5.84271	2.44724	0.0155681	0.183255	-3.50387	FRY
ENSG00000073921	0.102288	7.65396	2.02518	0.0446494	0.288524	-4.4498	PICALM
ENSG00000073969	0.0025334	5.08938	0.0360204	0.971315	0.990822	-6.30465	NSF
ENSG00000074047	0.158919	3.38398	1.36387	0.174683	0.507532	-5.16583	GLI2
ENSG00000074054	0.0389479	6.97844	1.3299	0.185599	0.519692	-5.56058	CLASP1
ENSG00000074071	-0.107305	3.41048	-1.09299	0.276178	0.609254	-5.48274	MRPS34
ENSG00000074181	0.0345467	5.50095	0.354208	0.723688	0.895015	-6.28605	NOTCH3
ENSG00000074201	0.0545524	6.2725	1.15426	0.250258	0.588506	-5.74805	CLNS1A
ENSG00000074211	-0.010684	3.83366	-0.0983146	0.921816	0.9752	-6.1154	PPP2R2C
ENSG00000074219	-0.0607176	4.14466	-0.745793	0.456977	0.746117	-5.90853	TEAD2
ENSG00000074266	0.0236411	4.80269	0.532601	0.59511	0.832319	-6.13443	EED
ENSG00000074319	0.0351996	4.45362	0.86122	0.390512	0.698309	-5.86626	TSG101
ENSG00000074356	0.0666455	6.54349	2.36493	0.0193329	0.204351	-3.72046	NCBP3
ENSG00000074370	-0.0930689	4.20661	-0.789669	0.430987	0.728581	-5.88879	ATP2A3
ENSG00000074410	-0.0499339	2.69807	-0.382472	0.702661	0.885497	-5.8445	CA12
ENSG00000074416	0.0712901	5.04628	0.851266	0.395999	0.701934	-5.94888	MGLL
ENSG00000074527	0.216388	5.78002	2.33704	0.0207796	0.209575	-3.74747	NTN4
ENSG00000074582	-0.149834	3.50699	-3.08818	0.00240611	0.0873934	-1.6679	BCS1L
ENSG00000074590	0.102705	4.10976	1.28343	0.201351	0.539293	-5.38155	NUAK1
ENSG00000074603	0.0992464	6.51898	2.49658	0.0136375	0.174324	-3.41867	DPP8
ENSG00000074621	0.0293717	4.68884	0.674371	0.50113	0.776218	-6.03548	SLC24A1
ENSG00000074657	0.0356856	8.11318	0.458811	0.647044	0.859547	-6.33367	ZNF532
ENSG00000074660	-0.0211585	2.04321	-0.213476	0.83125	0.939777	-5.77102	SCARF1
ENSG00000074695	0.0751973	7.783	1.3069	0.193277	0.529604	-5.60212	LMAN1
ENSG00000074696	-0.0672642	6.27489	-1.15295	0.250791	0.588797	-5.74936	HACD3
ENSG00000074706	0.0811875	3.10856	0.944558	0.346427	0.664289	-5.57718	IPCEF1
ENSG00000074755	0.00777711	6.91912	0.183929	0.854321	0.947823	-6.40456	ZZEF1
ENSG00000074800	0.0478984	6.2361	0.725483	0.469303	0.75439	-6.13956	ENO1
ENSG00000074803	-0.145184	-2.0785	-0.512932	0.608765	0.83952	-5.00383	SLC12A1
ENSG00000074842	-0.0909274	3.91745	-1.10048	0.272911	0.606931	-5.55918	MYDGF
ENSG00000074855	-0.0908407	3.49141	-1.21138	0.227685	0.565465	-5.36932	ANO8
ENSG00000074935	0.0791497	5.01353	1.33388	0.184296	0.518571	-5.43645	TUBE1
ENSG00000074964	-0.0686761	4.7696	-0.811732	0.418251	0.718537	-5.95134	ARHGEF10L
ENSG00000074966	-0.113599	2.11759	-0.991591	0.323018	0.648184	-5.35862	TXK
ENSG00000075035	0.389866	2.04814	2.35873	0.0196465	0.205102	-3.30348	WSCD2
ENSG00000075043	-0.613259	-1.23301	-1.74508	0.0830505	0.377333	-4.13694	KCNQ2
ENSG00000075073	0.452894	-0.352632	2.13751	0.0342024	0.254136	-3.5945	TACR2
ENSG00000075089	0.0158141	3.99386	0.28721	0.774354	0.915745	-6.10931	ACTR6
ENSG00000075131	-6.53399e-05	2.2168	-0.000667997	0.999468	0.999846	-5.82392	TIPIN
ENSG00000075142	0.0736982	4.87227	1.4149	0.159201	0.486242	-5.3153	SRI
ENSG00000075151	0.0702768	7.3995	2.00929	0.0463269	0.293804	-4.47726	EIF4G3
ENSG00000075188	-0.0314751	2.8673	-0.570552	0.56917	0.81856	-5.79624	NUP37
ENSG00000075213	0.249256	2.90036	1.8464	0.0668344	0.346863	-4.37145	SEMA3A
ENSG00000075218	-0.430237	-0.31807	-2.44099	0.0158291	0.184898	-3.08646	GTSE1
ENSG00000075223	0.162408	7.56273	1.93744	0.0545993	0.315521	-4.61476	SEMA3C
ENSG00000075234	-0.0143375	4.41075	-0.204057	0.83859	0.941454	-6.19471	TTC38
ENSG00000075239	0.131798	4.76869	2.55244	0.0117122	0.163624	-3.17412	ACAT1
ENSG00000075240	0.0831395	3.68079	0.600012	0.549418	0.805436	-5.93027	GRAMD4
ENSG00000075275	-0.0824057	4.92232	-0.855123	0.393867	0.700459	-5.93274	CELSR1
ENSG00000075292	-0.0092487	8.41685	-0.31096	0.75627	0.908392	-6.38898	ZNF638
ENSG00000075303	-0.0473464	4.68828	-0.682536	0.495969	0.773094	-6.03081	SLC25A40
ENSG00000075336	0.0161359	3.74101	0.354826	0.723226	0.894721	-6.04454	TIMM21
ENSG00000075340	-0.102315	1.48023	-0.71273	0.477137	0.759302	-5.454	ADD2
ENSG00000075388	-0.145354	-4.54023	-1.07989	0.28195	0.612997	-4.63309	FGF4
ENSG00000075391	-0.031599	6.15936	-0.388569	0.698155	0.883006	-6.31808	RASAL2
ENSG00000075399	-0.184686	2.71884	-1.77461	0.0780218	0.367392	-4.4665	VPS9D1
ENSG00000075407	0.0530547	6.72831	1.09394	0.275761	0.608721	-5.83105	ZNF37A
ENSG00000075413	-0.00134335	7.13404	-0.0396994	0.968386	0.989772	-6.42536	MARK3
ENSG00000075415	0.0278825	6.482	0.862073	0.390045	0.698012	-6.04402	SLC25A3
ENSG00000075420	0.187347	7.41015	4.60058	8.99354e-06	0.0117068	3.25572	FNDC3B
ENSG00000075426	0.098857	7.47141	1.01303	0.312701	0.639746	-5.93027	FOSL2
ENSG00000075461	-0.0501433	3.31286	-0.283418	0.777254	0.917003	-5.98727	CACNG4
ENSG00000075539	0.000957664	7.37384	0.0226418	0.981967	0.994864	-6.43014	FRYL
ENSG00000075568	-0.00461078	7.13485	-0.148993	0.881763	0.95888	-6.41523	TMEM131
ENSG00000075618	-0.112386	1.6209	-0.799816	0.425101	0.724457	-5.42531	FSCN1
ENSG00000075624	0.213613	10.5608	3.17499	0.00182393	0.0794708	-1.62225	ACTB
ENSG00000075643	0.229	2.79513	2.84294	0.00510306	0.114612	-2.25174	MOCOS
ENSG00000075651	0.157205	4.41235	1.73729	0.0844203	0.380141	-4.77083	PLD1
ENSG00000075673	-0.0971101	-1.84329	-0.254381	0.799555	0.927242	-5.0859	ATP12A
ENSG00000075702	-0.0865732	0.532465	-0.697051	0.486866	0.765223	-5.27839	WDR62
ENSG00000075711	0.0364915	7.20942	0.880323	0.380114	0.691927	-6.04835	DLG1
ENSG00000075785	0.146967	7.08289	3.62815	0.000392522	0.0461868	-0.247608	RAB7A
ENSG00000075790	0.0282801	6.25815	0.421001	0.674366	0.873121	-6.31036	BCAP29
ENSG00000075826	-0.103061	4.5557	-1.79116	0.075314	0.362472	-4.70085	SEC31B
ENSG00000075856	-0.00588636	5.85837	-0.181407	0.856297	0.948673	-6.35835	SART3
ENSG00000075884	0.150907	3.00915	1.47494	0.142355	0.466388	-4.96137	ARHGAP15
ENSG00000075886	-0.247793	0.462885	-0.834755	0.405203	0.708519	-5.16408	TUBA3D
ENSG00000075891	0.0517403	-2.78479	0.18726	0.851714	0.94662	-5.00699	PAX2
ENSG00000075914	-0.0500818	3.85876	-1.19176	0.235265	0.573192	-5.45072	EXOSC7
ENSG00000075945	0.110706	4.5085	2.53924	0.0121436	0.165954	-3.17821	KIFAP3
ENSG00000075975	0.0428069	4.4753	1.19649	0.23342	0.57153	-5.53735	MKRN2
ENSG00000076003	0.132869	3.7314	2.01046	0.0462025	0.293448	-4.19994	MCM6
ENSG00000076043	-0.175119	5.85427	-1.5546	0.122182	0.436146	-5.20098	REXO2
ENSG00000076053	0.0230914	4.56865	0.283798	0.776962	0.916919	-6.20281	RBM7
ENSG00000076067	0.174088	6.18276	2.95464	0.00364401	0.0998565	-2.24416	RBMS2
ENSG00000076108	-0.0130801	7.45488	-0.386005	0.700048	0.884175	-6.35853	BAZ2A
ENSG00000076201	-0.0665615	5.56835	-0.890323	0.37474	0.688722	-5.96596	PTPN23
ENSG00000076242	0.0117996	5.03015	0.358256	0.720663	0.893407	-6.23772	MLH1
ENSG00000076248	-0.00667499	3.65682	-0.139391	0.889331	0.962087	-6.08414	UNG
ENSG00000076258	0.236078	2.21118	2.94368	0.003768	0.100897	-1.95649	FMO4
ENSG00000076321	-0.00116889	4.96328	-0.0181382	0.985553	0.995975	-6.29052	KLHL20
ENSG00000076344	-0.200611	3.78036	-1.57959	0.11634	0.428531	-4.92856	RGS11
ENSG00000076351	-0.136417	4.70388	-2.57569	0.0109853	0.15977	-3.11158	SLC46A1
ENSG00000076356	0.0423778	4.79468	0.521671	0.60268	0.8363	-6.14013	PLXNA2
ENSG00000076382	-0.0926142	2.10773	-0.975087	0.331111	0.655082	-5.37302	SPAG5
ENSG00000076513	0.110157	5.81577	2.66288	0.00860636	0.142504	-2.98801	ANKRD13A
ENSG00000076554	-0.191991	7.17154	-1.58235	0.115708	0.427817	-5.2089	TPD52
ENSG00000076555	0.0309615	6.13604	0.351112	0.726004	0.895658	-6.33036	ACACB
ENSG00000076604	-0.182078	4.76989	-2.15832	0.0325182	0.249299	-4.04436	TRAF4
ENSG00000076641	-0.0111018	5.7435	-0.184891	0.853568	0.947468	-6.3487	PAG1
ENSG00000076650	-0.0254604	4.19463	-0.650621	0.516302	0.785909	-5.97956	GPATCH1
ENSG00000076662	-0.126055	1.47994	-1.21869	0.224905	0.562857	-5.02694	ICAM3
ENSG00000076685	-0.0418794	7.13353	-0.93804	0.349755	0.66737	-5.99538	NT5C2
ENSG00000076706	0.175221	5.34625	1.48177	0.14053	0.464062	-5.26991	MCAM
ENSG00000076716	0.254087	4.2056	3.7372	0.000265308	0.0412133	0.242041	GPC4
ENSG00000076770	0.276642	5.29909	3.30019	0.00121114	0.0686887	-1.20917	MBNL3
ENSG00000076826	-0.257787	4.32431	-2.38727	0.0182389	0.199611	-3.50401	CAMSAP3
ENSG00000076864	-0.218016	5.33822	-1.68966	0.0932012	0.395435	-4.95025	RAP1GAP
ENSG00000076924	-0.128988	3.98292	-1.30143	0.195138	0.531657	-5.33976	XAB2
ENSG00000076928	-0.105709	5.62628	-1.3047	0.194024	0.530805	-5.53143	ARHGEF1
ENSG00000076944	-0.176783	3.95304	-2.73648	0.00697199	0.130346	-2.63744	STXBP2
ENSG00000076984	-0.0297563	4.90439	-0.542063	0.588592	0.829573	-6.14224	MAP2K7
ENSG00000077044	-0.195371	6.39934	-3.70863	0.000294227	0.0425547	0.0306939	DGKD
ENSG00000077063	0.175008	3.87661	1.72012	0.0875036	0.38499	-4.72537	CTTNBP2
ENSG00000077080	-0.385003	-4.18735	-1.90175	0.0591502	0.328167	-4.067	ACTL6B
ENSG00000077092	0.161081	3.97661	2.4171	0.0168635	0.191607	-3.39486	RARB
ENSG00000077097	0.0897104	7.88908	1.78208	0.0767898	0.365368	-4.89461	TOP2B
ENSG00000077147	-0.0481214	8.63222	-0.72532	0.469403	0.75439	-6.1772	TM9SF3
ENSG00000077150	-0.104933	4.50161	-1.00207	0.317946	0.64415	-5.75018	NFKB2
ENSG00000077157	0.234039	9.2707	3.5365	0.000542009	0.0515453	-0.543502	PPP1R12B
ENSG00000077232	-0.0113403	7.76728	-0.140905	0.888137	0.961442	-6.42535	DNAJC10
ENSG00000077235	-0.235181	7.45925	-3.47365	0.000673887	0.0541894	-0.746785	GTF3C1
ENSG00000077238	0.00656668	5.43316	0.0754445	0.939963	0.981579	-6.3393	IL4R
ENSG00000077254	-0.0280298	7.13538	-0.568701	0.570423	0.819098	-6.26743	USP33
ENSG00000077264	0.278324	4.62859	2.5062	0.0132869	0.172892	-3.26523	PAK3
ENSG00000077274	0.184615	3.29235	1.04516	0.297655	0.627774	-5.5043	CAPN6
ENSG00000077279	-0.0634499	-2.64499	-0.236234	0.813578	0.932777	-5.01514	DCX
ENSG00000077312	-0.0666872	4.02926	-1.06498	0.288622	0.618112	-5.61388	SNRPA
ENSG00000077327	-0.206051	0.505883	-0.823085	0.411786	0.713162	-5.1822	SPAG6
ENSG00000077348	-0.127847	1.20791	-1.16504	0.245882	0.584231	-5.031	EXOSC5
ENSG00000077380	0.0828974	6.08168	1.92319	0.0563797	0.320753	-4.60043	DYNC1I2
ENSG00000077420	0.108493	2.90535	1.00289	0.317554	0.643796	-5.48821	APBB1IP
ENSG00000077454	-0.114204	4.00598	-1.90734	0.0584175	0.326687	-4.42734	LRCH4
ENSG00000077458	-0.0356256	5.16697	-0.628857	0.530414	0.794386	-6.12062	FAM76B
ENSG00000077463	-0.139741	1.83879	-1.46737	0.1444	0.469393	-4.786	SIRT6
ENSG00000077514	0.0875056	4.0404	2.10444	0.037033	0.264035	-4.06031	POLD3
ENSG00000077522	0.883994	0.793599	2.21052	0.0286064	0.23845	-3.48469	ACTN2
ENSG00000077549	0.0502059	6.53921	1.043	0.298651	0.628511	-5.87849	CAPZB
ENSG00000077585	0.183036	3.80869	2.16407	0.0320661	0.247807	-3.91076	GPR137B
ENSG00000077616	0.133015	2.83186	1.0679	0.287309	0.617203	-5.40543	NAALAD2
ENSG00000077684	0.0106348	6.61622	0.136317	0.891756	0.962663	-6.40348	JADE1
ENSG00000077713	0.0376102	3.0876	0.525875	0.599763	0.833974	-5.85911	SLC25A43
ENSG00000077721	0.0721007	5.10423	1.64237	0.10264	0.409821	-5.00625	UBE2A
ENSG00000077782	0.0522232	6.44531	0.550975	0.582483	0.826107	-6.2575	FGFR1
ENSG00000077935	-0.185415	-2.35193	-0.688983	0.491914	0.769556	-4.9216	SMC1B
ENSG00000077942	0.219452	7.37503	1.82812	0.0695492	0.351501	-4.80954	FBLN1
ENSG00000077943	0.422666	6.11345	2.91659	0.00409131	0.10468	-2.34479	ITGA8
ENSG00000077984	-0.0195197	-0.0966423	-0.1062	0.915568	0.972501	-5.34741	CST7
ENSG00000078018	-0.121496	5.8082	-0.877826	0.381463	0.692775	-5.99405	MAP2
ENSG00000078043	-0.0248887	7.027	-0.417607	0.67684	0.874339	-6.33823	PIAS2
ENSG00000078053	0.0822864	1.4412	0.74163	0.459489	0.747662	-5.43093	AMPH
ENSG00000078061	-0.0836975	4.82112	-1.29284	0.198084	0.535499	-5.46721	ARAF
ENSG00000078070	-0.0786448	5.48164	-1.62474	0.106349	0.415557	-5.06754	MCCC1
ENSG00000078081	0.218305	1.81472	1.59991	0.111754	0.422413	-4.6046	LAMP3
ENSG00000078098	0.284676	2.65626	2.29097	0.0233793	0.218261	-3.50334	FAP
ENSG00000078114	0.120779	6.85722	2.04158	0.0429727	0.282332	-4.40525	NEBL
ENSG00000078124	0.0319445	5.6863	0.328807	0.742767	0.902151	-6.30822	ACER3
ENSG00000078140	0.121376	6.60673	2.12741	0.0350461	0.257735	-4.22767	UBE2K
ENSG00000078142	0.0733763	6.36307	1.96169	0.0516778	0.308281	-4.5417	PIK3C3
ENSG00000078177	-0.0487882	6.63076	-0.916108	0.361103	0.67668	-6.00201	N4BP2
ENSG00000078237	0.179248	1.20183	1.60057	0.111609	0.422326	-4.50713	TIGAR
ENSG00000078246	0.0319972	5.76703	0.558718	0.5772	0.823116	-6.21444	TULP3
ENSG00000078269	-0.0570406	6.15358	-1.01217	0.313113	0.640149	-5.89191	SYNJ2
ENSG00000078295	-0.00183453	4.7732	-0.0223553	0.982195	0.99495	-6.26674	ADCY2
ENSG00000078304	0.0299821	7.1214	0.953034	0.342129	0.661353	-5.98188	PPP2R5C
ENSG00000078319	-0.0793747	2.67652	-0.985408	0.326034	0.649978	-5.45723	PMS2P1
ENSG00000078328	0.170587	1.57836	1.0853	0.279556	0.611392	-5.17118	RBFOX1
ENSG00000078369	0.00925421	7.69053	0.271787	0.786165	0.921047	-6.39819	GNB1
ENSG00000078399	0.0355583	3.67757	0.34901	0.727579	0.896538	-6.03934	HOXA9
ENSG00000078401	0.155162	2.64219	1.14439	0.254314	0.591904	-5.30066	EDN1
ENSG00000078403	0.0223861	6.20407	0.721006	0.472045	0.755787	-6.13973	MLLT10
ENSG00000078487	-0.0248121	3.28023	-0.431597	0.666663	0.869347	-5.93606	ZCWPW1
ENSG00000078549	0.020804	2.4897	0.136353	0.891728	0.962663	-5.86702	ADCYAP1R1
ENSG00000078589	0.208337	0.478377	1.11453	0.266863	0.602333	-4.95017	P2RY10
ENSG00000078596	0.153393	2.25255	1.14317	0.254819	0.592047	-5.2375	ITM2A
ENSG00000078618	-0.0582954	7.24679	-1.53377	0.127226	0.444884	-5.28349	NRDC
ENSG00000078668	0.0235004	4.7447	0.495635	0.620888	0.846174	-6.14601	VDAC3
ENSG00000078674	0.117753	8.47046	3.03368	0.0028549	0.0924147	-2.05838	PCM1
ENSG00000078687	-0.00645933	6.42952	-0.166167	0.868253	0.953884	-6.39204	TNRC6C
ENSG00000078699	-0.156571	7.00046	-2.6568	0.0087559	0.143139	-3.04324	CBFA2T2
ENSG00000078725	0.11184	0.843867	0.53193	0.595573	0.832413	-5.41217	BRINP1
ENSG00000078747	0.0891358	6.81949	2.63441	0.00932634	0.147375	-3.09543	ITCH
ENSG00000078804	0.11623	5.75126	1.68025	0.095022	0.397736	-5.00011	TP53INP2
ENSG00000078808	-0.0603206	5.49688	-0.681256	0.496776	0.77346	-6.11938	SDF4
ENSG00000078814	0.0144294	1.10217	0.0706146	0.9438	0.982589	-5.58554	MYH7B
ENSG00000078898	-0.241657	-0.259593	-0.919164	0.359508	0.675552	-4.98935	BPIFB2
ENSG00000078900	-0.0970485	0.929761	-0.49477	0.621497	0.846451	-5.45577	TP73
ENSG00000078902	-0.0705406	4.92075	-1.47571	0.14215	0.466001	-5.23568	TOLLIP
ENSG00000078967	0.00589147	4.26465	0.119203	0.905276	0.968918	-6.18622	UBE2D4
ENSG00000079101	-0.0302138	2.36845	-0.275993	0.782939	0.919656	-5.8161	CLUL1
ENSG00000079102	0.160672	5.46774	1.38646	0.167695	0.499433	-5.41449	RUNX1T1
ENSG00000079112	0.416971	-0.922679	1.82625	0.0698318	0.351981	-4.03947	CDH17
ENSG00000079134	-0.0678251	6.23373	-1.34382	0.181066	0.514968	-5.51689	THOC1
ENSG00000079150	0.26564	2.89484	3.46452	0.000695388	0.054529	-0.541881	FKBP7
ENSG00000079156	-0.12772	3.55891	-1.31257	0.191362	0.527113	-5.25799	OSBPL6
ENSG00000079215	0.0833542	4.08233	0.788608	0.431604	0.728831	-5.87105	SLC1A3
ENSG00000079246	0.0386217	7.22627	0.99631	0.320729	0.646579	-5.94263	XRCC5
ENSG00000079257	0.242763	3.54364	1.83125	0.0690774	0.350985	-4.4956	LXN
ENSG00000079263	0.0187495	2.29333	0.134509	0.893183	0.963153	-5.83932	SP140
ENSG00000079277	-0.0106936	5.36183	-0.239933	0.810714	0.931521	-6.30639	MKNK1
ENSG00000079308	0.231041	9.75127	2.31066	0.0222351	0.213926	-3.84487	TNS1
ENSG00000079313	-0.160078	4.07942	-1.62084	0.107184	0.416713	-4.91342	REXO1
ENSG00000079332	0.0944456	6.65864	1.9855	0.0489398	0.301589	-4.50726	SAR1A
ENSG00000079335	-0.0635957	5.79125	-0.751645	0.45346	0.743203	-6.09138	CDC14A
ENSG00000079337	-0.0383091	5.43912	-0.411951	0.680972	0.876444	-6.25697	RAPGEF3
ENSG00000079385	0.200896	5.43407	1.65262	0.100531	0.407981	-5.02227	CEACAM1
ENSG00000079387	0.0806826	4.72348	2.22786	0.0274007	0.234289	-3.8934	SENP1
ENSG00000079432	-0.0711103	5.84096	-0.704985	0.481929	0.762248	-6.13093	CIC
ENSG00000079459	0.0799142	5.80051	1.09283	0.276248	0.609278	-5.7892	FDFT1
ENSG00000079462	-0.253538	1.16333	-1.98182	0.0493548	0.302149	-3.9154	PAFAH1B3
ENSG00000079482	-0.0679055	6.5468	-1.06323	0.289411	0.618402	-5.85707	OPHN1
ENSG00000079616	-0.294742	4.54937	-3.31929	0.00113665	0.0674098	-1.09607	KIF22
ENSG00000079689	-0.703571	-0.694731	-2.36471	0.019344	0.204351	-3.24534	SCGN
ENSG00000079691	0.0300629	5.35841	0.547666	0.584747	0.827122	-6.18932	CARMIL1
ENSG00000079739	0.103075	4.80557	1.70732	0.0898636	0.390513	-4.86998	PGM1
ENSG00000079785	0.102316	5.73592	2.55052	0.0117739	0.163664	-3.25523	DDX1
ENSG00000079805	-0.0807015	6.68668	-1.42152	0.157272	0.484051	-5.43107	DNM2
ENSG00000079819	0.233419	6.6551	3.50073	0.000613743	0.0524747	-0.649128	EPB41L2
ENSG00000079841	0.0110225	5.1982	0.0784016	0.937615	0.980364	-6.30449	RIMS1
ENSG00000079931	0.389055	4.89308	3.51475	0.000584631	0.0522832	-0.523903	MOXD1
ENSG00000079950	0.127791	6.31362	2.17908	0.0309104	0.244265	-4.11187	STX7
ENSG00000079974	-0.0836567	4.37642	-1.77302	0.0782865	0.367675	-4.70953	RABL2B
ENSG00000079999	-0.0664146	3.98814	-0.876233	0.382326	0.693271	-5.78088	KEAP1
ENSG00000080007	0.0993948	1.51498	0.408461	0.683527	0.877068	-5.62354	DDX43
ENSG00000080166	0.115459	0.380958	0.62636	0.532046	0.795186	-5.27415	DCT
ENSG00000080189	-0.0627601	5.11478	-1.50283	0.135016	0.455456	-5.21859	SLC35C2
ENSG00000080200	0.168873	7.13725	4.04284	8.47095e-05	0.0276363	1.16659	CRYBG3
ENSG00000080224	-0.125501	3.28273	-0.686848	0.493255	0.770788	-5.80443	EPHA6
ENSG00000080298	-0.230448	6.37464	-2.38877	0.0181676	0.199452	-3.65962	RFX3
ENSG00000080345	0.0869625	7.78267	2.31829	0.0218056	0.212477	-3.84605	RIF1
ENSG00000080371	0.0877723	7.12262	1.57277	0.117912	0.430153	-5.22292	RAB21
ENSG00000080493	-0.098361	8.20258	-0.582728	0.560965	0.813059	-6.27064	SLC4A4
ENSG00000080503	0.0257643	8.1014	0.766575	0.444557	0.736968	-6.14917	SMARCA2
ENSG00000080546	-0.00305765	5.36404	-0.0408695	0.967455	0.989328	-6.33264	SESN1
ENSG00000080561	0.00260026	4.16329	0.0603708	0.951942	0.985489	-6.17674	MID2
ENSG00000080573	-0.00666255	4.20692	-0.0532041	0.957641	0.986831	-6.1855	COL5A3
ENSG00000080603	-0.10082	3.9208	-2.08671	0.0386318	0.268822	-4.07957	SRCAP
ENSG00000080608	-0.00677587	5.38991	-0.156102	0.876166	0.957161	-6.32483	PUM3
ENSG00000080644	0.113453	-2.41301	0.411463	0.681329	0.876578	-5.00251	CHRNA3
ENSG00000080709	-0.216844	4.33633	-1.12728	0.261451	0.597861	-5.59341	KCNN2
ENSG00000080802	0.0770278	6.23206	1.97794	0.0497956	0.303421	-4.50569	CNOT4
ENSG00000080815	-0.0332844	6.44319	-1.02842	0.305431	0.633989	-5.88929	PSEN1
ENSG00000080819	0.0730577	3.77226	1.38843	0.167094	0.498507	-5.19575	CPOX
ENSG00000080822	0.094911	5.71858	1.67022	0.096992	0.401123	-5.0141	CLDND1
ENSG00000080823	-0.123006	4.85975	-2.55957	0.0114847	0.163302	-3.16617	MOK
ENSG00000080824	0.0892709	9.46765	1.06819	0.287178	0.617056	-5.8637	HSP90AA1
ENSG00000080839	0.120719	3.68156	2.29673	0.0230393	0.216827	-3.62182	RBL1
ENSG00000080845	-0.023034	5.99132	-0.448567	0.654401	0.863184	-6.28455	DLGAP4
ENSG00000080854	-0.063624	3.89437	-0.572721	0.567704	0.817597	-5.97986	IGSF9B
ENSG00000080947	-0.119814	4.57899	-2.27833	0.0241407	0.221099	-3.77188	CROCCP3
ENSG00000080986	0.284201	2.52878	3.06112	0.00262011	0.0886834	-1.66737	NDC80
ENSG00000081014	0.132182	4.57553	2.73585	0.00698474	0.130467	-2.70647	AP4E1
ENSG00000081019	0.0985324	5.64667	2.36129	0.0195164	0.204633	-3.68496	RSBN1
ENSG00000081026	0.0452945	6.00946	0.643802	0.520702	0.788357	-6.18176	MAGI3
ENSG00000081041	0.0186611	2.82631	0.0817537	0.934953	0.979549	-5.93916	CXCL2
ENSG00000081052	0.212163	5.96602	2.24745	0.0260925	0.228395	-3.95222	COL4A4
ENSG00000081059	-0.0268854	3.6599	-0.276972	0.782189	0.919656	-6.06179	TCF7
ENSG00000081087	0.144162	4.98496	2.53151	0.0124031	0.167414	-3.24397	OSTM1
ENSG00000081138	-0.0563643	2.01904	-0.223522	0.823438	0.937561	-5.76306	CDH7
ENSG00000081148	-0.17045	0.677429	-1.49475	0.137113	0.458738	-4.56827	IMPG2
ENSG00000081154	0.117546	6.53099	2.22728	0.0274405	0.234319	-4.01868	PCNP
ENSG00000081177	-0.0106444	4.8893	-0.325239	0.74546	0.903392	-6.2309	EXD2
ENSG00000081181	-0.00405949	5.43249	-0.0255618	0.979641	0.994031	-6.3348	ARG2
ENSG00000081189	0.247989	5.487	2.9391	0.00382093	0.101763	-2.25001	MEF2C
ENSG00000081237	0.169723	5.99893	1.5425	0.125091	0.440883	-5.23015	PTPRC
ENSG00000081248	0.594168	-3.44562	1.56811	0.118995	0.431912	-4.32619	CACNA1S
ENSG00000081277	-0.35158	5.3633	-2.10113	0.0373271	0.265237	-4.20099	PKP1
ENSG00000081307	0.0150893	6.22273	0.276003	0.782932	0.919656	-6.35811	UBA5
ENSG00000081320	0.149478	6.71942	2.29564	0.0231034	0.217109	-3.87856	STK17B
ENSG00000081377	0.00367578	5.55112	0.0523062	0.958355	0.986987	-6.35169	CDC14B
ENSG00000081386	0.0426829	5.47809	0.922301	0.357875	0.674226	-5.92857	ZNF510
ENSG00000081479	-0.263749	-0.250891	-1.18145	0.239323	0.576363	-4.77886	LRP2
ENSG00000081665	-0.0328315	6.21873	-0.967512	0.334869	0.657331	-5.93799	ZNF506
ENSG00000081692	-0.110655	2.63971	-1.30265	0.194722	0.531183	-5.11698	JMJD4
ENSG00000081721	-0.0321712	2.80481	-0.556648	0.57861	0.823811	-5.78902	DUSP12
ENSG00000081760	-0.104102	5.29953	-2.03082	0.0440667	0.286715	-4.34563	AACS
ENSG00000081791	-0.0667477	6.05877	-2.03737	0.0433982	0.284141	-4.38412	DELE1
ENSG00000081803	0.0309778	6.28168	0.63248	0.528051	0.792685	-6.20269	CADPS2
ENSG00000081818	0.25403	2.0844	2.23432	0.0269632	0.232616	-3.55315	PCDHB4
ENSG00000081842	-0.255446	0.0208038	-1.04926	0.29577	0.625571	-4.92954	PCDHA6
ENSG00000081853	0.0459767	2.93898	0.375429	0.70788	0.887474	-5.89608	PCDHGA2
ENSG00000081870	0.0145191	4.66263	0.247557	0.804821	0.928952	-6.22314	HSPB11
ENSG00000081913	-0.053168	4.54665	-1.0767	0.28337	0.614125	-5.67942	PHLPP1
ENSG00000081923	-0.0732559	6.84229	-1.13878	0.256637	0.593165	-5.78579	ATP8B1
ENSG00000081985	0.261445	-0.552561	1.21782	0.225235	0.563158	-4.72649	IL12RB2
ENSG00000082014	0.187011	4.31936	1.96017	0.0518567	0.30882	-4.37142	SMARCD3
ENSG00000082068	-0.0413014	5.06155	-1.08876	0.278032	0.61018	-5.72862	WDR70
ENSG00000082074	0.198495	5.41746	1.95422	0.052563	0.310474	-4.50302	FYB1
ENSG00000082146	-0.0547832	4.05085	-0.953916	0.341684	0.660871	-5.72473	STRADB
ENSG00000082153	0.0548107	6.5153	0.951115	0.343099	0.661986	-5.96661	BZW1
ENSG00000082175	0.22908	5.67771	2.30076	0.0228042	0.215884	-3.81984	PGR
ENSG00000082196	-0.000254252	3.75055	-0.0016913	0.998653	0.999638	-6.1087	C1QTNF3
ENSG00000082212	0.0920359	5.87083	1.95334	0.0526687	0.310782	-4.53356	ME2
ENSG00000082213	0.0249481	4.56191	0.501588	0.616704	0.843277	-6.11822	C5orf22
ENSG00000082258	0.0546501	6.5771	1.23911	0.217268	0.555424	-5.66205	CCNT2
ENSG00000082269	-0.182182	7.35775	-1.73537	0.0847607	0.380309	-4.96698	FAM135A
ENSG00000082293	0.425362	0.0415816	1.58744	0.114551	0.425646	-4.38012	COL19A1
ENSG00000082397	0.263207	4.81984	3.06581	0.00258181	0.0881762	-1.85255	EPB41L3
ENSG00000082438	-0.119965	8.25568	-1.74185	0.0836149	0.378344	-4.96342	COBLL1
ENSG00000082458	-0.0331094	5.34395	-0.776382	0.438764	0.733429	-6.03842	DLG3
ENSG00000082482	0.365524	0.446075	1.7687	0.079007	0.369438	-4.17512	KCNK2
ENSG00000082497	0.252074	3.46859	2.06366	0.0407992	0.276513	-4.05787	SERTAD4
ENSG00000082512	0.238381	5.36935	3.21097	0.00162338	0.0759656	-1.47823	TRAF5
ENSG00000082515	-0.0256158	3.06031	-0.464398	0.643046	0.858013	-5.88024	MRPL22
ENSG00000082516	-0.0421095	4.54026	-0.847943	0.397841	0.703159	-5.88841	GEMIN5
ENSG00000082556	-0.0947031	1.67065	-0.340122	0.734248	0.899117	-5.65454	OPRK1
ENSG00000082641	0.0841987	7.3379	1.62483	0.106329	0.415557	-5.14641	NFE2L1
ENSG00000082684	-0.0705672	-0.1216	-0.413453	0.679874	0.876155	-5.26578	SEMA5B
ENSG00000082701	0.0614172	6.66568	1.23368	0.219281	0.557131	-5.67147	GSK3B
ENSG00000082781	-0.0168401	5.83997	-0.289048	0.77295	0.915083	-6.33142	ITGB5
ENSG00000082805	0.0891372	7.00248	2.37959	0.0186087	0.201228	-3.69955	ERC1
ENSG00000082898	0.0103565	7.50775	0.227996	0.819965	0.936364	-6.40678	XPO1
ENSG00000082996	0.0811055	6.06162	1.47763	0.141637	0.465058	-5.32601	RNF13
ENSG00000083067	0.116501	1.92294	0.849507	0.396974	0.702446	-5.43869	TRPM3
ENSG00000083093	0.0599587	3.82199	1.29899	0.195971	0.532966	-5.31733	PALB2
ENSG00000083097	0.0672092	6.17998	1.59509	0.11283	0.423451	-5.15819	DOP1A
ENSG00000083099	0.0835302	5.21671	1.48787	0.138917	0.461269	-5.24763	LYRM2
ENSG00000083123	-0.0581711	5.03579	-1.03924	0.300393	0.630228	-5.77409	BCKDHB
ENSG00000083168	0.0372513	7.85262	1.00325	0.317379	0.643754	-5.94372	KAT6A
ENSG00000083223	-0.169797	8.19702	-1.97275	0.0503903	0.304815	-4.5525	TUT7
ENSG00000083290	0.0328638	5.39795	0.740194	0.460357	0.748203	-6.07047	ULK2
ENSG00000083307	-0.0703704	7.2828	-0.917776	0.360232	0.675836	-6.01647	GRHL2
ENSG00000083312	0.0840196	7.68161	1.68183	0.0947141	0.397633	-5.05982	TNPO1
ENSG00000083444	-0.0085752	4.5839	-0.107061	0.914886	0.97216	-6.23479	PLOD1
ENSG00000083454	-0.229615	0.331793	-1.25078	0.212993	0.55049	-4.79706	P2RX5
ENSG00000083457	-0.0486205	3.17353	-0.887346	0.376335	0.689696	-5.63497	ITGAE
ENSG00000083520	0.0117169	6.05425	0.258184	0.796624	0.926328	-6.35336	DIS3
ENSG00000083535	-0.0262221	5.29216	-0.639397	0.523555	0.789884	-6.12676	PIBF1
ENSG00000083544	0.0253698	5.68232	0.543179	0.587825	0.829278	-6.21641	TDRD3
ENSG00000083635	0.0866571	3.08619	1.39254	0.165852	0.497151	-5.0775	NUFIP1
ENSG00000083642	0.0942431	7.20897	2.07477	0.0397418	0.272587	-4.34694	PDS5B
ENSG00000083720	0.11451	5.66995	1.97425	0.0502173	0.304174	-4.48069	OXCT1
ENSG00000083750	0.00776618	4.38485	0.150215	0.8808	0.958521	-6.20056	RRAGB
ENSG00000083799	0.156463	6.77192	2.98741	0.00329522	0.0949234	-2.1727	CYLD
ENSG00000083807	-0.00163342	2.27317	-0.0208113	0.983424	0.995369	-5.83664	SLC27A5
ENSG00000083812	-0.134257	2.96356	-1.78161	0.076867	0.36539	-4.48963	ZNF324
ENSG00000083814	-0.0544493	2.83008	-0.613891	0.540232	0.800584	-5.76267	ZNF671
ENSG00000083817	-0.087108	2.03337	-1.09235	0.276459	0.609421	-5.24611	ZNF416
ENSG00000083828	-0.025345	5.03344	-0.556625	0.578626	0.823811	-6.14984	ZNF586
ENSG00000083838	-0.142424	2.41189	-1.41778	0.158362	0.48533	-4.93745	ZNF446
ENSG00000083844	0.0433992	6.42968	1.26864	0.206563	0.544013	-5.62078	ZNF264
ENSG00000083845	-0.13635	6.21793	-1.81741	0.0711809	0.354836	-4.79601	RPS5
ENSG00000083857	-0.0448268	8.73038	-0.60505	0.546074	0.803519	-6.25436	FAT1
ENSG00000083896	0.0431562	7.35287	1.52496	0.129408	0.448947	-5.29826	YTHDC1
ENSG00000083937	0.164968	5.41107	2.92749	0.0039583	0.103697	-2.27628	CHMP2B
ENSG00000084070	-0.00412105	5.76598	-0.0599545	0.952273	0.985489	-6.36808	SMAP2
ENSG00000084072	-0.0922308	4.27593	-1.42421	0.156493	0.48335	-5.22353	PPIE
ENSG00000084073	-0.0479878	5.90594	-0.602398	0.547833	0.803988	-6.19823	ZMPSTE24
ENSG00000084090	0.0371945	6.63934	1.10181	0.272337	0.606821	-5.82087	STARD7
ENSG00000084092	-0.0837933	3.9851	-1.60095	0.111524	0.422326	-4.92889	NOA1
ENSG00000084093	0.15463	7.14985	3.73059	0.000271751	0.0412133	0.0893561	REST
ENSG00000084112	0.0724619	5.9615	1.88798	0.0609899	0.332824	-4.6588	SSH1
ENSG00000084207	0.124886	3.72398	0.893288	0.373156	0.687855	-5.7231	GSTP1
ENSG00000084234	0.00677787	8.85796	0.102828	0.918239	0.973537	-6.42696	APLP2
ENSG00000084444	0.0887732	4.45753	0.88328	0.37852	0.690944	-5.8427	FAM234B
ENSG00000084453	-0.169207	0.672188	-0.447682	0.655038	0.863523	-5.42359	SLCO1A2
ENSG00000084463	0.0595564	6.2556	1.11291	0.267555	0.603036	-5.79306	WBP11
ENSG00000084623	-0.0811244	5.41994	-1.33306	0.184565	0.518681	-5.47713	EIF3I
ENSG00000084628	-0.543655	1.36908	-1.49684	0.136567	0.457613	-4.66513	NKAIN1
ENSG00000084636	0.111851	6.89709	1.04379	0.298289	0.628221	-5.88887	COL16A1
ENSG00000084652	-3.73866e-05	6.13612	-0.000954472	0.99924	0.999768	-6.39114	TXLNA
ENSG00000084674	0.208912	0.902329	1.1782	0.240612	0.578041	-4.96248	APOB
ENSG00000084676	0.0723274	7.25052	1.82572	0.0699114	0.352127	-4.81163	NCOA1
ENSG00000084693	-0.0518213	4.25134	-0.994987	0.321369	0.646789	-5.71601	AGBL5
ENSG00000084710	-0.033582	1.46762	-0.282785	0.777737	0.917199	-5.6445	EFR3B
ENSG00000084731	0.0096009	2.84679	0.10311	0.918016	0.973418	-5.9403	KIF3C
ENSG00000084733	0.072142	6.59242	1.36488	0.174366	0.507445	-5.50425	RAB10
ENSG00000084754	0.00854168	6.54438	0.263835	0.792275	0.923662	-6.37529	HADHA
ENSG00000084764	-0.014638	3.85172	-0.219983	0.826188	0.938101	-6.10448	MAPRE3
ENSG00000084774	-0.161574	4.59283	-2.35424	0.0198766	0.205955	-3.60825	CAD
ENSG00000085063	0.203448	7.09803	3.62502	0.00039691	0.0464407	-0.258186	CD59
ENSG00000085117	-0.00218906	3.9205	-0.0213156	0.983023	0.995063	-6.13948	CD82
ENSG00000085185	-0.0124864	4.3353	-0.169015	0.866016	0.953415	-6.19198	BCORL1
ENSG00000085224	0.0535306	8.76553	1.47233	0.143059	0.467593	-5.37769	ATRX
ENSG00000085231	0.135001	3.27289	1.7524	0.0817786	0.3759	-4.58133	AK6
ENSG00000085265	0.216948	1.33086	1.18066	0.239634	0.576893	-5.04023	FCN1
ENSG00000085274	0.0518311	4.72367	1.06365	0.289224	0.618297	-5.71262	MYNN
ENSG00000085276	0.201325	4.49217	1.96046	0.0518235	0.30882	-4.39442	MECOM
ENSG00000085365	0.0096998	6.27252	0.139674	0.889107	0.961945	-6.38765	SCAMP1
ENSG00000085377	-0.0257034	4.55046	-0.458321	0.647395	0.859658	-6.13878	PREP
ENSG00000085382	0.0742545	5.25701	1.64001	0.10313	0.41053	-5.02445	HACE1
ENSG00000085415	-0.000974036	5.84113	-0.0179394	0.985711	0.996041	-6.37271	SEH1L
ENSG00000085433	0.0606108	3.90569	1.23097	0.220292	0.558068	-5.41323	WDR47
ENSG00000085449	0.00831741	6.55809	0.14116	0.887936	0.961442	-6.40065	WDFY1
ENSG00000085465	-0.199766	1.96592	-2.18654	0.0303497	0.243138	-3.6332	OVGP1
ENSG00000085491	0.17305	4.78416	3.2767	0.00130903	0.0698964	-1.2421	SLC25A24
ENSG00000085511	-0.124468	6.26543	-3.23616	0.00149543	0.0739246	-1.4469	MAP3K4
ENSG00000085514	-0.142355	2.0364	-1.26449	0.208047	0.545031	-5.07003	PILRA
ENSG00000085552	-0.205027	3.35973	-2.30302	0.0226731	0.21531	-3.5655	IGSF9
ENSG00000085563	0.216634	3.96129	2.39135	0.0180451	0.198819	-3.45285	ABCB1
ENSG00000085644	-0.063225	3.04908	-0.826473	0.409869	0.712345	-5.66142	ZNF213
ENSG00000085662	0.118622	2.59936	1.0167	0.310956	0.638647	-5.41696	AKR1B1
ENSG00000085719	0.0271118	6.95853	0.423075	0.672856	0.872531	-6.33441	CPNE3
ENSG00000085721	0.0200786	5.52066	0.489023	0.62555	0.848973	-6.23163	RRN3
ENSG00000085733	-0.0242155	7.38212	-0.596539	0.551728	0.807523	-6.25611	CTTN
ENSG00000085741	-0.0829819	0.364255	-0.499913	0.61788	0.844119	-5.34757	WNT11
ENSG00000085760	-0.0579158	5.14149	-1.00467	0.316699	0.642957	-5.82146	MTIF2
ENSG00000085788	0.0505347	6.33175	0.944513	0.34645	0.664289	-5.9651	DDHD2
ENSG00000085831	-0.121781	5.18192	-1.74293	0.0834254	0.377942	-4.85058	TTC39A
ENSG00000085832	0.0321465	7.68725	0.894562	0.372476	0.687361	-6.04279	EPS15
ENSG00000085871	-0.0630782	3.81927	-0.938288	0.349628	0.667311	-5.69813	MGST2
ENSG00000085872	-0.106503	4.87937	-1.46717	0.144454	0.469393	-5.24294	CHERP
ENSG00000085978	-0.0788925	5.36905	-2.53195	0.0123879	0.167414	-3.27494	ATG16L1
ENSG00000085982	-0.0258774	6.3715	-0.632346	0.528138	0.792702	-6.20601	USP40
ENSG00000085998	-0.133056	5.20714	-2.49928	0.0135384	0.173838	-3.33859	POMGNT1
ENSG00000085999	-0.198641	-0.161925	-1.29013	0.199021	0.536637	-4.68693	RAD54L
ENSG00000086015	-0.0890337	5.87238	-1.19191	0.235209	0.573192	-5.68244	MAST2
ENSG00000086061	0.0707295	6.48982	0.991273	0.323173	0.648369	-5.9281	DNAJA1
ENSG00000086062	0.120961	6.6499	2.0383	0.0433038	0.283791	-4.40597	B4GALT1
ENSG00000086065	0.0207438	5.06386	0.394569	0.69373	0.881442	-6.22634	CHMP5
ENSG00000086102	-0.0420071	6.22646	-1.49647	0.136664	0.457613	-5.30769	NFX1
ENSG00000086189	0.0366658	4.32991	0.705418	0.481661	0.762165	-5.96591	DIMT1
ENSG00000086200	0.0351906	4.94533	0.858239	0.392151	0.699416	-5.93211	IPO11
ENSG00000086205	-0.535105	7.08879	-2.75128	0.00667953	0.129345	-2.80565	FOLH1
ENSG00000086232	-0.0498063	6.84105	-0.786221	0.432997	0.72985	-6.11633	EIF2AK1
ENSG00000086289	0.182062	5.03009	2.41384	0.0170092	0.192472	-3.51841	EPDR1
ENSG00000086300	0.09747	3.14285	1.06571	0.288291	0.617845	-5.46558	SNX10
ENSG00000086475	6.42137e-05	4.60358	0.00170605	0.998641	0.999638	-6.24408	SEPHS1
ENSG00000086504	-0.0627894	2.50872	-0.585903	0.558834	0.811918	-5.72281	MRPL28
ENSG00000086544	-0.0204039	4.89241	-0.153774	0.877998	0.957786	-6.27437	ITPKC
ENSG00000086548	0.0624008	0.555847	0.227253	0.820541	0.936481	-5.47139	CEACAM6
ENSG00000086570	-0.0407574	3.87845	-0.213411	0.831301	0.939777	-6.10304	FAT2
ENSG00000086589	0.0475222	4.80189	1.61881	0.107621	0.41738	-5.00961	RBM22
ENSG00000086598	0.0383744	7.49866	0.640884	0.522591	0.789559	-6.23086	TMED2
ENSG00000086619	0.0231696	4.7991	0.230403	0.818098	0.935257	-6.2469	ERO1B
ENSG00000086666	0.0572305	6.7637	0.997745	0.320034	0.64599	-5.93053	ZFAND6
ENSG00000086696	0.0961626	-1.17514	0.362614	0.717412	0.891357	-5.15194	HSD17B2
ENSG00000086712	0.0531643	4.82076	1.40201	0.163008	0.493312	-5.32576	TXLNG
ENSG00000086717	0.0303006	-0.143578	0.174982	0.861333	0.951519	-5.31959	PPEF1
ENSG00000086730	-0.188528	2.93174	-1.80708	0.0727841	0.358734	-4.44253	LAT2
ENSG00000086758	-0.00703984	8.82013	-0.213879	0.830937	0.939595	-6.41015	HUWE1
ENSG00000086827	0.0282041	3.90159	0.624918	0.532988	0.795911	-5.94771	ZW10
ENSG00000086848	0.072595	4.14536	1.50703	0.133939	0.454915	-5.08911	ALG9
ENSG00000086967	0.547558	-2.43664	1.68289	0.0945091	0.397564	-4.20881	MYBPC2
ENSG00000086991	0.317936	2.33143	2.05481	0.0416587	0.278621	-3.92315	NOX4
ENSG00000087008	-0.123396	5.17957	-1.94475	0.0537041	0.3137	-4.49702	ACOX3
ENSG00000087053	0.0664276	5.69909	1.16069	0.247639	0.585557	-5.70611	MTMR2
ENSG00000087074	0.0910115	5.73336	0.81013	0.419168	0.719349	-6.0457	PPP1R15A
ENSG00000087076	-0.106855	2.24853	-0.984264	0.326595	0.650722	-5.38221	HSD17B14
ENSG00000087077	0.0058163	3.69069	0.0610493	0.951402	0.985489	-6.09815	TRIP6
ENSG00000087085	0.097358	1.28762	0.565952	0.572285	0.820059	-5.50831	ACHE
ENSG00000087086	0.0152875	7.49357	0.207823	0.835654	0.940974	-6.41115	FTL
ENSG00000087087	-0.149679	5.80018	-2.08198	0.0390689	0.270262	-4.28208	SRRT
ENSG00000087088	-0.0936992	2.82195	-1.20397	0.230528	0.568729	-5.26319	BAX
ENSG00000087095	-0.0117597	5.3304	-0.281329	0.778852	0.917641	-6.29185	NLK
ENSG00000087111	-0.0357746	4.25943	-1.00253	0.317726	0.644015	-5.71335	PIGS
ENSG00000087116	0.0955121	4.13726	0.94703	0.34517	0.663117	-5.74671	ADAMTS2
ENSG00000087128	0.119054	0.288042	0.444433	0.65738	0.865063	-5.33684	TMPRSS11E
ENSG00000087152	0.0177002	4.49138	0.292165	0.77057	0.913802	-6.18861	ATXN7L3
ENSG00000087157	-0.0602499	4.30377	-1.40153	0.163153	0.493323	-5.26074	PGS1
ENSG00000087191	-0.0024419	5.21545	-0.0553405	0.955942	0.986541	-6.31869	PSMC5
ENSG00000087206	0.0307017	5.58932	0.929305	0.354247	0.671695	-5.93328	UIMC1
ENSG00000087245	0.24885	6.268	2.09049	0.0382861	0.26829	-4.28955	MMP2
ENSG00000087253	0.222389	4.25363	2.48904	0.0139179	0.175861	-3.2652	LPCAT2
ENSG00000087258	0.162948	4.10499	1.35151	0.178599	0.512354	-5.29495	GNAO1
ENSG00000087263	0.0378099	4.53815	0.934162	0.351745	0.669352	-5.81672	OGFOD1
ENSG00000087266	-0.00334588	5.37074	-0.056651	0.9549	0.986058	-6.3359	SH3BP2
ENSG00000087269	-0.00941434	5.30328	-0.166128	0.868283	0.953884	-6.31597	NOP14
ENSG00000087274	0.0166554	8.01535	0.637623	0.524706	0.790521	-6.23757	ADD1
ENSG00000087299	-0.0633268	4.32878	-1.01847	0.310119	0.637848	-5.70308	L2HGDH
ENSG00000087301	-0.0710801	6.57508	-0.871945	0.384653	0.694555	-6.03852	TXNDC16
ENSG00000087302	0.0588147	5.97022	1.28215	0.201797	0.539714	-5.58123	RTRAF
ENSG00000087303	0.163581	4.597	1.68114	0.0948489	0.397633	-4.88723	NID2
ENSG00000087338	-0.0505163	5.26098	-0.885688	0.377225	0.690329	-5.942	GMCL1
ENSG00000087365	0.021317	6.80856	0.35929	0.719891	0.892717	-6.35518	SF3B2
ENSG00000087448	0.16258	6.31754	3.51956	0.000574925	0.0522832	-0.580218	KLHL42
ENSG00000087460	0.0164299	8.03227	0.433248	0.665467	0.868693	-6.34486	GNAS
ENSG00000087470	0.0585482	6.33253	1.36704	0.173689	0.50715	-5.49105	DNM1L
ENSG00000087494	0.0585701	-0.181746	0.354236	0.723667	0.895015	-5.27501	PTHLH
ENSG00000087495	-0.0545755	-1.39538	-0.185482	0.853106	0.947202	-5.15362	PHACTR3
ENSG00000087502	0.0662458	6.28949	1.14024	0.25603	0.593165	-5.76436	ERGIC2
ENSG00000087510	0.0490238	3.90976	0.643879	0.520652	0.788357	-5.93836	TFAP2C
ENSG00000087586	-0.22726	0.582834	-1.8738	0.062933	0.337429	-4.03437	AURKA
ENSG00000087589	-0.0233568	1.80947	-0.222882	0.823935	0.937595	-5.72869	CASS4
ENSG00000087842	0.0246811	2.28938	0.316252	0.752258	0.907149	-5.78751	PIR
ENSG00000087884	0.0105422	2.66859	0.163024	0.870722	0.954748	-5.89658	AAMDC
ENSG00000087903	-0.00458345	3.08188	-0.0436576	0.965236	0.989003	-5.98854	RFX2
ENSG00000087995	0.0482987	3.81006	1.03461	0.302543	0.631775	-5.6077	METTL2A
ENSG00000088002	-0.139275	2.365	-0.801193	0.424307	0.723899	-5.54597	SULT2B1
ENSG00000088035	-0.0436968	3.61173	-0.62474	0.533105	0.795911	-5.89824	ALG6
ENSG00000088038	-0.132634	5.31371	-2.04166	0.0429645	0.282332	-4.32556	CNOT3
ENSG00000088053	-0.215226	-0.420173	-1.35041	0.17895	0.512865	-4.6047	GP6
ENSG00000088179	0.0680984	6.11762	1.24769	0.214118	0.551502	-5.631	PTPN4
ENSG00000088205	0.0536809	5.86092	1.33792	0.182978	0.517362	-5.50434	DDX18
ENSG00000088247	-0.0354369	6.55213	-0.753031	0.452629	0.742723	-6.13292	KHSRP
ENSG00000088256	-0.0120256	5.48899	-0.146179	0.883979	0.959661	-6.33574	GNA11
ENSG00000088280	0.0857098	5.15988	1.26457	0.208018	0.545031	-5.54037	ASAP3
ENSG00000088298	-0.0325128	3.31474	-0.50227	0.616225	0.843277	-5.91385	EDEM2
ENSG00000088305	-0.103071	1.62588	-1.01697	0.31083	0.638647	-5.24602	DNMT3B
ENSG00000088320	0.214718	-0.0249721	1.26576	0.20759	0.545031	-4.73185	REM1
ENSG00000088325	-0.0980703	1.4672	-0.645158	0.519825	0.787813	-5.49822	TPX2
ENSG00000088340	-0.0361636	2.56567	-0.272387	0.785705	0.920928	-5.86219	FER1L4
ENSG00000088356	-0.0769769	2.05304	-0.987744	0.324893	0.649133	-5.35202	PDRG1
ENSG00000088367	0.0752922	5.38238	1.31943	0.189068	0.524679	-5.49133	EPB41L1
ENSG00000088386	-0.587788	0.840843	-2.31043	0.0222483	0.213926	-3.30338	SLC15A1
ENSG00000088387	-0.041964	6.79841	-1.10012	0.273068	0.606976	-5.82685	DOCK9
ENSG00000088448	-0.0518345	7.36686	-0.849904	0.396754	0.702246	-6.07663	ANKRD10
ENSG00000088451	-0.0440775	3.1897	-0.736622	0.46252	0.749097	-5.74854	TGDS
ENSG00000088538	0.088826	2.96058	0.684898	0.494482	0.771775	-5.74882	DOCK3
ENSG00000088543	-0.0629313	2.2281	-0.70836	0.479838	0.761048	-5.59511	C3orf18
ENSG00000088682	-0.0620063	4.18927	-1.2842	0.201083	0.53906	-5.39064	COQ9
ENSG00000088726	0.256469	-0.105803	1.09404	0.275717	0.608721	-4.8784	TMEM40
ENSG00000088727	-0.145197	2.22751	-1.68891	0.0933454	0.395545	-4.52777	KIF9
ENSG00000088756	-0.152173	5.28367	-1.02871	0.305296	0.633989	-5.80719	ARHGAP28
ENSG00000088766	0.00979312	5.70252	0.103444	0.917751	0.973418	-6.35813	CRLS1
ENSG00000088808	-0.119176	6.23504	-2.23756	0.0267459	0.23152	-3.98549	PPP1R13B
ENSG00000088812	0.0208892	6.25047	0.5514	0.582192	0.825818	-6.24813	ATRN
ENSG00000088826	-0.133627	3.19984	-1.26343	0.208423	0.545289	-5.25486	SMOX
ENSG00000088827	0.112298	1.7565	0.727235	0.468233	0.753856	-5.50124	SIGLEC1
ENSG00000088832	0.0195992	6.02376	0.260078	0.795166	0.92538	-6.35016	FKBP1A
ENSG00000088833	-0.00190185	4.95634	-0.0537853	0.957179	0.986752	-6.29104	NSFL1C
ENSG00000088836	-0.256851	1.07274	-1.60114	0.111482	0.422326	-4.48798	SLC4A11
ENSG00000088854	0.0985575	5.57456	1.64969	0.10113	0.408325	-5.0357	C20orf194
ENSG00000088876	0.00143575	4.1625	0.0359631	0.97136	0.990822	-6.17928	ZNF343
ENSG00000088881	-0.119922	4.17978	-1.44267	0.15123	0.477294	-5.18951	EBF4
ENSG00000088882	0.0504671	1.45578	0.281986	0.778349	0.917318	-5.63733	CPXM1
ENSG00000088888	-0.0273323	7.42895	-0.890858	0.374454	0.68869	-6.04299	MAVS
ENSG00000088899	-0.115931	3.58579	-1.10116	0.272619	0.60689	-5.50605	LZTS3
ENSG00000088930	0.0817591	6.54432	1.84625	0.0668568	0.346892	-4.75867	XRN2
ENSG00000088970	-0.00841306	5.12332	-0.204737	0.83806	0.941303	-6.28912	KIZ
ENSG00000088986	0.0927653	5.33401	1.71721	0.0880366	0.386559	-4.90599	DYNLL1
ENSG00000088992	-0.143386	1.71046	-0.97137	0.332952	0.656603	-5.3015	TESC
ENSG00000089006	-0.0170991	6.33526	-0.372861	0.709786	0.888197	-6.3333	SNX5
ENSG00000089009	-0.0753889	7.85243	-1.20258	0.231063	0.568929	-5.72969	RPL6
ENSG00000089012	-0.119876	-1.11951	-0.48183	0.63064	0.851386	-5.11834	SIRPG
ENSG00000089022	-0.0358549	6.24613	-0.845384	0.399263	0.704162	-6.04719	MAPKAPK5
ENSG00000089041	0.248982	2.63131	2.55091	0.0117614	0.163664	-2.93844	P2RX7
ENSG00000089048	0.0943177	5.55728	2.02258	0.0449203	0.289037	-4.38126	ESF1
ENSG00000089050	0.152235	4.42566	2.43529	0.0160707	0.18663	-3.40832	RBBP9
ENSG00000089053	-0.0123788	7.47847	-0.251462	0.801806	0.927844	-6.40085	ANAPC5
ENSG00000089057	-0.0654308	6.09124	-1.86986	0.0634821	0.339099	-4.69817	SLC23A2
ENSG00000089060	-0.0887463	4.22663	-1.2723	0.205264	0.543284	-5.41518	SLC8B1
ENSG00000089063	0.0212878	5.96377	0.363734	0.716576	0.891235	-6.31504	TMEM230
ENSG00000089091	0.0337624	2.93145	0.410888	0.68175	0.876812	-5.87952	DZANK1
ENSG00000089094	0.0172398	4.19079	0.27116	0.786646	0.921323	-6.15347	KDM2B
ENSG00000089101	-0.389013	-1.00655	-1.7792	0.0772622	0.365955	-4.09751	CFAP61
ENSG00000089123	0.0422181	4.06032	0.968728	0.334264	0.657049	-5.71125	TASP1
ENSG00000089127	-0.157992	2.6737	-1.17077	0.243574	0.58169	-5.27596	OAS1
ENSG00000089154	-0.0681235	6.33848	-1.10526	0.270845	0.605376	-5.80551	GCN1
ENSG00000089157	-0.143581	8.23176	-1.53084	0.127948	0.446734	-5.29617	RPLP0
ENSG00000089159	-0.0505199	6.33214	-0.810959	0.418694	0.718851	-6.0799	PXN
ENSG00000089177	-0.0526642	5.6537	-0.66078	0.509782	0.781198	-6.1462	KIF16B
ENSG00000089195	0.100292	3.46348	1.49148	0.137967	0.459749	-5.00687	TRMT6
ENSG00000089199	-0.271709	1.16756	-0.982792	0.327317	0.651287	-5.18259	CHGB
ENSG00000089220	-0.00596461	6.60928	-0.130236	0.896557	0.964859	-6.4037	PEBP1
ENSG00000089225	0.432584	2.01564	1.95187	0.0528442	0.311102	-4.07282	TBX5
ENSG00000089234	0.0930764	4.75685	2.52932	0.0124773	0.16781	-3.22718	BRAP
ENSG00000089248	0.00674147	6.07673	0.101375	0.91939	0.974014	-6.38168	ERP29
ENSG00000089250	-0.18773	2.83578	-1.16568	0.245622	0.583947	-5.30065	NOS1
ENSG00000089280	-0.0939067	8.14519	-2.69013	0.00796472	0.13835	-2.97202	FUS
ENSG00000089289	-0.0623226	5.24772	-1.29938	0.195836	0.53279	-5.50361	IGBP1
ENSG00000089327	0.0545929	2.90127	0.506125	0.613523	0.841947	-5.83938	FXYD5
ENSG00000089335	0.0258933	6.06274	0.490242	0.62469	0.848376	-6.26799	ZNF302
ENSG00000089351	-0.106848	5.34632	-1.68583	0.0939399	0.396423	-4.96094	GRAMD1A
ENSG00000089356	-0.189292	2.98912	-1.72571	0.0864899	0.383591	-4.58009	FXYD3
ENSG00000089472	0.243389	4.13629	2.25367	0.0256887	0.227571	-3.76884	HEPH
ENSG00000089486	0.00410378	3.25893	0.042131	0.966451	0.989059	-6.02185	CDIP1
ENSG00000089597	-0.0463139	7.06151	-1.1534	0.250608	0.588642	-5.77485	GANAB
ENSG00000089639	-0.0453293	3.23192	-0.455615	0.649336	0.860397	-5.92131	GMIP
ENSG00000089682	0.000325786	5.67344	0.00559028	0.995547	0.998427	-6.35943	RBM41
ENSG00000089685	-0.45702	0.660893	-2.59381	0.0104471	0.156196	-2.74028	BIRC5
ENSG00000089692	-0.173038	0.666189	-1.20745	0.22919	0.567087	-4.89016	LAG3
ENSG00000089693	-0.0321747	5.55518	-0.692748	0.489555	0.767651	-6.11644	MLF2
ENSG00000089723	-0.123352	0.911173	-1.08844	0.278173	0.61018	-5.04501	OTUB2
ENSG00000089737	0.0625061	7.0226	1.26978	0.206158	0.543676	-5.63745	DDX24
ENSG00000089775	-0.0140605	5.87094	-0.292608	0.770232	0.913498	-6.33346	ZBTB25
ENSG00000089818	-0.00619944	4.96948	-0.119009	0.90543	0.969033	-6.28596	NECAP1
ENSG00000089820	-0.0137927	2.68188	-0.0983844	0.92176	0.9752	-5.9159	ARHGAP4
ENSG00000089847	-0.171843	2.43705	-1.52091	0.13042	0.450355	-4.80306	ANKRD24
ENSG00000089876	-0.100935	5.11739	-1.79138	0.07528	0.362472	-4.76268	DHX32
ENSG00000089902	-0.0104265	5.45448	-0.231244	0.817445	0.934973	-6.31667	RCOR1
ENSG00000089916	0.00775641	7.51004	0.166269	0.868173	0.953884	-6.41868	GPATCH2L
ENSG00000090006	0.0707635	7.12368	0.506072	0.61356	0.841947	-6.30031	LTBP4
ENSG00000090013	-0.0466204	2.72401	-0.474323	0.63597	0.854097	-5.81727	BLVRB
ENSG00000090020	0.0409353	4.73027	0.569677	0.569762	0.818713	-6.1047	SLC9A1
ENSG00000090054	0.0225405	5.7782	0.655138	0.513398	0.784025	-6.15889	SPTLC1
ENSG00000090060	0.008462	8.1073	0.159723	0.873318	0.955835	-6.42446	PAPOLA
ENSG00000090061	-0.0213461	5.73986	-0.697368	0.486669	0.765048	-6.12855	CCNK
ENSG00000090097	-0.0800544	3.81876	-1.04366	0.298346	0.628277	-5.60278	PCBP4
ENSG00000090104	0.10333	6.65673	0.910266	0.364165	0.679914	-6.00956	RGS1
ENSG00000090238	-0.0480323	4.3704	-0.666249	0.506291	0.779113	-5.99797	YPEL3
ENSG00000090263	-0.06668	3.95311	-0.915979	0.36117	0.67668	-5.73925	MRPS33
ENSG00000090266	-0.0415652	4.21787	-0.870131	0.38564	0.694925	-5.82437	NDUFB2
ENSG00000090273	0.0708688	5.37272	0.93113	0.353305	0.670703	-5.9132	NUDC
ENSG00000090316	-0.12349	5.19089	-2.04968	0.042164	0.280408	-4.29983	MAEA
ENSG00000090339	0.17579	3.72149	1.13197	0.259483	0.595862	-5.49648	ICAM1
ENSG00000090372	-0.0555387	5.4638	-0.872585	0.384305	0.694243	-5.97219	STRN4
ENSG00000090376	0.224812	5.72433	2.48316	0.0141402	0.176982	-3.4138	IRAK3
ENSG00000090382	0.308738	4.85134	2.04843	0.0422878	0.280543	-4.27369	LYZ
ENSG00000090402	-1.06534	0.507451	-3.32861	0.00110189	0.0667122	-1.08201	SI
ENSG00000090432	-0.013894	3.29234	-0.205866	0.837179	0.941303	-6.00753	MUL1
ENSG00000090447	-0.0584527	3.65861	-0.852895	0.395098	0.70139	-5.74739	TFAP4
ENSG00000090470	-0.0201429	4.78967	-0.533008	0.594829	0.832319	-6.13324	PDCD7
ENSG00000090487	0.00552126	5.4406	0.129059	0.897487	0.965144	-6.3335	SPG21
ENSG00000090520	-0.0205592	4.35262	-0.343193	0.731941	0.898141	-6.1545	DNAJB11
ENSG00000090530	-0.0329479	4.95297	-0.192947	0.847265	0.944905	-6.27025	P3H2
ENSG00000090539	0.153194	2.73753	1.23384	0.219222	0.557131	-5.21172	CHRD
ENSG00000090554	0.0768185	0.0524852	0.574412	0.566562	0.817159	-5.2515	FLT3LG
ENSG00000090565	-0.167508	5.50781	-2.37359	0.0189019	0.202351	-3.64911	RAB11FIP3
ENSG00000090581	-0.131865	4.1429	-1.88404	0.0615241	0.333649	-4.48565	GNPTG
ENSG00000090612	0.0778071	5.58973	1.58907	0.114183	0.42502	-5.12988	ZNF268
ENSG00000090615	-0.0439572	7.52649	-0.959906	0.338671	0.659122	-5.9819	GOLGA3
ENSG00000090621	-0.0361846	6.76186	-0.823968	0.411286	0.71287	-6.08502	PABPC4
ENSG00000090659	0.189744	1.14901	1.48764	0.138977	0.461269	-4.65113	CD209
ENSG00000090661	-0.198297	5.61671	-2.53391	0.0123218	0.167183	-3.28617	CERS4
ENSG00000090674	-0.125242	2.27829	-1.5046	0.134561	0.455395	-4.80125	MCOLN1
ENSG00000090686	-0.00796891	6.90488	-0.239675	0.810914	0.931597	-6.39259	USP48
ENSG00000090776	0.0307571	2.87841	0.242601	0.808651	0.930748	-5.92662	EFNB1
ENSG00000090857	0.0109163	5.87047	0.147766	0.882729	0.959129	-6.36428	PDPR
ENSG00000090861	0.00677306	5.79616	0.0955672	0.923994	0.97616	-6.36545	AARS
ENSG00000090863	0.0649458	7.41385	1.48051	0.140866	0.464398	-5.36374	GLG1
ENSG00000090889	-0.152097	0.42677	-0.819392	0.413883	0.714576	-5.17326	KIF4A
ENSG00000090905	0.0145362	7.63045	0.591026	0.555406	0.809659	-6.26265	TNRC6A
ENSG00000090924	0.0203984	5.09741	0.248518	0.804079	0.928661	-6.27833	PLEKHG2
ENSG00000090971	-0.164614	0.667202	-1.22907	0.220998	0.559262	-4.86645	NAT14
ENSG00000090975	0.0554662	3.6876	0.611812	0.541602	0.801296	-5.92143	PITPNM2
ENSG00000090989	0.0664986	5.67192	2.04879	0.0422524	0.28052	-4.33846	EXOC1
ENSG00000091009	0.0932292	5.03393	1.48536	0.13958	0.462093	-5.23503	RBM27
ENSG00000091039	0.140453	7.07417	2.34437	0.0203905	0.208399	-3.77944	OSBPL8
ENSG00000091073	-0.101124	3.8339	-1.1075	0.269879	0.604562	-5.54188	DTX2
ENSG00000091127	-0.00735039	4.27119	-0.0957951	0.923813	0.976156	-6.19037	PUS7
ENSG00000091129	0.0275239	3.29044	0.15354	0.878182	0.957837	-6.02189	NRCAM
ENSG00000091136	0.160216	5.72728	1.70417	0.0904507	0.390995	-4.95876	LAMB1
ENSG00000091137	-0.169127	4.17048	-0.636555	0.5254	0.790807	-5.99758	SLC26A4
ENSG00000091138	0.0198201	-1.2476	0.0578973	0.953909	0.985831	-5.16972	SLC26A3
ENSG00000091140	0.0836864	5.80081	2.06123	0.041034	0.277292	-4.32238	DLD
ENSG00000091157	-0.0166646	5.86415	-0.527578	0.598584	0.833168	-6.23885	WDR7
ENSG00000091164	0.089845	5.81186	1.9066	0.0585141	0.326687	-4.6148	TXNL1
ENSG00000091181	-0.436027	1.5766	-1.42533	0.15617	0.48329	-4.78595	IL5RA
ENSG00000091262	0.147893	1.58857	0.785829	0.433226	0.730119	-5.42428	ABCC6
ENSG00000091317	0.0198689	6.39564	0.305194	0.760648	0.910154	-6.35825	CMTM6
ENSG00000091409	0.00609283	6.80368	0.099738	0.920688	0.974793	-6.41298	ITGA6
ENSG00000091428	-0.160296	4.38898	-1.60964	0.109611	0.419577	-4.96665	RAPGEF4
ENSG00000091436	0.239663	7.33718	3.42703	0.000790609	0.0571736	-0.891058	MAP3K20
ENSG00000091482	0.407789	-2.78984	1.19205	0.235154	0.573192	-4.61301	SMPX
ENSG00000091483	-0.0120174	3.73617	-0.211812	0.832545	0.940054	-6.08639	FH
ENSG00000091490	0.000887308	5.80058	0.0121836	0.990296	0.996905	-6.37128	SEL1L3
ENSG00000091513	-0.067917	2.54002	-0.45281	0.65135	0.861449	-5.80368	TF
ENSG00000091527	0.124512	6.79221	2.56833	0.0112108	0.161192	-3.25617	CDV3
ENSG00000091536	0.0509866	0.533273	0.306851	0.759389	0.909215	-5.42535	MYO15A
ENSG00000091542	0.0566753	5.68097	1.21183	0.227511	0.565465	-5.64659	ALKBH5
ENSG00000091592	0.0948671	5.00531	0.934315	0.351666	0.669352	-5.8744	NLRP1
ENSG00000091622	-0.00532101	4.55097	-0.06972	0.944511	0.983083	-6.23694	PITPNM3
ENSG00000091640	0.0273612	3.83676	0.411473	0.681322	0.876578	-6.03961	SPAG7
ENSG00000091651	-0.176997	1.52181	-1.84968	0.0663568	0.345935	-4.1798	ORC6
ENSG00000091656	-0.0484181	5.53335	-0.494774	0.621495	0.846451	-6.22855	ZFHX4
ENSG00000091732	-0.0628168	2.75959	-1.18333	0.23858	0.575372	-5.27459	ZC3HC1
ENSG00000091831	0.131669	5.33489	1.42046	0.157582	0.484564	-5.35633	ESR1
ENSG00000091844	-0.14009	4.10687	-0.670168	0.503797	0.777977	-5.951	RGS17
ENSG00000091879	0.0573709	2.75643	0.568192	0.570767	0.819253	-5.77476	ANGPT2
ENSG00000091947	0.00562168	2.91041	0.0676856	0.946127	0.983314	-5.95064	TMEM101
ENSG00000091972	0.32498	2.70119	2.58627	0.0106679	0.157319	-2.86032	CD200
ENSG00000091986	0.329702	7.5037	2.82974	0.005307	0.116102	-2.60878	CCDC80
ENSG00000092010	0.0395325	5.38424	0.536109	0.59269	0.831744	-6.19727	PSME1
ENSG00000092020	0.0375741	4.713	0.775103	0.439518	0.734007	-5.96836	PPP2R3C
ENSG00000092036	0.0434361	2.21417	0.628462	0.530672	0.794558	-5.64339	HAUS4
ENSG00000092051	0.191592	3.59144	1.25878	0.210093	0.54718	-5.32576	JPH4
ENSG00000092054	1.24587	-1.41331	1.61896	0.107589	0.41738	-4.27655	MYH7
ENSG00000092068	0.022967	6.40633	0.267022	0.789825	0.922739	-6.36835	SLC7A8
ENSG00000092094	-0.0188686	5.10622	-0.334164	0.73873	0.900594	-6.25534	OSGEP
ENSG00000092096	-0.035069	4.52169	-0.355613	0.722637	0.894471	-6.17237	SLC22A17
ENSG00000092098	-0.142361	3.41971	-1.93548	0.0548412	0.316526	-4.29264	RNF31
ENSG00000092108	-0.0103502	6.60626	-0.221463	0.825038	0.937994	-6.38743	SCFD1
ENSG00000092140	0.0362686	5.23882	0.7179	0.473953	0.757258	-6.07118	G2E3
ENSG00000092148	-0.00477583	7.95894	-0.146188	0.883972	0.959661	-6.42602	HECTD1
ENSG00000092199	-0.0482238	8.18348	-1.36529	0.174236	0.507445	-5.5282	HNRNPC
ENSG00000092200	-0.132883	0.1982	-0.742306	0.45908	0.747465	-5.17401	RPGRIP1
ENSG00000092201	0.0642613	6.43259	1.42787	0.155438	0.482696	-5.41335	SUPT16H
ENSG00000092203	0.0297497	6.07784	1.10186	0.272313	0.606821	-5.79583	TOX4
ENSG00000092208	-0.0158677	2.02767	-0.238746	0.811634	0.931779	-5.76371	GEMIN2
ENSG00000092330	-0.0232789	4.04922	-0.410599	0.681961	0.876887	-6.08148	TINF2
ENSG00000092377	-0.293032	2.44821	-2.0225	0.0449289	0.289037	-3.99728	TBL1Y
ENSG00000092421	-0.122493	5.54906	-1.08145	0.281258	0.612513	-5.77932	SEMA6A
ENSG00000092439	0.0740332	7.31035	1.99655	0.0477108	0.298669	-4.50033	TRPM7
ENSG00000092445	0.123001	2.49099	1.32434	0.187435	0.522027	-5.06623	TYRO3
ENSG00000092470	0.126261	2.42643	1.66134	0.0987646	0.403779	-4.59837	WDR76
ENSG00000092529	-0.025691	2.09902	-0.314709	0.753427	0.907292	-5.75484	CAPN3
ENSG00000092531	0.0153622	6.41107	0.309234	0.757579	0.908929	-6.35672	SNAP23
ENSG00000092607	0.0968621	-0.507824	0.351294	0.725868	0.895648	-5.22687	TBX15
ENSG00000092621	0.127437	4.54089	1.21115	0.227772	0.565553	-5.52311	PHGDH
ENSG00000092758	-0.0644116	-0.1754	-0.33309	0.739538	0.901008	-5.28713	COL9A3
ENSG00000092820	0.00900078	6.91782	0.122425	0.902729	0.967485	-6.41373	EZR
ENSG00000092841	0.120169	7.24869	1.75276	0.0817176	0.375868	-4.93726	MYL6
ENSG00000092847	-0.0521337	7.0493	-1.49801	0.136264	0.457515	-5.33192	AGO1
ENSG00000092853	0.0191195	1.15128	0.133167	0.894243	0.963601	-5.60503	CLSPN
ENSG00000092871	-0.0753875	5.98805	-1.41953	0.157852	0.484967	-5.40245	RFFL
ENSG00000092929	-0.0515416	2.4598	-0.437727	0.662224	0.866968	-5.78547	UNC13D
ENSG00000092931	-0.0121382	4.43464	-0.301797	0.763231	0.911039	-6.17694	MFSD11
ENSG00000092964	0.257901	6.2066	3.32894	0.00110067	0.0667122	-1.16824	DPYSL2
ENSG00000092969	0.380612	5.11892	4.44318	1.72794e-05	0.0135883	2.6963	TGFB2
ENSG00000092978	0.0321279	5.64344	0.69356	0.489047	0.767169	-6.12263	GPATCH2
ENSG00000093000	0.0262215	6.41267	0.707584	0.480318	0.761446	-6.15956	NUP50
ENSG00000093010	-0.243214	5.36696	-3.06798	0.00256423	0.0881762	-1.88377	COMT
ENSG00000093072	0.221533	4.19065	2.13077	0.0347639	0.256491	-4.03001	ADA2
ENSG00000093100	-0.0644303	1.27847	-0.68858	0.492168	0.769721	-5.42839	AC016026.1
ENSG00000093134	0.0939992	-0.634171	0.307005	0.759272	0.909215	-5.23107	VNN3
ENSG00000093144	0.17465	5.64269	2.89764	0.00433242	0.107829	-2.37015	ECHDC1
ENSG00000093167	-0.0346976	7.77244	-0.501558	0.616725	0.843277	-6.31192	LRRFIP2
ENSG00000093183	-0.124832	6.77515	-1.7752	0.077923	0.367392	-4.88817	SEC22C
ENSG00000093217	-0.123808	4.58321	-1.61417	0.108624	0.418947	-4.98982	XYLB
ENSG00000094631	-0.10378	5.33439	-2.3491	0.0201427	0.207269	-3.69078	HDAC6
ENSG00000094755	0.0176792	3.57263	0.0706048	0.943808	0.982589	-6.08363	GABRP
ENSG00000094804	-0.188105	1.01029	-1.41736	0.158484	0.48533	-4.71438	CDC6
ENSG00000094841	0.0222491	4.15948	0.418244	0.676376	0.874339	-6.09366	UPRT
ENSG00000094880	0.00767323	4.4354	0.209467	0.834373	0.940275	-6.19957	CDC23
ENSG00000094914	-0.069441	4.62368	-1.69035	0.0930704	0.395435	-4.87642	AAAS
ENSG00000094916	0.0958478	8.10376	2.37349	0.0189069	0.202351	-3.72509	CBX5
ENSG00000094963	0.240809	3.09492	1.41835	0.158193	0.48533	-5.0505	FMO2
ENSG00000094975	0.0417896	6.60618	0.775906	0.439045	0.733694	-6.11668	SUCO
ENSG00000095002	-0.0391631	4.50618	-0.689836	0.491379	0.769273	-6.00162	MSH2
ENSG00000095015	0.111919	5.86051	2.15789	0.0325521	0.249323	-4.13379	MAP3K1
ENSG00000095059	-0.227314	2.3948	-2.85947	0.00485795	0.112669	-2.18221	DHPS
ENSG00000095066	-0.18946	6.13721	-3.29664	0.00122549	0.0689816	-1.26251	HOOK2
ENSG00000095110	-0.505535	-1.47118	-1.50988	0.133211	0.453685	-4.38848	NXPE1
ENSG00000095139	0.0581904	7.19407	1.37752	0.170433	0.502296	-5.50232	ARCN1
ENSG00000095203	-0.306312	5.08069	-2.38917	0.0181484	0.199452	-3.57701	EPB41L4B
ENSG00000095209	0.069307	3.79653	1.03347	0.303074	0.632336	-5.60793	TMEM38B
ENSG00000095261	0.020135	4.92436	0.42669	0.670226	0.871227	-6.19974	PSMD5
ENSG00000095303	0.379641	3.06822	2.32349	0.0215165	0.211666	-3.48263	PTGS1
ENSG00000095319	-0.0515149	5.40634	-1.12306	0.263233	0.598926	-5.72521	NUP188
ENSG00000095321	-0.192133	4.73263	-1.87201	0.0631813	0.338098	-4.58273	CRAT
ENSG00000095370	-0.149217	1.78628	-1.12283	0.263329	0.598926	-5.17699	SH2D3C
ENSG00000095380	-0.188737	6.22002	-2.64408	0.00907593	0.145515	-3.05259	NANS
ENSG00000095383	0.00649061	2.47066	0.0605746	0.95178	0.985489	-5.87568	TBC1D2
ENSG00000095397	-0.295972	4.41194	-3.24983	0.00142998	0.0727116	-1.28898	WHRN
ENSG00000095485	-0.0100266	4.20209	-0.218146	0.827616	0.938515	-6.16415	CWF19L1
ENSG00000095539	-0.214413	3.57484	-1.37097	0.172462	0.5049	-5.18246	SEMA4G
ENSG00000095564	-0.0411478	7.0547	-0.976525	0.330401	0.654633	-5.95829	BTAF1
ENSG00000095574	0.0256291	5.38417	0.468453	0.640151	0.856921	-6.22872	IKZF5
ENSG00000095585	-0.171034	3.93756	-1.8924	0.0603932	0.331438	-4.43719	BLNK
ENSG00000095587	-0.0883079	-0.257052	-0.411992	0.680943	0.876444	-5.24648	TLL2
ENSG00000095627	-0.263856	3.87677	-0.616093	0.538781	0.799668	-5.91681	TDRD1
ENSG00000095637	0.302849	8.62163	3.00251	0.00314514	0.0934899	-2.14411	SORBS1
ENSG00000095739	-0.00447706	1.44633	-0.0263085	0.979047	0.99384	-5.67426	BAMBI
ENSG00000095752	-0.0186129	-0.635362	-0.0846607	0.932646	0.979142	-5.25627	IL11
ENSG00000095777	0.0311299	-1.17328	0.128056	0.898279	0.965514	-5.18857	MYO3A
ENSG00000095787	0.0721516	7.75226	2.20199	0.0292161	0.24034	-4.09493	WAC
ENSG00000095794	0.0699316	4.89697	0.804356	0.422484	0.722064	-5.96956	CREM
ENSG00000095906	-0.1786	3.42732	-2.01378	0.0458485	0.292014	-4.14896	NUBP2
ENSG00000095917	0.562233	-0.751708	1.78953	0.0755772	0.36303	-4.08745	TPSD1
ENSG00000095951	-0.0678591	6.72188	-0.971226	0.333023	0.656622	-5.95467	HIVEP1
ENSG00000096006	0.492114	2.76471	0.804037	0.422668	0.722203	-5.62293	CRISP3
ENSG00000096060	0.0565966	9.16828	0.448137	0.654711	0.86329	-6.32847	FKBP5
ENSG00000096063	0.0438462	5.83324	1.00016	0.318867	0.644972	-5.88545	SRPK1
ENSG00000096070	-0.0697426	6.01133	-1.74898	0.0823707	0.376716	-4.90266	BRPF3
ENSG00000096080	-0.0426011	2.83791	-0.520007	0.603837	0.83706	-5.81712	MRPS18A
ENSG00000096088	-0.0490695	2.89243	-0.173408	0.862568	0.951924	-5.93703	PGC
ENSG00000096092	0.0425581	2.64346	0.68394	0.495084	0.772457	-5.68514	TMEM14A
ENSG00000096093	-0.089062	5.40707	-1.74417	0.0832092	0.377688	-4.86815	EFHC1
ENSG00000096384	0.0102617	9.45432	0.166455	0.868026	0.953884	-6.40785	HSP90AB1
ENSG00000096401	0.0605601	6.05547	1.52921	0.128351	0.447467	-5.25094	CDC5L
ENSG00000096433	-0.108624	5.84442	-1.04441	0.298002	0.628072	-5.84101	ITPR3
ENSG00000096654	0.0146854	3.71239	0.272591	0.785548	0.920895	-6.06614	ZNF184
ENSG00000096696	-0.000175834	9.02662	-0.00265333	0.997887	0.999638	-6.42967	DSP
ENSG00000096717	0.0708108	5.66599	1.6903	0.0930791	0.395435	-4.97707	SIRT1
ENSG00000096746	0.0323011	7.08059	0.86722	0.387228	0.696027	-6.05705	HNRNPH3
ENSG00000096872	-0.00718972	4.76407	-0.113223	0.910007	0.969823	-6.26084	IFT74
ENSG00000096968	0.125222	5.64246	2.3554	0.019817	0.205681	-3.69921	JAK2
ENSG00000096996	0.151912	-0.205303	0.821321	0.412787	0.713749	-5.07001	IL12RB1
ENSG00000097007	-0.0357437	6.13784	-0.506916	0.61297	0.841883	-6.26579	ABL1
ENSG00000097021	-0.205598	1.64203	-1.9853	0.0489624	0.301589	-3.96867	ACOT7
ENSG00000097033	0.205321	6.4531	4.51388	1.29111e-05	0.0135883	2.92878	SH3GLB1
ENSG00000097046	0.250648	2.10944	2.22528	0.0275772	0.234722	-3.57365	CDC7
ENSG00000097096	0.0694644	4.30342	1.36455	0.174468	0.507464	-5.3075	SYDE2
ENSG00000099139	0.128867	4.01481	1.28931	0.199305	0.536896	-5.35496	PCSK5
ENSG00000099194	-0.119719	7.61049	-0.82133	0.412782	0.713749	-6.10354	SCD
ENSG00000099203	-0.136179	1.65949	-1.23258	0.219689	0.55773	-5.03406	TMED1
ENSG00000099204	0.196765	6.62094	2.72892	0.00712578	0.131568	-2.8529	ABLIM1
ENSG00000099219	0.0413936	5.2671	0.867227	0.387224	0.696027	-5.95944	ERMP1
ENSG00000099246	0.0207809	6.50787	0.322111	0.747824	0.904816	-6.35699	RAB18
ENSG00000099250	0.109635	6.73295	1.48944	0.138503	0.460652	-5.33625	NRP1
ENSG00000099251	-0.0743827	1.87627	-0.795405	0.427654	0.726344	-5.47237	HSD17B7P2
ENSG00000099256	0.304109	2.14092	2.83146	0.00527992	0.115926	-2.23316	PRTFDC1
ENSG00000099260	-0.0174599	5.46963	-0.213848	0.83096	0.939595	-6.32024	PALMD
ENSG00000099282	0.0940194	3.91653	1.06862	0.286985	0.617017	-5.59512	TSPAN15
ENSG00000099284	0.00279711	2.99977	0.0278556	0.977815	0.993673	-5.96876	H2AFY2
ENSG00000099290	-0.190701	5.63693	-2.54729	0.0118789	0.164169	-3.257	WASHC2A
ENSG00000099308	-0.0130297	3.51117	-0.133077	0.894313	0.963601	-6.06169	MAST3
ENSG00000099326	-0.151512	5.57427	-2.93712	0.00384406	0.102069	-2.2605	MZF1
ENSG00000099330	-0.0292938	2.36243	-0.27968	0.780114	0.918197	-5.81267	OCEL1
ENSG00000099331	-0.0404005	6.46299	-0.556696	0.578577	0.823811	-6.25521	MYO9B
ENSG00000099337	0.0184252	4.88637	0.224293	0.822839	0.937282	-6.26159	KCNK6
ENSG00000099338	-0.157405	3.14259	-2.01145	0.0460965	0.293056	-4.11322	CATSPERG
ENSG00000099341	-0.0789997	5.16172	-1.20801	0.228973	0.567029	-5.60665	PSMD8
ENSG00000099364	-0.110916	3.54098	-1.19152	0.23536	0.573192	-5.40075	FBXL19
ENSG00000099365	0.101098	1.70834	0.863228	0.389411	0.697651	-5.39454	STX1B
ENSG00000099377	-0.187665	1.25722	-1.55438	0.122234	0.436218	-4.58002	HSD3B7
ENSG00000099381	-0.0999018	4.83202	-1.14177	0.255398	0.592712	-5.64637	SETD1A
ENSG00000099385	-0.0616696	3.51421	-0.736788	0.462419	0.749097	-5.81467	BCL7C
ENSG00000099622	-0.124762	7.7433	-3.08948	0.00239625	0.0873934	-1.90018	CIRBP
ENSG00000099624	-0.182178	3.73425	-1.50385	0.134754	0.455456	-5.03217	ATP5F1D
ENSG00000099625	-0.405518	-0.441562	-1.57515	0.11736	0.429639	-4.35857	CBARP
ENSG00000099715	0.0497588	0.571714	0.272608	0.785535	0.920895	-5.44876	PCDH11Y
ENSG00000099725	0.0818474	5.05708	1.17443	0.242113	0.579663	-5.63458	PRKY
ENSG00000099783	0.0311748	7.14498	0.887671	0.37616	0.689696	-6.04099	HNRNPM
ENSG00000099785	-0.0183658	3.10956	-0.220804	0.82555	0.937994	-5.97176	2002-03-01
ENSG00000099795	-0.0630099	3.15204	-0.5216	0.60273	0.836313	-5.87426	NDUFB7
ENSG00000099797	-0.0246075	3.7094	-0.343267	0.731885	0.898125	-6.04659	TECR
ENSG00000099800	-0.0967837	3.71071	-1.14334	0.254745	0.592047	-5.47794	TIMM13
ENSG00000099804	-0.133973	3.03935	-1.28731	0.199999	0.538023	-5.204	CDC34
ENSG00000099810	0.0540019	5.85377	1.16329	0.246585	0.58479	-5.71437	MTAP
ENSG00000099812	-0.255461	1.60347	-1.39479	0.165172	0.496046	-4.83782	MISP
ENSG00000099814	-0.129977	5.35438	-1.31886	0.189257	0.524927	-5.49116	CEP170B
ENSG00000099817	-0.120164	4.32991	-1.54561	0.124338	0.439837	-5.06148	POLR2E
ENSG00000099821	-0.138524	3.67986	-1.26388	0.208263	0.545255	-5.33973	POLRMT
ENSG00000099840	-0.377536	0.465589	-2.34096	0.020571	0.208991	-3.23878	IZUMO4
ENSG00000099849	-0.246808	2.80508	-1.88905	0.060845	0.332429	-4.28667	RASSF7
ENSG00000099860	0.13005	5.13173	0.797767	0.426286	0.725142	-6.00284	GADD45B
ENSG00000099864	-0.112044	3.9117	-1.00575	0.316179	0.642834	-5.65566	PALM
ENSG00000099875	-0.051685	6.41907	-0.696233	0.487377	0.765821	-6.1681	MKNK2
ENSG00000099889	-0.282398	4.05896	-3.01863	0.00299178	0.093278	-1.91057	ARVCF
ENSG00000099899	-0.181071	3.6477	-1.98377	0.0491348	0.301589	-4.2366	TRMT2A
ENSG00000099901	0.038293	4.42724	0.631392	0.52876	0.793357	-6.02848	RANBP1
ENSG00000099904	-0.119299	3.44559	-1.15564	0.249692	0.588046	-5.42441	ZDHHC8
ENSG00000099910	-0.0523602	4.65505	-1.30847	0.192746	0.528858	-5.4285	KLHL22
ENSG00000099917	-0.0384466	5.87937	-0.547863	0.584612	0.827122	-6.22923	MED15
ENSG00000099940	0.0734926	5.18513	1.76648	0.0793797	0.370184	-4.81257	SNAP29
ENSG00000099942	0.0787195	5.84016	2.60121	0.0102343	0.154344	-3.13999	CRKL
ENSG00000099949	0.00175298	4.9297	0.0230711	0.981625	0.994722	-6.28849	LZTR1
ENSG00000099953	-0.19224	0.311194	-1.18478	0.238007	0.575083	-4.85841	MMP11
ENSG00000099954	-0.16342	4.77615	-1.80723	0.0727616	0.358734	-4.69785	CECR2
ENSG00000099956	-0.111178	5.42103	-2.36493	0.0193331	0.204351	-3.6618	SMARCB1
ENSG00000099958	-0.12156	0.0161761	-0.566673	0.571796	0.820043	-5.25494	DERL3
ENSG00000099968	0.00584954	5.7565	0.167952	0.86685	0.953819	-6.35288	BCL2L13
ENSG00000099974	0.22214	1.2348	0.851866	0.395667	0.701876	-5.29566	DDTL
ENSG00000099985	0.208287	-1.74689	0.726624	0.468606	0.754224	-4.94984	OSM
ENSG00000099991	-0.0284243	6.15247	-0.398608	0.690757	0.88001	-6.31405	CABIN1
ENSG00000099992	-0.0479078	3.87789	-0.872125	0.384555	0.694513	-5.76841	TBC1D10A
ENSG00000099994	0.104403	1.58119	0.648589	0.517611	0.786834	-5.51254	SUSD2
ENSG00000099995	0.00378496	6.4975	0.0739909	0.941118	0.981627	-6.40522	SF3A1
ENSG00000099998	0.0344323	3.71542	0.358474	0.7205	0.893312	-6.04445	GGT5
ENSG00000099999	-0.12978	3.80464	-2.43892	0.0159166	0.185536	-3.32459	RNF215
ENSG00000100003	-0.104269	4.82817	-1.22885	0.221081	0.559342	-5.54547	SEC14L2
ENSG00000100014	-0.0345686	5.21118	-0.72976	0.466692	0.752719	-6.05948	SPECC1L
ENSG00000100023	-0.092572	5.15477	-1.8098	0.0723585	0.357196	-4.73666	PPIL2
ENSG00000100027	-0.206191	3.67664	-2.32012	0.0217034	0.212018	-3.57065	YPEL1
ENSG00000100028	0.038548	5.25445	0.877497	0.381642	0.692817	-5.94777	SNRPD3
ENSG00000100029	-0.00718625	4.37891	-0.104621	0.916819	0.973121	-6.20888	PES1
ENSG00000100030	0.0769448	6.93489	2.71216	0.00747793	0.134712	-2.90387	MAPK1
ENSG00000100031	-0.11493	3.86682	-0.647196	0.518509	0.787327	-5.92526	GGT1
ENSG00000100033	-0.0491054	0.752431	-0.259207	0.795836	0.925998	-5.49968	PRODH
ENSG00000100034	-0.0251921	4.78565	-0.418138	0.676453	0.874339	-6.18607	PPM1F
ENSG00000100036	0.0602904	0.852351	0.529438	0.597296	0.832884	-5.42448	SLC35E4
ENSG00000100038	-0.205204	3.75519	-2.71949	0.007322	0.133225	-2.65731	TOP3B
ENSG00000100055	0.112943	3.03286	0.944248	0.346584	0.664303	-5.5679	CYTH4
ENSG00000100056	-0.0835205	2.65532	-0.949587	0.343873	0.662442	-5.4912	ESS2
ENSG00000100058	-0.0576651	4.68878	-0.84305	0.400563	0.705319	-5.9115	CRYBB2P1
ENSG00000100060	-0.0785546	0.98185	-0.456645	0.648597	0.860028	-5.48996	MFNG
ENSG00000100065	-0.211678	2.87404	-1.62069	0.107216	0.416758	-4.72934	CARD10
ENSG00000100068	-0.129144	3.12617	-1.44729	0.149934	0.474932	-5.0157	LRP5L
ENSG00000100075	-0.156539	3.95601	-1.65185	0.100689	0.408163	-4.8468	SLC25A1
ENSG00000100077	-0.181978	6.42742	-2.2991	0.0229006	0.216162	-3.86098	GRK3
ENSG00000100083	-0.140509	5.65577	-3.17695	0.00181241	0.0791343	-1.59415	GGA1
ENSG00000100084	-0.0801206	2.8592	-1.11917	0.264885	0.600602	-5.36032	HIRA
ENSG00000100092	0.186458	0.644939	1.33421	0.184187	0.518571	-4.75766	SH3BP1
ENSG00000100095	0.327666	0.429314	1.1604	0.247756	0.585633	-4.90788	SEZ6L
ENSG00000100097	0.154711	3.33847	1.27227	0.205274	0.543284	-5.27228	LGALS1
ENSG00000100099	-0.0815016	5.76172	-2.34177	0.0205277	0.208755	-3.73665	HPS4
ENSG00000100100	0.107785	4.63415	1.38077	0.169436	0.501436	-5.33494	PIK3IP1
ENSG00000100104	-0.00193547	4.1751	-0.0534561	0.957441	0.986831	-6.17966	SRRD
ENSG00000100105	-0.123028	4.71785	-1.98428	0.0490771	0.301589	-4.37525	PATZ1
ENSG00000100106	0.00352936	6.21615	0.0603288	0.951975	0.985489	-6.39303	TRIOBP
ENSG00000100109	0.00666563	3.83983	0.10987	0.912661	0.970885	-6.12006	TFIP11
ENSG00000100116	-0.212823	2.87274	-1.99139	0.0482812	0.300524	-4.10969	GCAT
[truncated: 18,828 more rows]

## Sheet: Green Module Signature
Intersection of DEGs with Green Module (Gene name)
DDR2
SLC8A1
NEXN
PALLD
PARVA
FERMT2
ANO6
PDGFRA
DZIP1
MAP1B
NHSL2
CFL2
SPOCK3
ALDH1L2
PEAK1
ARMH4
FGF7
SPARCL1
CDC42EP3
TGFBR2
PRNP
ITGA1
PDGFC
PLSCR4
PLN
DCN
PDE5A
GJA1
ADAM22
SSPN
TEAD1
KATNAL1
WWTR1
PLS3
EOGT
LRCH2
HLF
ECM2
MBNL2
ANP32E
DNAJB4
FILIP1
TSPAN2
TGFB2
KLHL5
DSTN
SLC16A4
SULF1
LUM
NFIA
CRIM1
RAB31
SNX7
SCRN1
GXYLT2
TSHZ2
NR2F1-AS1
MSANTD4
ITGB1
PKD2
PTGER3
NXPE3
MGP
AC120049.1
ME1
PLA2G4A
PAM
ZBTB38
VEPH1
TCEAL4
CCDC71L
SORT1
RECQL
GPC4
ANKRD40
