# Supplementary material for: Transcriptional network analysis of PTEN‐protein‐deficient prostate tumors reveals robust stromal reprogramming and signs of senescent paracrine communication
Source: Mol Oncol. 2025 Nov 17;20(6):1429–52. doi: 10.1002/1878-0261.70164 (PMC13238722; doi:10.1002/1878-0261.70164)
Supplement: Supplementary file 17 — Table S7. Results of functional enrichment for the differentially expressed genes in the green module by gprofiler. Each row corresponds to one enriched term. term_id, term_name, and source identify the enriched term and its annotation source (e.g., GO, KEGG). The P_value column indicates the statistical significance of overrepresentation, and intersection_size reports the number of query genes overlapping with the term. term_size is the number of genes annotated to the term in the background database, and query_size is the total number of input genes. precision and recall describe the proportion of intersecting genes relative to the query and term size, respectively. [file MOL2-20-1429-s004.xlsx]

## Sheet: Sheet1
term_name	term_id	source	significant	p_value	term_size	query_size	intersection_size	precision	recall
cell periphery	GO:0071944	GO:CC	TRUE	3.80294e-08	4218	75	41	0.546667	0.00972025
Factor: gsh-1; motif: NTMATNRN	TF:M10750	TF	TRUE	7.24404e-08	5472	75	48	0.64	0.00877193
Factor: PMX1; motif: TAATHA; match class: 1	TF:M03560_1	TF	TRUE	7.24404e-08	7088	75	55	0.733333	0.00775959
Factor: GSX1; motif: NNYMATTANN; match class: 1	TF:M04327_1	TF	TRUE	9.23781e-08	3733	75	39	0.52	0.0104474
Factor: Cdx-1; motif: TTTATK	TF:M02086	TF	TRUE	9.23781e-08	10309	75	65	0.866667	0.00630517
Factor: GSX2; motif: NNYMATTANN	TF:M04328	TF	TRUE	9.23781e-08	4152	75	41	0.546667	0.00987476
Factor: IRF-4; motif: GAAARTA	TF:M01883	TF	TRUE	9.38243e-08	5713	75	48	0.64	0.00840189
Factor: GSX1; motif: NNYMATTANN	TF:M04327	TF	TRUE	9.38243e-08	3851	75	39	0.52	0.0101272
Factor: FOXO1A; motif: AAACAA	TF:M03823	TF	TRUE	9.38243e-08	10111	75	64	0.853333	0.00632974
Factor: Sox-10; motif: NACAAWG	TF:M02116	TF	TRUE	9.38243e-08	10038	75	64	0.853333	0.00637577
Factor: SRY; motif: TTGTTT	TF:M03854	TF	TRUE	9.38243e-08	10111	75	64	0.853333	0.00632974
Factor: PMX1; motif: TAATHA	TF:M03560	TF	TRUE	1.24357e-07	9867	75	63	0.84	0.00638492
Factor: Dlx-5; motif: AATTAN	TF:M03546	TF	TRUE	1.71555e-07	7647	75	55	0.733333	0.00719236
Factor: DRI1; motif: AATTAA	TF:M01654	TF	TRUE	1.71555e-07	7647	75	55	0.733333	0.00719236
Factor: HOXB6; motif: NTAATKRC	TF:M10691	TF	TRUE	1.71555e-07	3578	75	37	0.493333	0.010341
Factor: HOXC-8; motif: NNNNNGTAATTANNNT	TF:M01321	TF	TRUE	1.71555e-07	3784	75	38	0.506667	0.0100423
Factor: DMRT4; motif: AATGTADCAAWTT	TF:M01149	TF	TRUE	2.46828e-07	1148	75	21	0.28	0.0182927
Factor: PARP; motif: TTTCYN; match class: 1	TF:M02027_1	TF	TRUE	5.60702e-07	8434	75	57	0.76	0.00675836
Factor: GSX2; motif: NNYMATTANN; match class: 1	TF:M04328_1	TF	TRUE	6.30374e-07	2531	75	30	0.4	0.011853
Factor: HOXA3; motif: NNNNRNTAATTARY	TF:M01337	TF	TRUE	7.51074e-07	11345	75	66	0.88	0.00581754
Factor: ZNF333; motif: ATAAT	TF:M01230	TF	TRUE	8.19226e-07	11039	75	65	0.866667	0.00588821
Factor: ZNF333; motif: ATAAT; match class: 1	TF:M01230_1	TF	TRUE	8.19226e-07	8025	75	55	0.733333	0.00685358
Factor: HOXB5; motif: NNYMATTANN	TF:M04349	TF	TRUE	8.19226e-07	3842	75	37	0.493333	0.0096304
Factor: Spi-B; motif: TTCYBC	TF:M03851	TF	TRUE	8.19226e-07	14353	75	73	0.973333	0.00508604
Factor: Spi-B; motif: TTCYBC; match class: 1	TF:M03851_1	TF	TRUE	8.19226e-07	14340	75	73	0.973333	0.00509066
Transfac	TF:M00000	TF	TRUE	8.19226e-07	14355	75	73	0.973333	0.00508534
Factor: CDP:SRF; motif: NCCWTAYAAGGTMNKRATCRATN	TF:M08520	TF	TRUE	9.21372e-07	7261	75	52	0.693333	0.00716155
Factor: HOXA3; motif: NNNNRNTAATTARY; match class: 1	TF:M01337_1	TF	TRUE	1.15174e-06	8380	75	56	0.746667	0.00668258
Factor: Sox-4; motif: AACAAA	TF:M03849	TF	TRUE	1.5983e-06	10237	75	62	0.826667	0.00605646
Factor: SRY; motif: AAACWAM	TF:M00148	TF	TRUE	1.64105e-06	6632	75	49	0.653333	0.00738842
Factor: C/EBPgamma; motif: YTBATTTCARAAW	TF:M00622	TF	TRUE	1.73666e-06	4605	75	40	0.533333	0.00868621
Factor: CART1; motif: NGNNYTAATTARTNNNN	TF:M01362	TF	TRUE	1.73666e-06	3053	75	32	0.426667	0.0104815
Factor: PLZF; motif: ACTKTANNTN	TF:M04625	TF	TRUE	1.75535e-06	4206	75	38	0.506667	0.00903471
Factor: Dlx-5; motif: NNRGYAATTRNYKNNN	TF:M01388	TF	TRUE	1.75535e-06	5267	75	43	0.573333	0.00816404
Factor: En-2; motif: NTCRTTARN	TF:M10858	TF	TRUE	2.44944e-06	5788	75	45	0.6	0.00777471
Factor: GATA-3; motif: AGATAA	TF:M01878	TF	TRUE	2.44944e-06	6993	75	50	0.666667	0.00715001
Factor: PARP; motif: TTTCYN	TF:M02027	TF	TRUE	2.44944e-06	11729	75	66	0.88	0.00562708
Factor: Foxc1; motif: TTVYTTTNW	TF:M07254	TF	TRUE	2.67894e-06	5360	75	43	0.573333	0.00802239
Factor: HOXA13; motif: ATAAMA	TF:M01292	TF	TRUE	2.67894e-06	9480	75	59	0.786667	0.00622363
hsa-miR-223-5p	MIRNA:hsa-miR-223-5p	MIRNA	TRUE	3.14545e-06	256	75	11	0.146667	0.0429688
Factor: FOXO1A; motif: AAACAA; match class: 1	TF:M03823_1	TF	TRUE	3.29959e-06	6331	75	47	0.626667	0.00742379
Factor: SRY; motif: TTGTTT; match class: 1	TF:M03854_1	TF	TRUE	3.29959e-06	6331	75	47	0.626667	0.00742379
Factor: ipf1; motif: NVSTAATTAC	TF:M01235	TF	TRUE	3.7844e-06	2320	75	27	0.36	0.0116379
Factor: TEF5; motif: NNWGGWATKTTT	TF:M08903	TF	TRUE	3.7844e-06	1414	75	21	0.28	0.0148515
Factor: Kid3; motif: CCACN	TF:M01160	TF	TRUE	4.08849e-06	14321	75	72	0.96	0.00502758
Factor: NFATc2; motif: GGAAAA; match class: 1	TF:M03555_1	TF	TRUE	4.35639e-06	7934	75	53	0.706667	0.00668011
Factor: ZNF35; motif: SSAAKA	TF:M07479	TF	TRUE	4.35639e-06	13446	75	70	0.933333	0.00520601
Factor: NFATc3; motif: GGAAAA; match class: 1	TF:M01886_1	TF	TRUE	4.35639e-06	7934	75	53	0.706667	0.00668011
Factor: NFATc2; motif: GGAAAA; match class: 1	TF:M01281_1	TF	TRUE	4.35639e-06	7934	75	53	0.706667	0.00668011
Factor: Dlx-5; motif: NTCRTTAN	TF:M10612	TF	TRUE	4.42261e-06	5716	75	44	0.586667	0.00769769
Factor: Dlx-7; motif: NTCRTTAN	TF:M10603	TF	TRUE	4.42261e-06	5716	75	44	0.586667	0.00769769
hsa-miR-567	MIRNA:hsa-miR-567	MIRNA	TRUE	4.59516e-06	167	75	9	0.12	0.0538922
hsa-miR-297	MIRNA:hsa-miR-297	MIRNA	TRUE	4.59516e-06	164	75	9	0.12	0.054878
Factor: Oct-2; motif: NTGCATATGCAN	TF:M11899	TF	TRUE	4.75246e-06	3621	75	34	0.453333	0.00938967
cell motility	GO:0048870	GO:BP	TRUE	5.51626e-06	1377	75	22	0.293333	0.0159768
cellular response to endogenous stimulus	GO:0071495	GO:BP	TRUE	5.51626e-06	1152	75	20	0.266667	0.0173611
Factor: Cdx-1; motif: TTTATK; match class: 1	TF:M02086_1	TF	TRUE	5.64602e-06	6719	75	48	0.64	0.00714392
Factor: isx; motif: NTCRTTAA	TF:M10953	TF	TRUE	6.35927e-06	3864	75	35	0.466667	0.00905797
Factor: Sox-4; motif: AACAAA; match class: 1	TF:M03849_1	TF	TRUE	6.72994e-06	6277	75	46	0.613333	0.00732834
Factor: Dlx-5; motif: NNRGYAATTRNYKNNN; match class: 1	TF:M01388_1	TF	TRUE	6.72994e-06	3878	75	35	0.466667	0.00902527
Factor: SRY; motif: AACAATNR	TF:M08976	TF	TRUE	7.45587e-06	9780	75	59	0.786667	0.00603272
Factor: SATB1; motif: NTTTAT	TF:M03564	TF	TRUE	7.48189e-06	11377	75	64	0.853333	0.00562538
Factor: ipf1; motif: CATTAR	TF:M01275	TF	TRUE	8.48313e-06	6094	75	45	0.6	0.00738431
Factor: LHX3; motif: ATTAAW	TF:M02097	TF	TRUE	9.04732e-06	8400	75	54	0.72	0.00642857
Factor: Dlx-7; motif: NTCRTTAN	TF:M10600	TF	TRUE	9.04732e-06	5198	75	41	0.546667	0.00788765
Factor: IRF-7; motif: AAGWGAA	TF:M01884	TF	TRUE	9.19091e-06	7607	75	51	0.68	0.00670435
response to endogenous stimulus	GO:0009719	GO:BP	TRUE	9.31164e-06	1348	75	21	0.28	0.0155786
Factor: Oct-2; motif: NTGCATATGCAN; match class: 1	TF:M11899_1	TF	TRUE	1.11657e-05	2837	75	29	0.386667	0.0102221
Factor: TCF-3; motif: CTTTGA	TF:M03858	TF	TRUE	1.11657e-05	8463	75	54	0.72	0.00638072
Factor: TCF-7; motif: TCAAAG	TF:M00805	TF	TRUE	1.11657e-05	8463	75	54	0.72	0.00638072
Factor: LHX3; motif: ATTAAW; match class: 1	TF:M02097_1	TF	TRUE	1.11657e-05	4389	75	37	0.493333	0.00843017
Factor: VSX1; motif: NGCYAATTRNN	TF:M04450	TF	TRUE	1.20175e-05	4827	75	39	0.52	0.00807955
Factor: Elf-1; motif: AGGAAG	TF:M01266	TF	TRUE	1.23332e-05	12971	75	68	0.906667	0.00524246
Factor: PU.1; motif: AGGAAG	TF:M02031	TF	TRUE	1.23332e-05	12971	75	68	0.906667	0.00524246
Factor: MEOX2; motif: NSTAATTANN	TF:M04399	TF	TRUE	1.48736e-05	2535	75	27	0.36	0.0106509
cytoskeletal protein binding	GO:0008092	GO:MF	TRUE	1.49061e-05	870	75	16	0.213333	0.0183908
protein binding	GO:0005515	GO:MF	TRUE	1.49061e-05	11768	75	65	0.866667	0.00552345
collagen binding	GO:0005518	GO:MF	TRUE	1.49061e-05	62	75	6	0.08	0.0967742
cellular response to growth factor stimulus	GO:0071363	GO:BP	TRUE	1.50565e-05	579	75	14	0.186667	0.0241796
response to growth factor	GO:0070848	GO:BP	TRUE	1.73477e-05	605	75	14	0.186667	0.0231405
enzyme-linked receptor protein signaling pathway	GO:0007167	GO:BP	TRUE	1.73477e-05	813	75	16	0.213333	0.0196802
Factor: VAX2; motif: NYAATTAN	TF:M13026	TF	TRUE	1.81845e-05	2737	75	28	0.373333	0.0102302
Factor: Msx-2; motif: NNNGACYAATTAGYNNT	TF:M01393	TF	TRUE	1.85557e-05	6048	75	44	0.586667	0.00727513
Factor: BRN1; motif: HAATGCN	TF:M03813	TF	TRUE	1.85557e-05	9155	75	56	0.746667	0.00611688
Factor: CDX-2; motif: TTTATN; match class: 1	TF:M02087_1	TF	TRUE	1.99678e-05	3118	75	30	0.4	0.00962155
MIRNA root	MIRNA:000000	MIRNA	TRUE	2.23073e-05	12458	75	67	0.893333	0.00537807
Factor: Six-1; motif: NNGTATCRNN	TF:M11026	TF	TRUE	2.32213e-05	4323	75	36	0.48	0.00832755
Factor: FOXO1A:Elf-1; motif: NAGAAAACCGAANM	TF:M08295	TF	TRUE	2.57119e-05	8677	75	54	0.72	0.00622335
Factor: NFATc3; motif: GGAAAA	TF:M01886	TF	TRUE	3.00746e-05	11772	75	64	0.853333	0.00543663
Factor: NFATc2; motif: GGAAAA	TF:M01281	TF	TRUE	3.00746e-05	11772	75	64	0.853333	0.00543663
Factor: NFATc2; motif: GGAAAA	TF:M03555	TF	TRUE	3.00746e-05	11772	75	64	0.853333	0.00543663
I band	GO:0031674	GO:CC	TRUE	3.27003e-05	119	75	7	0.0933333	0.0588235
cell junction	GO:0030054	GO:CC	TRUE	3.27003e-05	1843	75	22	0.293333	0.0119371
actin cytoskeleton	GO:0015629	GO:CC	TRUE	3.27003e-05	440	75	11	0.146667	0.025
plasma membrane	GO:0005886	GO:CC	TRUE	3.27003e-05	3844	75	33	0.44	0.00858481
contractile fiber	GO:0043292	GO:CC	TRUE	3.27003e-05	189	75	8	0.106667	0.042328
cell migration	GO:0016477	GO:BP	TRUE	3.31388e-05	1246	75	19	0.253333	0.0152488
protein-containing complex binding	GO:0044877	GO:MF	TRUE	3.66312e-05	1505	75	20	0.266667	0.013289
Factor: TEF-3; motif: GNTATTTTT; match class: 1	TF:M07270_1	TF	TRUE	3.87129e-05	2854	75	28	0.373333	0.00981079
Factor: Msx-1; motif: AHAWWTSMYYCAATTAN	TF:M07298	TF	TRUE	3.92719e-05	1249	75	18	0.24	0.0144115
Factor: EMX1; motif: NNTAATTANN	TF:M04312	TF	TRUE	3.94525e-05	1842	75	22	0.293333	0.0119435
molecular_function	GO:0003674	GO:MF	TRUE	3.99298e-05	14125	75	70	0.933333	0.00495575
binding	GO:0005488	GO:MF	TRUE	3.99298e-05	13291	75	68	0.906667	0.00511624
Factor: ipf1; motif: NNRNTAATTAGYNCAN	TF:M01438	TF	TRUE	4.13326e-05	2172	75	24	0.32	0.0110497
Factor: SRY; motif: AACAATANCATTGTT	TF:M04555	TF	TRUE	4.63859e-05	4673	75	37	0.493333	0.00791783
Factor: HOXA7; motif: GYMATTAN; match class: 1	TF:M10690_1	TF	TRUE	4.87497e-05	4058	75	34	0.453333	0.00837851
Factor: IRF-4; motif: AAGTTTC	TF:M04855	TF	TRUE	4.87497e-05	5571	75	41	0.546667	0.00735954
Factor: FOXP3; motif: NNNVAAACANWD	TF:M07419	TF	TRUE	5.07912e-05	4273	75	35	0.466667	0.00819097
Factor: TEF; motif: ATGTTWAYATAA	TF:M00672	TF	TRUE	5.14088e-05	3868	75	33	0.44	0.00853154
hsa-miR-511-3p	MIRNA:hsa-miR-511-3p	MIRNA	TRUE	5.39537e-05	236	75	9	0.12	0.0381356
Factor: CDX-2; motif: TTTATN	TF:M02087	TF	TRUE	5.61102e-05	6794	75	46	0.613333	0.00677068
Factor: SATB1; motif: NTTTAT; match class: 1	TF:M03564_1	TF	TRUE	5.77156e-05	8351	75	52	0.693333	0.0062268
Factor: CDP:HOXA13; motif: ATCGATYAYSYCRTAAA	TF:M08201	TF	TRUE	5.786e-05	5389	75	40	0.533333	0.00742253
Factor: CPBP; motif: SNCCCNN	TF:M01822	TF	TRUE	5.91397e-05	14212	75	70	0.933333	0.00492542
Factor: Pit-1; motif: NNWWATTCAT	TF:M03559	TF	TRUE	5.9727e-05	3505	75	31	0.413333	0.00884451
actin binding	GO:0003779	GO:MF	TRUE	6.33652e-05	371	75	10	0.133333	0.0269542
Factor: gsh-1; motif: NTMATNRN; match class: 1	TF:M10750_1	TF	TRUE	6.53213e-05	2589	75	26	0.346667	0.0100425
Dilated cardiomyopathy	KEGG:05414	KEGG	TRUE	7.11838e-05	82	75	6	0.08	0.0731707
Factor: Six-2; motif: NCGTATCRNN	TF:M11031	TF	TRUE	7.20924e-05	6616	75	45	0.6	0.00680169
Factor: POU6F1; motif: NNNNATAATGAGSTNNN	TF:M01462	TF	TRUE	7.22147e-05	3939	75	33	0.44	0.00837776
Factor: CDP; motif: CCAATAATCGAT	TF:M00095	TF	TRUE	7.22867e-05	5905	75	42	0.56	0.00711262
Factor: CDP; motif: NWNATCGATTANYNN	TF:M00102	TF	TRUE	7.59016e-05	2615	75	26	0.346667	0.00994264
Factor: Brn-3c; motif: NNTTATTAATKANKNC; match class: 1	TF:M01408_1	TF	TRUE	7.65197e-05	1186	75	17	0.226667	0.0143339
Factor: Six-2; motif: NNGTATCRNN	TF:M11030	TF	TRUE	7.77857e-05	5018	75	38	0.506667	0.00757274
Factor: CRX; motif: YTAATC	TF:M01712	TF	TRUE	7.78563e-05	7913	75	50	0.666667	0.00631872
Factor: SRY; motif: AACAATNNNCATTGTT	TF:M04556	TF	TRUE	8.07222e-05	5253	75	39	0.52	0.00742433
Factor: POU2F2; motif: NWTRMATATKCAWN	TF:M04073	TF	TRUE	8.07222e-05	2629	75	26	0.346667	0.00988969
cellular_component	GO:0005575	GO:CC	TRUE	8.53268e-05	14413	75	70	0.933333	0.00485673
sarcomere	GO:0030017	GO:CC	TRUE	8.60755e-05	161	75	7	0.0933333	0.0434783
Factor: GATA-5; motif: TATCTN	TF:M02006	TF	TRUE	8.93681e-05	6199	75	43	0.573333	0.0069366
Factor: OC-2; motif: TCAATA	TF:M02112	TF	TRUE	9.12905e-05	5058	75	38	0.506667	0.00751285
Factor: Pax-4; motif: WNNNYTAATTARYNSNN; match class: 1	TF:M01385_1	TF	TRUE	9.46334e-05	1653	75	20	0.266667	0.0120992
Factor: Sox-10; motif: AACAATGGNCCATTGTT	TF:M11633	TF	TRUE	9.46334e-05	2480	75	25	0.333333	0.0100806
Factor: PMX2B; motif: NNNAATTAATTAANNNG	TF:M01356	TF	TRUE	9.71466e-05	2141	75	23	0.306667	0.0107426
Factor: HMGIY; motif: NNKKNAWTTTNYTNN; match class: 1	TF:M01010_1	TF	TRUE	0.00010101	1981	75	22	0.293333	0.0111055
Factor: BRN1; motif: HAATGCN; match class: 1	TF:M03813_1	TF	TRUE	0.000101057	4650	75	36	0.48	0.00774194
Factor: Dlx-6; motif: NTCRTTAN	TF:M10593	TF	TRUE	0.000102	5093	75	38	0.506667	0.00746122
Factor: HOXB5; motif: NNYMATTANN; match class: 1	TF:M04349_1	TF	TRUE	0.000102	2676	75	26	0.346667	0.00971599
Factor: FOXM1; motif: NAGASTGATTA	TF:M04611	TF	TRUE	0.000102	6487	75	44	0.586667	0.0067828
Factor: HOXA7; motif: GYMATTAN	TF:M10690	TF	TRUE	0.000102	7479	75	48	0.64	0.00641797
Factor: Nkx3-1; motif: NWATAAGTATWT; match class: 1	TF:M00451_1	TF	TRUE	0.000102	55	75	5	0.0666667	0.0909091
Factor: BRN1; motif: NANNTATGCATAATNNA	TF:M01324	TF	TRUE	0.000103253	3243	75	29	0.386667	0.00894234
Factor: HoxA5; motif: GYMATTAS	TF:M10705	TF	TRUE	0.000103253	2336	75	24	0.32	0.010274
Factor: Six-2; motif: NNGTAWCRNN	TF:M11032	TF	TRUE	0.000103253	7756	75	49	0.653333	0.00631769
Factor: HoxA5; motif: GYMATTAS; match class: 1	TF:M10705_1	TF	TRUE	0.000103253	2336	75	24	0.32	0.010274
Factor: HoxA5; motif: NYMATTAN	TF:M10706	TF	TRUE	0.000103253	2336	75	24	0.32	0.010274
Factor: HOXA2; motif: NNTMATTANN	TF:M04344	TF	TRUE	0.000103253	1676	75	20	0.266667	0.0119332
Factor: EMX1; motif: NNTAATKANN	TF:M07988	TF	TRUE	0.000103253	2335	75	24	0.32	0.0102784
Factor: HoxA5; motif: NYAATTAN	TF:M10703	TF	TRUE	0.000103253	2336	75	24	0.32	0.010274
Factor: HOXA13; motif: ATAAMA; match class: 1	TF:M01292_1	TF	TRUE	0.000113558	5585	75	40	0.533333	0.00716204
Z disc	GO:0030018	GO:CC	TRUE	0.000114414	110	75	6	0.08	0.0545455
Factor: Pax-4; motif: WNNNYTAATTARYNSNN	TF:M01385	TF	TRUE	0.000122726	2189	75	23	0.306667	0.0105071
animal organ development	GO:0048513	GO:BP	TRUE	0.000128322	2307	75	25	0.333333	0.0108366
cell adhesion	GO:0007155	GO:BP	TRUE	0.000128322	1242	75	18	0.24	0.0144928
Factor: HSF4; motif: CTGCMRN	TF:M07322	TF	TRUE	0.000136152	12261	75	64	0.853333	0.0052198
myofibril	GO:0030016	GO:CC	TRUE	0.000144192	180	75	7	0.0933333	0.0388889
Factor: HPX42B; motif: NNYAATTANN	TF:M10679	TF	TRUE	0.000147704	1414	75	18	0.24	0.0127298
Factor: Sox-10; motif: MAANRRNNNCWTTGTT	TF:M10065	TF	TRUE	0.000147873	4751	75	36	0.48	0.00757735
Factor: HOXA6; motif: NGYMATTANN	TF:M10694	TF	TRUE	0.000153584	2222	75	23	0.306667	0.010351
Factor: Dlx-5; motif: AATTAN; match class: 1	TF:M03546_1	TF	TRUE	0.000153751	3922	75	32	0.426667	0.0081591
Factor: Erg; motif: MCAGGAAA	TF:M07284	TF	TRUE	0.000153751	8133	75	50	0.666667	0.00614779
Factor: FOXO1A; motif: NNNYTGTTTNCN	TF:M09931	TF	TRUE	0.000153751	4766	75	36	0.48	0.0075535
Factor: DRI1; motif: AATTAA; match class: 1	TF:M01654_1	TF	TRUE	0.000153751	3922	75	32	0.426667	0.0081591
tissue development	GO:0009888	GO:BP	TRUE	0.000153921	1555	75	20	0.266667	0.0128617
Factor: HOXA6; motif: NGYMATTANN	TF:M10696	TF	TRUE	0.000156834	3329	75	29	0.386667	0.00871132
biological_process	GO:0008150	GO:BP	TRUE	0.000160482	13783	75	69	0.92	0.00500617
developmental process	GO:0032502	GO:BP	TRUE	0.000160482	4945	75	38	0.506667	0.00768453
locomotion	GO:0040011	GO:BP	TRUE	0.000160482	1014	75	16	0.213333	0.0157791
cellular anatomical entity	GO:0110165	GO:CC	TRUE	0.000161192	14281	75	69	0.92	0.00483159
calcium ion binding	GO:0005509	GO:MF	TRUE	0.000162009	526	75	11	0.146667	0.0209125
glycosaminoglycan binding	GO:0005539	GO:MF	TRUE	0.000162009	172	75	7	0.0933333	0.0406977
Factor: POU3F2; motif: NTAATTTATGCRN	TF:M11910	TF	TRUE	0.000169248	2776	75	26	0.346667	0.00936599
Factor: HOXB5; motif: GTCATTAN	TF:M10701	TF	TRUE	0.000169248	3942	75	32	0.426667	0.00811771
Factor: TATA; motif: STATAAAWRNNNNNN	TF:M00252	TF	TRUE	0.000175074	2968	75	27	0.36	0.00909704
cellular process	GO:0009987	GO:BP	TRUE	0.000185854	13090	75	67	0.893333	0.00511841
anatomical structure development	GO:0048856	GO:BP	TRUE	0.000185854	4566	75	36	0.48	0.00788436
Factor: FOXJ2; motif: AYMATAATATTTKN	TF:M00423	TF	TRUE	0.000207993	4615	75	35	0.466667	0.00758397
Factor: six4; motif: NCGTATCRNN	TF:M11025	TF	TRUE	0.000221952	4629	75	35	0.466667	0.00756103
Factor: Kid3; motif: CCACN; match class: 1	TF:M01160_1	TF	TRUE	0.000233239	14252	75	69	0.92	0.00484143
Factor: HPX42B; motif: NNYNATTANN	TF:M10681	TF	TRUE	0.000238711	1629	75	19	0.253333	0.0116636
positive regulation of phosphatidylinositol 3-kinase/protein kinase B signal transduction	GO:0051897	GO:BP	TRUE	0.000240769	152	75	7	0.0933333	0.0460526
Factor: Brn-3c; motif: NNTTATTAATKANKNC	TF:M01408	TF	TRUE	0.00024432	3217	75	28	0.373333	0.00870376
Factor: FOXO1A; motif: TTGTTTWN	TF:M07286	TF	TRUE	0.000245625	3414	75	29	0.386667	0.00849443
Factor: POU3F1; motif: NTAATKWATGCNN	TF:M11929	TF	TRUE	0.000248451	4443	75	34	0.453333	0.00765249
Factor: Sox-10; motif: CWTTGT	TF:M03138	TF	TRUE	0.000248505	9374	75	54	0.72	0.00576061
Factor: TCF-1; motif: CTTTGW	TF:M03857	TF	TRUE	0.000248505	9374	75	54	0.72	0.00576061
Factor: PRDM6; motif: NRRARGAAAAANA	TF:M10041	TF	TRUE	0.000251529	1964	75	21	0.28	0.0106925
Factor: EVX1; motif: NNTNATTANN; match class: 1	TF:M04320_1	TF	TRUE	0.000253711	1191	75	16	0.213333	0.0134341
Factor: IRF-2; motif: NAANYGAAASYR	TF:M08775	TF	TRUE	0.000253711	6026	75	41	0.546667	0.00680385
cellular component organization	GO:0016043	GO:BP	TRUE	0.000259805	5767	75	41	0.546667	0.00710942
Factor: EVX2; motif: NNTNATTANN	TF:M04321	TF	TRUE	0.000260863	1972	75	21	0.28	0.0106491
Factor: Elk-1:HOXA3; motif: ACCGGWAATKRNNTNWCNNATTAN	TF:M08220	TF	TRUE	0.000260863	9113	75	53	0.706667	0.00581587
Factor: Msx-2; motif: TAATTAN	TF:M07425	TF	TRUE	0.00026733	2496	75	24	0.32	0.00961538
Factor: POU2F1; motif: ATTTGCATN	TF:M07058	TF	TRUE	0.000273263	2149	75	22	0.293333	0.0102373
Factor: GATA-1; motif: NNCWGATARNNNN	TF:M00128	TF	TRUE	0.000281877	1658	75	19	0.253333	0.0114596
Factor: Sox-10; motif: NACAAWG; match class: 1	TF:M02116_1	TF	TRUE	0.000282778	5365	75	38	0.506667	0.00708295
Factor: EVX1; motif: NNTNATTANN	TF:M04320	TF	TRUE	0.00028492	2158	75	22	0.293333	0.0101946
Factor: OCT-2; motif: ATGMATATGCWAAT	TF:M08836	TF	TRUE	0.00028492	2332	75	23	0.306667	0.00986278
Factor: TEF-3; motif: GNTATTTTT	TF:M07270	TF	TRUE	0.000318621	7065	75	45	0.6	0.00636943
Factor: HNF1A; motif: NRTTAATNATTAACN	TF:M04336	TF	TRUE	0.000323297	573	75	11	0.146667	0.0191972
Factor: ipf1; motif: CATTAR; match class: 1	TF:M01275_1	TF	TRUE	0.000326707	2179	75	22	0.293333	0.0100964
Factor: PPARALPHA:RXR-ALPHA; motif: AWNTRGGTNAAAGGTCAN	TF:M08960	TF	TRUE	0.000343671	8384	75	50	0.666667	0.00596374
Factor: six4; motif: NCGTATCRTN	TF:M11024	TF	TRUE	0.000343671	3695	75	30	0.4	0.00811908
Factor: C/EBPgamma; motif: YTBATTTCARAAW; match class: 1	TF:M00622_1	TF	TRUE	0.000343671	1228	75	16	0.213333	0.0130293
integrin alpha1-beta1 complex	GO:0034665	GO:CC	TRUE	0.000348056	2	75	2	0.0266667	1
Factor: Sox-9; motif: NNNNAACAATRGNN	TF:M00410	TF	TRUE	0.00035523	2732	75	25	0.333333	0.00915081
Factor: ipf1; motif: AVCTAATGAG	TF:M01234	TF	TRUE	0.00035552	1856	75	20	0.266667	0.0107759
Factor: NMYC; motif: CAYCTG	TF:M01808	TF	TRUE	0.000379742	8958	75	52	0.693333	0.00580487
Factor: HOXA6; motif: RTCRTTAN	TF:M10695	TF	TRUE	0.000383707	4775	75	35	0.466667	0.00732984
regulation of cell motility	GO:2000145	GO:BP	TRUE	0.000393278	859	75	14	0.186667	0.016298
Arrhythmogenic right ventricular cardiomyopathy	KEGG:05412	KEGG	TRUE	0.000394838	71	75	5	0.0666667	0.0704225
Factor: PEA3; motif: NTCGTAAATGCA	TF:M11431	TF	TRUE	0.000397353	7641	75	47	0.626667	0.00615103
Factor: Foxc1; motif: TTVYTTTNW; match class: 1	TF:M07254_1	TF	TRUE	0.000397397	1710	75	19	0.253333	0.0111111
Factor: POU2F3; motif: ATGMATATKCAW	TF:M04075	TF	TRUE	0.000397397	1103	75	15	0.2	0.0135993
supramolecular fiber	GO:0099512	GO:CC	TRUE	0.000398033	758	75	12	0.16	0.0158311
external encapsulating structure	GO:0030312	GO:CC	TRUE	0.000398033	415	75	9	0.12	0.0216867
focal adhesion	GO:0005925	GO:CC	TRUE	0.000398033	406	75	9	0.12	0.0221675
extracellular matrix	GO:0031012	GO:CC	TRUE	0.000398033	414	75	9	0.12	0.0217391
supramolecular polymer	GO:0099081	GO:CC	TRUE	0.000398033	766	75	12	0.16	0.0156658
cell-substrate junction	GO:0030055	GO:CC	TRUE	0.000398033	414	75	9	0.12	0.0217391
Factor: Oct3; motif: NYWTTSWTATGCAAAT	TF:M09646	TF	TRUE	0.000408259	3736	75	30	0.4	0.00802998
Factor: Nkx3A; motif: NNNNAAGTACTTAAANN	TF:M01383	TF	TRUE	0.000408259	1878	75	20	0.266667	0.0106496
Factor: HNF-3alpha; motif: YTRWGTMAATATTTRCWYWN	TF:M11571	TF	TRUE	0.000408361	2762	75	25	0.333333	0.00905141
Hypertrophic cardiomyopathy	KEGG:05410	KEGG	TRUE	0.000418288	78	75	5	0.0666667	0.0641026
collagen-containing extracellular matrix	GO:0062023	GO:CC	TRUE	0.000436922	325	75	8	0.106667	0.0246154
cell surface	GO:0009986	GO:CC	TRUE	0.000469938	661	75	11	0.146667	0.0166415
Factor: Six-2; motif: NCGTATCRYN	TF:M11033	TF	TRUE	0.000479002	6448	75	42	0.56	0.00651365
Factor: VAX2; motif: NYAATTAN; match class: 1	TF:M13026_1	TF	TRUE	0.000479002	1901	75	20	0.266667	0.0105208
Factor: SATB1; motif: AKWAWTAAHGRYMNWW	TF:M01723	TF	TRUE	0.000491517	2075	75	21	0.28	0.0101205
Factor: Ncx; motif: NAATNAATTAATAANWW	TF:M01420	TF	TRUE	0.000495548	3777	75	30	0.4	0.00794281
cellular component organization or biogenesis	GO:0071840	GO:BP	TRUE	0.000504076	5970	75	41	0.546667	0.00686767
cell junction organization	GO:0034330	GO:BP	TRUE	0.000504076	647	75	12	0.16	0.0185471
regulation of bone mineralization	GO:0030500	GO:BP	TRUE	0.000504076	66	75	5	0.0666667	0.0757576
regulation of locomotion	GO:0040012	GO:BP	TRUE	0.000504076	889	75	14	0.186667	0.015748
skeletal system development	GO:0001501	GO:BP	TRUE	0.000504076	433	75	10	0.133333	0.0230947
Factor: TCF7RELATED; motif: NANNWWCAAAGN	TF:M08902	TF	TRUE	0.000511661	2082	75	21	0.28	0.0100865
Factor: Msx-1; motif: WNGNAATTANV	TF:M08822	TF	TRUE	0.000526994	4636	75	34	0.453333	0.00733391
muscle tissue development	GO:0060537	GO:BP	TRUE	0.000528158	344	75	9	0.12	0.0261628
Factor: Sox-10; motif: CWTTGT; match class: 1	TF:M03138_1	TF	TRUE	0.000572862	4439	75	33	0.44	0.00743411
Factor: TCF-1; motif: CTTTGW; match class: 1	TF:M03857_1	TF	TRUE	0.000572862	4439	75	33	0.44	0.00743411
Factor: Octamer; motif: TNATTTGCATN	TF:M00795	TF	TRUE	0.000579515	3017	75	26	0.346667	0.00861783
Factor: POU4F3; motif: TNATGCATNA; match class: 1	TF:M11940_1	TF	TRUE	0.000579515	400	75	9	0.12	0.0225
Factor: VSX1; motif: CYAATTRN	TF:M10941	TF	TRUE	0.00057988	2641	75	24	0.32	0.00908747
Factor: IRF-1; motif: TTCACTT	TF:M00747	TF	TRUE	0.00058051	3611	75	29	0.386667	0.00803102
Factor: HOXB6; motif: NTAATKRC	TF:M10693	TF	TRUE	0.000583389	1607	75	18	0.24	0.011201
Factor: HoxA5; motif: RTCATTAN	TF:M10704	TF	TRUE	0.000583389	3616	75	29	0.386667	0.00801991
Factor: Lhx8; motif: TGATTG	TF:M07476	TF	TRUE	0.000583389	6272	75	41	0.546667	0.00653699
Factor: HOXD13; motif: WNNAATAAWAY	TF:M08817	TF	TRUE	0.000583389	3821	75	30	0.4	0.00785135
Factor: beta-catenin; motif: CTTTGATN	TF:M07599	TF	TRUE	0.000583389	5563	75	38	0.506667	0.00683085
Factor: Dlx-3; motif: NNNNNATAATTACMNNN	TF:M01400	TF	TRUE	0.000585394	2111	75	21	0.28	0.00994789
Factor: meis1; motif: NTGATTKATKNN	TF:M09988	TF	TRUE	0.000585394	403	75	9	0.12	0.0223325
Factor: POU6F1; motif: NTAATGAKATGNNN	TF:M11958	TF	TRUE	0.000612465	1779	75	19	0.253333	0.0106802
Factor: TTF1; motif: ASTCAAGTRK	TF:M00432	TF	TRUE	0.000616698	3631	75	29	0.386667	0.00798678
Factor: Prrxl1; motif: YYAATTAN	TF:M10869	TF	TRUE	0.00061948	1620	75	18	0.24	0.0111111
Factor: ARX; motif: NYAATTAN	TF:M10871	TF	TRUE	0.00061948	1620	75	18	0.24	0.0111111
Factor: VAX2; motif: YTAATTAN	TF:M04447	TF	TRUE	0.00061948	1620	75	18	0.24	0.0111111
Factor: FOXM1; motif: TRTTTATNN	TF:M08883	TF	TRUE	0.000635316	4696	75	34	0.453333	0.0072402
response to wounding	GO:0009611	GO:BP	TRUE	0.000642995	452	75	10	0.133333	0.0221239
anatomical structure morphogenesis	GO:0009653	GO:BP	TRUE	0.00066101	2153	75	22	0.293333	0.0102183
Factor: Emx-2; motif: YTAATTAN	TF:M10673	TF	TRUE	0.00067445	2138	75	21	0.28	0.00982226
Factor: POU2F2; motif: NWTRMATATKCAWN; match class: 1	TF:M04073_1	TF	TRUE	0.00067445	1474	75	17	0.226667	0.0115332
Factor: Ncx; motif: NAATNAATTAATAANWW; match class: 1	TF:M01420_1	TF	TRUE	0.00067445	1320	75	16	0.213333	0.0121212
Factor: VAX1; motif: YTAATTAN	TF:M04446	TF	TRUE	0.00067445	2138	75	21	0.28	0.00982226
Factor: HNF-1; motif: WRGTTAATNATTAACNNN; match class: 1	TF:M00790_1	TF	TRUE	0.000679143	228	75	7	0.0933333	0.0307018
ITGA1-ITGB1-PTPN2 complex	CORUM:2435	CORUM	TRUE	0.000691592	2	75	2	0.0266667	1
ITGA1-ITGB1-COL6A3 complex	CORUM:2434	CORUM	TRUE	0.000691592	2	75	2	0.0266667	1
ossification	GO:0001503	GO:BP	TRUE	0.000708218	362	75	9	0.12	0.0248619
regulation of biological process	GO:0050789	GO:BP	TRUE	0.000711505	8907	75	52	0.693333	0.0058381
biological regulation	GO:0065007	GO:BP	TRUE	0.000711505	9179	75	53	0.706667	0.00577405
multicellular organismal process	GO:0032501	GO:BP	TRUE	0.000716648	5436	75	38	0.506667	0.00699043
actin filament-based process	GO:0030029	GO:BP	TRUE	0.000716648	699	75	12	0.16	0.0171674
regulation of cell migration	GO:0030334	GO:BP	TRUE	0.000716648	817	75	13	0.173333	0.0159119
cell surface receptor signaling pathway	GO:0007166	GO:BP	TRUE	0.000716648	2199	75	22	0.293333	0.0100045
multicellular organism development	GO:0007275	GO:BP	TRUE	0.000716648	3714	75	30	0.4	0.00807754
supramolecular fiber organization	GO:0097435	GO:BP	TRUE	0.000716648	703	75	12	0.16	0.0170697
Factor: ipf1; motif: YTAATKRC	TF:M10744	TF	TRUE	0.00075007	1039	75	14	0.186667	0.0134745
Factor: HOXC-8; motif: NNNNNGTAATTANNNT; match class: 1	TF:M01321_1	TF	TRUE	0.00075007	2888	75	25	0.333333	0.00865651
Factor: POU6F1; motif: NNNNWTAATGAGSTNNN	TF:M01479	TF	TRUE	0.00075411	2890	75	25	0.333333	0.00865052
Factor: FOXJ2; motif: AYMATAATATTTKN; match class: 1	TF:M00423_1	TF	TRUE	0.00075411	1650	75	18	0.24	0.0109091
Factor: TFII-I; motif: NAGGAAGTGN	TF:M04636	TF	TRUE	0.000767604	9206	75	52	0.693333	0.00564849
Factor: Foxm1; motif: NTGTTTRT	TF:M07255	TF	TRUE	0.000767604	3892	75	30	0.4	0.00770812
Factor: HOXC4; motif: RTCRTTAN	TF:M10718	TF	TRUE	0.000804058	1825	75	19	0.253333	0.010411
Factor: Dlx-1; motif: NNTAATTANN	TF:M04299	TF	TRUE	0.000808449	1661	75	18	0.24	0.0108368
cytoskeleton organization	GO:0007010	GO:BP	TRUE	0.000809576	1257	75	16	0.213333	0.0127287
regulation of biomineral tissue development	GO:0070167	GO:BP	TRUE	0.000809576	80	75	5	0.0666667	0.0625
Factor: C/EBPgamma; motif: NRTKRSRMAAKN	TF:M01869	TF	TRUE	0.0008206	2173	75	21	0.28	0.00966406
Factor: NFATc1; motif: NATGGAAANWNANTTTYCMN	TF:M04051	TF	TRUE	0.000829647	3912	75	30	0.4	0.00766871
Factor: ZBRK1; motif: NGNNNGGTNAWAAAARRGCNG	TF:M10468	TF	TRUE	0.000829647	7890	75	47	0.626667	0.00595691
Factor: UNCX; motif: NYAATTAN	TF:M04443	TF	TRUE	0.000837463	2178	75	21	0.28	0.00964187
Factor: MEF-2D; motif: WAAATAR	TF:M02026	TF	TRUE	0.00086914	5229	75	36	0.48	0.00688468
system development	GO:0048731	GO:BP	TRUE	0.000889401	3172	75	27	0.36	0.00851198
regulation of cellular process	GO:0050794	GO:BP	TRUE	0.00089191	8504	75	50	0.666667	0.00587959
regulation of phosphatidylinositol 3-kinase/protein kinase B signal transduction	GO:0051896	GO:BP	TRUE	0.00089191	213	75	7	0.0933333	0.0328638
Factor: MEIS1; motif: NTGACAN	TF:M04027	TF	TRUE	0.000895262	2368	75	22	0.293333	0.00929054
extracellular region	GO:0005576	GO:CC	TRUE	0.000905484	2856	75	24	0.32	0.00840336
Factor: E2F-3:Prrxl1; motif: SGCGCTAATTNN	TF:M08206	TF	TRUE	0.000938478	8998	75	51	0.68	0.00566793
Factor: Msx-1; motif: NNNNANTAATTANTNN	TF:M01412	TF	TRUE	0.000938478	2022	75	20	0.266667	0.0098912
Factor: HNF-1alpha; motif: RGTTAATNWTT	TF:M02013	TF	TRUE	0.000939062	1214	75	15	0.2	0.0123558
Factor: SOX10; motif: NNAACAAAGNN	TF:M09819	TF	TRUE	0.000953805	3946	75	30	0.4	0.00760264
Factor: HNF-1beta; motif: GTTAATYATTAACY	TF:M03872	TF	TRUE	0.000967332	2754	75	24	0.32	0.0087146
Factor: Oct-1; motif: NNGAATATKCANNNN; match class: 1	TF:M00136_1	TF	TRUE	0.000971634	797	75	12	0.16	0.0150565
cell-cell adhesion via plasma-membrane adhesion molecules	GO:0098742	GO:BP	TRUE	0.000978547	217	75	7	0.0933333	0.0322581
signaling receptor binding	GO:0005102	GO:MF	TRUE	0.000992395	1040	75	14	0.186667	0.0134615
Factor: LMX1B; motif: NYAATTAN	TF:M04393	TF	TRUE	0.00101825	1535	75	17	0.226667	0.0110749
Factor: FOXL2; motif: TWAKACWAMTTT	TF:M03548	TF	TRUE	0.00103274	3154	75	26	0.346667	0.0082435
Factor: Pit-1; motif: NTAATGAKATGCRN	TF:M11950	TF	TRUE	0.00103274	3966	75	30	0.4	0.0075643
heart development	GO:0007507	GO:BP	TRUE	0.00110961	511	75	10	0.133333	0.0195695
Factor: Pax-4; motif: NNNNNYCACCCB	TF:M00378	TF	TRUE	0.00112358	13333	75	65	0.866667	0.00487512
Factor: gsh-1; motif: NTCRTTAN	TF:M10749	TF	TRUE	0.00114802	3994	75	30	0.4	0.00751127
Factor: Nkx3-2; motif: TRAGTG	TF:M01181	TF	TRUE	0.00114802	6729	75	42	0.56	0.00624164
Factor: GATA-1; motif: NTGNNNNNNNNAGATAAGN	TF:M09936	TF	TRUE	0.00114802	2983	75	25	0.333333	0.00838082
Factor: Msx-1; motif: NTCRTTAN	TF:M10566	TF	TRUE	0.00114802	3994	75	30	0.4	0.00751127
Factor: Hoxa9; motif: NTTAAWTAMA	TF:M07457	TF	TRUE	0.00114802	3176	75	26	0.346667	0.0081864
Factor: Gbx2; motif: NTCRTTAN	TF:M10572	TF	TRUE	0.00114802	3994	75	30	0.4	0.00751127
positive regulation of multicellular organismal process	GO:0051240	GO:BP	TRUE	0.00116441	1311	75	16	0.213333	0.0122044
Factor: LHX2; motif: NNYTAATTRNNN	TF:M09976	TF	TRUE	0.00118	1560	75	17	0.226667	0.0108974
Factor: PPARalpha; motif: NWSTRGGNSAAAGGTCA	TF:M10037	TF	TRUE	0.00118	4429	75	32	0.426667	0.00722511
Factor: ipf1; motif: RNWCATTAANWN	TF:M01255	TF	TRUE	0.00118	2798	75	24	0.32	0.00857756
Factor: Oct-4; motif: ATTGWSWTGCWAAWN	TF:M01124	TF	TRUE	0.00118	4002	75	30	0.4	0.00749625
Factor: HNF3beta; motif: KGNANTRTTTRYTTW	TF:M00131	TF	TRUE	0.00120794	1728	75	18	0.24	0.0104167
Factor: POU3F2; motif: TAATTANNNNNNTAATTA	TF:M11913	TF	TRUE	0.00120794	2615	75	23	0.306667	0.00879541
transmembrane receptor protein serine/threonine kinase signaling pathway	GO:0007178	GO:BP	TRUE	0.00121177	314	75	8	0.106667	0.0254777
Factor: Pit-1; motif: NTAATTTATGCRN	TF:M11952	TF	TRUE	0.00122043	2432	75	22	0.293333	0.00904605
Factor: Pit-1; motif: NTAATTTATKCGY	TF:M11949	TF	TRUE	0.00122493	3805	75	29	0.386667	0.00762155
Factor: HOXB2; motif: NNTMATTANN	TF:M04347	TF	TRUE	0.00123895	2254	75	21	0.28	0.00931677
Factor: GATA-3; motif: AGATAAGATCT	TF:M12193	TF	TRUE	0.00124736	4232	75	31	0.413333	0.00732514
Factor: Pax-6; motif: NNNNTTCACGCWTGANTKNNN	TF:M00097	TF	TRUE	0.00124959	8035	75	47	0.626667	0.00584941
hsa-miR-218-5p	MIRNA:hsa-miR-218-5p	MIRNA	TRUE	0.00129014	794	75	13	0.173333	0.0163728
transmembrane receptor protein tyrosine kinase signaling pathway	GO:0007169	GO:BP	TRUE	0.00130518	525	75	10	0.133333	0.0190476
Factor: HMGIY; motif: NGWWATTN; match class: 1	TF:M01653_1	TF	TRUE	0.00132798	969	75	13	0.173333	0.0134159
Factor: GATA-4; motif: AGATAAN	TF:M03549	TF	TRUE	0.00136561	3222	75	26	0.346667	0.00806952
Factor: POU3F2; motif: WTATGCWAATKAG	TF:M11904	TF	TRUE	0.00136561	2094	75	20	0.266667	0.0095511
Factor: E2F2; motif: AAAATGGCGCCATTTT	TF:M04517	TF	TRUE	0.00136561	6791	75	42	0.56	0.00618466
BBSome binding	GO:0062063	GO:MF	TRUE	0.00136971	3	75	2	0.0266667	0.666667
type III transforming growth factor beta receptor binding	GO:0034714	GO:MF	TRUE	0.00136971	3	75	2	0.0266667	0.666667
regulation of localization	GO:0032879	GO:BP	TRUE	0.00138211	1659	75	18	0.24	0.0108499
regulation of multicellular organismal process	GO:0051239	GO:BP	TRUE	0.00138211	2347	75	22	0.293333	0.00937367
regulation of catalytic activity	GO:0050790	GO:BP	TRUE	0.00138211	1048	75	14	0.186667	0.0133588
cell-cell adhesion	GO:0098609	GO:BP	TRUE	0.00138211	777	75	12	0.16	0.015444
regulation of cell population proliferation	GO:0042127	GO:BP	TRUE	0.00138339	1346	75	16	0.213333	0.0118871
Factor: NKX6B; motif: NTMATTAW	TF:M10657	TF	TRUE	0.00138497	1752	75	18	0.24	0.010274
Factor: POU1F1; motif: AWTATGCWAATKAG	TF:M04069	TF	TRUE	0.00139029	2098	75	20	0.266667	0.00953289
Factor: Sox-9; motif: AANGGNNNCWTTGTTY	TF:M10070	TF	TRUE	0.00140493	1755	75	18	0.24	0.0102564
regulation of phosphate metabolic process	GO:0019220	GO:BP	TRUE	0.00140783	923	75	13	0.173333	0.0140845
positive regulation of wound healing	GO:0090303	GO:BP	TRUE	0.00140783	49	75	4	0.0533333	0.0816327
cell differentiation	GO:0030154	GO:BP	TRUE	0.00140783	3308	75	27	0.36	0.00816203
regulation of phosphorus metabolic process	GO:0051174	GO:BP	TRUE	0.00140783	924	75	13	0.173333	0.0140693
cellular developmental process	GO:0048869	GO:BP	TRUE	0.00140783	3309	75	27	0.36	0.00815956
regulation of developmental process	GO:0050793	GO:BP	TRUE	0.00140783	2009	75	20	0.266667	0.0099552
regulation of wound healing	GO:0061041	GO:BP	TRUE	0.00140783	98	75	5	0.0666667	0.0510204
positive regulation of phosphate metabolic process	GO:0045937	GO:BP	TRUE	0.00140783	549	75	10	0.133333	0.0182149
positive regulation of phosphorus metabolic process	GO:0010562	GO:BP	TRUE	0.00140783	549	75	10	0.133333	0.0182149
tube development	GO:0035295	GO:BP	TRUE	0.00140783	928	75	13	0.173333	0.0140086
animal organ morphogenesis	GO:0009887	GO:BP	TRUE	0.00140783	791	75	12	0.16	0.0151707
muscle contraction	GO:0006936	GO:BP	TRUE	0.00143259	249	75	7	0.0933333	0.0281124
positive regulation of epithelial to mesenchymal transition	GO:0010718	GO:BP	TRUE	0.00143259	51	75	4	0.0533333	0.0784314
regulation of ossification	GO:0030278	GO:BP	TRUE	0.00143259	102	75	5	0.0666667	0.0490196
relaxation of cardiac muscle	GO:0055119	GO:BP	TRUE	0.00143259	18	75	3	0.04	0.166667
regulation of biological quality	GO:0065008	GO:BP	TRUE	0.00143259	2215	75	21	0.28	0.00948081
cellular response to stimulus	GO:0051716	GO:BP	TRUE	0.00143259	5512	75	37	0.493333	0.00671263
response to stimulus	GO:0050896	GO:BP	TRUE	0.00143259	6461	75	41	0.546667	0.00634577
Factor: FPM315; motif: GGAGGAGGRRGRGGRGGRRGR; match class: 1	TF:M07141_1	TF	TRUE	0.00144232	709	75	11	0.146667	0.0155148
Factor: MEIS3; motif: NTGACAGN	TF:M04030	TF	TRUE	0.00149666	1280	75	15	0.2	0.0117188
Factor: Pax-6; motif: NNNNTTCACGCWTGANTKNNN; match class: 1	TF:M00097_1	TF	TRUE	0.00150812	3446	75	27	0.36	0.00783517
phosphatidylinositol 3-kinase/protein kinase B signal transduction	GO:0043491	GO:BP	TRUE	0.00155324	253	75	7	0.0933333	0.027668
Factor: SHOX; motif: NTCRTTAN	TF:M10906	TF	TRUE	0.0015654	2861	75	24	0.32	0.00838868
Factor: IRF-7; motif: AAGWGAA; match class: 1	TF:M01884_1	TF	TRUE	0.0015654	3055	75	25	0.333333	0.00818331
Factor: DLX6; motif: NWRNGYAAWYA	TF:M12595	TF	TRUE	0.0015872	2673	75	23	0.306667	0.00860456
Factor: VSX1; motif: NGCYAATTRNN; match class: 1	TF:M04450_1	TF	TRUE	0.00160289	2124	75	20	0.266667	0.0094162
Factor: NOTO; motif: NYMATTAN; match class: 1	TF:M10667_1	TF	TRUE	0.00160658	1448	75	16	0.213333	0.0110497
bone mineralization	GO:0030282	GO:BP	TRUE	0.00167387	106	75	5	0.0666667	0.0471698
intracellular signaling cassette	GO:0141124	GO:BP	TRUE	0.00168354	1568	75	17	0.226667	0.0108418
Factor: Pit-1; motif: NMTTCATAAWTATWNMNA; match class: 1	TF:M00802_1	TF	TRUE	0.00168528	598	75	10	0.133333	0.0167224
Factor: SRY; motif: TCAATAMCATTGA	TF:M04557	TF	TRUE	0.00168528	6861	75	42	0.56	0.00612156
Factor: HOXB13:OC-2; motif: NNNRTAAAWATYGATY	TF:M08494	TF	TRUE	0.00172159	482	75	9	0.12	0.0186722
circulatory system process	GO:0003013	GO:BP	TRUE	0.00175466	460	75	9	0.12	0.0195652
Regulation of actin cytoskeleton	KEGG:04810	KEGG	TRUE	0.00178946	190	75	6	0.08	0.0315789
Calcium signaling pathway	KEGG:04020	KEGG	TRUE	0.00178946	184	75	6	0.08	0.0326087
transforming growth factor beta receptor binding	GO:0005160	GO:MF	TRUE	0.00183723	21	75	3	0.04	0.142857
cell adhesion mediator activity	GO:0098631	GO:MF	TRUE	0.00183723	58	75	4	0.0533333	0.0689655
cerebellar climbing fiber to Purkinje cell synapse	GO:0150053	GO:CC	TRUE	0.00188482	5	75	2	0.0266667	0.4
Factor: GKLF; motif: CCTCCYN	TF:M01835	TF	TRUE	0.00196103	11586	75	59	0.786667	0.00509235
Factor: Oct-2; motif: NTATGCWAATN	TF:M11896	TF	TRUE	0.0020129	3511	75	27	0.36	0.00769012
Factor: Oct-1; motif: NNNRTAATNANNN	TF:M00137	TF	TRUE	0.0020129	4572	75	32	0.426667	0.00699913
Factor: Nkx2-2; motif: TTAAGTRSTT	TF:M00485	TF	TRUE	0.00207942	1817	75	18	0.24	0.00990644
Factor: Sox-18; motif: CAAWGBB	TF:M03848	TF	TRUE	0.00208682	12558	75	62	0.826667	0.00493709
Factor: alx3; motif: NYAATTAN	TF:M10873	TF	TRUE	0.00208682	2352	75	21	0.28	0.00892857
Factor: TEF; motif: ATGTTWAYATAA; match class: 1	TF:M00672_1	TF	TRUE	0.00209361	1023	75	13	0.173333	0.0127077
Factor: LBX2; motif: NYYAATTANN	TF:M10663	TF	TRUE	0.00209361	1486	75	16	0.213333	0.0107672
Factor: POU3F3; motif: WTNAATAWKNAW	TF:M04082	TF	TRUE	0.0021115	2356	75	21	0.28	0.00891341
Factor: BCL-6; motif: NCGYWATCTAGGAATN	TF:M12340	TF	TRUE	0.0021163	3527	75	27	0.36	0.00765523
Factor: PEA3; motif: ACWTCCK	TF:M00655	TF	TRUE	0.0021163	6686	75	41	0.546667	0.00613222
Factor: Sox-10; motif: NACAATRNNNNYATTGTN	TF:M11635	TF	TRUE	0.00211897	4157	75	30	0.4	0.00721674
outflow tract septum morphogenesis	GO:0003148	GO:BP	TRUE	0.00212494	21	75	3	0.04	0.142857
regulation of cellular component organization	GO:0051128	GO:BP	TRUE	0.00212494	2116	75	20	0.266667	0.0094518
cardiac muscle tissue development	GO:0048738	GO:BP	TRUE	0.00214521	188	75	6	0.08	0.0319149
positive regulation of cell migration	GO:0030335	GO:BP	TRUE	0.00214521	480	75	9	0.12	0.01875
regulation of anatomical structure morphogenesis	GO:0022603	GO:BP	TRUE	0.00214521	724	75	11	0.146667	0.0151934
extracellular structure organization	GO:0043062	GO:BP	TRUE	0.00214521	273	75	7	0.0933333	0.025641
external encapsulating structure organization	GO:0045229	GO:BP	TRUE	0.00214521	273	75	7	0.0933333	0.025641
bone development	GO:0060348	GO:BP	TRUE	0.00214521	186	75	6	0.08	0.0322581
cellular response to organonitrogen compound	GO:0071417	GO:BP	TRUE	0.00214521	481	75	9	0.12	0.018711
extracellular matrix organization	GO:0030198	GO:BP	TRUE	0.00214521	272	75	7	0.0933333	0.0257353
cell population proliferation	GO:0008283	GO:BP	TRUE	0.00214521	1610	75	17	0.226667	0.010559
Factor: foxm1; motif: TGTTTRCTYWNN; match class: 1	TF:M09930_1	TF	TRUE	0.00217516	1029	75	13	0.173333	0.0126336
positive regulation of response to wounding	GO:1903036	GO:BP	TRUE	0.00218625	60	75	4	0.0533333	0.0666667
Factor: OCT-x; motif: CTNATTTGCATAY	TF:M00210	TF	TRUE	0.00219754	2742	75	23	0.306667	0.00838804
Factor: EVX1; motif: NTCATTAN	TF:M10864	TF	TRUE	0.00223576	3541	75	27	0.36	0.00762496
Factor: Dlx-3; motif: NTAATTNVN	TF:M07278	TF	TRUE	0.00225546	2371	75	21	0.28	0.00885702
Factor: HOXB7; motif: NGYAATTANN	TF:M10685	TF	TRUE	0.00226102	2372	75	21	0.28	0.00885329
heart process	GO:0003015	GO:BP	TRUE	0.00228459	191	75	6	0.08	0.0314136
positive regulation of phosphorylation	GO:0042327	GO:BP	TRUE	0.00230181	489	75	9	0.12	0.0184049
actin filament fragmentation	GO:0030043	GO:BP	TRUE	0.00230181	4	75	2	0.0266667	0.5
positive regulation of epithelial to mesenchymal transition involved in endocardial cushion formation	GO:1905007	GO:BP	TRUE	0.00230181	4	75	2	0.0266667	0.5
regulation of epithelial to mesenchymal transition involved in endocardial cushion formation	GO:1905005	GO:BP	TRUE	0.00230181	4	75	2	0.0266667	0.5
Factor: CPBP; motif: SNCCCNN; match class: 1	TF:M01822_1	TF	TRUE	0.00235118	13958	75	66	0.88	0.00472847
regulation of blood circulation	GO:1903522	GO:BP	TRUE	0.00235143	194	75	6	0.08	0.0309278
Factor: CDP; motif: CACCRATANNTATBG	TF:M00105	TF	TRUE	0.00235871	2197	75	20	0.266667	0.00910332
Factor: FOXO1A:ETV7; motif: NWMAACAGGAMNNNCTTCCNN	TF:M08304	TF	TRUE	0.00237313	10182	75	54	0.72	0.00530348
Factor: HMX2; motif: NCAMTTAAN	TF:M10645	TF	TRUE	0.00237313	2954	75	24	0.32	0.00812458
Factor: Smad2; motif: AGACAN	TF:M03580	TF	TRUE	0.00237313	10762	75	56	0.746667	0.00520349
Factor: CRX; motif: YTAATC; match class: 1	TF:M01712_1	TF	TRUE	0.00237313	3354	75	26	0.346667	0.00775194
Factor: LMX1A; motif: NTCRTTAN	TF:M10997	TF	TRUE	0.00240939	1194	75	14	0.186667	0.0117253
Factor: LBX2; motif: CTNRANSTAATTA	TF:M04383	TF	TRUE	0.0024168	5539	75	36	0.48	0.00649937
anchoring junction	GO:0070161	GO:CC	TRUE	0.00242244	807	75	11	0.146667	0.0136307
Factor: ZNF35; motif: SSAAKA; match class: 1	TF:M07479_1	TF	TRUE	0.00244534	11074	75	57	0.76	0.00514719
Factor: HOXA10; motif: NNNGYAATAAAATNNW	TF:M01464	TF	TRUE	0.00244534	2207	75	20	0.266667	0.00906208
positive regulation of cell motility	GO:2000147	GO:BP	TRUE	0.00244637	496	75	9	0.12	0.0181452
blood circulation	GO:0008015	GO:BP	TRUE	0.00244637	385	75	8	0.106667	0.0207792
regulation of protein kinase activity	GO:0045859	GO:BP	TRUE	0.00245839	386	75	8	0.106667	0.0207254
Factor: T3R-beta; motif: NRGGTCAAAGGTCRN	TF:M11814	TF	TRUE	0.00246778	10199	75	54	0.72	0.00529464
Factor: IRF-8; motif: NYGAAACYGAAACTN	TF:M11684	TF	TRUE	0.00252396	3371	75	26	0.346667	0.00771284
Factor: MEF-2B1; motif: CCNWATWNRG	TF:M11697	TF	TRUE	0.00253141	768	75	11	0.146667	0.0143229
Factor: ipf1; motif: MVCTAATTAS	TF:M01233	TF	TRUE	0.00253141	1359	75	15	0.2	0.0110375
Factor: LIM-1; motif: NYAATTAN	TF:M11000	TF	TRUE	0.00257184	4001	75	29	0.386667	0.00724819
transforming growth factor beta receptor superfamily signaling pathway	GO:0141091	GO:BP	TRUE	0.00257405	288	75	7	0.0933333	0.0243056
Factor: TEF-5; motif: AAAAATAT	TF:M04635	TF	TRUE	0.00259748	2040	75	19	0.253333	0.00931373
calcium ion import	GO:0070509	GO:BP	TRUE	0.00264665	65	75	4	0.0533333	0.0615385
positive regulation of biological process	GO:0048518	GO:BP	TRUE	0.0026568	5059	75	34	0.453333	0.0067207
actin cytoskeleton organization	GO:0030036	GO:BP	TRUE	0.00267234	627	75	10	0.133333	0.015949
positive regulation of locomotion	GO:0040017	GO:BP	TRUE	0.00267234	506	75	9	0.12	0.0177866
Factor: PU.1; motif: AGGAAG; match class: 1	TF:M02031_1	TF	TRUE	0.0027001	9948	75	53	0.706667	0.0053277
Factor: Elf-1; motif: AGGAAG; match class: 1	TF:M01266_1	TF	TRUE	0.0027001	9948	75	53	0.706667	0.0053277
Factor: Pit-1; motif: NNWWATTCAT; match class: 1	TF:M03559_1	TF	TRUE	0.00271738	776	75	11	0.146667	0.0141753
Factor: ALX3; motif: NNYAATTANN	TF:M04279	TF	TRUE	0.00272889	2604	75	22	0.293333	0.00844854
Factor: En-2; motif: NTCRTTARN; match class: 1	TF:M10858_1	TF	TRUE	0.00272889	1701	75	17	0.226667	0.00999412
Factor: Sox-17; motif: TTGTYY	TF:M03803	TF	TRUE	0.00274771	11123	75	57	0.76	0.00512452
Factor: FOXO1A:Elf-1; motif: NAGAAAACCGAANM; match class: 1	TF:M08295_1	TF	TRUE	0.00274771	3809	75	28	0.373333	0.00735101
membrane	GO:0016020	GO:CC	TRUE	0.00276557	7171	75	42	0.56	0.00585692
Factor: Oct-2; motif: NNNATTTGCATRT	TF:M07120	TF	TRUE	0.00277792	3196	75	25	0.333333	0.00782228
Factor: WT1; motif: RGGNGGGGGAGGRGGNGGRG	TF:M10108	TF	TRUE	0.00280281	5359	75	35	0.466667	0.00653107
Factor: ZNF138; motif: GCAGCRSCNSGSNCMGSGCS	TF:M13144	TF	TRUE	0.00281732	8064	75	46	0.613333	0.00570437
striated muscle tissue development	GO:0014706	GO:BP	TRUE	0.00281789	204	75	6	0.08	0.0294118
Factor: HOXB6; motif: GTCGTTAN	TF:M10692	TF	TRUE	0.00282844	4032	75	29	0.386667	0.00719246
Factor: SRY; motif: AACAATNNNCATTGTT; match class: 1	TF:M04556_1	TF	TRUE	0.00282844	4032	75	29	0.386667	0.00719246
Factor: ZBTB39; motif: CNCTGY	TF:M12689	TF	TRUE	0.00282844	11137	75	57	0.76	0.00511807
Factor: HoxA5; motif: NYMATTAN; match class: 1	TF:M10706_1	TF	TRUE	0.0028404	1884	75	18	0.24	0.00955414
Factor: BMYB; motif: NTTCAAAN	TF:M12586	TF	TRUE	0.00285781	1381	75	15	0.2	0.0108617
Factor: HOXA5; motif: ANGNTAATTANCNNAN	TF:M01452	TF	TRUE	0.0028817	2431	75	21	0.28	0.00863842
Factor: NOTO; motif: NYMATTAN	TF:M10667	TF	TRUE	0.0029274	3415	75	26	0.346667	0.00761347
Factor: MEF-2C; motif: TATTTWT; match class: 1	TF:M02025_1	TF	TRUE	0.00301785	5156	75	34	0.453333	0.00659426
Factor: POU2F1:PEA3; motif: ACCGGATATGCAN	TF:M08402	TF	TRUE	0.00301785	5853	75	37	0.493333	0.00632154
positive regulation of cellular process	GO:0048522	GO:BP	TRUE	0.0030189	4651	75	32	0.426667	0.00688024
Factor: FOXO1A:HOXA10; motif: RWMAACANCRTWAA; match class: 1	TF:M08482_1	TF	TRUE	0.0030264	416	75	8	0.106667	0.0192308
Factor: foxl2; motif: NNYGTAAACAN	TF:M11579	TF	TRUE	0.00303905	4269	75	30	0.4	0.00702741
Factor: islet1; motif: SCAMTTAN	TF:M11012	TF	TRUE	0.00304136	4489	75	31	0.413333	0.00690577
Factor: FPM315; motif: GGAGGAGGRRGRGGRGGRRGR	TF:M07141	TF	TRUE	0.00304136	1725	75	17	0.226667	0.00985507
Factor: STAT1; motif: NTTCCNGGA	TF:M04721	TF	TRUE	0.00305116	5860	75	37	0.493333	0.00631399
Factor: HoxA5; motif: NYAATTAN; match class: 1	TF:M10703_1	TF	TRUE	0.00309374	1395	75	15	0.2	0.0107527
extracellular space	GO:0005615	GO:CC	TRUE	0.00311479	2343	75	20	0.266667	0.00853606
Factor: Msx-1; motif: WNGNAATTANV; match class: 1	TF:M08822_1	TF	TRUE	0.00315783	1398	75	15	0.2	0.0107296
regulation of response to wounding	GO:1903034	GO:BP	TRUE	0.00317064	131	75	5	0.0666667	0.0381679
response to organonitrogen compound	GO:0010243	GO:BP	TRUE	0.00318704	776	75	11	0.146667	0.0141753
Factor: HMX2; motif: SCACTTANC	TF:M10646	TF	TRUE	0.00321395	5178	75	34	0.453333	0.00656624
Factor: POU3F2; motif: TAATTANNNNNNTAATTA; match class: 1	TF:M11913_1	TF	TRUE	0.00325329	1243	75	14	0.186667	0.0112631
endocardial cushion fusion	GO:0003274	GO:BP	TRUE	0.00327514	5	75	2	0.0266667	0.4
relaxation of muscle	GO:0090075	GO:BP	TRUE	0.00327514	27	75	3	0.04	0.111111
Factor: POU3F1; motif: RNYBCATTTGCATTWCAA	TF:M03842	TF	TRUE	0.00327812	3446	75	26	0.346667	0.00754498
cellular response to nitrogen compound	GO:1901699	GO:BP	TRUE	0.00332468	526	75	9	0.12	0.0171103
synapse organization	GO:0050808	GO:BP	TRUE	0.00332468	411	75	8	0.106667	0.0194647
Factor: EN1; motif: TAATTRSNYAATTA	TF:M04317	TF	TRUE	0.00337174	1743	75	17	0.226667	0.0097533
hsa-miR-3924	MIRNA:hsa-miR-3924	MIRNA	TRUE	0.0033945	224	75	7	0.0933333	0.03125
transmembrane receptor protein kinase activity	GO:0019199	GO:MF	TRUE	0.00340783	70	75	4	0.0533333	0.0571429
collagen binding involved in cell-matrix adhesion	GO:0098639	GO:MF	TRUE	0.00340783	5	75	2	0.0266667	0.4
Factor: CDP; motif: TRATCRATAN	TF:M03952	TF	TRUE	0.00341886	2854	75	23	0.306667	0.00805886
Factor: E2F-2; motif: GCGCGCGCGYW; match class: 1	TF:M11531_1	TF	TRUE	0.00341886	10624	75	55	0.733333	0.00517696
Factor: RNF96; motif: BCCCGCRGCC	TF:M01199	TF	TRUE	0.00342233	7369	75	43	0.573333	0.00583526
Factor: IRF-8; motif: NCGAAACCGAAACYN	TF:M11683	TF	TRUE	0.00343151	3459	75	26	0.346667	0.00751662
Factor: POU3F2; motif: WTATGCWAATKA	TF:M04079	TF	TRUE	0.00343151	2102	75	19	0.253333	0.00903901
Factor: MOX1; motif: NTCRTTAN	TF:M10761	TF	TRUE	0.00343151	2102	75	19	0.253333	0.00903901
regulation of phosphorylation	GO:0042325	GO:BP	TRUE	0.00343697	787	75	11	0.146667	0.0139771
regulation of kinase activity	GO:0043549	GO:BP	TRUE	0.00348692	415	75	8	0.106667	0.0192771
Factor: ipf1; motif: RTCATTAN	TF:M10745	TF	TRUE	0.00354019	2108	75	19	0.253333	0.00901328
Factor: HB9; motif: NTCRTTAN	TF:M10569	TF	TRUE	0.00354019	2108	75	19	0.253333	0.00901328
Factor: FOXP1; motif: TNTGTTTMY	TF:M09933	TF	TRUE	0.00354706	2865	75	23	0.306667	0.00802792
Factor: Octamer; motif: TNATTTGCATN; match class: 1	TF:M00795_1	TF	TRUE	0.00359038	549	75	9	0.12	0.0163934
Factor: MEIS2; motif: TTGACAGS	TF:M04029	TF	TRUE	0.00359863	677	75	10	0.133333	0.014771
Factor: IRF-8; motif: AGTTTCW	TF:M01665	TF	TRUE	0.00359863	3269	75	25	0.333333	0.0076476
Factor: CART1; motif: NGNNYTAATTARTNNNN; match class: 1	TF:M01362_1	TF	TRUE	0.00360216	2297	75	20	0.266667	0.00870701
Factor: HNF3; motif: NNNNNTRTTTRYTYWNKN	TF:M01012	TF	TRUE	0.00360216	1588	75	16	0.213333	0.0100756
Factor: NFATc1; motif: TTTTCCATGGAAAN	TF:M04053	TF	TRUE	0.00360766	5921	75	37	0.493333	0.00624894
Factor: POU6F1; motif: NNNNATAATGAGSTNNN; match class: 1	TF:M01462_1	TF	TRUE	0.00363881	815	75	11	0.146667	0.0134969
Factor: CIZ; motif: TTTTNNNNNNNNNNNNNAAAAA; match class: 1	TF:M12070_1	TF	TRUE	0.00369877	1764	75	17	0.226667	0.00963719
Factor: HOXD11; motif: NNYMATAAAA	TF:M04360	TF	TRUE	0.00371315	3279	75	25	0.333333	0.00762428
Factor: HOXA1; motif: NNYAATTANN	TF:M04343	TF	TRUE	0.00375842	819	75	11	0.146667	0.013431
Factor: TBP; motif: NGNNTATAAAA	TF:M03581	TF	TRUE	0.00375842	4781	75	32	0.426667	0.00669316
positive regulation of protein kinase activity	GO:0045860	GO:BP	TRUE	0.00382851	220	75	6	0.08	0.0272727
signaling	GO:0023052	GO:BP	TRUE	0.00382851	4729	75	32	0.426667	0.00676676
blood vessel morphogenesis	GO:0048514	GO:BP	TRUE	0.00384841	540	75	9	0.12	0.0166667
regulation of monoatomic cation transmembrane transport	GO:1904062	GO:BP	TRUE	0.00385383	221	75	6	0.08	0.0271493
hsa-miR-1298-5p	MIRNA:hsa-miR-1298-5p	MIRNA	TRUE	0.0038581	48	75	4	0.0533333	0.0833333
hsa-miR-449c-5p	MIRNA:hsa-miR-449c-5p	MIRNA	TRUE	0.0038581	99	75	5	0.0666667	0.0505051
hsa-miR-519a-3p	MIRNA:hsa-miR-519a-3p	MIRNA	TRUE	0.0038581	340	75	8	0.106667	0.0235294
hsa-miR-519b-3p	MIRNA:hsa-miR-519b-3p	MIRNA	TRUE	0.0038581	335	75	8	0.106667	0.0238806
hsa-miR-519c-3p	MIRNA:hsa-miR-519c-3p	MIRNA	TRUE	0.0038581	341	75	8	0.106667	0.0234604
Factor: BRN1; motif: NANNTATGCATAATNNA; match class: 1	TF:M01324_1	TF	TRUE	0.00386033	966	75	12	0.16	0.0124224
Factor: HOX11L2; motif: YAATTGNNNNNNNNNCAATTN	TF:M10651	TF	TRUE	0.00386033	1116	75	13	0.173333	0.0116487
biomineral tissue development	GO:0031214	GO:BP	TRUE	0.00386928	140	75	5	0.0666667	0.0357143
Factor: CIZ; motif: TTTTNNNNNNNNNNNNNAAAAA	TF:M12070	TF	TRUE	0.00387776	1774	75	17	0.226667	0.00958286
Factor: AP-3; motif: TKGAAAKN	TF:M04609	TF	TRUE	0.00387776	2890	75	23	0.306667	0.00795848
Factor: HOXA4; motif: RTMATTAN	TF:M10716	TF	TRUE	0.00394958	2699	75	22	0.293333	0.00815117
Factor: Oct-1; motif: TNATTTGCATW	TF:M00930	TF	TRUE	0.00396	1277	75	14	0.186667	0.0109632
Factor: Sox-10; motif: AACAATGGNCCATTGTT; match class: 1	TF:M11633_1	TF	TRUE	0.00397517	2136	75	19	0.253333	0.00889513
regulation of anatomical structure size	GO:0090066	GO:BP	TRUE	0.00401279	427	75	8	0.106667	0.0187354
morphogenesis of an epithelium	GO:0002009	GO:BP	TRUE	0.00404172	428	75	8	0.106667	0.0186916
Factor: HNF3alpha; motif: TRTTTGYTYWN	TF:M00724	TF	TRUE	0.00409954	1784	75	17	0.226667	0.00952915
Factor: LHX2; motif: WNNACTAATTAGNNNNN	TF:M01325	TF	TRUE	0.00410914	975	75	12	0.16	0.0123077
Factor: IRF-2; motif: NGAAASYGAAAS	TF:M11665	TF	TRUE	0.00410914	1785	75	17	0.226667	0.00952381
Factor: OCT-2; motif: ATGMATATGCWAAT; match class: 1	TF:M08836_1	TF	TRUE	0.0041663	444	75	8	0.106667	0.018018
Factor: GCMa; motif: RTGCGGGTN	TF:M11595	TF	TRUE	0.00422957	9305	75	50	0.666667	0.00537346
integrin binding	GO:0005178	GO:MF	TRUE	0.00425625	141	75	5	0.0666667	0.035461
muscle system process	GO:0003012	GO:BP	TRUE	0.00431486	324	75	7	0.0933333	0.0216049
membranous septum morphogenesis	GO:0003149	GO:BP	TRUE	0.00432893	6	75	2	0.0266667	0.333333
SMAD protein signal transduction	GO:0060395	GO:BP	TRUE	0.00432893	78	75	4	0.0533333	0.0512821
circulatory system development	GO:0072359	GO:BP	TRUE	0.00443752	964	75	12	0.16	0.0124481
Factor: PPARgamma; motif: NWSTRGGKSARAGGKCA	TF:M10038	TF	TRUE	0.00447135	4833	75	32	0.426667	0.00662115
Factor: alx3; motif: NNCRTTAN	TF:M10877	TF	TRUE	0.00447874	3124	75	24	0.32	0.00768246
cell communication	GO:0007154	GO:BP	TRUE	0.00448613	4789	75	32	0.426667	0.00668198
Factor: BSX; motif: NTCRTTAN	TF:M10589	TF	TRUE	0.00449141	3329	75	25	0.333333	0.00750976
Factor: Msx-2; motif: NTCRTTAN	TF:M10560	TF	TRUE	0.00449141	3329	75	25	0.333333	0.00750976
Factor: HOXB2; motif: RTCATTAN	TF:M10739	TF	TRUE	0.00455795	2539	75	21	0.28	0.00827097
Factor: HOXC-8; motif: RTCRTTAN	TF:M10729	TF	TRUE	0.00458932	2931	75	23	0.306667	0.00784715
positive regulation of cellular component organization	GO:0051130	GO:BP	TRUE	0.00467091	972	75	12	0.16	0.0123457
regulation of calcium ion import	GO:0090279	GO:BP	TRUE	0.00467091	32	75	3	0.04	0.09375
signal transduction	GO:0007165	GO:BP	TRUE	0.00468493	4362	75	30	0.4	0.00687758
Factor: HOXB13; motif: TTTTATNGSN	TF:M09953	TF	TRUE	0.00472538	993	75	12	0.16	0.0120846
Factor: PMX2A; motif: NYAATTAN	TF:M10891	TF	TRUE	0.00472538	993	75	12	0.16	0.0120846
hsa-miR-574-5p	MIRNA:hsa-miR-574-5p	MIRNA	TRUE	0.00473018	355	75	8	0.106667	0.0225352
Factor: HNF-1; motif: DGTTAATKAWTNACCAM	TF:M00206	TF	TRUE	0.00475594	994	75	12	0.16	0.0120724
Factor: SHOX; motif: NYAATTAN	TF:M10907	TF	TRUE	0.00485036	1150	75	13	0.173333	0.0113043
Factor: PMX2A; motif: SYAATTAN	TF:M10892	TF	TRUE	0.00485036	1150	75	13	0.173333	0.0113043
Factor: Alx-4; motif: NYAATTAN	TF:M10881	TF	TRUE	0.00485036	1150	75	13	0.173333	0.0113043
positive regulation of kinase activity	GO:0033674	GO:BP	TRUE	0.00485079	235	75	6	0.08	0.0255319
Factor: FOX; motif: KWTTGTTTRTTTW	TF:M00809	TF	TRUE	0.00489111	2556	75	21	0.28	0.00821596
Factor: NFATc1; motif: TTTCCWN	TF:M01718	TF	TRUE	0.00489126	4200	75	29	0.386667	0.00690476
Factor: BCL-6; motif: NNGYAATCGAGGAATN	TF:M12342	TF	TRUE	0.00489126	3353	75	25	0.333333	0.00745601
organelle organization	GO:0006996	GO:BP	TRUE	0.00496929	3116	75	24	0.32	0.00770218
response to nitrogen compound	GO:1901698	GO:BP	TRUE	0.00497882	837	75	11	0.146667	0.0131422
Factor: HOXD4; motif: NYMATTAN	TF:M10712	TF	TRUE	0.00498037	2755	75	22	0.293333	0.00798548
Factor: CDP; motif: ATCGATNNNNNNATCRAT	TF:M03951	TF	TRUE	0.00499797	2562	75	21	0.28	0.00819672
Factor: SRY; motif: AACAATNR; match class: 1	TF:M08976_1	TF	TRUE	0.00503596	5332	75	34	0.453333	0.00637659
Factor: SRF; motif: TTNCCWTWTWTGGNCWNN	TF:M10076	TF	TRUE	0.00508586	246	75	6	0.08	0.0243902
Factor: Isl2; motif: YTAAGTG	TF:M02082	TF	TRUE	0.00524268	5344	75	34	0.453333	0.00636228
Factor: HOXD8; motif: RTCRTTAN	TF:M10723	TF	TRUE	0.00524415	3167	75	24	0.32	0.00757815
Factor: Elk-1; motif: GGAAGN	TF:M03819	TF	TRUE	0.00525671	10518	75	54	0.72	0.00513406
Factor: Elk-1:FOXI1; motif: ACCGGAAGTRTMAACAN; match class: 1	TF:M08216_1	TF	TRUE	0.00525679	1323	75	14	0.186667	0.010582
Factor: MIXL1; motif: NNYAATTANN	TF:M04402	TF	TRUE	0.00526362	1659	75	16	0.213333	0.00964436
response to oxygen-containing compound	GO:1901700	GO:BP	TRUE	0.00528541	1300	75	14	0.186667	0.0107692
Factor: Oct-1; motif: NNGAATATKCANNNN	TF:M00136	TF	TRUE	0.0053086	2772	75	22	0.293333	0.00793651
Factor: SALL2; motif: GGGTGGG	TF:M04595	TF	TRUE	0.0053086	9955	75	52	0.693333	0.00522351
external side of plasma membrane	GO:0009897	GO:CC	TRUE	0.00534573	265	75	6	0.08	0.0226415
wound healing	GO:0042060	GO:BP	TRUE	0.0053918	342	75	7	0.0933333	0.0204678
positive regulation of organelle organization	GO:0010638	GO:BP	TRUE	0.0053918	454	75	8	0.106667	0.0176211
Factor: GKLF; motif: NNNRGGNGNGGSN	TF:M07289	TF	TRUE	0.00542926	11414	75	57	0.76	0.00499387
Factor: POU3F2; motif: NTATGCWAATKAG	TF:M11909	TF	TRUE	0.00542926	3383	75	25	0.333333	0.00738989
Extracellular matrix organization	REAC:R-HSA-1474244	REAC	TRUE	0.00544766	248	75	7	0.0933333	0.0282258
Cell-extracellular matrix interactions	REAC:R-HSA-446353	REAC	TRUE	0.00544766	18	75	3	0.04	0.166667
Factor: ipf1; motif: NVSTAATTAC; match class: 1	TF:M01235_1	TF	TRUE	0.00545326	1015	75	12	0.16	0.0118227
Factor: HA95; motif: CCSNSSCCNSCNCCWSCCNS	TF:M13127	TF	TRUE	0.00547076	9968	75	52	0.693333	0.00521669
Factor: Oct-2; motif: NNNATTATGCAW; match class: 1	TF:M11894_1	TF	TRUE	0.00547364	354	75	7	0.0933333	0.019774
Factor: Msx-2; motif: TAATTAN; match class: 1	TF:M07425_1	TF	TRUE	0.00547364	868	75	11	0.146667	0.0126728
Factor: FOXO1A:HOXA10; motif: RWMAACANCRTWAA	TF:M08482	TF	TRUE	0.00547364	2782	75	22	0.293333	0.00790798
regulation of heart contraction	GO:0008016	GO:BP	TRUE	0.0054755	156	75	5	0.0666667	0.0320513
positive regulation of supramolecular fiber organization	GO:1902905	GO:BP	TRUE	0.0054755	156	75	5	0.0666667	0.0320513
gastro-intestinal system smooth muscle contraction	GO:0014831	GO:BP	TRUE	0.0054755	7	75	2	0.0266667	0.285714
Factor: Hey2; motif: NNCACGYGNN	TF:M11052	TF	TRUE	0.00551653	9974	75	52	0.693333	0.00521356
Factor: Sox-10; motif: MAANRRNNNCWTTGTT; match class: 1	TF:M10065_1	TF	TRUE	0.00552546	1173	75	13	0.173333	0.0110827
Factor: TEF-1; motif: GRRATG; match class: 1	TF:M00704_1	TF	TRUE	0.00552943	3811	75	27	0.36	0.00708475
Factor: HNF-1; motif: WRGTTAATNATTAACNNN	TF:M00790	TF	TRUE	0.00560313	1849	75	17	0.226667	0.00919416
plasma membrane bounded cell projection organization	GO:0120036	GO:BP	TRUE	0.00563197	1314	75	14	0.186667	0.0106545
system process	GO:0003008	GO:BP	TRUE	0.00563355	1315	75	14	0.186667	0.0106464
Factor: Fli-1; motif: MGGAAGT	TF:M07382	TF	TRUE	0.00573489	4923	75	32	0.426667	0.0065001
Factor: C-ets-1; motif: AGGAAGN	TF:M01870	TF	TRUE	0.00573489	4923	75	32	0.426667	0.0065001
Factor: PEA3; motif: AGGAAGT	TF:M03579	TF	TRUE	0.00573489	4923	75	32	0.426667	0.0065001
Factor: SPI1; motif: AGGAAGT	TF:M02278	TF	TRUE	0.00573489	4923	75	32	0.426667	0.0065001
Localization of the PINCH-ILK-PARVIN complex to focal adhesions	REAC:R-HSA-446343	REAC	TRUE	0.00574907	4	75	2	0.0266667	0.5
ECM proteoglycans	REAC:R-HSA-3000178	REAC	TRUE	0.00574907	61	75	4	0.0533333	0.0655738
Factor: ZF5; motif: NRNGNGCGCGCWN; match class: 1	TF:M00333_1	TF	TRUE	0.00582549	10568	75	54	0.72	0.00510977
Factor: IRF-1; motif: TTCACTT; match class: 1	TF:M00747_1	TF	TRUE	0.00582935	601	75	9	0.12	0.014975
Factor: hoxa9; motif: NCGGYCATWAAAWTANW	TF:M01351	TF	TRUE	0.00582935	1344	75	14	0.186667	0.0104167
Factor: FOXO1; motif: NWAAACAAN	TF:M01216	TF	TRUE	0.00582935	2223	75	19	0.253333	0.00854701
Factor: Sox-4; motif: NNNNNAATTGTTNNNNN	TF:M02909	TF	TRUE	0.00591255	3003	75	23	0.306667	0.00765901
Factor: C/EBPalpha; motif: NRTTGTGCAAYNN	TF:M09596	TF	TRUE	0.00594222	3622	75	26	0.346667	0.00717835
Factor: POU2F1:Gscl; motif: NNGATTANNTATKCANNNN	TF:M08404	TF	TRUE	0.00596577	4268	75	29	0.386667	0.00679475
positive regulation of protein phosphorylation	GO:0001934	GO:BP	TRUE	0.00602359	465	75	8	0.106667	0.0172043
regulation of monoatomic ion transmembrane transport	GO:0034765	GO:BP	TRUE	0.00603057	249	75	6	0.08	0.0240964
response to chemical	GO:0042221	GO:BP	TRUE	0.00607544	2776	75	22	0.293333	0.00792507
hsa-miR-5011-5p	MIRNA:hsa-miR-5011-5p	MIRNA	TRUE	0.0061481	599	75	10	0.133333	0.0166945
Factor: TBP; motif: NGNNTATAAAA; match class: 1	TF:M03581_1	TF	TRUE	0.00617246	1191	75	13	0.173333	0.0109152
Factor: SMAD4; motif: GKSRKKCAGMCANCY	TF:M00733	TF	TRUE	0.00630082	6366	75	38	0.506667	0.00596921
Factor: rax; motif: NNCRTTAN	TF:M10948	TF	TRUE	0.00630082	8929	75	48	0.64	0.00537574
Factor: NFATc2; motif: TTTTCCA	TF:M02265	TF	TRUE	0.00630082	5415	75	34	0.453333	0.00627886
Factor: Sox-10; motif: NACAATRNNNNYATTGTN; match class: 1	TF:M11635_1	TF	TRUE	0.00630241	3851	75	27	0.36	0.00701117
Factor: POU4F3; motif: TNATGCATNA	TF:M11940	TF	TRUE	0.00634148	610	75	9	0.12	0.0147541
Hippo Merlin signaling dysregulation	WP:WP4541	WP	TRUE	0.0064408	107	75	5	0.0666667	0.046729
Arrhythmogenic right ventricular cardiomyopathy	WP:WP2118	WP	TRUE	0.0064408	62	75	4	0.0533333	0.0645161
Factor: MEF-2B1; motif: CCNWATWWRG; match class: 1	TF:M11696_1	TF	TRUE	0.00647797	612	75	9	0.12	0.0147059
Factor: TAFII250; motif: RARRWGGCGGMGGNGR; match class: 1	TF:M10086_1	TF	TRUE	0.00648069	3437	75	25	0.333333	0.00727379
Factor: GATA-6; motif: NGATAACGATCN	TF:M12209	TF	TRUE	0.00652124	1363	75	14	0.186667	0.0102715
Factor: MEL1; motif: GARGAT	TF:M08794	TF	TRUE	0.0065317	7631	75	43	0.573333	0.00563491
Factor: FAC1; motif: NNNCAMAACACRNA	TF:M00456	TF	TRUE	0.0065317	5664	75	35	0.466667	0.00617938
Factor: Miz-1; motif: NNRGGWGGGGGAGGGGMRR	TF:M10112	TF	TRUE	0.0065317	6875	75	40	0.533333	0.00581818
Factor: IRF-7; motif: TNSGAAWNCGAAANTNNN	TF:M00453	TF	TRUE	0.00653498	2252	75	19	0.253333	0.00843694
Factor: FOXD3; motif: WANGNAAATAAACANN	TF:M12967	TF	TRUE	0.00653498	1706	75	16	0.213333	0.00937866
Factor: foxm1; motif: TGTTTRCTYWNN	TF:M09930	TF	TRUE	0.00653498	4745	75	31	0.413333	0.00653319
Factor: Freac-7; motif: WNNANATAAAYANNNN	TF:M00293	TF	TRUE	0.00653498	3032	75	23	0.306667	0.00758575
positive regulation of cytoskeleton organization	GO:0051495	GO:BP	TRUE	0.00671532	165	75	5	0.0666667	0.030303
kidney vasculature morphogenesis	GO:0061439	GO:BP	TRUE	0.00671532	8	75	2	0.0266667	0.25
cell adhesion involved in heart morphogenesis	GO:0061343	GO:BP	TRUE	0.00671532	8	75	2	0.0266667	0.25
renal system vasculature morphogenesis	GO:0061438	GO:BP	TRUE	0.00671532	8	75	2	0.0266667	0.25
regulation of protein phosphorylation	GO:0001932	GO:BP	TRUE	0.00672884	737	75	10	0.133333	0.0135685
regulation of epithelial to mesenchymal transition	GO:0010717	GO:BP	TRUE	0.00672884	92	75	4	0.0533333	0.0434783
Factor: IRF-4; motif: NYGAAASYGAAACYN	TF:M11686	TF	TRUE	0.00677094	2449	75	20	0.266667	0.0081666
organelle	GO:0043226	GO:CC	TRUE	0.00680089	11974	75	58	0.773333	0.00484383
supramolecular complex	GO:0099080	GO:CC	TRUE	0.00680089	1094	75	12	0.16	0.0109689
excitatory synapse	GO:0060076	GO:CC	TRUE	0.00680089	48	75	3	0.04	0.0625
intercalated disc	GO:0014704	GO:CC	TRUE	0.00680089	46	75	3	0.04	0.0652174
cytoskeleton	GO:0005856	GO:CC	TRUE	0.00680089	1974	75	17	0.226667	0.00861196
side of membrane	GO:0098552	GO:CC	TRUE	0.00680089	518	75	8	0.106667	0.015444
asymmetric synapse	GO:0032279	GO:CC	TRUE	0.00680089	289	75	6	0.08	0.0207612
lamellipodium	GO:0030027	GO:CC	TRUE	0.00680089	188	75	5	0.0666667	0.0265957
Factor: HNF3beta; motif: KGNANTRTTTRYTTW; match class: 1	TF:M00131_1	TF	TRUE	0.00682958	173	75	5	0.0666667	0.0289017
Factor: FOXP3; motif: NNNVAAACANWD; match class: 1	TF:M07419_1	TF	TRUE	0.00685207	1373	75	14	0.186667	0.0101966
cellular component assembly involved in morphogenesis	GO:0010927	GO:BP	TRUE	0.00690525	93	75	4	0.0533333	0.0430108
gland development	GO:0048732	GO:BP	TRUE	0.00690525	363	75	7	0.0933333	0.0192837
cell projection organization	GO:0030030	GO:BP	TRUE	0.00690525	1353	75	14	0.186667	0.0103474
Factor: PMX2B; motif: NNNAATTAATTAANNNG; match class: 1	TF:M01356_1	TF	TRUE	0.00693643	1375	75	14	0.186667	0.0101818
Factor: NFATc3; motif: NTTTCCRYGGAAAN	TF:M11988	TF	TRUE	0.00695991	5221	75	33	0.44	0.00632063
Factor: MIXL1; motif: NNYAATTANN; match class: 1	TF:M04402_1	TF	TRUE	0.00700513	1377	75	14	0.186667	0.010167
positive regulation of cell population proliferation	GO:0008284	GO:BP	TRUE	0.00700783	744	75	10	0.133333	0.0134409
Factor: Sox-5; motif: NNAACAATNN	TF:M00042	TF	TRUE	0.00713898	2271	75	19	0.253333	0.00836636
Factor: HOXB6; motif: NTAATKRC; match class: 1	TF:M10691_1	TF	TRUE	0.00715365	907	75	11	0.146667	0.0121279
Factor: Smad4; motif: TGTCTGN	TF:M01889	TF	TRUE	0.00715365	3679	75	26	0.346667	0.00706714
Factor: CHD2; motif: TCTCGCGAG	TF:M04710	TF	TRUE	0.00715365	11244	75	56	0.746667	0.00498043
hsa-miR-21-5p	MIRNA:hsa-miR-21-5p	MIRNA	TRUE	0.00733191	617	75	10	0.133333	0.0162075
Factor: TCF-7; motif: TCAAAG; match class: 1	TF:M00805_1	TF	TRUE	0.00746996	3691	75	26	0.346667	0.00704416
Factor: TCF-3; motif: CTTTGA; match class: 1	TF:M03858_1	TF	TRUE	0.00746996	3691	75	26	0.346667	0.00704416
Factor: POU3F4; motif: TGCATAAWTTA	TF:M04084	TF	TRUE	0.00746996	767	75	10	0.133333	0.0130378
Factor: HOXA6; motif: NGYMATTANN; match class: 1	TF:M10696_1	TF	TRUE	0.00746996	767	75	10	0.133333	0.0130378
Factor: c-Ets-2; motif: NACCGGAAGYRCTTCCGGTN	TF:M11417	TF	TRUE	0.00748315	11264	75	56	0.746667	0.00497159
Factor: POU2F2; motif: NWTATGCAAATKAG	TF:M13000	TF	TRUE	0.00759781	1736	75	16	0.213333	0.00921659
Factor: POU3F2; motif: TAATKAGNNNNTAATKA; match class: 1	TF:M11908_1	TF	TRUE	0.00764744	770	75	10	0.133333	0.012987
hsa-miR-6867-5p	MIRNA:hsa-miR-6867-5p	MIRNA	TRUE	0.00765664	395	75	8	0.106667	0.0202532
hsa-miR-124-3p	MIRNA:hsa-miR-124-3p	MIRNA	TRUE	0.00765664	1347	75	15	0.2	0.0111359
Factor: Pax-4; motif: SWAATWAN	TF:M04063	TF	TRUE	0.00772722	3282	75	24	0.32	0.00731261
Factor: CDP; motif: CCAATAATCGAT; match class: 1	TF:M00095_1	TF	TRUE	0.0078123	1921	75	17	0.226667	0.00884956
Factor: MAZ; motif: GGGMGGGGSSGGGGGGGGGGGG	TF:M09636	TF	TRUE	0.00786173	12813	75	61	0.813333	0.00476079
intracellular organelle	GO:0043229	GO:CC	TRUE	0.00789434	11451	75	56	0.746667	0.0048904
Factor: MEF-2B1; motif: CCNWATWWRG	TF:M11696	TF	TRUE	0.00790858	1569	75	15	0.2	0.00956023
vascular endothelial growth factor signaling pathway	GO:0038084	GO:BP	TRUE	0.0079377	41	75	3	0.04	0.0731707
negative regulation of fat cell differentiation	GO:0045599	GO:BP	TRUE	0.0079377	41	75	3	0.04	0.0731707
blood vessel development	GO:0001568	GO:BP	TRUE	0.0079377	621	75	9	0.12	0.0144928
regulation of cardiac epithelial to mesenchymal transition	GO:0062042	GO:BP	TRUE	0.0079377	9	75	2	0.0266667	0.222222
dendrite self-avoidance	GO:0070593	GO:BP	TRUE	0.0079377	9	75	2	0.0266667	0.222222
positive regulation of cardiac epithelial to mesenchymal transition	GO:0062043	GO:BP	TRUE	0.0079377	9	75	2	0.0266667	0.222222
Factor: TEAD1; motif: NNACATTCCAGNN	TF:M12500	TF	TRUE	0.00803014	4144	75	28	0.373333	0.00675676
Factor: E2F-2; motif: GCGCGCGCGYW	TF:M11531	TF	TRUE	0.00810637	11297	75	56	0.746667	0.00495707
MAPK signaling pathway	KEGG:04010	KEGG	TRUE	0.00815954	260	75	6	0.08	0.0230769
Factor: Pax-4; motif: DTTTTCCACCN	TF:M04624	TF	TRUE	0.0081904	11302	75	56	0.746667	0.00495488
Factor: LMX1A; motif: NTAATTAA	TF:M04392	TF	TRUE	0.0081904	1751	75	16	0.213333	0.00913764
Factor: Dlx-3; motif: NTCRTTAN	TF:M10609	TF	TRUE	0.00831299	3097	75	23	0.306667	0.00742654
Factor: HOXB5; motif: RTCRTTAN	TF:M10698	TF	TRUE	0.00831299	3097	75	23	0.306667	0.00742654
Factor: CDP; motif: NNATYGATYN	TF:M11508	TF	TRUE	0.00831622	2500	75	20	0.266667	0.008
Factor: HOXA2; motif: NNTMATTANN; match class: 1	TF:M04344_1	TF	TRUE	0.00838546	511	75	8	0.106667	0.0156556
Factor: Sox-6; motif: NARACAAAARN; match class: 1	TF:M03888_1	TF	TRUE	0.0084064	280	75	6	0.08	0.0214286
Factor: POU3F2; motif: NTAATTTATGCGY	TF:M11905	TF	TRUE	0.00841331	2899	75	22	0.293333	0.00758882
Factor: Erg; motif: MCAGGAAA; match class: 1	TF:M07284_1	TF	TRUE	0.00841331	3102	75	23	0.306667	0.00741457
cell-matrix adhesion mediator activity	GO:0098634	GO:MF	TRUE	0.0084207	8	75	2	0.0266667	0.25
Factor: HOXA10; motif: TTATNNYWN; match class: 1	TF:M07257_1	TF	TRUE	0.00848357	391	75	7	0.0933333	0.0179028
Factor: HOXC11; motif: NGYMATWAANN	TF:M10816	TF	TRUE	0.00849377	3520	75	25	0.333333	0.00710227
Factor: Barhl-1; motif: NTAAACGN	TF:M10578	TF	TRUE	0.00850635	4835	75	31	0.413333	0.00641158
Clear cell renal cell carcinoma pathways	WP:WP4018	WP	TRUE	0.00858445	78	75	4	0.0533333	0.0512821
WIKIPATHWAYS	WP:000000	WP	TRUE	0.00858445	6435	75	39	0.52	0.00606061
intracellular signal transduction	GO:0035556	GO:BP	TRUE	0.00861988	2285	75	19	0.253333	0.0083151
Factor: NKX25; motif: NNANCCACTTRAAWTT; match class: 1	TF:M01414_1	TF	TRUE	0.00867218	2130	75	18	0.24	0.0084507
asymmetric, glutamatergic, excitatory synapse	GO:0098985	GO:CC	TRUE	0.00880275	13	75	2	0.0266667	0.153846
neuron to neuron synapse	GO:0098984	GO:CC	TRUE	0.00880275	312	75	6	0.08	0.0192308
Factor: ETF; motif: CCCCGCCCCYN	TF:M07039	TF	TRUE	0.00881337	12864	75	61	0.813333	0.00474192
Factor: UNCX; motif: NYAATTAN; match class: 1	TF:M04443_1	TF	TRUE	0.00884477	1421	75	14	0.186667	0.00985222
Factor: HNF-3gamma; motif: TGTTTRYT	TF:M02015	TF	TRUE	0.00884477	1950	75	17	0.226667	0.00871795
Factor: Six-1; motif: CTCARRTTWCN; match class: 1	TF:M07466_1	TF	TRUE	0.00884477	284	75	6	0.08	0.0211268
Factor: RERE; motif: CNGCNSCNNGSRCRGSGSS; match class: 1	TF:M13129_1	TF	TRUE	0.00884477	5078	75	32	0.426667	0.00630169
Factor: Msx-2; motif: NNNGACYAATTAGYNNT; match class: 1	TF:M01393_1	TF	TRUE	0.00884477	2518	75	20	0.266667	0.00794281
Factor: SRY; motif: TCAATAMCATTGA; match class: 1	TF:M04557_1	TF	TRUE	0.00896288	3121	75	23	0.306667	0.00736943
Factor: Oct-1; motif: CWNAWTKWSATRYN	TF:M00162	TF	TRUE	0.0089927	2329	75	19	0.253333	0.00815801
positive regulation of protein modification process	GO:0031401	GO:BP	TRUE	0.00903646	635	75	9	0.12	0.0141732
epithelium development	GO:0060429	GO:BP	TRUE	0.00903646	921	75	11	0.146667	0.0119435
Factor: Pbx; motif: GATTGATKGNNS	TF:M00998	TF	TRUE	0.0090676	3541	75	25	0.333333	0.00706015
Factor: NFATc3; motif: NTTTCCRYGGAAAN; match class: 1	TF:M11988_1	TF	TRUE	0.0090676	4859	75	31	0.413333	0.00637991
Factor: Six-3; motif: NNGTATCRNN	TF:M11034	TF	TRUE	0.0090676	2525	75	20	0.266667	0.00792079
ameboidal-type cell migration	GO:0001667	GO:BP	TRUE	0.0090897	386	75	7	0.0933333	0.0181347
heart contraction	GO:0060047	GO:BP	TRUE	0.0090897	181	75	5	0.0666667	0.0276243
Factor: CTCF; motif: CANNWRRTGGCAG	TF:M04745	TF	TRUE	0.0091119	5792	75	35	0.466667	0.00604282
Factor: six4; motif: NCGTATCRTN; match class: 1	TF:M11024_1	TF	TRUE	0.00914337	654	75	9	0.12	0.0137615
tissue morphogenesis	GO:0048729	GO:BP	TRUE	0.00918754	508	75	8	0.106667	0.015748
Factor: CPEB1; motif: AATAAAAA	TF:M04514	TF	TRUE	0.00924126	3131	75	23	0.306667	0.0073459
Factor: HOXD4; motif: RTCRTTAN	TF:M10713	TF	TRUE	0.00926835	2531	75	20	0.266667	0.00790202
Factor: cdx; motif: NNTTTATNN	TF:M07378	TF	TRUE	0.00942284	799	75	10	0.133333	0.0125156
renal system development	GO:0072001	GO:BP	TRUE	0.00953417	280	75	6	0.08	0.0214286
regulation of transferase activity	GO:0051338	GO:BP	TRUE	0.00955175	512	75	8	0.106667	0.015625
positive regulation of neuron apoptotic process	GO:0043525	GO:BP	TRUE	0.00969612	45	75	3	0.04	0.0666667
positive regulation of developmental process	GO:0051094	GO:BP	TRUE	0.00975273	1089	75	12	0.16	0.0110193
Factor: MafB; motif: GNTGAC	TF:M01227	TF	TRUE	0.00981803	8586	75	46	0.613333	0.00535756
positive regulation of catalytic activity	GO:0043085	GO:BP	TRUE	0.00987451	648	75	9	0.12	0.0138889
regulation of metal ion transport	GO:0010959	GO:BP	TRUE	0.00991071	284	75	6	0.08	0.0211268
cardiac muscle contraction	GO:0060048	GO:BP	TRUE	0.00991071	106	75	4	0.0533333	0.0377358
vasculature development	GO:0001944	GO:BP	TRUE	0.00991273	650	75	9	0.12	0.0138462
Factor: GR; motif: CNNNNTGTYCTNN	TF:M01836	TF	TRUE	0.0100131	3998	75	27	0.36	0.00675338
Factor: ESX1L; motif: NYAATTAN	TF:M10965	TF	TRUE	0.010044	2164	75	18	0.24	0.00831793
Factor: Six-1; motif: TGWAAYNTGAKMCN	TF:M10057	TF	TRUE	0.0100744	406	75	7	0.0933333	0.0172414
Factor: Dlx-5; motif: NTCRTTAN	TF:M10615	TF	TRUE	0.0100751	2949	75	22	0.293333	0.00746016
endomembrane system	GO:0012505	GO:CC	TRUE	0.0101989	3909	75	26	0.346667	0.00665132
synapse	GO:0045202	GO:CC	TRUE	0.0101989	1183	75	12	0.16	0.0101437
Factor: TEF-1; motif: GRRATG	TF:M00704	TF	TRUE	0.0103176	8873	75	47	0.626667	0.00529697
regulation of system process	GO:0044057	GO:BP	TRUE	0.0103944	399	75	7	0.0933333	0.0175439
Focal adhesion	KEGG:04510	KEGG	TRUE	0.0104203	184	75	5	0.0666667	0.0271739
Factor: HMGIY; motif: NGWWATTN	TF:M01653	TF	TRUE	0.0104261	4230	75	28	0.373333	0.00661939
Muscle contraction	REAC:R-HSA-397014	REAC	TRUE	0.0104879	142	75	5	0.0666667	0.0352113
Factor: POU3F2; motif: ATGMATWWATTCAT	TF:M00463	TF	TRUE	0.0105557	1988	75	17	0.226667	0.00855131
Factor: Cdx; motif: NAYNRHNARAKTHATAAA	TF:M00991	TF	TRUE	0.0105857	2367	75	19	0.253333	0.00802704
Factor: IRF-8; motif: NYGAAASYGAAACYN	TF:M11682	TF	TRUE	0.0106188	2761	75	21	0.28	0.00760594
Factor: Nkx3A; motif: NNNNAAGTACTTAAANN; match class: 1	TF:M01383_1	TF	TRUE	0.0106193	814	75	10	0.133333	0.012285
actin filament binding	GO:0051015	GO:MF	TRUE	0.0107111	178	75	5	0.0666667	0.0280899
cell adhesion molecule binding	GO:0050839	GO:MF	TRUE	0.0107111	505	75	8	0.106667	0.0158416
enzyme inhibitor activity	GO:0004857	GO:MF	TRUE	0.0107111	274	75	6	0.08	0.0218978
Factor: Sox-10; motif: AACAATRGNCYATTGTT	TF:M11632	TF	TRUE	0.0108313	3381	75	24	0.32	0.00709849
Factor: FOXO1; motif: GTAAACATGTTTAC	TF:M04256	TF	TRUE	0.0108313	2568	75	20	0.266667	0.00778816
Factor: HIC1; motif: NNNGGKTGCCCSNNNNNN	TF:M01073	TF	TRUE	0.01092	3384	75	24	0.32	0.0070922
Factor: HMGIY; motif: NNKKNAWTTTNYTNN	TF:M01010	TF	TRUE	0.01092	5619	75	34	0.453333	0.0060509
positive regulation of actin filament depolymerization	GO:0030836	GO:BP	TRUE	0.0109263	11	75	2	0.0266667	0.181818
NFAT5-WWTR1 complex	CORUM:7062	CORUM	TRUE	0.0109403	2	75	1	0.0133333	0.5
TGF-beta receptor II-TGF-beta1 complex	CORUM:3026	CORUM	TRUE	0.0109403	1	75	1	0.0133333	1
TGF-beta receptor II-TGF-beta3 complex	CORUM:3025	CORUM	TRUE	0.0109403	1	75	1	0.0133333	1
WWTR1-YAP1 complex	CORUM:6651	CORUM	TRUE	0.0109403	2	75	1	0.0133333	0.5
WWTR1 homodimer	CORUM:6652	CORUM	TRUE	0.0109403	1	75	1	0.0133333	1
TGF-beta receptor II-TGF-beta receptor I-TGF-beta1 complex	CORUM:3027	CORUM	TRUE	0.0109403	2	75	1	0.0133333	0.5
ITGA9-ITGB1-VEGFA complex	CORUM:2972	CORUM	TRUE	0.0109403	2	75	1	0.0133333	0.5
NEK8-WWTR1 complex	CORUM:6661	CORUM	TRUE	0.0109403	2	75	1	0.0133333	0.5
ITGA9-ITGB1-FIGF complex	CORUM:2446	CORUM	TRUE	0.0109403	2	75	1	0.0133333	0.5
ITGB1-ITGA9 complex	CORUM:2444	CORUM	TRUE	0.0109403	2	75	1	0.0133333	0.5
ITGA9-ITGB1-TNC complex	CORUM:2443	CORUM	TRUE	0.0109403	2	75	1	0.0133333	0.5
ITGA9-ITGB1-VCAM1 complex	CORUM:2442	CORUM	TRUE	0.0109403	2	75	1	0.0133333	0.5
ITGB1-RACK1 complex	CORUM:7012	CORUM	TRUE	0.0109403	2	75	1	0.0133333	0.5
ITGA8-ITGB1 complex	CORUM:2439	CORUM	TRUE	0.0109403	2	75	1	0.0133333	0.5
ITGAV-ITGB1-SPP1 complex	CORUM:2885	CORUM	TRUE	0.0109403	2	75	1	0.0133333	0.5
TGF-beta receptor II-TGF-beta receptor I-TGF-beta3 complex	CORUM:3028	CORUM	TRUE	0.0109403	2	75	1	0.0133333	0.5
LAT2-ITGB1 complex	CORUM:3035	CORUM	TRUE	0.0109403	2	75	1	0.0133333	0.5
ITGA6-ITGB1-CYR61 complex	CORUM:2437	CORUM	TRUE	0.0109403	2	75	1	0.0133333	0.5
CEP164-DZIP1 complex	CORUM:6531	CORUM	TRUE	0.0109403	2	75	1	0.0133333	0.5
DZIP1-GLI3 complex	CORUM:6524	CORUM	TRUE	0.0109403	1	75	1	0.0133333	1
SLN-PLN-SERCA2A complex	CORUM:6516	CORUM	TRUE	0.0109403	1	75	1	0.0133333	1
SLN-PLN-SERCA1A complex	CORUM:6515	CORUM	TRUE	0.0109403	2	75	1	0.0133333	0.5
ILK-SERCA2A-PLN complex	CORUM:6510	CORUM	TRUE	0.0109403	2	75	1	0.0133333	0.5
SERCA-PLN complex	CORUM:6507	CORUM	TRUE	0.0109403	1	75	1	0.0133333	1
Microprocessor complex	CORUM:3031	CORUM	TRUE	0.0109403	2	75	1	0.0133333	0.5
TGF-betaR2-TGF-beta3 complex	CORUM:6234	CORUM	TRUE	0.0109403	1	75	1	0.0133333	1
ITGA9-ITGB1-SPP1 complex	CORUM:3111	CORUM	TRUE	0.0109403	2	75	1	0.0133333	0.5
ITGB1-NRP1 complex	CORUM:3104	CORUM	TRUE	0.0109403	2	75	1	0.0133333	0.5
ITGA11-ITGB1 complex	CORUM:3058	CORUM	TRUE	0.0109403	2	75	1	0.0133333	0.5
ITGA10-ITGB1 complex	CORUM:3057	CORUM	TRUE	0.0109403	2	75	1	0.0133333	0.5
TGF-beta receptor II-TGF-beta1 complex	CORUM:3042	CORUM	TRUE	0.0109403	1	75	1	0.0133333	1
TGF-beta-receptor type II homodimer complex	CORUM:3041	CORUM	TRUE	0.0109403	1	75	1	0.0133333	1
ITGA5-ITGB1-SPP1 complex	CORUM:3112	CORUM	TRUE	0.0109403	2	75	1	0.0133333	0.5
DZIP1-IFT88 complex	CORUM:6533	CORUM	TRUE	0.0109403	2	75	1	0.0133333	0.5
ITGAV-ITGB1 complex	CORUM:2436	CORUM	TRUE	0.0109403	2	75	1	0.0133333	0.5
ITGA2-ITGB1-COL6A3 complex	CORUM:2431	CORUM	TRUE	0.0109403	1	75	1	0.0133333	1
ITGA6-ITGB1-CD151 complex	CORUM:2411	CORUM	TRUE	0.0109403	2	75	1	0.0133333	0.5
ITGA3-ITGB1 complex	CORUM:2406	CORUM	TRUE	0.0109403	2	75	1	0.0133333	0.5
FILIP1-FLNA complex	CORUM:6720	CORUM	TRUE	0.0109403	1	75	1	0.0133333	1
ITGA7-ITGB1-ITGB1BP3 complex	CORUM:2397	CORUM	TRUE	0.0109403	2	75	1	0.0133333	0.5
ADAM22-LGI1 complex	CORUM:7395	CORUM	TRUE	0.0109403	1	75	1	0.0133333	1
ITGA5-ITGB4 complex	CORUM:2385	CORUM	TRUE	0.0109403	2	75	1	0.0133333	0.5
ARNT-HLF complex	CORUM:2152	CORUM	TRUE	0.0109403	2	75	1	0.0133333	0.5
PRNP homo-oligomer complex	CORUM:2007	CORUM	TRUE	0.0109403	1	75	1	0.0133333	1
PKD2-PACS1 complex	CORUM:1927	CORUM	TRUE	0.0109403	2	75	1	0.0133333	0.5
SORT1-NGFR-NGFB complex	CORUM:1795	CORUM	TRUE	0.0109403	2	75	1	0.0133333	0.5
SORT1-NGFR complex	CORUM:1794	CORUM	TRUE	0.0109403	2	75	1	0.0133333	0.5
TGF-beta-receptor-PAR6 complex	CORUM:1779	CORUM	TRUE	0.0109403	2	75	1	0.0133333	0.5
PRNP-ApolopoproteinE3 complex	CORUM:1088	CORUM	TRUE	0.0109403	1	75	1	0.0133333	1
PKD2-FPC complex	CORUM:1071	CORUM	TRUE	0.0109403	2	75	1	0.0133333	0.5
FILIP1-RhoD complex	CORUM:6722	CORUM	TRUE	0.0109403	2	75	1	0.0133333	0.5
ITGA2-ITGB1 complex	CORUM:2432	CORUM	TRUE	0.0109403	1	75	1	0.0133333	1
ITGA6-ITGB1 complex	CORUM:2413	CORUM	TRUE	0.0109403	1	75	1	0.0133333	1
MED15-WWTR1 complex	CORUM:6647	CORUM	TRUE	0.0109403	2	75	1	0.0133333	0.5
ITGA4-ITGB1-CD47 complex	CORUM:2423	CORUM	TRUE	0.0109403	2	75	1	0.0133333	0.5
ITGA4-ITGB1 complex	CORUM:2418	CORUM	TRUE	0.0109403	1	75	1	0.0133333	1
ITGA4-ITGB1-CD81 complex	CORUM:2419	CORUM	TRUE	0.0109403	2	75	1	0.0133333	0.5
ITGA2-ITGB1-CHAD complex	CORUM:2430	CORUM	TRUE	0.0109403	1	75	1	0.0133333	1
ITGA2-ITGB1-CD47 complex	CORUM:2429	CORUM	TRUE	0.0109403	2	75	1	0.0133333	0.5
ITGA4-ITGB1-CD53 complex	CORUM:2420	CORUM	TRUE	0.0109403	2	75	1	0.0133333	0.5
ITGA4-ITGB1-VCAM1 complex	CORUM:2421	CORUM	TRUE	0.0109403	1	75	1	0.0133333	1
ITGA4-ITGB1-THBS2 complex	CORUM:2428	CORUM	TRUE	0.0109403	2	75	1	0.0133333	0.5
ITGA4-ITGB1-JAM2 complex	CORUM:2422	CORUM	TRUE	0.0109403	2	75	1	0.0133333	0.5
ITGA4-ITGB1-EMILIN1 complex	CORUM:2417	CORUM	TRUE	0.0109403	2	75	1	0.0133333	0.5
ITGA4-ITGB1-CD63 complex	CORUM:2424	CORUM	TRUE	0.0109403	2	75	1	0.0133333	0.5
ITGA4-ITGB1-THBS1 complex	CORUM:2426	CORUM	TRUE	0.0109403	2	75	1	0.0133333	0.5
WWTR1-YWHAQ complex	CORUM:6676	CORUM	TRUE	0.0109403	2	75	1	0.0133333	0.5
Factor: NFATc4; motif: NGGAAAAN	TF:M07301	TF	TRUE	0.0109996	2771	75	21	0.28	0.00757849
type I transforming growth factor beta receptor binding	GO:0034713	GO:MF	TRUE	0.0110195	10	75	2	0.0266667	0.2
Factor: HEY1; motif: NYYYYATCTNN	TF:M12614	TF	TRUE	0.0110722	3814	75	26	0.346667	0.00681699
Factor: LKLF; motif: GGGGTGGKSN	TF:M07261	TF	TRUE	0.0111686	7597	75	42	0.56	0.0055285
regulation of SMAD protein signal transduction	GO:0060390	GO:BP	TRUE	0.0111729	48	75	3	0.04	0.0625
regulation of transport	GO:0051049	GO:BP	TRUE	0.0112086	1275	75	13	0.173333	0.0101961
Factor: ZNF385D; motif: NYGTCGCGACRK; match class: 1	TF:M12266_1	TF	TRUE	0.0112748	115	75	4	0.0533333	0.0347826
Factor: Meox2; motif: NYMATTAN	TF:M10766	TF	TRUE	0.0113077	544	75	8	0.106667	0.0147059
Factor: MOX1; motif: NYAATTAN	TF:M10762	TF	TRUE	0.0113077	544	75	8	0.106667	0.0147059
Factor: LHX4; motif: NTAATTAS	TF:M11006	TF	TRUE	0.0113077	544	75	8	0.106667	0.0147059
Factor: FOXO1A; motif: NNNYTGTTTNCN; match class: 1	TF:M09931_1	TF	TRUE	0.0113077	977	75	11	0.146667	0.011259
Factor: HA95; motif: CCSNSSCCNSCNCCWSCCNS; match class: 1	TF:M13127_1	TF	TRUE	0.0113077	7099	75	40	0.533333	0.0056346
Factor: Hlf; motif: NNTTACGTAANN	TF:M11331	TF	TRUE	0.0113077	418	75	7	0.0933333	0.0167464
Factor: HOXA2; motif: NTAATTAN	TF:M10734	TF	TRUE	0.0113077	544	75	8	0.106667	0.0147059
Factor: HB9; motif: NYAATTAN	TF:M10570	TF	TRUE	0.0113077	544	75	8	0.106667	0.0147059
Factor: LEF-1; motif: NANNWWCAAAGNN	TF:M07605	TF	TRUE	0.0113077	1134	75	12	0.16	0.010582
Factor: HOXA2; motif: NTAATTAN	TF:M10732	TF	TRUE	0.0113077	544	75	8	0.106667	0.0147059
Factor: BEN; motif: CAGCGRNV	TF:M01240	TF	TRUE	0.0113077	12981	75	61	0.813333	0.00469918
Factor: POU2F1; motif: ANKNRWATGSAAWYAW	TF:M10033	TF	TRUE	0.0113077	3190	75	23	0.306667	0.00721003
Aplasia/Hypoplasia of the skin	HP:0008065	HP	TRUE	0.0113899	187	75	7	0.0933333	0.0374332
Mechanoregulation and pathology of YAP TAZ via Hippo and non Hippo mechanisms	WP:WP4534	WP	TRUE	0.0115641	44	75	3	0.04	0.0681818
Pleural mesothelioma	WP:WP5087	WP	TRUE	0.0115641	379	75	7	0.0933333	0.0184697
Focal adhesion	WP:WP306	WP	TRUE	0.0115641	183	75	5	0.0666667	0.0273224
CKAP4 signaling pathway map	WP:WP5322	WP	TRUE	0.0115641	103	75	4	0.0533333	0.038835
Factor: ZNF692; motif: SYNGGSCCCASCCNC	TF:M09734	TF	TRUE	0.011721	9204	75	48	0.64	0.00521512
protein phosphorylation	GO:0006468	GO:BP	TRUE	0.0117386	1119	75	12	0.16	0.0107239
Factor: Oct3; motif: CYWTTSWNATGCAAAT	TF:M10036	TF	TRUE	0.0117697	2793	75	21	0.28	0.0075188
Factor: ER71:C/EBPdelta; motif: NNCGGAWRTTRCGYAAN	TF:M08246	TF	TRUE	0.0117697	6132	75	36	0.48	0.00587084
Factor: HOXA1; motif: NTAATTAN	TF:M10753	TF	TRUE	0.0117697	1307	75	13	0.173333	0.00994644
Factor: hoxd1; motif: NTAATTAS	TF:M10754	TF	TRUE	0.0117697	1307	75	13	0.173333	0.00994644
Factor: HOX11L2; motif: YAATTGNNNNNNNNNCAATTN; match class: 1	TF:M10651_1	TF	TRUE	0.0117793	549	75	8	0.106667	0.0145719
Factor: HOXD4; motif: RTCRTTAN	TF:M10710	TF	TRUE	0.0117829	2207	75	18	0.24	0.00815587
Factor: ESE-1; motif: ACCAGGAAGTANNNNNNNAAWAA	TF:M11383	TF	TRUE	0.0117914	2596	75	20	0.266667	0.00770416
Factor: ISL2; motif: GCAMTTAR	TF:M04379	TF	TRUE	0.0118049	3206	75	23	0.306667	0.00717405
Factor: TATA; motif: STATAAAWRNNNNNN; match class: 1	TF:M00252_1	TF	TRUE	0.0118049	550	75	8	0.106667	0.0145455
Factor: E2F-2; motif: GCGCGCGCNCS; match class: 1	TF:M11529_1	TF	TRUE	0.0118049	12076	75	58	0.773333	0.00480291
Signaling by TGF-beta Receptor Complex	REAC:R-HSA-170834	REAC	TRUE	0.0118098	88	75	4	0.0533333	0.0454545
CHL1 interactions	REAC:R-HSA-447041	REAC	TRUE	0.0118098	8	75	2	0.0266667	0.25
Diseases associated with glycosaminoglycan metabolism	REAC:R-HSA-3560782	REAC	TRUE	0.0118098	37	75	3	0.04	0.0810811
RUNX3 regulates YAP1-mediated transcription	REAC:R-HSA-8951671	REAC	TRUE	0.0118098	8	75	2	0.0266667	0.25
Factor: HOXD4; motif: NYMATTAN	TF:M10711	TF	TRUE	0.0119626	1146	75	12	0.16	0.0104712
gland morphogenesis	GO:0022612	GO:BP	TRUE	0.0120875	113	75	4	0.0533333	0.0353982
positive regulation of fibroblast proliferation	GO:0048146	GO:BP	TRUE	0.0121341	50	75	3	0.04	0.06
myofibril assembly	GO:0030239	GO:BP	TRUE	0.0121341	50	75	3	0.04	0.06
heart looping	GO:0001947	GO:BP	TRUE	0.0121341	50	75	3	0.04	0.06
positive regulation of transferase activity	GO:0051347	GO:BP	TRUE	0.0121341	299	75	6	0.08	0.0200669
Factor: Pit-1; motif: NMTTCATAAWTATWNMNA	TF:M00802	TF	TRUE	0.0121391	3007	75	22	0.293333	0.00731626
regulation of osteoblast differentiation	GO:0045667	GO:BP	TRUE	0.0121413	114	75	4	0.0533333	0.0350877
Factor: Pax-4; motif: NNNNNYCACCCB; match class: 1	TF:M00378_1	TF	TRUE	0.012175	11197	75	55	0.733333	0.00491203
Factor: Sox-9; motif: MACARWGNNNYCNTTNW	TF:M08838	TF	TRUE	0.012175	2805	75	21	0.28	0.00748663
ILK-LIMS1-PARVA complex	CORUM:6919	CORUM	TRUE	0.0122854	3	75	1	0.0133333	0.333333
ITGA5-ITGB1-CAL4A3 complex	CORUM:2853	CORUM	TRUE	0.0122854	3	75	1	0.0133333	0.333333
ILK-LIMS2-PARVA complex	CORUM:6920	CORUM	TRUE	0.0122854	3	75	1	0.0133333	0.333333
ITGA9-ITGB1-ADAM8 complex	CORUM:2989	CORUM	TRUE	0.0122854	3	75	1	0.0133333	0.333333
ITGA9-ITGB1-ADAM9 complex	CORUM:2440	CORUM	TRUE	0.0122854	3	75	1	0.0133333	0.333333
ITGA3-ITGB1-THBS1 complex	CORUM:2401	CORUM	TRUE	0.0122854	3	75	1	0.0133333	0.333333
ITGA11-ITGB1-COL1A1 complex	CORUM:3059	CORUM	TRUE	0.0122854	3	75	1	0.0133333	0.333333
ITGA3-ITGB1-CD151 complex	CORUM:2400	CORUM	TRUE	0.0122854	3	75	1	0.0133333	0.333333
CTNNB1-FERMT2-YBX1 complex	CORUM:6908	CORUM	TRUE	0.0122854	3	75	1	0.0133333	0.333333
ITGB1-RAP1A-PKD1 complex	CORUM:2416	CORUM	TRUE	0.0122854	3	75	1	0.0133333	0.333333
TGF-beta receptor-SMAD3 complex	CORUM:5735	CORUM	TRUE	0.0122854	3	75	1	0.0133333	0.333333
ITGA9-ITGB1-ADAM15 complex	CORUM:2445	CORUM	TRUE	0.0122854	3	75	1	0.0133333	0.333333
ITGA3-ITGB1-CD63 complex	CORUM:2399	CORUM	TRUE	0.0122854	3	75	1	0.0133333	0.333333
ITGA7-ITGB1-CD151 complex	CORUM:2395	CORUM	TRUE	0.0122854	3	75	1	0.0133333	0.333333
SMAD2-SMAD4-WWTR1 complex	CORUM:6646	CORUM	TRUE	0.0122854	3	75	1	0.0133333	0.333333
SMAD3-SMAD4-WWTR1 complex	CORUM:6649	CORUM	TRUE	0.0122854	3	75	1	0.0133333	0.333333
CD98-LAT2-ITGB1 complex	CORUM:2390	CORUM	TRUE	0.0122854	3	75	1	0.0133333	0.333333
CTNNB1-FERMT2-TCF7L2 complex	CORUM:6907	CORUM	TRUE	0.0122854	3	75	1	0.0133333	0.333333
ITGA9-ITGB1-VEGFC complex	CORUM:2971	CORUM	TRUE	0.0122854	3	75	1	0.0133333	0.333333
ITGA7-ITGB1-CD9 complex	CORUM:2396	CORUM	TRUE	0.0122854	3	75	1	0.0133333	0.333333
ITGA9-ITGB1-ADAM12 complex	CORUM:2447	CORUM	TRUE	0.0122854	3	75	1	0.0133333	0.333333
ITGA3-ITGB1-BSG complex	CORUM:2398	CORUM	TRUE	0.0122854	3	75	1	0.0133333	0.333333
ITGA5-ITGB1-ADAM15 complex	CORUM:2384	CORUM	TRUE	0.0122854	3	75	1	0.0133333	0.333333
Factor: ERF:C/EBPdelta; motif: NNCGGAWRTTGCGCAAY	TF:M08233	TF	TRUE	0.012305	4294	75	28	0.373333	0.00652073
Factor: HNF3; motif: NWRARYAAAYANN	TF:M00791	TF	TRUE	0.0124151	2221	75	18	0.24	0.00810446
Factor: HFH2; motif: NYWAYRTAAACA	TF:M11554	TF	TRUE	0.0124151	3014	75	22	0.293333	0.00729927
Factor: E2F-2; motif: GCGCGCGCNCS	TF:M11529	TF	TRUE	0.012457	13028	75	61	0.813333	0.00468222
Factor: FOXL2; motif: AGHCWAAAYAN	TF:M08811	TF	TRUE	0.0124959	2813	75	21	0.28	0.00746534
peptidyl-tyrosine phosphorylation	GO:0018108	GO:BP	TRUE	0.0125069	200	75	5	0.0666667	0.025
determination of heart left/right asymmetry	GO:0061371	GO:BP	TRUE	0.0126044	51	75	3	0.04	0.0588235
Factor: RERE; motif: CNGCNSCNNGSRCRGSGSS	TF:M13129	TF	TRUE	0.0127116	8442	75	45	0.6	0.00533049
Factor: FOXD3; motif: NAWTGTTTRTTT	TF:M00130	TF	TRUE	0.0127393	2818	75	21	0.28	0.00745209
Factor: HOXC4; motif: NTMATTAN	TF:M10717	TF	TRUE	0.0127968	2422	75	19	0.253333	0.00784476
muscle alpha-actinin binding	GO:0051371	GO:MF	TRUE	0.0128518	11	75	2	0.0266667	0.181818
peptidyl-tyrosine modification	GO:0018212	GO:BP	TRUE	0.0129319	202	75	5	0.0666667	0.0247525
Factor: HES-7; motif: GNCACGYGNN	TF:M11066	TF	TRUE	0.0129806	9255	75	48	0.64	0.00518639
Factor: TEF-5; motif: AAAAATAT; match class: 1	TF:M04635_1	TF	TRUE	0.0129806	314	75	6	0.08	0.0191083
Factor: Oct-1; motif: NNNNATGCAAATNAN	TF:M00195	TF	TRUE	0.01302	2427	75	19	0.253333	0.00782859
Factor: ZNF385D; motif: NYGTCGCGACRK	TF:M12266	TF	TRUE	0.01302	122	75	4	0.0533333	0.0327869
Factor: Oct-2; motif: NNNATTATGCAN	TF:M11897	TF	TRUE	0.0131301	3239	75	23	0.306667	0.00710096
Factor: hoxd1; motif: NTCRTTAN	TF:M10755	TF	TRUE	0.0131301	2236	75	18	0.24	0.00805009
Factor: MEF-2C; motif: TATTTWT	TF:M02025	TF	TRUE	0.0131301	8991	75	47	0.626667	0.00522745
Factor: Erg; motif: NACCGGATATCCGGTN	TF:M11393	TF	TRUE	0.0131746	10945	75	54	0.72	0.00493376
export across plasma membrane	GO:0140115	GO:BP	TRUE	0.013194	52	75	3	0.04	0.0576923
Golgi apparatus	GO:0005794	GO:CC	TRUE	0.0132599	1399	75	13	0.173333	0.00929235
Golgi lumen	GO:0005796	GO:CC	TRUE	0.0132599	64	75	3	0.04	0.046875
Factor: HMBOX1; motif: NCTAGTTAN	TF:M11043	TF	TRUE	0.0133866	435	75	7	0.0933333	0.016092
Factor: POU5F1B; motif: ATGMATATKCAW	TF:M04089	TF	TRUE	0.0133953	317	75	6	0.08	0.0189274
Factor: HOXB7; motif: GTCRTTAN	TF:M10686	TF	TRUE	0.0133953	2834	75	21	0.28	0.00741002
Factor: SOX6; motif: NRAACAAWGG	TF:M12665	TF	TRUE	0.0133953	565	75	8	0.106667	0.0141593
Factor: FOXO1A; motif: TTGTTTWN; match class: 1	TF:M07286_1	TF	TRUE	0.0134435	852	75	10	0.133333	0.0117371
Factor: Six-2; motif: NNGTATCRNN; match class: 1	TF:M11030_1	TF	TRUE	0.0134435	1168	75	12	0.16	0.010274
Factor: JunD; motif: NATGASTCATS	TF:M11268	TF	TRUE	0.0135108	1868	75	16	0.213333	0.00856531
cell morphogenesis	GO:0000902	GO:BP	TRUE	0.0135137	834	75	10	0.133333	0.0119904
osteoblast differentiation	GO:0001649	GO:BP	TRUE	0.0135137	205	75	5	0.0666667	0.0243902
developmental growth	GO:0048589	GO:BP	TRUE	0.0135137	551	75	8	0.106667	0.0145191
Factor: FOXO3A; motif: TRTAAACAANWN	TF:M01137	TF	TRUE	0.013531	2637	75	20	0.266667	0.00758438
Factor: TCF-1; motif: NNNSWWCAAAGN	TF:M07433	TF	TRUE	0.013605	3892	75	26	0.346667	0.00668037
Factor: EMX1; motif: NNTAATTANN; match class: 1	TF:M04312_1	TF	TRUE	0.0136406	707	75	9	0.12	0.0127298
striated muscle cell development	GO:0055002	GO:BP	TRUE	0.0136486	53	75	3	0.04	0.0566038
Factor: E2F2; motif: AAAAATGGCGCCAAAAWG	TF:M03958	TF	TRUE	0.0137256	7958	75	43	0.573333	0.00540337
Factor: Isl2; motif: YTAAGTG	TF:M02080	TF	TRUE	0.0137453	4337	75	28	0.373333	0.00645608
Factor: ESE-1; motif: SATKGCGGATGCN	TF:M11381	TF	TRUE	0.0137878	11852	75	57	0.76	0.00480931
Factor: E2F-1; motif: TWSGCGCGAAAAYKR	TF:M00024	TF	TRUE	0.0137878	6943	75	39	0.52	0.00561717
TGF Smad signaling pathway	WP:WP5382	WP	TRUE	0.013818	12	75	2	0.0266667	0.166667
Regulation of actin cytoskeleton	WP:WP51	WP	TRUE	0.013818	124	75	4	0.0533333	0.0322581
Development of ureteric collection system	WP:WP5053	WP	TRUE	0.013818	57	75	3	0.04	0.0526316
Endochondral ossification	WP:WP474	WP	TRUE	0.013818	57	75	3	0.04	0.0526316
Affected pathways in Duchenne muscular dystrophy	WP:WP5356	WP	TRUE	0.013818	57	75	3	0.04	0.0526316
Endochondral ossification with skeletal dysplasias	WP:WP4808	WP	TRUE	0.013818	57	75	3	0.04	0.0526316
Factor: Six-3; motif: NWBTAATNYYWN	TF:M07428	TF	TRUE	0.0138312	2252	75	18	0.24	0.0079929
positive regulation of membrane invagination	GO:1905155	GO:BP	TRUE	0.0138626	13	75	2	0.0266667	0.153846
positive regulation of phagocytosis, engulfment	GO:0060100	GO:BP	TRUE	0.0138626	13	75	2	0.0266667	0.153846
cell development	GO:0048468	GO:BP	TRUE	0.0139502	2223	75	18	0.24	0.00809717
Factor: HOXD8; motif: GYMATTAN; match class: 1	TF:M10725_1	TF	TRUE	0.01414	57	75	3	0.04	0.0526316
Factor: HOXD8; motif: GYMATTAN; match class: 1	TF:M10724_1	TF	TRUE	0.0141503	216	75	5	0.0666667	0.0231481
Factor: RUSH-1alpha; motif: NNMCWTNKNN	TF:M01107	TF	TRUE	0.0141503	2071	75	17	0.226667	0.00820859
Factor: hoxd1; motif: NTAATTAN; match class: 1	TF:M10756_1	TF	TRUE	0.0141503	715	75	9	0.12	0.0125874
Factor: hoxd1; motif: NTAATTAN	TF:M10756	TF	TRUE	0.0141503	715	75	9	0.12	0.0125874
Factor: HOXB5; motif: STAATTAS; match class: 1	TF:M10702_1	TF	TRUE	0.0141503	715	75	9	0.12	0.0125874
Factor: HOXB5; motif: STAATTAS	TF:M10702	TF	TRUE	0.0141503	715	75	9	0.12	0.0125874
Factor: HOXB5; motif: NTAATTAN; match class: 1	TF:M10700_1	TF	TRUE	0.0141503	715	75	9	0.12	0.0125874
Factor: HOXB5; motif: NTAATTAN	TF:M10700	TF	TRUE	0.0141503	715	75	9	0.12	0.0125874
Factor: HOXA6; motif: NGYMATTANN; match class: 1	TF:M10694_1	TF	TRUE	0.0141503	442	75	7	0.0933333	0.0158371
Factor: HOXA1; motif: NTAATTAN	TF:M10751	TF	TRUE	0.0141503	715	75	9	0.12	0.0125874
Factor: HOXA1; motif: NTAATTAN; match class: 1	TF:M10751_1	TF	TRUE	0.0141503	715	75	9	0.12	0.0125874
Factor: EVX2; motif: NTAATTAN; match class: 1	TF:M10868_1	TF	TRUE	0.0141503	715	75	9	0.12	0.0125874
Factor: HOXB2; motif: NYAATTAN	TF:M10740	TF	TRUE	0.0141503	715	75	9	0.12	0.0125874
Factor: CDP:HOXA13; motif: ATCGATYAYSYCRTAAA; match class: 1	TF:M08201_1	TF	TRUE	0.0141503	1884	75	16	0.213333	0.00849257
Factor: TCF7RELATED; motif: NANNWWCAAAGN; match class: 1	TF:M08902_1	TF	TRUE	0.0141503	217	75	5	0.0666667	0.0230415
Factor: THAP1; motif: YTGCCCNNA	TF:M07407	TF	TRUE	0.0141503	7974	75	43	0.573333	0.00539253
Factor: EVX2; motif: NTAATTAN	TF:M10868	TF	TRUE	0.0141503	715	75	9	0.12	0.0125874
regulation of multicellular organismal development	GO:2000026	GO:BP	TRUE	0.0142062	1157	75	12	0.16	0.0103717
Factor: LHX9; motif: NTCGTTAN	TF:M10977	TF	TRUE	0.0142988	865	75	10	0.133333	0.0115607
muscle structure development	GO:0061061	GO:BP	TRUE	0.0143803	560	75	8	0.106667	0.0142857
Factor: Pax-4a; motif: NAATTANNTAATTN	TF:M11885	TF	TRUE	0.014477	577	75	8	0.106667	0.0138648
cell-cell contact zone	GO:0044291	GO:CC	TRUE	0.0144992	67	75	3	0.04	0.0447761
ITGA5-ITGB1-FN1-TGM2 complex	CORUM:2383	CORUM	TRUE	0.0148936	4	75	1	0.0133333	0.25
Ubiquitin E3 ligase (SMURF2, SMAD7) - TGF(beta)	CORUM:1777	CORUM	TRUE	0.0148936	4	75	1	0.0133333	0.25
Ubiquitin E3 ligase (SMAD7-SMURF1) - TGF(beta)	CORUM:2997	CORUM	TRUE	0.0148936	4	75	1	0.0133333	0.25
KATNA1-KATNAL1-KATNB1-KATNBL1 complex	CORUM:7366	CORUM	TRUE	0.0148936	4	75	1	0.0133333	0.25
EP300-KAT2B-TBX5-WWTR1 complex	CORUM:6653	CORUM	TRUE	0.0148936	4	75	1	0.0133333	0.25
ARF1-ARL1-PKD2-ARFIP2 complex	CORUM:7483	CORUM	TRUE	0.0148936	4	75	1	0.0133333	0.25
Sarcoglycan-sarcospan complex SG-SPN	CORUM:343	CORUM	TRUE	0.0148936	4	75	1	0.0133333	0.25
ITGA5-ITGB1-FN-1-NOV complex	CORUM:2850	CORUM	TRUE	0.0148936	4	75	1	0.0133333	0.25
NG2-galectin-3-alpha3beta1-integrin complex	CORUM:6951	CORUM	TRUE	0.0148936	4	75	1	0.0133333	0.25
aorta development	GO:0035904	GO:BP	TRUE	0.0150163	56	75	3	0.04	0.0535714
cell-matrix adhesion	GO:0007160	GO:BP	TRUE	0.0150163	214	75	5	0.0666667	0.0233645
positive regulation of protein localization	GO:1903829	GO:BP	TRUE	0.0150163	436	75	7	0.0933333	0.016055
positive regulation of fibroblast migration	GO:0010763	GO:BP	TRUE	0.0150163	14	75	2	0.0266667	0.142857
epithelial to mesenchymal transition involved in endocardial cushion formation	GO:0003198	GO:BP	TRUE	0.0150163	14	75	2	0.0266667	0.142857
regulation of membrane invagination	GO:1905153	GO:BP	TRUE	0.0150163	14	75	2	0.0266667	0.142857
regulation of phagocytosis, engulfment	GO:0060099	GO:BP	TRUE	0.0150163	14	75	2	0.0266667	0.142857
positive regulation of response to stimulus	GO:0048584	GO:BP	TRUE	0.0150163	1873	75	16	0.213333	0.00854245
embryonic heart tube morphogenesis	GO:0003143	GO:BP	TRUE	0.0150163	56	75	3	0.04	0.0535714
positive regulation of intracellular signal transduction	GO:1902533	GO:BP	TRUE	0.0150163	855	75	10	0.133333	0.0116959
nervous system development	GO:0007399	GO:BP	TRUE	0.0150163	2056	75	17	0.226667	0.00826848
Factor: msc; motif: NRMCATATGNYN	TF:M11146	TF	TRUE	0.0150235	2084	75	17	0.226667	0.00815739
Factor: Nkx6-2; motif: NWADTAAWTANN	TF:M00489	TF	TRUE	0.0150283	1028	75	11	0.146667	0.0107004
Thin skin	HP:0000963	HP	TRUE	0.0150719	85	75	5	0.0666667	0.0588235
Factor: HOXA9; motif: DTGATTTATKGY	TF:M07450	TF	TRUE	0.0150998	3080	75	22	0.293333	0.00714286
regulation of intracellular signal transduction	GO:1902531	GO:BP	TRUE	0.0151323	1515	75	14	0.186667	0.00924092
glutamatergic synapse	GO:0098978	GO:CC	TRUE	0.0152203	358	75	6	0.08	0.0167598
Factor: Oct3; motif: NNWTATGYWAATKANN	TF:M11935	TF	TRUE	0.0152512	2877	75	21	0.28	0.00729927
Factor: CDP:T-bet; motif: NTCACACNYYRATCRATM; match class: 1	TF:M08203_1	TF	TRUE	0.015262	874	75	10	0.133333	0.0114416
Factor: GATA-2; motif: NTGNNNNNNNNAGATAAGN	TF:M09937	TF	TRUE	0.015262	1901	75	16	0.213333	0.00841662
Factor: ISL2; motif: SCACTTAN	TF:M11015	TF	TRUE	0.015262	3084	75	22	0.293333	0.00713359
cell-substrate adhesion	GO:0031589	GO:BP	TRUE	0.015342	322	75	6	0.08	0.0186335
regulation of morphogenesis of an epithelium	GO:1905330	GO:BP	TRUE	0.015342	57	75	3	0.04	0.0526316
membrane microdomain	GO:0098857	GO:CC	TRUE	0.0153603	247	75	5	0.0666667	0.0202429
membrane raft	GO:0045121	GO:CC	TRUE	0.0153603	246	75	5	0.0666667	0.0203252
regulation of molecular function	GO:0065009	GO:BP	TRUE	0.0153906	1520	75	14	0.186667	0.00921053
regulation of cell communication	GO:0010646	GO:BP	TRUE	0.0154319	2855	75	21	0.28	0.00735552
Factor: Oct3; motif: NATGCAANNN	TF:M01307	TF	TRUE	0.0155082	2680	75	20	0.266667	0.00746269
Factor: FOXJ2; motif: NNTGTTGTAAAYAN	TF:M11585	TF	TRUE	0.0155082	3724	75	25	0.333333	0.00671321
Factor: CTF/NF1; motif: TTGGCN	TF:M02050	TF	TRUE	0.0155343	7762	75	42	0.56	0.00541098
Factor: GATA-5; motif: TATCTN; match class: 1	TF:M02006_1	TF	TRUE	0.0156547	1907	75	16	0.213333	0.00839014
Factor: Beta-catenin; motif: GNNNNCTTTGWTGNY	TF:M07035	TF	TRUE	0.0156547	2886	75	21	0.28	0.00727651
cranial skeletal system development	GO:1904888	GO:BP	TRUE	0.0157152	58	75	3	0.04	0.0517241
glomerulus development	GO:0032835	GO:BP	TRUE	0.0157152	58	75	3	0.04	0.0517241
positive regulation of cell differentiation	GO:0045597	GO:BP	TRUE	0.0157152	717	75	9	0.12	0.0125523
Factor: TBP; motif: TTTATAN	TF:M00980	TF	TRUE	0.0158032	1725	75	15	0.2	0.00869565
heart morphogenesis	GO:0003007	GO:BP	TRUE	0.0158891	219	75	5	0.0666667	0.0228311
Factor: c-Ets-2; motif: NACCGGAAGYRCTTCCGGTN; match class: 1	TF:M11417_1	TF	TRUE	0.0159465	11045	75	54	0.72	0.00488909
Factor: AIRE; motif: WTNNNWNNTGGWWNNNWNGGNNWNWN; match class: 1	TF:M00999_1	TF	TRUE	0.0160304	225	75	5	0.0666667	0.0222222
extracellular matrix structural constituent conferring compression resistance	GO:0030021	GO:MF	TRUE	0.0160459	13	75	2	0.0266667	0.153846
phospholipid scramblase activity	GO:0017128	GO:MF	TRUE	0.0160459	13	75	2	0.0266667	0.153846
platelet-derived growth factor receptor binding	GO:0005161	GO:MF	TRUE	0.0160459	13	75	2	0.0266667	0.153846
Factor: HOXA5; motif: ANGNTAATTANCNNAN; match class: 1	TF:M01452_1	TF	TRUE	0.0160531	882	75	10	0.133333	0.0113379
regulation of calcium ion transmembrane transport	GO:1903169	GO:BP	TRUE	0.0160899	129	75	4	0.0533333	0.0310078
positive regulation of protein depolymerization	GO:1901881	GO:BP	TRUE	0.0160899	15	75	2	0.0266667	0.133333
cardioblast differentiation	GO:0010002	GO:BP	TRUE	0.0160899	15	75	2	0.0266667	0.133333
actin filament severing	GO:0051014	GO:BP	TRUE	0.0160899	15	75	2	0.0266667	0.133333
membrane depolarization	GO:0051899	GO:BP	TRUE	0.0160899	59	75	3	0.04	0.0508475
regulation of potassium ion transmembrane transport	GO:1901379	GO:BP	TRUE	0.0160899	59	75	3	0.04	0.0508475
nephron development	GO:0072006	GO:BP	TRUE	0.0161068	131	75	4	0.0533333	0.0305344
potassium ion transmembrane transport	GO:0071805	GO:BP	TRUE	0.0161068	130	75	4	0.0533333	0.0307692
regulation of transmembrane receptor protein serine/threonine kinase signaling pathway	GO:0090092	GO:BP	TRUE	0.0161068	222	75	5	0.0666667	0.0225225
regulation of protein modification process	GO:0031399	GO:BP	TRUE	0.0161068	1034	75	11	0.146667	0.0106383
cardiocyte differentiation	GO:0035051	GO:BP	TRUE	0.0161068	131	75	4	0.0533333	0.0305344
negative regulation of multicellular organismal process	GO:0051241	GO:BP	TRUE	0.0161068	876	75	10	0.133333	0.0114155
regulation of cellular localization	GO:0060341	GO:BP	TRUE	0.0161068	876	75	10	0.133333	0.0114155
regulation of actin filament-based process	GO:0032970	GO:BP	TRUE	0.0161068	331	75	6	0.08	0.0181269
cellular response to vascular endothelial growth factor stimulus	GO:0035924	GO:BP	TRUE	0.0161068	60	75	3	0.04	0.05
transmembrane receptor protein tyrosine kinase activity	GO:0004714	GO:MF	TRUE	0.016168	55	75	3	0.04	0.0545455
extracellular matrix binding	GO:0050840	GO:MF	TRUE	0.016168	55	75	3	0.04	0.0545455
molecular transducer activity	GO:0060089	GO:MF	TRUE	0.0162902	709	75	9	0.12	0.0126939
signaling receptor activity	GO:0038023	GO:MF	TRUE	0.0162902	709	75	9	0.12	0.0126939
Platelet Adhesion to exposed collagen	REAC:R-HSA-75892	REAC	TRUE	0.0163262	11	75	2	0.0266667	0.181818
Signaling by TGFB family members	REAC:R-HSA-9006936	REAC	TRUE	0.0163262	110	75	4	0.0533333	0.0363636
YAP1- and WWTR1 (TAZ)-stimulated gene expression	REAC:R-HSA-2032785	REAC	TRUE	0.0163262	11	75	2	0.0266667	0.181818
TGF-beta receptor signaling activates SMADs	REAC:R-HSA-2173789	REAC	TRUE	0.0163262	44	75	3	0.04	0.0681818
Factor: Oct3; motif: NNTTATGYWAATKARN	TF:M11932	TF	TRUE	0.0163344	3104	75	22	0.293333	0.00708763
NOTCH1 regulation of endothelial cell calcification	WP:WP3413	WP	TRUE	0.0163634	16	75	2	0.0266667	0.125
Factor: HOXD13; motif: NNNYYAATAAAANNNN	TF:M01404	TF	TRUE	0.0164098	2899	75	21	0.28	0.00724388
Factor: HOXA3; motif: NSTAATTANN	TF:M08770	TF	TRUE	0.0166624	736	75	9	0.12	0.0122283
cardiac septum morphogenesis	GO:0060411	GO:BP	TRUE	0.0167104	61	75	3	0.04	0.0491803
regulation of cardiac muscle contraction	GO:0055117	GO:BP	TRUE	0.0167104	61	75	3	0.04	0.0491803
cellular response to reactive oxygen species	GO:0034614	GO:BP	TRUE	0.0167104	133	75	4	0.0533333	0.0300752
Factor: HOXA1; motif: NTAATTAN; match class: 1	TF:M10753_1	TF	TRUE	0.0168999	738	75	9	0.12	0.0121951
Factor: LHX4; motif: NTCRTTAN	TF:M11008	TF	TRUE	0.0168999	4870	75	30	0.4	0.00616016
Factor: hoxd1; motif: NTAATTAS; match class: 1	TF:M10754_1	TF	TRUE	0.0168999	738	75	9	0.12	0.0121951
regulation of cytoskeleton organization	GO:0051493	GO:BP	TRUE	0.0169568	460	75	7	0.0933333	0.0152174
metanephric nephron tubule development	GO:0072234	GO:BP	TRUE	0.0169568	16	75	2	0.0266667	0.125
collagen fibril organization	GO:0030199	GO:BP	TRUE	0.0169568	62	75	3	0.04	0.0483871
regulation of monoatomic ion transport	GO:0043269	GO:BP	TRUE	0.0169568	337	75	6	0.08	0.0178042
striated muscle contraction	GO:0006941	GO:BP	TRUE	0.0169568	134	75	4	0.0533333	0.0298507
fibroblast growth factor receptor signaling pathway	GO:0008543	GO:BP	TRUE	0.0169568	62	75	3	0.04	0.0483871
cellular component maintenance	GO:0043954	GO:BP	TRUE	0.0169568	62	75	3	0.04	0.0483871
Factor: MNX1; motif: NNYAATTAAN	TF:M04403	TF	TRUE	0.0171016	1742	75	15	0.2	0.00861079
Factor: c-MAF; motif: NTGCTKAYGTMAGCAN	TF:M11362	TF	TRUE	0.0171016	339	75	6	0.08	0.0176991
Factor: POU5F1; motif: NNATGCAAANN	TF:M09782	TF	TRUE	0.017329	3760	75	25	0.333333	0.00664894
Factor: POU2F1; motif: NWTATGCWAATN	TF:M04070	TF	TRUE	0.0174368	1746	75	15	0.2	0.00859107
Factor: ZNF148; motif: NNCCCCTCCCCC; match class: 1	TF:M12464_1	TF	TRUE	0.0175922	2123	75	17	0.226667	0.00800754
Factor: EOS; motif: TGGTTATM	TF:M05546	TF	TRUE	0.0176758	342	75	6	0.08	0.0175439
Factor: ipf1; motif: TGATTGATK; match class: 1	TF:M10031_1	TF	TRUE	0.0176758	1935	75	16	0.213333	0.00826873
Factor: Oct-2; motif: NTATGCGCATAN; match class: 1	TF:M11895_1	TF	TRUE	0.0176758	896	75	10	0.133333	0.0111607
artery morphogenesis	GO:0048844	GO:BP	TRUE	0.0176826	63	75	3	0.04	0.047619
Factor: HNF-1beta; motif: GTTAATYATTAACY; match class: 1	TF:M03872_1	TF	TRUE	0.0177007	466	75	7	0.0933333	0.0150215
angiogenesis	GO:0001525	GO:BP	TRUE	0.0177863	465	75	7	0.0933333	0.0150538
Factor: NKX6B; motif: NTMATTAA	TF:M10658	TF	TRUE	0.0178484	1223	75	12	0.16	0.00981194
Factor: ETF; motif: GVGGMGG	TF:M00695	TF	TRUE	0.0178484	9143	75	47	0.626667	0.00514054
Factor: Dlx-2; motif: NYAATTAN; match class: 1	TF:M04300_1	TF	TRUE	0.0179864	747	75	9	0.12	0.0120482
Factor: Osx; motif: CCNCCCCCNNN	TF:M07329	TF	TRUE	0.018039	5836	75	34	0.453333	0.00582591
Factor: SUHW1; motif: TCTCTCCAGTRTGAATTCTCTGAT	TF:M10541	TF	TRUE	0.0181313	5129	75	31	0.413333	0.00604406
regulation of transmembrane transport	GO:0034762	GO:BP	TRUE	0.0181398	343	75	6	0.08	0.0174927
hsa-miR-7-2-3p	MIRNA:hsa-miR-7-2-3p	MIRNA	TRUE	0.0182568	154	75	5	0.0666667	0.0324675
positive regulation of osteoblast differentiation	GO:0045669	GO:BP	TRUE	0.0182706	64	75	3	0.04	0.046875
cellular response to transforming growth factor beta stimulus	GO:0071560	GO:BP	TRUE	0.0182706	233	75	5	0.0666667	0.0214592
metanephric tubule development	GO:0072170	GO:BP	TRUE	0.0182954	17	75	2	0.0266667	0.117647
regulation of signal transduction	GO:0009966	GO:BP	TRUE	0.0182954	2527	75	19	0.253333	0.0075188
metanephric nephron epithelium development	GO:0072243	GO:BP	TRUE	0.0182954	17	75	2	0.0266667	0.117647
organ growth	GO:0035265	GO:BP	TRUE	0.0182954	139	75	4	0.0533333	0.028777
negative regulation of heart contraction	GO:0045822	GO:BP	TRUE	0.0182954	17	75	2	0.0266667	0.117647
Factor: NKX2B; motif: CACTTNA	TF:M02109	TF	TRUE	0.0184067	7072	75	39	0.52	0.00551471
Factor: TBP; motif: MTATAAAARS	TF:M10088	TF	TRUE	0.0184067	3141	75	22	0.293333	0.00700414
Factor: Pbx1; motif: ATCAATCAN	TF:M02028	TF	TRUE	0.0184067	1401	75	13	0.173333	0.00927909
Factor: POU3F2; motif: NTAATGAKATGCAN	TF:M11911	TF	TRUE	0.0184067	2136	75	17	0.226667	0.0079588
Factor: KLF15; motif: RCCMCRCCCMCN	TF:M12160	TF	TRUE	0.0184178	10260	75	51	0.68	0.00497076
outflow tract morphogenesis	GO:0003151	GO:BP	TRUE	0.018489	65	75	3	0.04	0.0461538
cell chemotaxis	GO:0060326	GO:BP	TRUE	0.018489	235	75	5	0.0666667	0.0212766
Factor: IRX-1; motif: NACRYNNNNNNNNRYGNN	TF:M11018	TF	TRUE	0.0186547	13228	75	61	0.813333	0.00461143
Factor: YB-1; motif: NNNNCCAATNN	TF:M03862	TF	TRUE	0.0186547	6581	75	37	0.493333	0.00562225
positive regulation of cellular metabolic process	GO:0031325	GO:BP	TRUE	0.0187141	2736	75	20	0.266667	0.00730994
Factor: IRF-2; motif: NAANYGAAASYR; match class: 1	TF:M08775_1	TF	TRUE	0.0187925	1951	75	16	0.213333	0.00820092
Factor: Hlf; motif: NGTTRYGYAANN	TF:M11330	TF	TRUE	0.0187945	754	75	9	0.12	0.0119363
Factor: MEF-2B1; motif: CCNWATWNRG; match class: 1	TF:M11697_1	TF	TRUE	0.0187945	473	75	7	0.0933333	0.0147992
Factor: Fli-1:Dlx-2; motif: RNCGGAARYAATTA	TF:M08470	TF	TRUE	0.0188181	4457	75	28	0.373333	0.00628225
tube morphogenesis	GO:0035239	GO:BP	TRUE	0.0188247	755	75	9	0.12	0.0119205
Factor: Oct-1; motif: NNNNNNNWATGCAAATNNNWNNA	TF:M00138	TF	TRUE	0.018825	1584	75	14	0.186667	0.00883838
Factor: T3R-beta; motif: NRGGTCAAAGGTCAN	TF:M11816	TF	TRUE	0.018825	8372	75	44	0.586667	0.00525561
Factor: meis1:TBR2; motif: NNGTGNTGACAN	TF:M08378	TF	TRUE	0.0188569	2339	75	18	0.24	0.0076956
Factor: FOXL2; motif: TWAKACWAMTTT; match class: 1	TF:M03548_1	TF	TRUE	0.0188569	610	75	8	0.106667	0.0131148
Factor: ZNF547; motif: TGCTAATKCWGCARGCANRC	TF:M10155	TF	TRUE	0.0188907	237	75	5	0.0666667	0.021097
Factor: Pax-7; motif: NTAATTGATTNN	TF:M11854	TF	TRUE	0.0188907	141	75	4	0.0533333	0.0283688
Factor: isx; motif: NTCRTTAA; match class: 1	TF:M10953_1	TF	TRUE	0.0188907	756	75	9	0.12	0.0119048
taxis	GO:0042330	GO:BP	TRUE	0.018972	350	75	6	0.08	0.0171429
chemotaxis	GO:0006935	GO:BP	TRUE	0.018972	350	75	6	0.08	0.0171429
regulation of release of sequestered calcium ion into cytosol	GO:0051279	GO:BP	TRUE	0.018972	66	75	3	0.04	0.0454545
Factor: ZNF19; motif: KGGGGCTGCTGC	TF:M05700	TF	TRUE	0.0190092	66	75	3	0.04	0.0454545
Factor: Hoxa9; motif: NTTAAWTAMA; match class: 1	TF:M07457_1	TF	TRUE	0.0190092	1071	75	11	0.146667	0.0102708
plasma membrane phospholipid scrambling	GO:0017121	GO:BP	TRUE	0.019133	18	75	2	0.0266667	0.111111
negative regulation of blood circulation	GO:1903523	GO:BP	TRUE	0.019133	18	75	2	0.0266667	0.111111
neurotransmitter receptor localization to postsynaptic specialization membrane	GO:0099645	GO:BP	TRUE	0.019133	18	75	2	0.0266667	0.111111
protein localization to postsynaptic specialization membrane	GO:0099633	GO:BP	TRUE	0.019133	18	75	2	0.0266667	0.111111
response to transforming growth factor beta	GO:0071559	GO:BP	TRUE	0.019133	239	75	5	0.0666667	0.0209205
regulation of potassium ion transport	GO:0043266	GO:BP	TRUE	0.019133	67	75	3	0.04	0.0447761
embryonic heart tube development	GO:0035050	GO:BP	TRUE	0.019133	67	75	3	0.04	0.0447761
cytoplasmic sequestering of protein	GO:0051220	GO:BP	TRUE	0.019133	18	75	2	0.0266667	0.111111
striated muscle cell differentiation	GO:0051146	GO:BP	TRUE	0.019133	240	75	5	0.0666667	0.0208333
multicellular organismal reproductive process	GO:0048609	GO:BP	TRUE	0.019133	616	75	8	0.106667	0.012987
wound healing, spreading of epidermal cells	GO:0035313	GO:BP	TRUE	0.019133	18	75	2	0.0266667	0.111111
Factor: GR; motif: NNNNNNCNNTNTGTNCTNN	TF:M00192	TF	TRUE	0.0191424	5156	75	31	0.413333	0.00601241
Factor: ZNF219; motif: SNNCAGCACCNNGGNCAGCGSC	TF:M13149	TF	TRUE	0.0191424	9183	75	47	0.626667	0.00511815
regulation of angiogenesis	GO:0045765	GO:BP	TRUE	0.0192546	241	75	5	0.0666667	0.0207469
Factor: Kaiso; motif: TCTCGCGAG	TF:M04691	TF	TRUE	0.0193028	11727	75	56	0.746667	0.0047753
Melanoma	KEGG:05218	KEGG	TRUE	0.0195637	58	75	3	0.04	0.0517241
Factor: TWIST; motif: MCATCTGKWWYYNATTA	TF:M10103	TF	TRUE	0.0195927	1594	75	14	0.186667	0.00878294
positive regulation of cell division	GO:0051781	GO:BP	TRUE	0.0196212	68	75	3	0.04	0.0441176
potassium ion transport	GO:0006813	GO:BP	TRUE	0.0196577	145	75	4	0.0533333	0.0275862
Factor: POU3F2; motif: NTAATGAKATGCAN; match class: 1	TF:M11911_1	TF	TRUE	0.0197114	240	75	5	0.0666667	0.0208333
phosphate-containing compound metabolic process	GO:0006796	GO:BP	TRUE	0.0197949	2168	75	17	0.226667	0.00784133
Factor: SREBP-2; motif: NTCACCYNNNN	TF:M03852	TF	TRUE	0.0198577	6122	75	35	0.466667	0.00571709
hsa-miR-6808-5p	MIRNA:hsa-miR-6808-5p	MIRNA	TRUE	0.0200974	595	75	9	0.12	0.0151261
hsa-miR-6834-3p	MIRNA:hsa-miR-6834-3p	MIRNA	TRUE	0.0200974	36	75	3	0.04	0.0833333
hsa-miR-6893-5p	MIRNA:hsa-miR-6893-5p	MIRNA	TRUE	0.0200974	593	75	9	0.12	0.0151771
Factor: ALX3; motif: NNYAATTANN; match class: 1	TF:M04279_1	TF	TRUE	0.0201403	1248	75	12	0.16	0.00961538
Factor: Sox-9; motif: NNNNNACAAARGNNSMN	TF:M07269	TF	TRUE	0.0201611	7118	75	39	0.52	0.00547907
Factor: NKX6-3; motif: SYCATTAWN	TF:M10659	TF	TRUE	0.0201611	1081	75	11	0.146667	0.0101758
Hippo signaling pathway	KEGG:04390	KEGG	TRUE	0.020167	133	75	4	0.0533333	0.0300752
Factor: Nkx3-1; motif: NWATAAGTATWT	TF:M00451	TF	TRUE	0.0202117	766	75	9	0.12	0.0117493
Factor: RUSH-1alpha; motif: NNMCWTNKNN; match class: 1	TF:M01107_1	TF	TRUE	0.0202117	242	75	5	0.0666667	0.0206612
Factor: Egr; motif: GTGGGSGCRRS	TF:M00807	TF	TRUE	0.0202117	3601	75	24	0.32	0.00666482
Factor: En-1; motif: VTCRTTAN	TF:M10861	TF	TRUE	0.0202999	2762	75	20	0.266667	0.00724113
Factor: POU2F3; motif: ATGMATATKCAW; match class: 1	TF:M04075_1	TF	TRUE	0.0203507	483	75	7	0.0933333	0.0144928
Factor: CDP; motif: NNNNWGWYMAATR	TF:M04610	TF	TRUE	0.0204312	2970	75	21	0.28	0.00707071
Factor: SRY; motif: AAACWAM; match class: 1	TF:M00148_1	TF	TRUE	0.0204854	2971	75	21	0.28	0.00706833
Factor: Rarb; motif: AGGTCANNYARAGGTCA	TF:M08035	TF	TRUE	0.0204974	4045	75	26	0.346667	0.00642769
Factor: Brn-4; motif: DNATGCRCATMW; match class: 1	TF:M11922_1	TF	TRUE	0.0207195	358	75	6	0.08	0.0167598
regulation of vasculature development	GO:1901342	GO:BP	TRUE	0.0207339	246	75	5	0.0666667	0.0203252
cellular response to oxygen-containing compound	GO:1901701	GO:BP	TRUE	0.0207339	930	75	10	0.133333	0.0107527
Factor: Vax-1; motif: NYAATTAN	TF:M10676	TF	TRUE	0.0207553	360	75	6	0.08	0.0166667
Factor: HOXA2; motif: STAATTAN	TF:M10735	TF	TRUE	0.0207553	360	75	6	0.08	0.0166667
Factor: HOXB2; motif: NYAATTAN	TF:M10738	TF	TRUE	0.0207553	360	75	6	0.08	0.0166667
Factor: ESX1L; motif: YYAATTAN	TF:M10966	TF	TRUE	0.0207553	360	75	6	0.08	0.0166667
Factor: GR; motif: RGNACANMNTGTNCY	TF:M09941	TF	TRUE	0.0207553	4056	75	26	0.346667	0.00641026
Factor: HOXB1; motif: GTAATTAN	TF:M10757	TF	TRUE	0.0207553	360	75	6	0.08	0.0166667
Factor: Hox-D3; motif: CTAATTAC	TF:M10741	TF	TRUE	0.0207553	360	75	6	0.08	0.0166667
Factor: Emx-1; motif: NYAATTAN	TF:M10669	TF	TRUE	0.0207553	360	75	6	0.08	0.0166667
Factor: HOXB13:TBR2; motif: ANGTGTNNMATAAAN	TF:M08491	TF	TRUE	0.0207553	1980	75	16	0.213333	0.00808081
Factor: CHX10; motif: CYAATTAN	TF:M10935	TF	TRUE	0.0207553	360	75	6	0.08	0.0166667
Factor: rax; motif: YYAATTRN	TF:M10947	TF	TRUE	0.0207553	360	75	6	0.08	0.0166667
Factor: VSX1; motif: CTAATTAN	TF:M10946	TF	TRUE	0.0207553	360	75	6	0.08	0.0166667
Factor: VSX1; motif: CTAATTAN	TF:M10943	TF	TRUE	0.0207553	360	75	6	0.08	0.0166667
Factor: alx3; motif: CYAATTAN	TF:M10876	TF	TRUE	0.0207553	360	75	6	0.08	0.0166667
Factor: lhx6; motif: CTAATTAN	TF:M10983	TF	TRUE	0.0207553	360	75	6	0.08	0.0166667
Factor: Prrxl1; motif: YYAATTAN	TF:M10870	TF	TRUE	0.0207553	360	75	6	0.08	0.0166667
Factor: Hesx1; motif: NYAATTRN	TF:M10968	TF	TRUE	0.0207553	360	75	6	0.08	0.0166667
Factor: Oct-1; motif: TNTATGBTAATT	TF:M00248	TF	TRUE	0.0207806	1091	75	11	0.146667	0.0100825
metanephric epithelium development	GO:0072207	GO:BP	TRUE	0.0207817	19	75	2	0.0266667	0.105263
Factor: Pbx1; motif: NYAYMCATCAAWNWNNN	TF:M01357	TF	TRUE	0.0207833	1985	75	16	0.213333	0.00806045
protein tyrosine kinase activity	GO:0004713	GO:MF	TRUE	0.0208739	135	75	4	0.0533333	0.0296296
Factor: Six-2; motif: NCGTATCRYN; match class: 1	TF:M11033_1	TF	TRUE	0.0208869	1798	75	15	0.2	0.0083426
embryonic organ development	GO:0048568	GO:BP	TRUE	0.0208934	362	75	6	0.08	0.0165746
Factor: HOXB8; motif: RTCRTTAN	TF:M10727	TF	TRUE	0.0209863	4738	75	29	0.386667	0.00612073
Factor: CDP; motif: NATCGATCGS	TF:M00104	TF	TRUE	0.0210275	2986	75	21	0.28	0.00703282
Factor: HSF2; motif: NGAANNWTCK	TF:M00147	TF	TRUE	0.0212425	4065	75	26	0.346667	0.00639606
Factor: Erg; motif: NACCGGATATCCGGTN; match class: 1	TF:M11393_1	TF	TRUE	0.021299	10631	75	52	0.693333	0.00489136
Factor: ASH-2; motif: ACACGACGCN	TF:M11179	TF	TRUE	0.021299	1804	75	15	0.2	0.00831486
Factor: GR; motif: AGAACAN	TF:M07355	TF	TRUE	0.021299	4067	75	26	0.346667	0.00639292
Factor: arnt; motif: CACGYA; match class: 1	TF:M03812_1	TF	TRUE	0.021299	491	75	7	0.0933333	0.0142566
Factor: EVX2; motif: NNTNATTANN; match class: 1	TF:M04321_1	TF	TRUE	0.021299	934	75	10	0.133333	0.0107066
Factor: SMAD3; motif: CAGACAS	TF:M07429	TF	TRUE	0.021299	4291	75	27	0.36	0.00629224
axon	GO:0030424	GO:CC	TRUE	0.0214037	522	75	7	0.0933333	0.01341
metanephros development	GO:0001656	GO:BP	TRUE	0.0214735	71	75	3	0.04	0.0422535
regulation of striated muscle contraction	GO:0006942	GO:BP	TRUE	0.0214735	71	75	3	0.04	0.0422535
regulation of stem cell proliferation	GO:0072091	GO:BP	TRUE	0.0214735	71	75	3	0.04	0.0422535
phosphorus metabolic process	GO:0006793	GO:BP	TRUE	0.0214956	2191	75	17	0.226667	0.00775901
embryonic morphogenesis	GO:0048598	GO:BP	TRUE	0.0214956	494	75	7	0.0933333	0.01417
regulation of cell differentiation	GO:0045595	GO:BP	TRUE	0.0215078	1271	75	12	0.16	0.00944138
Factor: MEL1; motif: GARGAT; match class: 1	TF:M08794_1	TF	TRUE	0.0216342	2789	75	20	0.266667	0.00717103
hsa-miR-7-1-3p	MIRNA:hsa-miR-7-1-3p	MIRNA	TRUE	0.0216919	167	75	5	0.0666667	0.0299401
Factor: ZNF611; motif: NTTAKAAAAANC	TF:M06902	TF	TRUE	0.0217107	71	75	3	0.04	0.0422535
Factor: LEF-1; motif: AAAGATCAAAGGRWW	TF:M04003	TF	TRUE	0.0218502	1101	75	11	0.146667	0.00999092
calcium ion transmembrane import into cytosol	GO:0097553	GO:BP	TRUE	0.022137	152	75	4	0.0533333	0.0263158
growth	GO:0040007	GO:BP	TRUE	0.022137	786	75	9	0.12	0.0114504
secondary palate development	GO:0062009	GO:BP	TRUE	0.022137	20	75	2	0.0266667	0.1
regulation of the force of heart contraction	GO:0002026	GO:BP	TRUE	0.022137	20	75	2	0.0266667	0.1
epithelial to mesenchymal transition	GO:0001837	GO:BP	TRUE	0.0222207	153	75	4	0.0533333	0.0261438
positive regulation of cell communication	GO:0010647	GO:BP	TRUE	0.0222207	1455	75	13	0.173333	0.00893471
muscle cell development	GO:0055001	GO:BP	TRUE	0.0222207	153	75	4	0.0533333	0.0261438
regulation of monoatomic ion transmembrane transporter activity	GO:0032412	GO:BP	TRUE	0.0222207	153	75	4	0.0533333	0.0261438
multicellular organism reproduction	GO:0032504	GO:BP	TRUE	0.0222207	640	75	8	0.106667	0.0125
Factor: GABP-alpha; motif: AACCGGAAR	TF:M04748	TF	TRUE	0.0222583	12105	75	57	0.76	0.0047088
Factor: FPM315; motif: GGGAGGAGGRRGRGGRGGRR; match class: 1	TF:M10134_1	TF	TRUE	0.0222921	496	75	7	0.0933333	0.0141129
Factor: Foxm1; motif: NTGTTTRT; match class: 1	TF:M07255_1	TF	TRUE	0.0223618	1105	75	11	0.146667	0.00995475
Factor: HMX2; motif: ANCAMTTAANN	TF:M04334	TF	TRUE	0.0223618	3429	75	23	0.306667	0.00670749
Factor: Sox-2; motif: NNCCTTTGTNYYN	TF:M10067	TF	TRUE	0.0223676	4309	75	27	0.36	0.00626595
Factor: Sox-18; motif: CAAWGBB; match class: 1	TF:M03848_1	TF	TRUE	0.0224231	9002	75	46	0.613333	0.00510998
Factor: cebpe; motif: RTTRCGYAAY	TF:M01772	TF	TRUE	0.0224516	786	75	9	0.12	0.0114504
positive regulation of signaling	GO:0023056	GO:BP	TRUE	0.0225499	1460	75	13	0.173333	0.00890411
camera-type eye development	GO:0043010	GO:BP	TRUE	0.0225499	255	75	5	0.0666667	0.0196078
Factor: ZNF462; motif: YYYYCTSCWG	TF:M12707	TF	TRUE	0.0226804	6933	75	38	0.506667	0.00548103
Factor: POU1F1; motif: ATGAATAAWT	TF:M00744	TF	TRUE	0.0226804	1634	75	14	0.186667	0.00856793
Factor: Oct-2; motif: NNNATTTGCATRT; match class: 1	TF:M07120_1	TF	TRUE	0.0227633	639	75	8	0.106667	0.0125196
regulation of protein depolymerization	GO:1901879	GO:BP	TRUE	0.0228337	74	75	3	0.04	0.0405405
regulation of stem cell differentiation	GO:2000736	GO:BP	TRUE	0.0228337	74	75	3	0.04	0.0405405
RHO GTPase cycle	REAC:R-HSA-9012999	REAC	TRUE	0.022859	434	75	7	0.0933333	0.016129
cellular anatomical entity morphogenesis	GO:0032989	GO:BP	TRUE	0.0230438	646	75	8	0.106667	0.0123839
Factor: Oct-2; motif: NNNATTATGCAW	TF:M11894	TF	TRUE	0.0231324	2404	75	18	0.24	0.00748752
anatomical structure formation involved in morphogenesis	GO:0048646	GO:BP	TRUE	0.0232541	956	75	10	0.133333	0.0104603
response to muscle stretch	GO:0035994	GO:BP	TRUE	0.0232541	21	75	2	0.0266667	0.0952381
regulation of vascular endothelial growth factor signaling pathway	GO:1900746	GO:BP	TRUE	0.0232541	21	75	2	0.0266667	0.0952381
regulation of cardiac muscle contraction by regulation of the release of sequestered calcium ion	GO:0010881	GO:BP	TRUE	0.0232541	21	75	2	0.0266667	0.0952381
calcium ion transmembrane transport	GO:0070588	GO:BP	TRUE	0.0234635	259	75	5	0.0666667	0.019305
Factor: HOXD13; motif: NSYAATAAAAN	TF:M10843	TF	TRUE	0.0235856	643	75	8	0.106667	0.0124417
integrin alpha7-beta1 complex	GO:0034677	GO:CC	TRUE	0.0236322	1	75	1	0.0133333	1
actin filament bundle	GO:0032432	GO:CC	TRUE	0.0236322	84	75	3	0.04	0.0357143
lysosomal lumen	GO:0043202	GO:CC	TRUE	0.0236322	83	75	3	0.04	0.0361446
Factor: E2F3; motif: NNRGMKGGAR	TF:M12598	TF	TRUE	0.0236586	10119	75	50	0.666667	0.0049412
Factor: GATA-3; motif: AGATAA; match class: 1	TF:M01878_1	TF	TRUE	0.0236586	2611	75	19	0.253333	0.00727691
hsa-miR-2682-5p	MIRNA:hsa-miR-2682-5p	MIRNA	TRUE	0.0237376	96	75	4	0.0533333	0.0416667
Factor: HNF1A; motif: NRTTAATNATTAACN; match class: 1	TF:M04336_1	TF	TRUE	0.0239678	155	75	4	0.0533333	0.0258065
Factor: AP-3; motif: TKGAAAKN; match class: 1	TF:M04609_1	TF	TRUE	0.0239678	374	75	6	0.08	0.0160428
hsa-miR-1827	MIRNA:hsa-miR-1827	MIRNA	TRUE	0.0239808	762	75	10	0.133333	0.0131234
hsa-miR-130a-3p	MIRNA:hsa-miR-130a-3p	MIRNA	TRUE	0.0239808	375	75	7	0.0933333	0.0186667
Factor: WT1; motif: RGGNGGGGGAGGRGGNGGRG; match class: 1	TF:M10108_1	TF	TRUE	0.0240061	2414	75	18	0.24	0.0074565
Factor: IRX-1; motif: NACRYNNNNNNNNRYGNN; match class: 1	TF:M11018_1	TF	TRUE	0.0240521	12748	75	59	0.786667	0.00462818
Factor: HOXA10; motif: TTATNNYWN	TF:M07257	TF	TRUE	0.0241562	2416	75	18	0.24	0.00745033
regulation of response to stimulus	GO:0048583	GO:BP	TRUE	0.0241799	3257	75	22	0.293333	0.00675468
positive regulation of signal transduction	GO:0009967	GO:BP	TRUE	0.0242361	1301	75	12	0.16	0.00922367
Factor: IRF-4; motif: GAAARTA; match class: 1	TF:M01883_1	TF	TRUE	0.0244001	1836	75	15	0.2	0.00816993
Factor: MEIS2; motif: NNNTGATTTATGNNN	TF:M12451	TF	TRUE	0.0244001	258	75	5	0.0666667	0.0193798
Factor: ZNF232; motif: NCAGCASCNNGGNCAGCGCC	TF:M13146	TF	TRUE	0.0244208	5264	75	31	0.413333	0.00588906
regulation of transmembrane transporter activity	GO:0022898	GO:BP	TRUE	0.0244208	159	75	4	0.0533333	0.0251572
Factor: GR; motif: GGTACAANNTGTYCTK; match class: 1	TF:M00205_1	TF	TRUE	0.0246418	958	75	10	0.133333	0.0104384
cell adhesion mediated by integrin	GO:0033627	GO:BP	TRUE	0.0247135	77	75	3	0.04	0.038961
Factor: POU3F1; motif: WTGMATAAWTNA	TF:M04077	TF	TRUE	0.0247823	1840	75	15	0.2	0.00815217
negative regulation of calcium ion transmembrane transporter activity	GO:1901020	GO:BP	TRUE	0.0249288	22	75	2	0.0266667	0.0909091
muscle cell cellular homeostasis	GO:0046716	GO:BP	TRUE	0.0249288	22	75	2	0.0266667	0.0909091
Factor: POU6F1; motif: GCATAAWTTAT	TF:M00465	TF	TRUE	0.0249433	960	75	10	0.133333	0.0104167
Factor: CTCF; motif: NCCRSTAGGGGGCGC; match class: 1	TF:M08911_1	TF	TRUE	0.0249615	3466	75	23	0.306667	0.00663589
Factor: MEF-2C; motif: CCWWATWTRG	TF:M11693	TF	TRUE	0.0250081	260	75	5	0.0666667	0.0192308
mesenchyme development	GO:0060485	GO:BP	TRUE	0.0252077	265	75	5	0.0666667	0.0188679
regulation of signaling	GO:0023051	GO:BP	TRUE	0.0252077	2852	75	20	0.266667	0.00701262
cellular response to acid chemical	GO:0071229	GO:BP	TRUE	0.0252153	78	75	3	0.04	0.0384615
Factor: ZNF385D; motif: NCGTCGCGACGN	TF:M12265	TF	TRUE	0.0252284	76	75	3	0.04	0.0394737
Factor: POU1F1; motif: NNNATGMATAWTTAATN	TF:M04068	TF	TRUE	0.0252284	2230	75	17	0.226667	0.00762332
phosphatidylinositol-5-phosphate binding	GO:0010314	GO:MF	TRUE	0.0252681	18	75	2	0.0266667	0.111111
Factor: Oct-1; motif: NNNRTAATNANNN; match class: 1	TF:M00137_1	TF	TRUE	0.0253091	1300	75	12	0.16	0.00923077
hsa-miR-631	MIRNA:hsa-miR-631	MIRNA	TRUE	0.0253362	44	75	3	0.04	0.0681818
hsa-miR-940	MIRNA:hsa-miR-940	MIRNA	TRUE	0.0253362	639	75	9	0.12	0.0140845
hsa-miR-3661	MIRNA:hsa-miR-3661	MIRNA	TRUE	0.0253362	44	75	3	0.04	0.0681818
molecular function inhibitor activity	GO:0140678	GO:MF	TRUE	0.0253572	356	75	6	0.08	0.0168539
smooth muscle; smooth muscle cells[≥Medium]	HPA:0490692	HPA	TRUE	0.0255653	3017	75	24	0.32	0.00795492
cerebral cortex; endothelial cells[≥Low]	HPA:0100201	HPA	TRUE	0.0255653	4445	75	31	0.413333	0.00697413
soft tissue 1	HPA:0500000	HPA	TRUE	0.0255653	5167	75	34	0.453333	0.00658022
endometrium; stromal fibroblasts[High]	HPA:0641533	HPA	TRUE	0.0255653	32	75	3	0.04	0.09375
colon; endothelial cells[≥Low]	HPA:0130201	HPA	TRUE	0.0255653	5473	75	35	0.466667	0.00639503
Factor: MafA; motif: NTGCTGASTCAGCAN; match class: 1	TF:M11368_1	TF	TRUE	0.0258146	382	75	6	0.08	0.0157068
Factor: ZNF18; motif: YKGGCWRAAGM	TF:M05588	TF	TRUE	0.0258146	77	75	3	0.04	0.038961
Factor: arnt; motif: CACGYA	TF:M03812	TF	TRUE	0.0258146	3263	75	22	0.293333	0.00674226
Factor: SIRT6; motif: AGATAARN	TF:M01797	TF	TRUE	0.0258146	808	75	9	0.12	0.0111386
Factor: ZSCAN5C; motif: NMGTTWAACATG	TF:M05619	TF	TRUE	0.0258146	77	75	3	0.04	0.038961
Factor: Hey1; motif: NGCRCGYGYN	TF:M11058	TF	TRUE	0.0258146	10725	75	52	0.693333	0.00484848
Factor: ATF-4; motif: GGATGATGTCATCC	TF:M11334	TF	TRUE	0.0258146	4138	75	26	0.346667	0.00628323
Factor: GSH2; motif: SYMATTAR	TF:M10748	TF	TRUE	0.0258146	1133	75	11	0.146667	0.00970874
Factor: HOXA2; motif: RTCRTTAR	TF:M10736	TF	TRUE	0.0258146	1304	75	12	0.16	0.00920245
Factor: CDP:T-bet; motif: NTCACACNYYRATCRATM	TF:M08203	TF	TRUE	0.025891	4142	75	26	0.346667	0.00627716
Factor: FEZF1; motif: NYTGYYCTTTTN	TF:M09919	TF	TRUE	0.025891	1667	75	14	0.186667	0.00839832
Factor: PPARGAMMA; motif: NWNTRGGTYANN	TF:M08961	TF	TRUE	0.025891	3699	75	24	0.32	0.00648824
Factor: HSF4; motif: CTGCMRN; match class: 1	TF:M07322_1	TF	TRUE	0.025891	8810	75	45	0.6	0.00510783
Factor: FAC1; motif: NNNCAMAACACRNA; match class: 1	TF:M00456_1	TF	TRUE	0.025891	1854	75	15	0.2	0.00809061
Factor: TEF-1; motif: RCATTCCWGNNN	TF:M10092	TF	TRUE	0.025891	2240	75	17	0.226667	0.00758929
Factor: ZNF418; motif: TGCTTYTRGCYTCTKNN	TF:M10148	TF	TRUE	0.025891	969	75	10	0.133333	0.0103199
Factor: LMX1A; motif: YTAATTAN	TF:M10996	TF	TRUE	0.025891	969	75	10	0.133333	0.0103199
Factor: BCL-11A; motif: NAAAGAGGAAGTGARAN	TF:M09595	TF	TRUE	0.0259102	2643	75	19	0.253333	0.0071888
appendage development	GO:0048736	GO:BP	TRUE	0.0259221	163	75	4	0.0533333	0.0245399
regulation of cell adhesion	GO:0030155	GO:BP	TRUE	0.0259221	664	75	8	0.106667	0.0120482
limb development	GO:0060173	GO:BP	TRUE	0.0259221	163	75	4	0.0533333	0.0245399
Factor: HOXA5; motif: TGCNHNCWYCCYCATTAKTGNDCNMNHYCN	TF:M00023	TF	TRUE	0.0259874	2442	75	18	0.24	0.00737101
Factor: MafA; motif: NTGCTGASTCAGCAN	TF:M11368	TF	TRUE	0.0259874	384	75	6	0.08	0.015625
Factor: POU1F1; motif: NNNATGMATAWTTAATN; match class: 1	TF:M04068_1	TF	TRUE	0.0259874	384	75	6	0.08	0.015625
regulation of cellular response to growth factor stimulus	GO:0090287	GO:BP	TRUE	0.0260247	268	75	5	0.0666667	0.0186567
Factor: BRCA2; motif: TGMCYCWGN	TF:M12723	TF	TRUE	0.026066	2646	75	19	0.253333	0.00718065
Factor: AP-4; motif: ANCATATGNT	TF:M11207	TF	TRUE	0.026066	2049	75	16	0.213333	0.00780869
Factor: SATB1; motif: AKWAWTAAHGRYMNWW; match class: 1	TF:M01723_1	TF	TRUE	0.0260763	265	75	5	0.0666667	0.0188679
Factor: Sox-6; motif: NARACAAAARN	TF:M03888	TF	TRUE	0.0260763	2444	75	18	0.24	0.00736498
Factor: Egr-2; motif: GNGRRNGWGKGGGNGGRG	TF:M09898	TF	TRUE	0.0260763	5300	75	31	0.413333	0.00584906
positive regulation of synaptic plasticity by chemical substance	GO:0051914	GO:BP	TRUE	0.0261258	1	75	1	0.0133333	1
roof of mouth development	GO:0060021	GO:BP	TRUE	0.0261258	80	75	3	0.04	0.0375
negative regulation of epithelial to mesenchymal transition involved in endocardial cushion formation	GO:1905006	GO:BP	TRUE	0.0261258	1	75	1	0.0133333	1
B cell tolerance induction	GO:0002514	GO:BP	TRUE	0.0261258	1	75	1	0.0133333	1
cardiac conduction	GO:0061337	GO:BP	TRUE	0.0261258	81	75	3	0.04	0.037037
positive regulation of B cell tolerance induction	GO:0002663	GO:BP	TRUE	0.0261258	1	75	1	0.0133333	1
phosphorylation	GO:0016310	GO:BP	TRUE	0.0261258	1328	75	12	0.16	0.00903614
actin-mediated cell contraction	GO:0070252	GO:BP	TRUE	0.0261258	82	75	3	0.04	0.0365854
smooth muscle contraction	GO:0006939	GO:BP	TRUE	0.0261258	81	75	3	0.04	0.037037
myoblast fate specification	GO:0048626	GO:BP	TRUE	0.0261258	1	75	1	0.0133333	1
response to organic substance	GO:0010033	GO:BP	TRUE	0.0261258	2075	75	16	0.213333	0.00771084
positive regulation of mesodermal cell differentiation	GO:1905772	GO:BP	TRUE	0.0261258	1	75	1	0.0133333	1
morphogenesis of a branching epithelium	GO:0061138	GO:BP	TRUE	0.0261258	165	75	4	0.0533333	0.0242424
regulation of B cell tolerance induction	GO:0002661	GO:BP	TRUE	0.0261258	1	75	1	0.0133333	1
regulation of synaptic plasticity by chemical substance	GO:0051913	GO:BP	TRUE	0.0261258	1	75	1	0.0133333	1
fatty acid primary amide metabolic process	GO:0062126	GO:BP	TRUE	0.0261258	1	75	1	0.0133333	1
positive regulation of glutamate uptake involved in transmission of nerve impulse	GO:0051951	GO:BP	TRUE	0.0261258	1	75	1	0.0133333	1
positive regulation of tolerance induction to self antigen	GO:0002651	GO:BP	TRUE	0.0261258	1	75	1	0.0133333	1
negative regulation of cardiac epithelial to mesenchymal transition	GO:0062044	GO:BP	TRUE	0.0261258	1	75	1	0.0133333	1
positive regulation of amino acid uptake involved in synaptic transmission	GO:0051943	GO:BP	TRUE	0.0261258	1	75	1	0.0133333	1
induction of synaptic plasticity by chemical substance	GO:0051915	GO:BP	TRUE	0.0261258	1	75	1	0.0133333	1
fatty acid primary amide biosynthetic process	GO:0062112	GO:BP	TRUE	0.0261258	1	75	1	0.0133333	1
protein O-GlcNAcylation via threonine	GO:0097370	GO:BP	TRUE	0.0261258	1	75	1	0.0133333	1
phosphatidylserine exposure on blood platelet	GO:0097045	GO:BP	TRUE	0.0261258	1	75	1	0.0133333	1
epithelial cell migration	GO:0010631	GO:BP	TRUE	0.0261258	277	75	5	0.0666667	0.0180505
kidney development	GO:0001822	GO:BP	TRUE	0.0261258	272	75	5	0.0666667	0.0183824
milk ejection reflex	GO:0060156	GO:BP	TRUE	0.0261258	1	75	1	0.0133333	1
cellular component assembly	GO:0022607	GO:BP	TRUE	0.0261258	2901	75	20	0.266667	0.00689417
response to mechanical stimulus	GO:0009612	GO:BP	TRUE	0.0261258	170	75	4	0.0533333	0.0235294
negative regulation of calcium ion import into sarcoplasmic reticulum	GO:1902081	GO:BP	TRUE	0.0261258	1	75	1	0.0133333	1
cell communication by electrical coupling involved in cardiac conduction	GO:0086064	GO:BP	TRUE	0.0261258	23	75	2	0.0266667	0.0869565
peptide amidation	GO:0001519	GO:BP	TRUE	0.0261258	1	75	1	0.0133333	1
negative regulation of ATPase-coupled calcium transmembrane transporter activity	GO:1901895	GO:BP	TRUE	0.0261258	1	75	1	0.0133333	1
negative regulation of gastric acid secretion	GO:0060455	GO:BP	TRUE	0.0261258	1	75	1	0.0133333	1
regulation of fibroblast proliferation	GO:0048145	GO:BP	TRUE	0.0261258	82	75	3	0.04	0.0365854
negative regulation of calcium ion binding	GO:1901877	GO:BP	TRUE	0.0261258	1	75	1	0.0133333	1
regulation of cellular response to vascular endothelial growth factor stimulus	GO:1902547	GO:BP	TRUE	0.0261258	23	75	2	0.0266667	0.0869565
cortical collecting duct development	GO:0072059	GO:BP	TRUE	0.0261258	1	75	1	0.0133333	1
regulation of transporter activity	GO:0032409	GO:BP	TRUE	0.0261258	168	75	4	0.0533333	0.0238095
hair follicle morphogenesis	GO:0031069	GO:BP	TRUE	0.0261258	24	75	2	0.0266667	0.0833333
regulation of calcium ion binding	GO:1901876	GO:BP	TRUE	0.0261258	1	75	1	0.0133333	1
metanephric cortex development	GO:0072214	GO:BP	TRUE	0.0261258	1	75	1	0.0133333	1
endocardial cushion formation	GO:0003272	GO:BP	TRUE	0.0261258	24	75	2	0.0266667	0.0833333
renal cortex development	GO:0072055	GO:BP	TRUE	0.0261258	1	75	1	0.0133333	1
atrial ventricular junction remodeling	GO:0003294	GO:BP	TRUE	0.0261258	1	75	1	0.0133333	1
endochondral bone growth	GO:0003416	GO:BP	TRUE	0.0261258	24	75	2	0.0266667	0.0833333
regulation of tolerance induction to self antigen	GO:0002649	GO:BP	TRUE	0.0261258	1	75	1	0.0133333	1
metanephric cortical collecting duct development	GO:0072219	GO:BP	TRUE	0.0261258	1	75	1	0.0133333	1
inferior endocardial cushion morphogenesis	GO:1905317	GO:BP	TRUE	0.0261258	1	75	1	0.0133333	1
muscle organ development	GO:0007517	GO:BP	TRUE	0.0261943	278	75	5	0.0666667	0.0179856
negative regulation of cellular response to growth factor stimulus	GO:0090288	GO:BP	TRUE	0.0262038	84	75	3	0.04	0.0357143
negative regulation of angiogenesis	GO:0016525	GO:BP	TRUE	0.0262038	84	75	3	0.04	0.0357143
protein autophosphorylation	GO:0046777	GO:BP	TRUE	0.0262038	171	75	4	0.0533333	0.0233918
Factor: AR; motif: AGWACATNWTGTTCT	TF:M00447	TF	TRUE	0.0262666	2855	75	20	0.266667	0.00700525
epithelium migration	GO:0090132	GO:BP	TRUE	0.0263041	279	75	5	0.0666667	0.0179211
Factor: Smad4; motif: NCAGACAN	TF:M07368	TF	TRUE	0.0263358	2650	75	19	0.253333	0.00716981
Factor: PRDM6; motif: NRRARGAAAAANA; match class: 1	TF:M10041_1	TF	TRUE	0.0263697	386	75	6	0.08	0.015544
Factor: TCF-3; motif: NCTTTGWTNTKYW	TF:M01594	TF	TRUE	0.0264541	3279	75	22	0.293333	0.00670936
regulation of cardiac muscle contraction by calcium ion signaling	GO:0010882	GO:BP	TRUE	0.0266104	25	75	2	0.0266667	0.08
atrioventricular valve morphogenesis	GO:0003181	GO:BP	TRUE	0.0266104	25	75	2	0.0266667	0.08
Factor: GCMb:TBR2; motif: ATGCGGGNAGGTGTNA	TF:M08329	TF	TRUE	0.0266348	387	75	6	0.08	0.0155039
Factor: PUR1; motif: GGGNCAGNN	TF:M01721	TF	TRUE	0.0266353	7016	75	38	0.506667	0.00541619
Factor: FOXM1; motif: TRTTTATNN; match class: 1	TF:M08883_1	TF	TRUE	0.0266815	1143	75	11	0.146667	0.0096238
negative regulation of blood vessel morphogenesis	GO:2000181	GO:BP	TRUE	0.0267955	85	75	3	0.04	0.0352941
Gap junction	KEGG:04540	KEGG	TRUE	0.0268966	70	75	3	0.04	0.0428571
Factor: Meis1b:Hoxa9:Pbx1a; motif: RTGATTTATGNS	TF:M07453	TF	TRUE	0.0271702	389	75	6	0.08	0.0154242
Factor: ATF-2; motif: TTACGTAA; match class: 1	TF:M00040_1	TF	TRUE	0.0271702	4849	75	29	0.386667	0.00598061
intracellular anatomical structure	GO:0005622	GO:CC	TRUE	0.0271941	12641	75	58	0.773333	0.00458824
Autosomal dominant inheritance	HP:0000006	HP	TRUE	0.0272141	1532	75	16	0.213333	0.0104439
Abnormal heart valve morphology	HP:0001654	HP	TRUE	0.0272141	321	75	7	0.0933333	0.0218069
Middle age onset	HP:0003596	HP	TRUE	0.0272141	199	75	6	0.08	0.0301508
Abnormal cerebral artery morphology	HP:0009145	HP	TRUE	0.0272141	70	75	4	0.0533333	0.0571429
Hernia	HP:0100790	HP	TRUE	0.0272141	529	75	9	0.12	0.0170132
Absent toe	HP:0010760	HP	TRUE	0.0272141	60	75	4	0.0533333	0.0666667
Aplasia/Hypoplasia of the phalanges of the hand	HP:0009767	HP	TRUE	0.0272141	207	75	6	0.08	0.0289855
Cutis marmorata	HP:0000965	HP	TRUE	0.0272141	66	75	4	0.0533333	0.0606061
Abnormal mitral valve morphology	HP:0001633	HP	TRUE	0.0272141	139	75	5	0.0666667	0.0359712
Tracheal calcification	HP:0002787	HP	TRUE	0.0272141	4	75	2	0.0266667	0.5
Short hallux	HP:0010109	HP	TRUE	0.0272141	30	75	3	0.04	0.1
Factor: CP2; motif: NTGNCTGGNN	TF:M03868	TF	TRUE	0.027268	3289	75	22	0.293333	0.00668896
Factor: LIM-1; motif: NYAATTAN; match class: 1	TF:M11000_1	TF	TRUE	0.0272946	820	75	9	0.12	0.0109756
Factor: POU1F1; motif: ATGAATAAWT; match class: 1	TF:M00744_1	TF	TRUE	0.0272946	164	75	4	0.0533333	0.0243902
Factor: E2F-1:Elk-1; motif: SGCGCSNNAMCGGAAGT; match class: 1	TF:M08205_1	TF	TRUE	0.0272946	9109	75	46	0.613333	0.00504995
tissue migration	GO:0090130	GO:BP	TRUE	0.0274117	283	75	5	0.0666667	0.0176678
positive regulation of transmembrane receptor protein serine/threonine kinase signaling pathway	GO:0090100	GO:BP	TRUE	0.0274117	86	75	3	0.04	0.0348837
cellular response to fibroblast growth factor stimulus	GO:0044344	GO:BP	TRUE	0.0274117	86	75	3	0.04	0.0348837
negative regulation of vasculature development	GO:1901343	GO:BP	TRUE	0.0274117	86	75	3	0.04	0.0348837
Factor: Sox-14; motif: NNNACAATGN; match class: 1	TF:M11618_1	TF	TRUE	0.0274468	23	75	2	0.0266667	0.0869565
T cell proliferation	GO:0042098	GO:BP	TRUE	0.0276682	175	75	4	0.0533333	0.0228571
calcium-mediated signaling	GO:0019722	GO:BP	TRUE	0.0276682	175	75	4	0.0533333	0.0228571
response to reactive oxygen species	GO:0000302	GO:BP	TRUE	0.0277132	176	75	4	0.0533333	0.0227273
developmental process involved in reproduction	GO:0003006	GO:BP	TRUE	0.0277132	694	75	8	0.106667	0.0115274
regulation of release of sequestered calcium ion into cytosol by sarcoplasmic reticulum	GO:0010880	GO:BP	TRUE	0.0277132	26	75	2	0.0266667	0.0769231
response to peptide	GO:1901652	GO:BP	TRUE	0.0277132	410	75	6	0.08	0.0146341
epidermis morphogenesis	GO:0048730	GO:BP	TRUE	0.0277132	26	75	2	0.0266667	0.0769231
atrioventricular valve development	GO:0003171	GO:BP	TRUE	0.0277132	26	75	2	0.0266667	0.0769231
bone growth	GO:0098868	GO:BP	TRUE	0.0277132	26	75	2	0.0266667	0.0769231
Factor: GR; motif: GGTACAANNTGTYCTK	TF:M00205	TF	TRUE	0.0280439	4631	75	28	0.373333	0.00604621
Factor: HLTF; motif: AGSCARAAAGYRGSTGS	TF:M04613	TF	TRUE	0.0280439	5568	75	32	0.426667	0.00574713
Factor: FKHL14; motif: NNANRYAAACAN	TF:M11560	TF	TRUE	0.0280453	1505	75	13	0.173333	0.00863787
Factor: ipf1; motif: TGATTGATK	TF:M10031	TF	TRUE	0.0280694	6051	75	34	0.453333	0.00561891
Factor: ZIC4; motif: NNCCNCCCRYNGYGN; match class: 1	TF:M12227_1	TF	TRUE	0.0281916	5098	75	30	0.4	0.00588466
morphogenesis of a branching structure	GO:0001763	GO:BP	TRUE	0.0282013	177	75	4	0.0533333	0.0225989
Factor: CHD2; motif: TCTCGCGAG; match class: 1	TF:M04710_1	TF	TRUE	0.0282851	9397	75	47	0.626667	0.0050016
Factor: MEF-2C; motif: CCWWATWTRG; match class: 1	TF:M11693_1	TF	TRUE	0.0282851	81	75	3	0.04	0.037037
Factor: Lhx2; motif: WATTAN	TF:M07047	TF	TRUE	0.0283018	7553	75	40	0.533333	0.00529591
Factor: HOXB8; motif: NYMATTAN	TF:M10726	TF	TRUE	0.0283018	1508	75	13	0.173333	0.00862069
PI3K Akt signaling pathway	WP:WP4172	WP	TRUE	0.0283394	266	75	5	0.0666667	0.018797
Hippo YAP signaling	WP:WP4537	WP	TRUE	0.0283394	22	75	2	0.0266667	0.0909091
Factor: FOXO1A:Net; motif: RWMAACAGGAAGTN	TF:M08302	TF	TRUE	0.028452	6549	75	36	0.48	0.00549702
Factor: HMX1; motif: ANCAATTAANN	TF:M04333	TF	TRUE	0.0285453	1157	75	11	0.146667	0.00950735
Factor: Sox-17; motif: TTGTYY; match class: 1	TF:M03803_1	TF	TRUE	0.0285453	6551	75	36	0.48	0.00549534
Factor: FOXJ3; motif: RTAAACAA	TF:M04249	TF	TRUE	0.0286792	2678	75	19	0.253333	0.00709485
cartilage development	GO:0051216	GO:BP	TRUE	0.0286945	178	75	4	0.0533333	0.0224719
Factor: Sox-4; motif: NYCTTTGTYYYN	TF:M10069	TF	TRUE	0.0289236	5110	75	30	0.4	0.00587084
Factor: NFATc2; motif: NTTTCCGCGGAAAN	TF:M11983	TF	TRUE	0.0289529	6067	75	34	0.453333	0.00560409
Factor: MEF-2D; motif: CCWWATWTRG; match class: 1	TF:M11694_1	TF	TRUE	0.0289529	82	75	3	0.04	0.0365854
export from cell	GO:0140352	GO:BP	TRUE	0.0290687	702	75	8	0.106667	0.011396
Factor: TEF-1; motif: GWGGAATGT	TF:M01817	TF	TRUE	0.0291336	2683	75	19	0.253333	0.00708163
Factor: EVX1; motif: NTAATTAN	TF:M10865	TF	TRUE	0.0291358	534	75	7	0.0933333	0.0131086
Factor: EVX2; motif: NTAATTAN	TF:M10866	TF	TRUE	0.0291358	534	75	7	0.0933333	0.0131086
Factor: ETF; motif: GVGGMGG; match class: 1	TF:M00695_1	TF	TRUE	0.0291358	6316	75	35	0.466667	0.00554148
Factor: PDX1; motif: NYAATTAN	TF:M04425	TF	TRUE	0.0291358	534	75	7	0.0933333	0.0131086
Factor: ipf1; motif: CTAATKRC	TF:M10746	TF	TRUE	0.0291358	534	75	7	0.0933333	0.0131086
Factor: EVX1; motif: NTAATTAN	TF:M10863	TF	TRUE	0.0291358	534	75	7	0.0933333	0.0131086
Factor: PATZ1; motif: SCNCCNCNSCCCCCASCCN; match class: 1	TF:M12648_1	TF	TRUE	0.0291358	1163	75	11	0.146667	0.0094583
Factor: ZNF273; motif: GAGAGGAGCTAC	TF:M10460	TF	TRUE	0.0291358	9421	75	47	0.626667	0.00498885
Factor: ESX1L; motif: NYAATTAN	TF:M10967	TF	TRUE	0.0291358	534	75	7	0.0933333	0.0131086
Factor: HOXB5; motif: NYMATTAN; match class: 1	TF:M10697_1	TF	TRUE	0.0291358	83	75	3	0.04	0.0361446
Factor: Emx-1; motif: NTAATTAN	TF:M10670	TF	TRUE	0.0291358	534	75	7	0.0933333	0.0131086
Factor: HOXB5; motif: NYMATTAN; match class: 1	TF:M10699_1	TF	TRUE	0.0291358	83	75	3	0.04	0.0361446
Factor: Emx-2; motif: CTAATTAN	TF:M10674	TF	TRUE	0.0291358	534	75	7	0.0933333	0.0131086
Factor: Vax-1; motif: NYMATTAN	TF:M10675	TF	TRUE	0.0291358	534	75	7	0.0933333	0.0131086
Factor: Zbtb44; motif: CKGTGA	TF:M05405	TF	TRUE	0.0291358	9696	75	48	0.64	0.0049505
Factor: Vax-2; motif: NTAATTAN	TF:M10677	TF	TRUE	0.0291358	534	75	7	0.0933333	0.0131086
Factor: ATF-2; motif: TTACGTAA	TF:M00040	TF	TRUE	0.0291358	5119	75	30	0.4	0.00586052
Factor: HB9; motif: NYAATTAN	TF:M10568	TF	TRUE	0.0291358	534	75	7	0.0933333	0.0131086
Factor: Vax-2; motif: NTAATTAN	TF:M10678	TF	TRUE	0.0291358	534	75	7	0.0933333	0.0131086
Factor: EN1; motif: NYAATTAN	TF:M04316	TF	TRUE	0.0291358	534	75	7	0.0933333	0.0131086
receptor complex	GO:0043235	GO:CC	TRUE	0.0293293	296	75	5	0.0666667	0.0168919
Factor: Ngn-2; motif: RMCATATGYY; match class: 1	TF:M11133_1	TF	TRUE	0.0293628	400	75	6	0.08	0.015
Factor: POU3F2; motif: NTAATGAKATGCGN; match class: 1	TF:M11906_1	TF	TRUE	0.0293628	277	75	5	0.0666667	0.0180505
Factor: TEF; motif: YACATTCCWSNG	TF:M01305	TF	TRUE	0.0293628	2692	75	19	0.253333	0.00705795
hsa-miR-34b-5p	MIRNA:hsa-miR-34b-5p	MIRNA	TRUE	0.0293714	108	75	4	0.0533333	0.037037
Factor: NFATc2; motif: TTTTCCA; match class: 1	TF:M02265_1	TF	TRUE	0.0293759	1342	75	12	0.16	0.00894188
Factor: ZNF708; motif: GGAAAGTARA; match class: 1	TF:M06142_1	TF	TRUE	0.0293759	1	75	1	0.0133333	1
Factor: MEF-2B1; motif: YGTTACCATATWNGG	TF:M11698	TF	TRUE	0.0293759	1	75	1	0.0133333	1
Factor: ZSCAN16; motif: AGTGTTAACAGAACACCT	TF:M04512	TF	TRUE	0.0293759	1	75	1	0.0133333	1
Factor: ZNF132; motif: AAGGTGCCCTGCCAC	TF:M06145	TF	TRUE	0.0293759	1	75	1	0.0133333	1
Factor: MEF-2B1; motif: TGTTACCATATNNGG	TF:M11699	TF	TRUE	0.0293759	1	75	1	0.0133333	1
synaptic membrane adhesion	GO:0099560	GO:BP	TRUE	0.0294563	27	75	2	0.0266667	0.0740741
mesodermal cell differentiation	GO:0048333	GO:BP	TRUE	0.0294563	27	75	2	0.0266667	0.0740741
Factor: HOXB1; motif: NTCRTTAN	TF:M10758	TF	TRUE	0.0294638	2092	75	16	0.213333	0.00764818
Factor: TFIIB; motif: YTNTMTGMSN; match class: 1	TF:M08904_1	TF	TRUE	0.0294662	1000	75	10	0.133333	0.01
actomyosin structure organization	GO:0031032	GO:BP	TRUE	0.0295422	180	75	4	0.0533333	0.0222222
Defective B4GALT7 causes EDS, progeroid type	REAC:R-HSA-3560783	REAC	TRUE	0.0297184	17	75	2	0.0266667	0.117647
Defective B3GAT3 causes JDSSDHD	REAC:R-HSA-3560801	REAC	TRUE	0.0297184	17	75	2	0.0266667	0.117647
Defective B3GALT6 causes EDSP2 and SEMDJL1	REAC:R-HSA-4420332	REAC	TRUE	0.0297184	17	75	2	0.0266667	0.117647
eye development	GO:0001654	GO:BP	TRUE	0.0299867	292	75	5	0.0666667	0.0171233
hsa-miR-196a-5p	MIRNA:hsa-miR-196a-5p	MIRNA	TRUE	0.0300111	291	75	6	0.08	0.0206186
Factor: BARHL2; motif: NNTAATTGNN	TF:M04288	TF	TRUE	0.0301957	1173	75	11	0.146667	0.00937766
Factor: POU3F1; motif: NTAATGANATGCRN	TF:M11930	TF	TRUE	0.0301957	2098	75	16	0.213333	0.00762631
Factor: GATA-4; motif: NNGATAASNN; match class: 1	TF:M12207_1	TF	TRUE	0.0302056	172	75	4	0.0533333	0.0232558
Factor: POU2F2; motif: NTATGCWAATN	TF:M04072	TF	TRUE	0.0302923	1530	75	13	0.173333	0.00849673
Factor: FOXJ2; motif: NNTGTTGTAAAYAN; match class: 1	TF:M11585_1	TF	TRUE	0.0302923	842	75	9	0.12	0.0106888
cellular response to peptide	GO:1901653	GO:BP	TRUE	0.0303421	293	75	5	0.0666667	0.0170648
response to fibroblast growth factor	GO:0071774	GO:BP	TRUE	0.0305268	91	75	3	0.04	0.032967
artery development	GO:0060840	GO:BP	TRUE	0.0305268	91	75	3	0.04	0.032967
integrin complex	GO:0008305	GO:CC	TRUE	0.0305638	29	75	2	0.0266667	0.0689655
Factor: C/EBPbeta; motif: NKNTTGCNYAAYNN	TF:M00117	TF	TRUE	0.0307785	2916	75	20	0.266667	0.00685871
Factor: EN1; motif: TAATTRSNYAATTA; match class: 1	TF:M04317_1	TF	TRUE	0.0307785	542	75	7	0.0933333	0.0129151
Factor: TEF-1; motif: ACATTCCWSNN	TF:M07340	TF	TRUE	0.0308754	2709	75	19	0.253333	0.00701366
Factor: HoxA5; motif: RTCATTAN	TF:M10707	TF	TRUE	0.030972	1911	75	15	0.2	0.00784929
regulation of fibroblast growth factor receptor signaling pathway	GO:0040036	GO:BP	TRUE	0.0310022	28	75	2	0.0266667	0.0714286
embryonic digestive tract development	GO:0048566	GO:BP	TRUE	0.0310022	28	75	2	0.0266667	0.0714286
cell communication by electrical coupling	GO:0010644	GO:BP	TRUE	0.0310022	28	75	2	0.0266667	0.0714286
Abnormal distal phalanx morphology of finger	HP:0009832	HP	TRUE	0.031009	151	75	5	0.0666667	0.0331126
Abnormal heart valve physiology	HP:0031653	HP	TRUE	0.031009	335	75	7	0.0933333	0.0208955
visual system development	GO:0150063	GO:BP	TRUE	0.031185	296	75	5	0.0666667	0.0168919
Factor: GATA-1; motif: NTGNNNNNNNSAGATAAGR	TF:M09621	TF	TRUE	0.0312285	3783	75	24	0.32	0.00634417
Factor: znf136; motif: CAAGAATWCTATAYCCAG	TF:M10535	TF	TRUE	0.0312828	5629	75	32	0.426667	0.00568485
Factor: MOVO-B; motif: GNGGGGG	TF:M01104	TF	TRUE	0.0313068	8658	75	44	0.586667	0.00508201
endometrium	HPA:0640000	HPA	TRUE	0.0313084	104	75	4	0.0533333	0.0384615
soft tissue 2; peripheral nerve[≥Low]	HPA:0510701	HPA	TRUE	0.0313084	3061	75	23	0.306667	0.00751388
smooth muscle	HPA:0490000	HPA	TRUE	0.0313084	5264	75	33	0.44	0.006269
soft tissue 2	HPA:0510000	HPA	TRUE	0.0313084	5007	75	32	0.426667	0.00639105
endometrium; stromal fibroblasts[≥Medium]	HPA:0641532	HPA	TRUE	0.0313084	41	75	3	0.04	0.0731707
smooth muscle; smooth muscle cells[≥Low]	HPA:0490691	HPA	TRUE	0.0313084	5264	75	33	0.44	0.006269
Factor: Egr-1; motif: GCGGGGGCGG	TF:M01873	TF	TRUE	0.0313166	5871	75	33	0.44	0.00562085
Factor: CTCF; motif: CTGCANTNCCNNNNNNNNCCASNAGRKGGCRSNN	TF:M12963	TF	TRUE	0.0313183	5392	75	31	0.413333	0.00574926
Aplasia/Hypoplasia of the hallux	HP:0008362	HP	TRUE	0.0313309	34	75	3	0.04	0.0882353
Eosinophilic infiltration of the esophagus	HP:0410151	HP	TRUE	0.0313309	7	75	2	0.0266667	0.285714
hsa-miR-148b-5p	MIRNA:hsa-miR-148b-5p	MIRNA	TRUE	0.0314147	49	75	3	0.04	0.0612245
Factor: Six-2; motif: NNGTAWCRNN; match class: 1	TF:M11032_1	TF	TRUE	0.0314216	2924	75	20	0.266667	0.00683995
Factor: FOXP2; motif: NTGTTTACN	TF:M09934	TF	TRUE	0.0314216	1012	75	10	0.133333	0.00988142
Other semaphorin interactions	REAC:R-HSA-416700	REAC	TRUE	0.0315002	18	75	2	0.0266667	0.111111
regulation of actin cytoskeleton organization	GO:0032956	GO:BP	TRUE	0.0315487	297	75	5	0.0666667	0.016835
Factor: NFATc1; motif: NTTTCCRTNNAYGGAAAN; match class: 1	TF:M11979_1	TF	TRUE	0.0316338	6365	75	35	0.466667	0.00549882
Factor: Egr-2; motif: CCCMCNCN	TF:M02092	TF	TRUE	0.0316338	3570	75	23	0.306667	0.00644258
Factor: MEOX2; motif: NSTAATTANN; match class: 1	TF:M04399_1	TF	TRUE	0.0316338	546	75	7	0.0933333	0.0128205
Factor: IRF; motif: RAAANTGAAAN	TF:M00972	TF	TRUE	0.0316338	1360	75	12	0.16	0.00882353
transforming growth factor beta receptor signaling pathway	GO:0007179	GO:BP	TRUE	0.0317186	185	75	4	0.0533333	0.0216216
Factor: Isl2; motif: CTAATKR; match class: 1	TF:M02079_1	TF	TRUE	0.0318706	695	75	8	0.106667	0.0115108
Factor: MZF-1; motif: TGGGGAR	TF:M01733	TF	TRUE	0.0318706	8406	75	43	0.573333	0.00511539
Factor: HMX1; motif: ANCAATTAANN; match class: 1	TF:M04333_1	TF	TRUE	0.0318706	87	75	3	0.04	0.0344828
placenta; decidual cells[≥Low]	HPA:0380511	HPA	TRUE	0.0318935	4653	75	30	0.4	0.00644745
endometrium; stromal fibroblasts[≥Low]	HPA:0641531	HPA	TRUE	0.0318935	47	75	3	0.04	0.0638298
Factor: WT1; motif: CGCCCCCNCN	TF:M02036	TF	TRUE	0.0320572	8409	75	43	0.573333	0.00511357
Factor: ZF5; motif: NRNGNGCGCGCWN	TF:M00333	TF	TRUE	0.0320572	12320	75	57	0.76	0.00462662
chordate embryonic development	GO:0043009	GO:BP	TRUE	0.032203	568	75	7	0.0933333	0.0123239
sensory system development	GO:0048880	GO:BP	TRUE	0.032203	299	75	5	0.0666667	0.0167224
Factor: Cdx-1; motif: NGTCGTAAAWN	TF:M10852	TF	TRUE	0.0322122	1546	75	13	0.173333	0.0084088
Factor: GLI; motif: NTGGGTGGTN	TF:M07292	TF	TRUE	0.0322415	4246	75	26	0.346667	0.00612341
Factor: NURR1; motif: NAAAGGTCAN	TF:M11772	TF	TRUE	0.0322512	2119	75	16	0.213333	0.00755073
Factor: FOXA2; motif: NWGTAAACANN	TF:M12491	TF	TRUE	0.0322792	2935	75	20	0.266667	0.00681431
Factor: NF-kappaB1; motif: AGGGAAAK	TF:M10003	TF	TRUE	0.0323698	1366	75	12	0.16	0.00878477
renal system vasculature development	GO:0061437	GO:BP	TRUE	0.0323948	29	75	2	0.0266667	0.0689655
salivary gland morphogenesis	GO:0007435	GO:BP	TRUE	0.0323948	29	75	2	0.0266667	0.0689655
kidney vasculature development	GO:0061440	GO:BP	TRUE	0.0323948	29	75	2	0.0266667	0.0689655
stem cell division	GO:0017145	GO:BP	TRUE	0.0323948	29	75	2	0.0266667	0.0689655
positive regulation of organic acid transport	GO:0032892	GO:BP	TRUE	0.0323948	29	75	2	0.0266667	0.0689655
Factor: POU2F1; motif: ATTTGCATN; match class: 1	TF:M07058_1	TF	TRUE	0.0324028	287	75	5	0.0666667	0.0174216
Factor: Pit-1; motif: NTAATGAKATGCRN; match class: 1	TF:M11950_1	TF	TRUE	0.0324028	855	75	9	0.12	0.0105263
alpha-actinin binding	GO:0051393	GO:MF	TRUE	0.0324076	21	75	2	0.0266667	0.0952381
Factor: CEBPB; motif: ATTRCGCAAY	TF:M04201	TF	TRUE	0.0325032	2938	75	20	0.266667	0.00680735
negative regulation of molecular function	GO:0044092	GO:BP	TRUE	0.0326159	571	75	7	0.0933333	0.0122592
VEGFA VEGFR2 signaling	WP:WP3888	WP	TRUE	0.0326634	413	75	6	0.08	0.0145278
Hippo signaling regulation pathways	WP:WP4540	WP	TRUE	0.0326634	86	75	3	0.04	0.0348837
Interactions between immune cells and microRNAs in tumor microenvironment	WP:WP4559	WP	TRUE	0.0326634	26	75	2	0.0266667	0.0769231
Nanoparticle mediated activation of receptor signaling	WP:WP2643	WP	TRUE	0.0326634	28	75	2	0.0266667	0.0714286
Prostaglandin and leukotriene metabolism in senescence	WP:WP5122	WP	TRUE	0.0326634	27	75	2	0.0266667	0.0740741
Extracellular vesicle mediated signaling in recipient cells	WP:WP2870	WP	TRUE	0.0326634	28	75	2	0.0266667	0.0714286
Abnormal atrioventricular valve morphology	HP:0006705	HP	TRUE	0.0328032	159	75	5	0.0666667	0.0314465
regulation of calcium ion transport	GO:0051924	GO:BP	TRUE	0.0328185	188	75	4	0.0533333	0.0212766
Factor: GKLF; motif: CCTCCYN; match class: 1	TF:M01835_1	TF	TRUE	0.0329207	7644	75	40	0.533333	0.00523286
Factor: TCF-1; motif: NNNSWWCAAAGN; match class: 1	TF:M07433_1	TF	TRUE	0.0329875	701	75	8	0.106667	0.0114123
Factor: HOXD12:Elk-1; motif: NRNCGGAAGTCGTAAAN; match class: 1	TF:M08359_1	TF	TRUE	0.0329875	858	75	9	0.12	0.0104895
Factor: MAZ; motif: GGGGAGGG	TF:M00649	TF	TRUE	0.0330454	7391	75	39	0.52	0.00527669
protein localization to cell junction	GO:1902414	GO:BP	TRUE	0.0330512	95	75	3	0.04	0.0315789
regulation of organelle organization	GO:0033043	GO:BP	TRUE	0.0330512	1052	75	10	0.133333	0.0095057
Factor: IRX2a; motif: ACRYGNNNNACRYGT	TF:M11022	TF	TRUE	0.0331221	7906	75	41	0.546667	0.00518593
Factor: GKLF; motif: NNNRGGNGNGGSN; match class: 1	TF:M07289_1	TF	TRUE	0.0333383	8431	75	43	0.573333	0.00510023
Factor: LMX1A; motif: NTAATTAA; match class: 1	TF:M04392_1	TF	TRUE	0.0333923	703	75	8	0.106667	0.0113798
Factor: GATA-6; motif: NNNAGATAAGAWAN	TF:M09624	TF	TRUE	0.0333999	2130	75	16	0.213333	0.00751174
Factor: GATA-4; motif: AGATAAN; match class: 1	TF:M03549_1	TF	TRUE	0.0335397	555	75	7	0.0933333	0.0126126
Factor: ERF:FOXO1A; motif: RTMAACAGGAARNS; match class: 1	TF:M08241_1	TF	TRUE	0.0335407	1375	75	12	0.16	0.00872727
Factor: Bcl-6; motif: NTTYCTAGRA; match class: 1	TF:M02085_1	TF	TRUE	0.0335407	704	75	8	0.106667	0.0113636
Hair follicle development organogenesis part 2 of 3	WP:WP2839	WP	TRUE	0.0335408	29	75	2	0.0266667	0.0689655
cell growth	GO:0016049	GO:BP	TRUE	0.033704	434	75	6	0.08	0.0138249
cardiac septum development	GO:0003279	GO:BP	TRUE	0.033704	96	75	3	0.04	0.03125
substrate adhesion-dependent cell spreading	GO:0034446	GO:BP	TRUE	0.033704	96	75	3	0.04	0.03125
Factor: TFIIB; motif: YTNTMTGMSN	TF:M08904	TF	TRUE	0.0338628	4726	75	28	0.373333	0.00592467
metanephric nephron development	GO:0072210	GO:BP	TRUE	0.0338694	30	75	2	0.0266667	0.0666667
positive regulation of SMAD protein signal transduction	GO:0060391	GO:BP	TRUE	0.0338694	30	75	2	0.0266667	0.0666667
Factor: Kaiso; motif: GCMGGGRGCRGS	TF:M03876	TF	TRUE	0.0338805	10899	75	52	0.693333	0.00477108
Factor: GABPBETA; motif: NGMTGATGCAAYN	TF:M13133	TF	TRUE	0.0339646	90	75	3	0.04	0.0333333
Factor: HNF-1alpha; motif: NGNNAAWNATTAACNN; match class: 1	TF:M07044_1	TF	TRUE	0.0339646	90	75	3	0.04	0.0333333
Factor: POU3F3; motif: WTNAATAWKNAW; match class: 1	TF:M04082_1	TF	TRUE	0.0339646	864	75	9	0.12	0.0104167
negative regulation of developmental process	GO:0051093	GO:BP	TRUE	0.0339952	730	75	8	0.106667	0.0109589
Factor: HOXA4; motif: RYCATTRN	TF:M08771	TF	TRUE	0.0340921	1941	75	15	0.2	0.00772798
Factor: TEF-3:C/EBPbeta; motif: RTTGCGYAAYNNNNNGGAATGY; match class: 1	TF:M08626_1	TF	TRUE	0.0341437	1202	75	11	0.146667	0.00915141
Factor: LBX2; motif: CTCRTTAA	TF:M10662	TF	TRUE	0.0342571	708	75	8	0.106667	0.0112994
Factor: Lhx2; motif: NYTAATTASNK	TF:M07385	TF	TRUE	0.0342571	1031	75	10	0.133333	0.00969932
Factor: LBX2; motif: CTYRTTAA	TF:M10665	TF	TRUE	0.0342571	708	75	8	0.106667	0.0112994
protein depolymerization	GO:0051261	GO:BP	TRUE	0.0342702	97	75	3	0.04	0.0309278
embryonic skeletal system development	GO:0048706	GO:BP	TRUE	0.0342702	97	75	3	0.04	0.0309278
Prostaglandin and leukotriene metabolism in senescence	WP:WP5321	WP	TRUE	0.0344167	30	75	2	0.0266667	0.0666667
cell-cell junction	GO:0005911	GO:CC	TRUE	0.0345667	442	75	6	0.08	0.0135747
hsa-miR-130b-3p	MIRNA:hsa-miR-130b-3p	MIRNA	TRUE	0.0347961	545	75	8	0.106667	0.0146789
Factor: Fli-1:C/EBPbeta; motif: RNCGGAWRTTGCGCAAY	TF:M08281	TF	TRUE	0.0348469	5684	75	32	0.426667	0.00562984
Factor: RelA-p65; motif: AAASTCCC	TF:M04849	TF	TRUE	0.0348869	4509	75	27	0.36	0.00598802
Factor: SMAD3; motif: CAGACAS; match class: 1	TF:M07429_1	TF	TRUE	0.0349262	869	75	9	0.12	0.0103567
cardiac epithelial to mesenchymal transition	GO:0060317	GO:BP	TRUE	0.035014	31	75	2	0.0266667	0.0645161
aorta morphogenesis	GO:0035909	GO:BP	TRUE	0.035014	31	75	2	0.0266667	0.0645161
salivary gland development	GO:0007431	GO:BP	TRUE	0.035014	31	75	2	0.0266667	0.0645161
chondrocyte development	GO:0002063	GO:BP	TRUE	0.035014	31	75	2	0.0266667	0.0645161
release of sequestered calcium ion into cytosol by endoplasmic reticulum	GO:1903514	GO:BP	TRUE	0.035014	31	75	2	0.0266667	0.0645161
positive regulation of protein-containing complex disassembly	GO:0043243	GO:BP	TRUE	0.035014	31	75	2	0.0266667	0.0645161
cardiac chamber morphogenesis	GO:0003206	GO:BP	TRUE	0.035014	98	75	3	0.04	0.0306122
sarcomere organization	GO:0045214	GO:BP	TRUE	0.035014	31	75	2	0.0266667	0.0645161
embryo development ending in birth or egg hatching	GO:0009792	GO:BP	TRUE	0.035014	583	75	7	0.0933333	0.0120069
release of sequestered calcium ion into cytosol by sarcoplasmic reticulum	GO:0014808	GO:BP	TRUE	0.035014	31	75	2	0.0266667	0.0645161
Factor: Brn-4; motif: NATTATGCAWGN	TF:M11921	TF	TRUE	0.0350632	870	75	9	0.12	0.0103448
Factor: Sox-8; motif: NNAACAATRN	TF:M11628	TF	TRUE	0.0350632	870	75	9	0.12	0.0103448
Factor: AML2; motif: CCRCACCAYDN	TF:M01854	TF	TRUE	0.0350632	1949	75	15	0.2	0.00769625
Factor: TR4; motif: ACCCCGS	TF:M04934	TF	TRUE	0.035157	13593	75	61	0.813333	0.0044876
Factor: ZBTB34; motif: NCWNAGYMAACAG	TF:M13120	TF	TRUE	0.0352858	3181	75	21	0.28	0.0066017
hsa-miR-302d-3p	MIRNA:hsa-miR-302d-3p	MIRNA	TRUE	0.0352978	424	75	7	0.0933333	0.0165094
hsa-miR-372-3p	MIRNA:hsa-miR-372-3p	MIRNA	TRUE	0.0352978	426	75	7	0.0933333	0.0164319
hsa-miR-302b-3p	MIRNA:hsa-miR-302b-3p	MIRNA	TRUE	0.0352978	426	75	7	0.0933333	0.0164319
fibroblast proliferation	GO:0048144	GO:BP	TRUE	0.035329	99	75	3	0.04	0.030303
Factor: Oct3; motif: WTATGCGCATAW	TF:M11934	TF	TRUE	0.0353334	6672	75	36	0.48	0.00539568
Factor: Fli-1; motif: NNRGGMAGGAAGGRRRGR	TF:M09920	TF	TRUE	0.0353334	6922	75	37	0.493333	0.00534528
Factor: TFF-1; motif: NNANCCACTTGAMNTT	TF:M01312	TF	TRUE	0.035345	3838	75	24	0.32	0.00625326
Factor: MAZ; motif: GGGMGGGGSSGGGGGGGGGGGG; match class: 1	TF:M09636_1	TF	TRUE	0.0354792	11500	75	54	0.72	0.00469565
Factor: GTF2IRD1-isoform2; motif: GGGATTRNR	TF:M01229	TF	TRUE	0.0355111	10928	75	52	0.693333	0.00475842
Platelet homeostasis	REAC:R-HSA-418346	REAC	TRUE	0.0355179	72	75	3	0.04	0.0416667
Cell junction organization	REAC:R-HSA-446728	REAC	TRUE	0.0355179	73	75	3	0.04	0.0410959
Integrin cell surface interactions	REAC:R-HSA-216083	REAC	TRUE	0.0355179	74	75	3	0.04	0.0405405
Factor: HNF-4alpha; motif: RRGTCCAAAGTCCAN	TF:M11760	TF	TRUE	0.0356039	1212	75	11	0.146667	0.00907591
early phagosome membrane	GO:0036186	GO:CC	TRUE	0.0356164	2	75	1	0.0133333	0.5
transforming growth factor beta ligand-receptor complex	GO:0070021	GO:CC	TRUE	0.0356164	2	75	1	0.0133333	0.5
integrin alpha10-beta1 complex	GO:0034680	GO:CC	TRUE	0.0356164	2	75	1	0.0133333	0.5
integrin alpha9-beta1 complex	GO:0034679	GO:CC	TRUE	0.0356164	2	75	1	0.0133333	0.5
polycystin complex	GO:0002133	GO:CC	TRUE	0.0356164	2	75	1	0.0133333	0.5
cytoplasm	GO:0005737	GO:CC	TRUE	0.0356164	9916	75	48	0.64	0.00484066
integrin alpha8-beta1 complex	GO:0034678	GO:CC	TRUE	0.0356164	2	75	1	0.0133333	0.5
integrin alpha3-beta1 complex	GO:0034667	GO:CC	TRUE	0.0356164	2	75	1	0.0133333	0.5
integrin alpha11-beta1 complex	GO:0034681	GO:CC	TRUE	0.0356164	2	75	1	0.0133333	0.5
integrin alpha5-beta1 complex	GO:0034674	GO:CC	TRUE	0.0356164	2	75	1	0.0133333	0.5
calcium ion-transporting ATPase complex	GO:0090534	GO:CC	TRUE	0.0356164	2	75	1	0.0133333	0.5
Factor: p300; motif: ACNTCCG	TF:M04826	TF	TRUE	0.035636	13602	75	61	0.813333	0.00448463
NRF2 pathway	WP:WP2884	WP	TRUE	0.0356921	99	75	3	0.04	0.030303
Underdeveloped nasal alae	HP:0000430	HP	TRUE	0.0359978	92	75	4	0.0533333	0.0434783
Short toe	HP:0001831	HP	TRUE	0.0359978	91	75	4	0.0533333	0.043956
determination of left/right symmetry	GO:0007368	GO:BP	TRUE	0.0362407	100	75	3	0.04	0.03
Factor: MED8; motif: CYYNSCYYCCTSCNCC; match class: 1	TF:M13128_1	TF	TRUE	0.0362784	6190	75	34	0.453333	0.00549273
Regorafenib-resistant PDGFR mutants	REAC:R-HSA-9674403	REAC	TRUE	0.0363048	1	75	1	0.0133333	1
Sorafenib-resistant PDGFR mutants	REAC:R-HSA-9674404	REAC	TRUE	0.0363048	1	75	1	0.0133333	1
Drug resistance of PDGFR mutants	REAC:R-HSA-9674415	REAC	TRUE	0.0363048	1	75	1	0.0133333	1
Sunitinib-resistant PDGFR mutants	REAC:R-HSA-9674401	REAC	TRUE	0.0363048	1	75	1	0.0133333	1
PDGFR mutants bind TKIs	REAC:R-HSA-9674428	REAC	TRUE	0.0363048	1	75	1	0.0133333	1
Imatinib-resistant PDGFR mutants	REAC:R-HSA-9674396	REAC	TRUE	0.0363048	1	75	1	0.0133333	1
A tetrasaccharide linker sequence is required for GAG synthesis	REAC:R-HSA-1971475	REAC	TRUE	0.0363048	22	75	2	0.0266667	0.0909091
TGFBR2 MSI Frameshift Mutants in Cancer	REAC:R-HSA-3642279	REAC	TRUE	0.0363048	1	75	1	0.0133333	1
Factor: POU3F2; motif: NWTGCATAAWTTA	TF:M04078	TF	TRUE	0.0363673	2561	75	18	0.24	0.0070285
Rap1 signaling pathway	KEGG:04015	KEGG	TRUE	0.0363863	181	75	4	0.0533333	0.0220994
PI3K-Akt signaling pathway	KEGG:04151	KEGG	TRUE	0.0363863	283	75	5	0.0666667	0.0176678
TGF-beta signaling pathway	KEGG:04350	KEGG	TRUE	0.0363863	90	75	3	0.04	0.0333333
Hippo signaling pathway - multiple species	KEGG:04392	KEGG	TRUE	0.0363863	27	75	2	0.0266667	0.0740741
Proteoglycans in cancer	KEGG:05205	KEGG	TRUE	0.0363863	179	75	4	0.0533333	0.0223464
Choline metabolism in cancer	KEGG:05231	KEGG	TRUE	0.0363863	92	75	3	0.04	0.0326087
Factor: TEF-3:C/EBPbeta; motif: RTTGCGYAAYNNNNNGGAATGY	TF:M08626	TF	TRUE	0.0364245	4993	75	29	0.386667	0.00580813
EGR2 and SOX10-mediated initiation of Schwann cell myelination	REAC:R-HSA-9619665	REAC	TRUE	0.0364425	25	75	2	0.0266667	0.08
maintenance of location in cell	GO:0051651	GO:BP	TRUE	0.0365754	197	75	4	0.0533333	0.0203046
transforming growth factor beta receptor activity, type II	GO:0005026	GO:MF	TRUE	0.0366197	1	75	1	0.0133333	1
structural constituent of bone	GO:0008147	GO:MF	TRUE	0.0366197	1	75	1	0.0133333	1
neurotensin receptor activity, non-G protein-coupled	GO:0030379	GO:MF	TRUE	0.0366197	1	75	1	0.0133333	1
peptidylamidoglycolate lyase activity	GO:0004598	GO:MF	TRUE	0.0366197	1	75	1	0.0133333	1
peptidylglycine monooxygenase activity	GO:0004504	GO:MF	TRUE	0.0366197	1	75	1	0.0133333	1
platelet-derived growth factor alpha-receptor activity	GO:0005018	GO:MF	TRUE	0.0366197	1	75	1	0.0133333	1
cytoskeletal regulatory protein binding	GO:0005519	GO:MF	TRUE	0.0366197	1	75	1	0.0133333	1
Factor: Oct-2; motif: NYATGCAAATN; match class: 1	TF:M10034_1	TF	TRUE	0.0366362	878	75	9	0.12	0.0102506
Factor: CTF/NF1; motif: TTGGCN; match class: 1	TF:M02050_1	TF	TRUE	0.0366362	2771	75	19	0.253333	0.00685673
Factor: lmx1b; motif: NNNNTAATTAN	TF:M10990	TF	TRUE	0.036781	879	75	9	0.12	0.0102389
Factor: NFATc2; motif: NTTTCCGCGGAAAN; match class: 1	TF:M11983_1	TF	TRUE	0.036781	5471	75	31	0.413333	0.00566624
Factor: GATA-6; motif: WGATAACGATCW	TF:M12208	TF	TRUE	0.0367996	2773	75	19	0.253333	0.00685179
Factor: ZIC1; motif: NACCCCCCGCTGYGC	TF:M12219	TF	TRUE	0.0368074	720	75	8	0.106667	0.0111111
positive regulation of vascular associated smooth muscle cell proliferation	GO:1904707	GO:BP	TRUE	0.0368258	32	75	2	0.0266667	0.0625
regulation of collagen metabolic process	GO:0010712	GO:BP	TRUE	0.0368258	32	75	2	0.0266667	0.0625
stem cell proliferation	GO:0072089	GO:BP	TRUE	0.0369061	101	75	3	0.04	0.029703
Factor: FOXO1; motif: GTAAACATGTTTAC; match class: 1	TF:M04256_1	TF	TRUE	0.0369237	880	75	9	0.12	0.0102273
Factor: Six-2; motif: KGAAAYNTGAKMC	TF:M10058	TF	TRUE	0.0369297	1047	75	10	0.133333	0.0095511
Factor: Erm:Prrxl1; motif: RSMGGAAGYAATTA	TF:M08459	TF	TRUE	0.0369592	187	75	4	0.0533333	0.0213904
Factor: SKOR2; motif: NANCKGTAATTAAN	TF:M12008	TF	TRUE	0.0369592	29	75	2	0.0266667	0.0689655
Factor: Sohlh2; motif: NNCACGTGNN	TF:M11075	TF	TRUE	0.0370498	9024	75	45	0.6	0.0049867
Factor: C/EBPbeta; motif: RNRTKDNGMAAKNN	TF:M00109	TF	TRUE	0.0370498	2164	75	16	0.213333	0.00739372
Pathways in cancer	KEGG:05200	KEGG	TRUE	0.0371544	436	75	6	0.08	0.0137615
Ras signaling pathway	KEGG:04014	KEGG	TRUE	0.0371544	190	75	4	0.0533333	0.0210526
Factor: HOXB13; motif: NNCCAATAAAANNN	TF:M12568	TF	TRUE	0.0371823	301	75	5	0.0666667	0.0166113
Factor: E2F; motif: GGCGSG; match class: 1	TF:M00803_1	TF	TRUE	0.0375042	9030	75	45	0.6	0.00498339
Factor: NKX6-3; motif: SYCATTAWN	TF:M10660	TF	TRUE	0.0375612	431	75	6	0.08	0.0139211
Factor: FOXM1; motif: NAGASTGATTA; match class: 1	TF:M04611_1	TF	TRUE	0.0375863	2169	75	16	0.213333	0.00737667
Factor: PITX; motif: TAATCCCN	TF:M08895	TF	TRUE	0.0375863	573	75	7	0.0933333	0.0122164
Factor: Blimp-1; motif: RGRAAGNGAAAG	TF:M07314	TF	TRUE	0.0375863	1052	75	10	0.133333	0.0095057
Factor: GATA-1; motif: MNAGATAANR	TF:M00347	TF	TRUE	0.0375863	2993	75	20	0.266667	0.00668226
Factor: Barx-2; motif: TAANTAATTANTKNTN	TF:M01431	TF	TRUE	0.0375863	1405	75	12	0.16	0.00854093
Factor: Isl2; motif: CTAATKR	TF:M02079	TF	TRUE	0.0375863	3866	75	24	0.32	0.00620797
Factor: DB1; motif: GGRRRRGRRGGAGGGGGNGRRR; match class: 1	TF:M10107_1	TF	TRUE	0.0375863	2169	75	16	0.213333	0.00737667
Abnormal cardiovascular system physiology	HP:0011025	HP	TRUE	0.0376737	1197	75	13	0.173333	0.0108605
cardiac muscle cell differentiation	GO:0055007	GO:BP	TRUE	0.0377492	102	75	3	0.04	0.0294118
protein localization to cell periphery	GO:1990778	GO:BP	TRUE	0.0377492	317	75	5	0.0666667	0.0157729
Factor: POU2F1:Elk-1; motif: ACCGGAWATGCAW	TF:M08398	TF	TRUE	0.037835	5971	75	33	0.44	0.00552671
Factor: Six-1; motif: CTCARRTTWCN	TF:M07466	TF	TRUE	0.0380013	2374	75	17	0.226667	0.00716091
Factor: FOXK1; motif: NNNGTAAACAN	TF:M11589	TF	TRUE	0.0382392	3214	75	21	0.28	0.00653391
Factor: NFATc2; motif: NTTTCCRTNNAYGGAAAN; match class: 1	TF:M11984_1	TF	TRUE	0.0382392	7988	75	41	0.546667	0.0051327
epiboly involved in wound healing	GO:0090505	GO:BP	TRUE	0.0383064	33	75	2	0.0266667	0.0606061
macromolecule localization	GO:0033036	GO:BP	TRUE	0.0383064	2630	75	18	0.24	0.00684411
positive regulation of metabolic process	GO:0009893	GO:BP	TRUE	0.0383064	3052	75	20	0.266667	0.00655308
wound healing, spreading of cells	GO:0044319	GO:BP	TRUE	0.0383064	33	75	2	0.0266667	0.0606061
ovulation cycle process	GO:0022602	GO:BP	TRUE	0.0383064	33	75	2	0.0266667	0.0606061
cellular response to amyloid-beta	GO:1904646	GO:BP	TRUE	0.0383064	33	75	2	0.0266667	0.0606061
metanephric smooth muscle tissue development	GO:0072208	GO:BP	TRUE	0.0385268	2	75	1	0.0133333	0.5
sarcoplasmic reticulum calcium ion transport	GO:0070296	GO:BP	TRUE	0.0385268	34	75	2	0.0266667	0.0588235
ascending thin limb development	GO:0072021	GO:BP	TRUE	0.0385268	2	75	1	0.0133333	0.5
positive regulation of timing of catagen	GO:0051795	GO:BP	TRUE	0.0385268	2	75	1	0.0133333	0.5
left/right pattern formation	GO:0060972	GO:BP	TRUE	0.0385268	106	75	3	0.04	0.0283019
actin filament-based movement	GO:0030048	GO:BP	TRUE	0.0385268	107	75	3	0.04	0.0280374
positive regulation of oocyte development	GO:0060282	GO:BP	TRUE	0.0385268	2	75	1	0.0133333	0.5
calcium ion transport	GO:0006816	GO:BP	TRUE	0.0385268	327	75	5	0.0666667	0.0152905
digestive tract development	GO:0048565	GO:BP	TRUE	0.0385268	106	75	3	0.04	0.0283019
positive regulation of integrin biosynthetic process	GO:0045726	GO:BP	TRUE	0.0385268	2	75	1	0.0133333	0.5
fat cell differentiation	GO:0045444	GO:BP	TRUE	0.0385268	204	75	4	0.0533333	0.0196078
positive regulation of molecular function	GO:0044093	GO:BP	TRUE	0.0385268	924	75	9	0.12	0.00974026
renal artery morphogenesis	GO:0061441	GO:BP	TRUE	0.0385268	2	75	1	0.0133333	0.5
metanephric ascending thin limb development	GO:0072218	GO:BP	TRUE	0.0385268	2	75	1	0.0133333	0.5
calcium ion import across plasma membrane	GO:0098703	GO:BP	TRUE	0.0385268	34	75	2	0.0266667	0.0588235
determination of bilateral symmetry	GO:0009855	GO:BP	TRUE	0.0385268	107	75	3	0.04	0.0280374
cell-cell signaling	GO:0007267	GO:BP	TRUE	0.0385268	1270	75	11	0.146667	0.00866142
apoptotic process involved in outflow tract morphogenesis	GO:0003275	GO:BP	TRUE	0.0385268	2	75	1	0.0133333	0.5
hepatic stellate cell proliferation	GO:1990922	GO:BP	TRUE	0.0385268	2	75	1	0.0133333	0.5
lens fiber cell apoptotic process	GO:1990086	GO:BP	TRUE	0.0385268	2	75	1	0.0133333	0.5
positive regulation of hepatic stellate cell proliferation	GO:1904899	GO:BP	TRUE	0.0385268	2	75	1	0.0133333	0.5
regulation of hepatic stellate cell proliferation	GO:1904897	GO:BP	TRUE	0.0385268	2	75	1	0.0133333	0.5
positive regulation of potassium ion export across plasma membrane	GO:1903766	GO:BP	TRUE	0.0385268	2	75	1	0.0133333	0.5
substantia propria of cornea development	GO:1903701	GO:BP	TRUE	0.0385268	2	75	1	0.0133333	0.5
negative regulation of calcium ion transmembrane transport	GO:1903170	GO:BP	TRUE	0.0385268	34	75	2	0.0266667	0.0588235
negative regulation of dendritic spine maintenance	GO:1902951	GO:BP	TRUE	0.0385268	2	75	1	0.0133333	0.5
regulation of intracellular calcium activated chloride channel activity	GO:1902938	GO:BP	TRUE	0.0385268	2	75	1	0.0133333	0.5
regulation of apoptotic process involved in outflow tract morphogenesis	GO:1902256	GO:BP	TRUE	0.0385268	2	75	1	0.0133333	0.5
regulation of calcium ion import into sarcoplasmic reticulum	GO:1902080	GO:BP	TRUE	0.0385268	2	75	1	0.0133333	0.5
specification of symmetry	GO:0009799	GO:BP	TRUE	0.0385268	107	75	3	0.04	0.0280374
protein-containing complex localization to centriolar satellite	GO:0140706	GO:BP	TRUE	0.0385268	2	75	1	0.0133333	0.5
uterine wall breakdown	GO:0042704	GO:BP	TRUE	0.0385268	2	75	1	0.0133333	0.5
blood vessel diameter maintenance	GO:0097746	GO:BP	TRUE	0.0385268	107	75	3	0.04	0.0280374
epiboly	GO:0090504	GO:BP	TRUE	0.0385268	34	75	2	0.0266667	0.0588235
regulation of the force of heart contraction by cardiac conduction	GO:0086092	GO:BP	TRUE	0.0385268	2	75	1	0.0133333	0.5
metanephric distal tubule development	GO:0072235	GO:BP	TRUE	0.0385268	2	75	1	0.0133333	0.5
activation of blood coagulation via clotting cascade	GO:0002543	GO:BP	TRUE	0.0385268	2	75	1	0.0133333	0.5
bronchus morphogenesis	GO:0060434	GO:BP	TRUE	0.0385268	2	75	1	0.0133333	0.5
regulation of myosin light chain kinase activity	GO:0035504	GO:BP	TRUE	0.0385268	2	75	1	0.0133333	0.5
regulation of cellular component size	GO:0032535	GO:BP	TRUE	0.0385268	326	75	5	0.0666667	0.0153374
esophagus smooth muscle contraction	GO:0014846	GO:BP	TRUE	0.0385268	2	75	1	0.0133333	0.5
regulation of tube size	GO:0035150	GO:BP	TRUE	0.0385268	107	75	3	0.04	0.0280374
regulation of tube diameter	GO:0035296	GO:BP	TRUE	0.0385268	107	75	3	0.04	0.0280374
positive regulation of myosin light chain kinase activity	GO:0035505	GO:BP	TRUE	0.0385268	2	75	1	0.0133333	0.5
phosphatidylglycerol catabolic process	GO:0034478	GO:BP	TRUE	0.0385268	2	75	1	0.0133333	0.5
sodium ion transmembrane transport	GO:0035725	GO:BP	TRUE	0.0385268	105	75	3	0.04	0.0285714
establishment of mitotic spindle orientation	GO:0000132	GO:BP	TRUE	0.0385268	34	75	2	0.0266667	0.0588235
cerebral cortex; neuropil[≥Low]	HPA:0100211	HPA	TRUE	0.0385439	4724	75	30	0.4	0.00635055
calcium ion import into cytosol	GO:1902656	GO:BP	TRUE	0.0386477	35	75	2	0.0266667	0.0571429
neuron recognition	GO:0008038	GO:BP	TRUE	0.0386477	35	75	2	0.0266667	0.0571429
regulation of epithelial cell migration	GO:0010632	GO:BP	TRUE	0.0386558	208	75	4	0.0533333	0.0192308
Factor: STAT5A; motif: TTCCNRGAANNNNNNTTCCNNGRR	TF:M00460	TF	TRUE	0.0387913	5499	75	31	0.413333	0.00563739
Factor: lmx1b; motif: CTCGTTAA	TF:M10991	TF	TRUE	0.0387913	1232	75	11	0.146667	0.00892857
Factor: FOXD2; motif: NRNWAATATTTAYN	TF:M04238	TF	TRUE	0.0389019	730	75	8	0.106667	0.0109589
integrin-mediated signaling pathway	GO:0007229	GO:BP	TRUE	0.0389622	108	75	3	0.04	0.0277778
release of sequestered calcium ion into cytosol	GO:0051209	GO:BP	TRUE	0.0389622	108	75	3	0.04	0.0277778
Factor: CDP; motif: NATYGATSSS	TF:M00106	TF	TRUE	0.0390386	4332	75	26	0.346667	0.00600185
Factor: VDR,; motif: RRTGNMCYTNNTGAMCCNYNT	TF:M00966	TF	TRUE	0.0391019	6977	75	37	0.493333	0.00530314
Factor: RelA-p65; motif: GGGANTTTCCNN	TF:M03563	TF	TRUE	0.0391019	3439	75	22	0.293333	0.00639721
Factor: EGR; motif: CGCCCCCGCNN	TF:M08878	TF	TRUE	0.0392018	6479	75	35	0.466667	0.00540207
Hepatocyte growth factor receptor signaling	WP:WP313	WP	TRUE	0.039253	34	75	2	0.0266667	0.0588235
p38 MAPK signaling pathway	WP:WP400	WP	TRUE	0.039253	34	75	2	0.0266667	0.0588235
Factor: msc; motif: NRMCATATGNYN; match class: 1	TF:M11146_1	TF	TRUE	0.039333	1985	75	15	0.2	0.00755668
Factor: Pax-4; motif: SWAATWAN; match class: 1	TF:M04063_1	TF	TRUE	0.0394336	580	75	7	0.0933333	0.012069
Factor: STAT2; motif: NRGAAANNGAAACTNA	TF:M09733	TF	TRUE	0.0396101	1987	75	15	0.2	0.00754907
kidney; cells in glomeruli[≥Low]	HPA:0270351	HPA	TRUE	0.0397228	4980	75	31	0.413333	0.0062249
regulation of protein-containing complex disassembly	GO:0043244	GO:BP	TRUE	0.0397975	109	75	3	0.04	0.0275229
negative regulation of sequestering of calcium ion	GO:0051283	GO:BP	TRUE	0.0397975	109	75	3	0.04	0.0275229
Factor: HOXB6; motif: NTAATKRC; match class: 1	TF:M10693_1	TF	TRUE	0.0398304	308	75	5	0.0666667	0.0162338
cellular component disassembly	GO:0022411	GO:BP	TRUE	0.0398936	468	75	6	0.08	0.0128205
establishment or maintenance of cell polarity	GO:0007163	GO:BP	TRUE	0.0399236	211	75	4	0.0533333	0.0189573
stem cell differentiation	GO:0048863	GO:BP	TRUE	0.0399236	211	75	4	0.0533333	0.0189573
protein localization to postsynaptic membrane	GO:1903539	GO:BP	TRUE	0.0399236	36	75	2	0.0266667	0.0555556
ventricular septum morphogenesis	GO:0060412	GO:BP	TRUE	0.0399236	36	75	2	0.0266667	0.0555556
positive regulation of stem cell proliferation	GO:2000648	GO:BP	TRUE	0.0399236	36	75	2	0.0266667	0.0555556
muscle cell differentiation	GO:0042692	GO:BP	TRUE	0.0400126	333	75	5	0.0666667	0.015015
Factor: CP2; motif: NNNNCCAGNCNN	TF:M07602	TF	TRUE	0.0401908	8274	75	42	0.56	0.00507614
Factor: DREF; motif: CTYYCWCTTCCY; match class: 1	TF:M09725_1	TF	TRUE	0.0402253	1421	75	12	0.16	0.00844476
Factor: NFATc1; motif: NTTTCCRTNNAYGGAAAN	TF:M11979	TF	TRUE	0.0402253	6491	75	35	0.466667	0.00539208
Factor: C/EBP; motif: NNATTGCNNAANNN	TF:M00190	TF	TRUE	0.0402663	3893	75	24	0.32	0.00616491
Factor: ATF2; motif: NNATGANGTCATN	TF:M12443	TF	TRUE	0.0408237	1995	75	15	0.2	0.0075188
regulation of sequestering of calcium ion	GO:0051282	GO:BP	TRUE	0.0409975	111	75	3	0.04	0.027027
positive regulation of cytosolic calcium ion concentration	GO:0007204	GO:BP	TRUE	0.0409975	111	75	3	0.04	0.027027
regulation of fat cell differentiation	GO:0045598	GO:BP	TRUE	0.0409975	111	75	3	0.04	0.027027
Factor: HOXA10; motif: NGYMATAAAAN	TF:M04340	TF	TRUE	0.0410078	1611	75	13	0.173333	0.00806952
Factor: MEF-2C; motif: CCAWATWTRG; match class: 1	TF:M11692_1	TF	TRUE	0.0410118	99	75	3	0.04	0.030303
Factor: SIX1; motif: TGWAAYNTGATMYN	TF:M12662	TF	TRUE	0.0411014	311	75	5	0.0666667	0.0160772
Factor: Cdx-2; motif: NRTCGTAANNNN	TF:M10849	TF	TRUE	0.0411659	8550	75	43	0.573333	0.00502924
negative regulation of transport	GO:0051051	GO:BP	TRUE	0.0411746	336	75	5	0.0666667	0.014881
Factor: RORalpha2; motif: NWAWNTAGGTCAN	TF:M00157	TF	TRUE	0.0412156	740	75	8	0.106667	0.0108108
Factor: POU5F1; motif: NNATGCAAANN; match class: 1	TF:M09782_1	TF	TRUE	0.0412156	740	75	8	0.106667	0.0108108
Factor: ZNF300; motif: SWGGGGGSN	TF:M07486	TF	TRUE	0.0412156	9897	75	48	0.64	0.00484995
endocardial cushion morphogenesis	GO:0003203	GO:BP	TRUE	0.0412772	37	75	2	0.0266667	0.0540541
regulation of fibroblast migration	GO:0010762	GO:BP	TRUE	0.0412772	37	75	2	0.0266667	0.0540541
regulation of membrane depolarization	GO:0003254	GO:BP	TRUE	0.0412772	37	75	2	0.0266667	0.0540541
maintenance of blood-brain barrier	GO:0035633	GO:BP	TRUE	0.0412772	37	75	2	0.0266667	0.0540541
protein localization to postsynapse	GO:0062237	GO:BP	TRUE	0.0412772	37	75	2	0.0266667	0.0540541
Uterine rupture	HP:0100718	HP	TRUE	0.0413041	9	75	2	0.0266667	0.222222
Factor: AP-2beta; motif: GCNNNGGSCNGVGGGN	TF:M01858	TF	TRUE	0.0414068	6260	75	34	0.453333	0.00543131
Factor: C-Jun; motif: TGACTC	TF:M03541	TF	TRUE	0.0414068	8031	75	41	0.546667	0.00510522
Factor: KLF; motif: GGGNGGGG	TF:M07461	TF	TRUE	0.0414068	6756	75	36	0.48	0.0053286
MAPK signaling pathway	WP:WP382	WP	TRUE	0.0415407	210	75	4	0.0533333	0.0190476
Factor: NFATc2; motif: NTTTCCRTNNAYGGAAAN	TF:M11984	TF	TRUE	0.041671	8034	75	41	0.546667	0.00510331
Factor: Sox-10; motif: CWTTGTN	TF:M01131	TF	TRUE	0.0417035	6264	75	34	0.453333	0.00542784
Factor: Pax-6; motif: TTTCACGCWTGANTGMNYN	TF:M04065	TF	TRUE	0.0417035	7776	75	40	0.533333	0.00514403
Factor: BRCA2; motif: TGMCYCWGN; match class: 1	TF:M12723_1	TF	TRUE	0.0417035	313	75	5	0.0666667	0.0159744
Factor: (SATB1)2; motif: TATTAGTAATAA	TF:M01232	TF	TRUE	0.0418451	2004	75	15	0.2	0.00748503
endometrium; ciliated epithelial cells[≥Medium]	HPA:0641502	HPA	TRUE	0.04189	56	75	3	0.04	0.0535714
Factor: AP-2; motif: MKCCCSCNGGCG; match class: 1	TF:M00189_1	TF	TRUE	0.0419569	5299	75	30	0.4	0.00566145
regulation of protein localization	GO:0032880	GO:BP	TRUE	0.0419802	785	75	8	0.106667	0.0101911
vascular process in circulatory system	GO:0003018	GO:BP	TRUE	0.0421248	216	75	4	0.0533333	0.0185185
protein dimerization activity	GO:0046983	GO:MF	TRUE	0.042208	864	75	9	0.12	0.0104167
carbohydrate derivative binding	GO:0097367	GO:MF	TRUE	0.042208	1941	75	15	0.2	0.00772798
endopeptidase inhibitor activity	GO:0004866	GO:MF	TRUE	0.042208	89	75	3	0.04	0.0337079
distal axon	GO:0150034	GO:CC	TRUE	0.0422676	219	75	4	0.0533333	0.0182648
response to acid chemical	GO:0001101	GO:BP	TRUE	0.042291	113	75	3	0.04	0.0265487
Factor: DRRS; motif: GNNGGGWGGG	TF:M10056	TF	TRUE	0.0423394	3691	75	23	0.306667	0.00623137
Factor: E2F-4; motif: GCGGGAAANA; match class: 1	TF:M02090_1	TF	TRUE	0.042347	5542	75	31	0.413333	0.00559365
Factor: MNX1; motif: NYRATTAN	TF:M13024	TF	TRUE	0.0424181	592	75	7	0.0933333	0.0118243
Factor: Dlx-5; motif: NYAATTAN	TF:M04303	TF	TRUE	0.0424181	592	75	7	0.0933333	0.0118243
Factor: Dlx-7; motif: NYAATTAN	TF:M10602	TF	TRUE	0.0424181	592	75	7	0.0933333	0.0118243
Factor: Dlx-7; motif: NYAATTAN	TF:M10604	TF	TRUE	0.0424181	592	75	7	0.0933333	0.0118243
Factor: Dlx-2; motif: NYAATTAN	TF:M10619	TF	TRUE	0.0424181	592	75	7	0.0933333	0.0118243
Factor: HSF2; motif: NGAANNWTCK; match class: 1	TF:M00147_1	TF	TRUE	0.0424181	3039	75	20	0.266667	0.00658111
Factor: HNF-1beta; motif: NNNNGTTAACTAGNNNT	TF:M01425	TF	TRUE	0.0424181	3694	75	23	0.306667	0.00622631
Factor: Dlx-2; motif: NYAATTAN	TF:M10620	TF	TRUE	0.0424181	592	75	7	0.0933333	0.0118243
Factor: LBX2; motif: NNYAATTANN	TF:M04384	TF	TRUE	0.0425775	2413	75	17	0.226667	0.00704517
Factor: HNF4A; motif: RRGTCCAAAGTCCANN	TF:M04465	TF	TRUE	0.0426504	910	75	9	0.12	0.00989011
Factor: HNF-3beta; motif: NTRTTTRYT	TF:M02014	TF	TRUE	0.0426504	1816	75	14	0.186667	0.00770925
Factor: LEF-1; motif: ASATCAAAG	TF:M11609	TF	TRUE	0.0426967	2012	75	15	0.2	0.00745527
Factor: Sox-10; motif: AACAATRGNCYATTGTT; match class: 1	TF:M11632_1	TF	TRUE	0.0427484	3044	75	20	0.266667	0.0065703
Factor: Oct-2; motif: NTATGCWAATN; match class: 1	TF:M11896_1	TF	TRUE	0.0427484	748	75	8	0.106667	0.0106952
Factor: HMX3; motif: NNCAMTTAANN	TF:M04335	TF	TRUE	0.0428949	3700	75	23	0.306667	0.00621622
male gonad development	GO:0008584	GO:BP	TRUE	0.042901	114	75	3	0.04	0.0263158
negative regulation of catalytic activity	GO:0043086	GO:BP	TRUE	0.042901	341	75	5	0.0666667	0.0146628
digestive system development	GO:0055123	GO:BP	TRUE	0.042901	114	75	3	0.04	0.0263158
establishment of mitotic spindle localization	GO:0040001	GO:BP	TRUE	0.042901	38	75	2	0.0266667	0.0526316
embryonic cranial skeleton morphogenesis	GO:0048701	GO:BP	TRUE	0.042901	38	75	2	0.0266667	0.0526316
Factor: FOXO1; motif: GNNTTGTTTACNTT	TF:M00474	TF	TRUE	0.042901	2014	75	15	0.2	0.00744786
Factor: HLF; motif: NNRTTATGCAACNN	TF:M12490	TF	TRUE	0.0429413	912	75	9	0.12	0.00986842
Factor: HOXA13; motif: NCCAATAAAAN	TF:M10832	TF	TRUE	0.0429566	450	75	6	0.08	0.0133333
Factor: AP-4; motif: ANCATATGNT; match class: 1	TF:M11207_1	TF	TRUE	0.0429566	1441	75	12	0.16	0.00832755
Factor: ATF-4; motif: GGATGATGTCATCC; match class: 1	TF:M11334_1	TF	TRUE	0.0429566	1259	75	11	0.146667	0.00873709
Abnormal meningeal morphology	HP:0010651	HP	TRUE	0.0430416	178	75	5	0.0666667	0.0280899
Factor: Hoxa9; motif: ATYAATDACATC	TF:M03874	TF	TRUE	0.0431333	1629	75	13	0.173333	0.00798036
Factor: YY1; motif: NNNNNCCATNTWNNNWN	TF:M00059	TF	TRUE	0.0432198	3265	75	21	0.28	0.00643185
hsa-miR-20a-5p	MIRNA:hsa-miR-20a-5p	MIRNA	TRUE	0.0432501	1019	75	11	0.146667	0.0107949
Factor: IRF; motif: NNGAAANTGAAANN	TF:M08887	TF	TRUE	0.043266	914	75	9	0.12	0.00984683
actinin binding	GO:0042805	GO:MF	TRUE	0.0433418	28	75	2	0.0266667	0.0714286
hsa-miR-7160-5p	MIRNA:hsa-miR-7160-5p	MIRNA	TRUE	0.0435092	446	75	7	0.0933333	0.0156951
regulation of supramolecular fiber organization	GO:1902903	GO:BP	TRUE	0.0435654	343	75	5	0.0666667	0.0145773
Factor: HFH2; motif: NNWAYRTAAACW	TF:M11555	TF	TRUE	0.0435891	3268	75	21	0.28	0.00642595
Factor: PEA3; motif: NTCGTAAATGCA; match class: 1	TF:M11431_1	TF	TRUE	0.043623	3053	75	20	0.266667	0.00655093
Factor: ISL2; motif: NCAMTTAN	TF:M11014	TF	TRUE	0.043623	2630	75	18	0.24	0.00684411
Factor: FPM315; motif: NGTGCTCCCN	TF:M12120	TF	TRUE	0.0436383	319	75	5	0.0666667	0.015674
Factor: HNF1B; motif: NRTTAATNATTAACN; match class: 1	TF:M04338_1	TF	TRUE	0.0436421	103	75	3	0.04	0.0291262
sequestering of calcium ion	GO:0051208	GO:BP	TRUE	0.0436809	115	75	3	0.04	0.026087
development of primary male sexual characteristics	GO:0046546	GO:BP	TRUE	0.0436809	115	75	3	0.04	0.026087
Factor: MEF-2C; motif: CCAWATWTRG	TF:M11692	TF	TRUE	0.0436936	753	75	8	0.106667	0.0106242
Factor: WT1; motif: NNGGGNGGGSGN	TF:M07436	TF	TRUE	0.0436936	5325	75	30	0.4	0.0056338
Factor: HFH8; motif: NNNTGTTTATNTR	TF:M00294	TF	TRUE	0.0438763	2426	75	17	0.226667	0.00700742
Factor: Lhx3; motif: NNAATTAATTAAWWNNN; match class: 1	TF:M01471_1	TF	TRUE	0.0439629	599	75	7	0.0933333	0.0116861
Factor: TBP; motif: MTATAAAARS; match class: 1	TF:M10088_1	TF	TRUE	0.0439629	599	75	7	0.0933333	0.0116861
Factor: Tbx5; motif: TNAGGTGTKV	TF:M01020	TF	TRUE	0.0440154	7814	75	40	0.533333	0.00511902
Factor: Oct3; motif: WTATGCGCATAW; match class: 1	TF:M11934_1	TF	TRUE	0.0440162	6300	75	34	0.453333	0.00539683
Factor: HOXC11; motif: NGYMATAAAAN	TF:M04354	TF	TRUE	0.0440162	1828	75	14	0.186667	0.00765864
peptidase inhibitor activity	GO:0030414	GO:MF	TRUE	0.0440219	93	75	3	0.04	0.0322581
Factor: GATA4; motif: NNCCTTATCTNN	TF:M12520	TF	TRUE	0.0441338	919	75	9	0.12	0.00979325
Factor: Dlx-2; motif: NYAATTAN	TF:M04300	TF	TRUE	0.0441645	3716	75	23	0.306667	0.00618945
Factor: Freac-2; motif: NNANNGTAAACAANNN	TF:M00290	TF	TRUE	0.0441897	2027	75	15	0.2	0.0074001
Factor: LHX4; motif: NTAATTAN	TF:M11007	TF	TRUE	0.0441897	601	75	7	0.0933333	0.0116473
Factor: MAZ; motif: GGGMGGGGS	TF:M10432	TF	TRUE	0.0441897	7561	75	39	0.52	0.00515805
Factor: LHX4; motif: NTAATTAN; match class: 1	TF:M11007_1	TF	TRUE	0.0441897	601	75	7	0.0933333	0.0116473
Factor: LMX1A; motif: TTAATTAN	TF:M10998	TF	TRUE	0.0441897	601	75	7	0.0933333	0.0116473
Factor: Ipf1; motif: NNNNTAATKR	TF:M04614	TF	TRUE	0.0441897	1091	75	10	0.133333	0.0091659
Factor: LHX4; motif: NTAATTAN	TF:M11009	TF	TRUE	0.0441897	601	75	7	0.0933333	0.0116473
Aplasia/Hypoplasia involving the nose	HP:0009924	HP	TRUE	0.0441906	103	75	4	0.0533333	0.038835
Short phalanx of finger	HP:0009803	HP	TRUE	0.0441906	181	75	5	0.0666667	0.0276243
cellular response to chemical stimulus	GO:0070887	GO:BP	TRUE	0.0443653	2094	75	15	0.2	0.00716332
regulation of transforming growth factor beta production	GO:0071634	GO:BP	TRUE	0.0443985	39	75	2	0.0266667	0.0512821
response to amyloid-beta	GO:1904645	GO:BP	TRUE	0.0443985	39	75	2	0.0266667	0.0512821
establishment of spindle orientation	GO:0051294	GO:BP	TRUE	0.0443985	39	75	2	0.0266667	0.0512821
Cardiac conduction	REAC:R-HSA-5576891	REAC	TRUE	0.0444461	92	75	3	0.04	0.0326087
Factor: SP2; motif: NNRRCCAATSRGNRNSNGSN	TF:M12668	TF	TRUE	0.0444847	8873	75	44	0.586667	0.00495886
Factor: ERG; motif: ACCGGAWATCCGGT	TF:M03976	TF	TRUE	0.0444847	9955	75	48	0.64	0.0048217
Factor: PBX4:HOXA1; motif: NYNATMAATCA	TF:M08394	TF	TRUE	0.0445421	922	75	9	0.12	0.00976139
Dilatation of the cerebral artery	HP:0004944	HP	TRUE	0.0447017	49	75	3	0.04	0.0612245
Protrusio acetabuli	HP:0003179	HP	TRUE	0.0447017	12	75	2	0.0266667	0.166667
Abnormality of the fontanelles or cranial sutures	HP:0000235	HP	TRUE	0.0447017	407	75	7	0.0933333	0.017199
Aplasia/Hypoplasia of toe	HP:0001991	HP	TRUE	0.0447017	114	75	4	0.0533333	0.0350877
Arterial dissection	HP:0005294	HP	TRUE	0.0447017	12	75	2	0.0266667	0.166667
Abnormal left ventricular function	HP:0005162	HP	TRUE	0.0447017	111	75	4	0.0533333	0.036036
Mitral valve prolapse	HP:0001634	HP	TRUE	0.0447017	112	75	4	0.0533333	0.0357143
Flexion contracture of finger	HP:0012785	HP	TRUE	0.0447017	198	75	5	0.0666667	0.0252525
Calcification of cartilage	HP:0100593	HP	TRUE	0.0447017	12	75	2	0.0266667	0.166667
Aplasia/Hypoplasia of the distal phalanges of the hand	HP:0009835	HP	TRUE	0.0447017	112	75	4	0.0533333	0.0357143
Gastrointestinal eosinophilia	HP:0032064	HP	TRUE	0.0447017	11	75	2	0.0266667	0.181818
Finger joint contracture	HP:0034681	HP	TRUE	0.0447017	199	75	5	0.0666667	0.0251256
heart muscle	HPA:0240000	HPA	TRUE	0.0447179	6029	75	35	0.466667	0.00580527
heart muscle; cardiomyocytes[≥Low]	HPA:0241101	HPA	TRUE	0.0447179	6029	75	35	0.466667	0.00580527
heart muscle; cardiomyocytes[≥Medium]	HPA:0241102	HPA	TRUE	0.0447179	4173	75	27	0.36	0.00647017
lung; alveolar cells[≥Low]	HPA:0301171	HPA	TRUE	0.0447891	3321	75	23	0.306667	0.00692562
Factor: Homeobox; motif: NCAMTTANC	TF:M10643	TF	TRUE	0.0448906	2854	75	19	0.253333	0.00665732
Factor: C/EBPbeta; motif: NRTTGCGYAAYN	TF:M11316	TF	TRUE	0.0449233	3949	75	24	0.32	0.00607749
Factor: HOX11L2; motif: NAATTGNNNNNNNNNNNCAATTA	TF:M10649	TF	TRUE	0.0449316	105	75	3	0.04	0.0285714
myelin sheath	GO:0043209	GO:CC	TRUE	0.0450637	40	75	2	0.0266667	0.05
Factor: Pbx1; motif: NTGATTGAYR	TF:M11039	TF	TRUE	0.0451202	1837	75	14	0.186667	0.00762112
Factor: beta-catenin; motif: CTTTGWTN	TF:M07376	TF	TRUE	0.0451202	3070	75	20	0.266667	0.00651466
Factor: Fli-1:HOXB13; motif: NNCGGAARYNRTWAA	TF:M08471	TF	TRUE	0.0452024	3728	75	23	0.306667	0.00616953
Factor: POU3F2; motif: TAATKAGNNNNTAATKA	TF:M11908	TF	TRUE	0.0454898	2441	75	17	0.226667	0.00696436
Factor: c-Ets; motif: KRCAGGAARTRNKT	TF:M00340	TF	TRUE	0.045558	3731	75	23	0.306667	0.00616457
Factor: HOXB2:PEA3; motif: ACCGGAAATGRN	TF:M08345	TF	TRUE	0.045558	6321	75	34	0.453333	0.0053789
mesenchymal cell differentiation	GO:0048762	GO:BP	TRUE	0.0457295	223	75	4	0.0533333	0.0179372
Factor: CUTL2; motif: CTGATCGATTRN	TF:M11510	TF	TRUE	0.0457973	460	75	6	0.08	0.0130435
Factor: C/EBPBETA; motif: KRTTGCGYAAY	TF:M08910	TF	TRUE	0.04585	3512	75	22	0.293333	0.00626424
embryonic organ morphogenesis	GO:0048562	GO:BP	TRUE	0.0460093	224	75	4	0.0533333	0.0178571
exocrine system development	GO:0035272	GO:BP	TRUE	0.0460093	40	75	2	0.0266667	0.05
NADP metabolic process	GO:0006739	GO:BP	TRUE	0.0460093	40	75	2	0.0266667	0.05
positive regulation of bone mineralization	GO:0030501	GO:BP	TRUE	0.0460093	40	75	2	0.0266667	0.05
regulation of muscle contraction	GO:0006937	GO:BP	TRUE	0.0460093	118	75	3	0.04	0.0254237
retina development in camera-type eye	GO:0060041	GO:BP	TRUE	0.0460093	118	75	3	0.04	0.0254237
Factor: NFE2L1; motif: NNNATGACTCAGCANW	TF:M12499	TF	TRUE	0.0460535	6824	75	36	0.48	0.0052755
Factor: HOXB4; motif: RTCRTTAN	TF:M10721	TF	TRUE	0.0463194	930	75	9	0.12	0.00967742
Factor: HOXA4; motif: RTCRTTAN	TF:M10715	TF	TRUE	0.0463194	930	75	9	0.12	0.00967742
Factor: HOXA1; motif: NTCRTTAN	TF:M10752	TF	TRUE	0.0463194	930	75	9	0.12	0.00967742
Factor: hoxa9; motif: NTGATTTATKR	TF:M09952	TF	TRUE	0.04641	462	75	6	0.08	0.012987
Factor: HOXB7; motif: NGYAATTANN; match class: 1	TF:M10685_1	TF	TRUE	0.04641	462	75	6	0.08	0.012987
cellular component biogenesis	GO:0044085	GO:BP	TRUE	0.0464128	3164	75	20	0.266667	0.00632111
response to oxidative stress	GO:0006979	GO:BP	TRUE	0.0464128	351	75	5	0.0666667	0.014245
cellular response to oxidative stress	GO:0034599	GO:BP	TRUE	0.0464128	225	75	4	0.0533333	0.0177778
Factor: SRF; motif: DCCWTATATGGNCWN	TF:M00215	TF	TRUE	0.0466072	107	75	3	0.04	0.0280374
Factor: HES-5; motif: YGGCACGTGCCN; match class: 1	TF:M04170_1	TF	TRUE	0.0466556	2	75	1	0.0133333	0.5
Factor: ZNF805; motif: NGKWTCATCAGM	TF:M06281	TF	TRUE	0.0466556	2	75	1	0.0133333	0.5
Factor: ZNF814; motif: NCGGTTATTAKA	TF:M06057	TF	TRUE	0.0466556	2	75	1	0.0133333	0.5
Virion - Rotavirus	KEGG:03271	KEGG	TRUE	0.0467419	2	75	1	0.0133333	0.5
Factor: C/EBPepsilon; motif: HAANMTTKCNWMAC	TF:M01868	TF	TRUE	0.0467866	2046	75	15	0.2	0.00733138
Exertional dyspnea	HP:0002875	HP	TRUE	0.0468838	117	75	4	0.0533333	0.034188
growth factor activity	GO:0008083	GO:MF	TRUE	0.0470655	96	75	3	0.04	0.03125
cerebral cortex	HPA:0100000	HPA	TRUE	0.0472339	7572	75	41	0.546667	0.00541469
Abnormality of connective tissue	HP:0003549	HP	TRUE	0.0472363	1310	75	13	0.173333	0.00992366
extracellular vesicle	GO:1903561	GO:CC	TRUE	0.0473269	1749	75	13	0.173333	0.00743282
extracellular membrane-bounded organelle	GO:0065010	GO:CC	TRUE	0.0473269	1749	75	13	0.173333	0.00743282
integrin alpha4-beta1 complex	GO:0034668	GO:CC	TRUE	0.0473269	3	75	1	0.0133333	0.333333
plasma membrane bounded cell projection	GO:0120025	GO:CC	TRUE	0.0473269	1745	75	13	0.173333	0.00744986
sarcolemma	GO:0042383	GO:CC	TRUE	0.0473269	123	75	3	0.04	0.0243902
integrin alpha2-beta1 complex	GO:0034666	GO:CC	TRUE	0.0473269	3	75	1	0.0133333	0.333333
extracellular exosome	GO:0070062	GO:CC	TRUE	0.0473269	1734	75	13	0.173333	0.00749712
extracellular organelle	GO:0043230	GO:CC	TRUE	0.0473269	1749	75	13	0.173333	0.00743282
TEAD-YAP complex	GO:0140552	GO:CC	TRUE	0.0473269	3	75	1	0.0133333	0.333333
Factor: Sox-9; motif: NNNACAATRG	TF:M11626	TF	TRUE	0.0474996	4430	75	26	0.346667	0.00586907
Factor: Lhx8; motif: NNNNCTAATTAGCNGTG	TF:M01440	TF	TRUE	0.0474996	935	75	9	0.12	0.00962567
cell junction maintenance	GO:0034331	GO:BP	TRUE	0.0477144	41	75	2	0.0266667	0.0487805
transforming growth factor beta production	GO:0071604	GO:BP	TRUE	0.0477144	41	75	2	0.0266667	0.0487805
regulation of platelet activation	GO:0010543	GO:BP	TRUE	0.0477144	41	75	2	0.0266667	0.0487805
Factor: Ngn-2; motif: RACATATGTY; match class: 1	TF:M11134_1	TF	TRUE	0.0479135	771	75	8	0.106667	0.0103761
homeostatic process	GO:0042592	GO:BP	TRUE	0.0479233	1341	75	11	0.146667	0.00820283
Factor: HNF-1alpha; motif: NGNNAAWNATTAACNN	TF:M07044	TF	TRUE	0.0481373	1110	75	10	0.133333	0.00900901
Factor: Pax-3; motif: NNNNNNCGTCACGSTYNNNNN	TF:M00327	TF	TRUE	0.0482307	10277	75	49	0.653333	0.00476793
Factor: Oct-2; motif: WTATGCAAATK	TF:M11892	TF	TRUE	0.0482427	938	75	9	0.12	0.00959488
negative regulation of ion transmembrane transporter activity	GO:0032413	GO:BP	TRUE	0.0483339	43	75	2	0.0266667	0.0465116
apoptotic process involved in heart morphogenesis	GO:0003278	GO:BP	TRUE	0.0483339	3	75	1	0.0133333	0.333333
growth plate cartilage chondrocyte growth	GO:0003430	GO:BP	TRUE	0.0483339	3	75	1	0.0133333	0.333333
phagocytosis, engulfment	GO:0006911	GO:BP	TRUE	0.0483339	43	75	2	0.0266667	0.0465116
BMP signaling pathway	GO:0030509	GO:BP	TRUE	0.0483339	121	75	3	0.04	0.0247934
catagen	GO:0042637	GO:BP	TRUE	0.0483339	3	75	1	0.0133333	0.333333
regulation of oogenesis	GO:1905879	GO:BP	TRUE	0.0483339	3	75	1	0.0133333	0.333333
secretion by lung epithelial cell involved in lung growth	GO:0061033	GO:BP	TRUE	0.0483339	3	75	1	0.0133333	0.333333
cardiac cell fate specification	GO:0060912	GO:BP	TRUE	0.0483339	3	75	1	0.0133333	0.333333
regulation of oocyte development	GO:0060281	GO:BP	TRUE	0.0483339	3	75	1	0.0133333	0.333333
cell communication by chemical coupling	GO:0010643	GO:BP	TRUE	0.0483339	3	75	1	0.0133333	0.333333
glial cell fate specification	GO:0021780	GO:BP	TRUE	0.0483339	3	75	1	0.0133333	0.333333
VEGF-activated platelet-derived growth factor receptor signaling pathway	GO:0038086	GO:BP	TRUE	0.0483339	3	75	1	0.0133333	0.333333
regulation of glutamate uptake involved in transmission of nerve impulse	GO:0051946	GO:BP	TRUE	0.0483339	3	75	1	0.0133333	0.333333
cellular response to hydrostatic pressure	GO:0071464	GO:BP	TRUE	0.0483339	3	75	1	0.0133333	0.333333
miRNA transport	GO:1990428	GO:BP	TRUE	0.0483339	3	75	1	0.0133333	0.333333
regulation of amino acid uptake involved in synaptic transmission	GO:0051941	GO:BP	TRUE	0.0483339	3	75	1	0.0133333	0.333333
positive regulation of cardioblast differentiation	GO:0051891	GO:BP	TRUE	0.0483339	3	75	1	0.0133333	0.333333
positive regulation of cell proliferation by VEGF-activated platelet derived growth factor receptor signaling pathway	GO:0038091	GO:BP	TRUE	0.0483339	3	75	1	0.0133333	0.333333
positive regulation of hair follicle maturation	GO:0048818	GO:BP	TRUE	0.0483339	3	75	1	0.0133333	0.333333
regulation of cell activation	GO:0050865	GO:BP	TRUE	0.0483339	503	75	6	0.08	0.0119284
regulation of timing of catagen	GO:0051794	GO:BP	TRUE	0.0483339	3	75	1	0.0133333	0.333333
negative regulation of lipoprotein lipase activity	GO:0051005	GO:BP	TRUE	0.0483339	3	75	1	0.0133333	0.333333
mesenchymal cell proliferation	GO:0010463	GO:BP	TRUE	0.0483339	43	75	2	0.0266667	0.0465116
detection of nodal flow	GO:0003127	GO:BP	TRUE	0.0483339	3	75	1	0.0133333	0.333333
kidney smooth muscle tissue development	GO:0072194	GO:BP	TRUE	0.0483339	3	75	1	0.0133333	0.333333
plasma membrane bounded cell projection assembly	GO:0120031	GO:BP	TRUE	0.0483339	505	75	6	0.08	0.0118812
semi-lunar valve development	GO:1905314	GO:BP	TRUE	0.0483339	43	75	2	0.0266667	0.0465116
10-formyltetrahydrofolate catabolic process	GO:0009258	GO:BP	TRUE	0.0483339	3	75	1	0.0133333	0.333333
regulation of protein localization to cell periphery	GO:1904375	GO:BP	TRUE	0.0483339	123	75	3	0.04	0.0243902
positive regulation of MAPK cascade	GO:0043410	GO:BP	TRUE	0.0483339	361	75	5	0.0666667	0.0138504
regulation of inward rectifier potassium channel activity	GO:1901979	GO:BP	TRUE	0.0483339	3	75	1	0.0133333	0.333333
calcium ion export	GO:1901660	GO:BP	TRUE	0.0483339	3	75	1	0.0133333	0.333333
detection of endogenous stimulus	GO:0009726	GO:BP	TRUE	0.0483339	3	75	1	0.0133333	0.333333
phospholipid translocation	GO:0045332	GO:BP	TRUE	0.0483339	42	75	2	0.0266667	0.047619
positive regulation of L-glutamate import across plasma membrane	GO:0002038	GO:BP	TRUE	0.0483339	3	75	1	0.0133333	0.333333
localization within membrane	GO:0051668	GO:BP	TRUE	0.0483339	655	75	7	0.0933333	0.010687
metanephric part of ureteric bud development	GO:0035502	GO:BP	TRUE	0.0483339	3	75	1	0.0133333	0.333333
metanephric S-shaped body morphogenesis	GO:0072284	GO:BP	TRUE	0.0483339	3	75	1	0.0133333	0.333333
metanephric glomerular capillary formation	GO:0072277	GO:BP	TRUE	0.0483339	3	75	1	0.0133333	0.333333
metanephric glomerulus vasculature morphogenesis	GO:0072276	GO:BP	TRUE	0.0483339	3	75	1	0.0133333	0.333333
metanephric glomerulus morphogenesis	GO:0072275	GO:BP	TRUE	0.0483339	3	75	1	0.0133333	0.333333
hippo signaling	GO:0035329	GO:BP	TRUE	0.0483339	42	75	2	0.0266667	0.047619
Factor: ZIC4; motif: GRCCCCCCGCNGNGN	TF:M03932	TF	TRUE	0.0484168	2257	75	16	0.213333	0.00708906
Factor: ipf1; motif: RNWCATTAANWN; match class: 1	TF:M01255_1	TF	TRUE	0.048665	468	75	6	0.08	0.0128205
Aplasia/Hypoplasia of the distal phalanges of the toes	HP:0010185	HP	TRUE	0.0487499	13	75	2	0.0266667	0.153846
Laminin interactions	REAC:R-HSA-3000157	REAC	TRUE	0.04895	30	75	2	0.0266667	0.0666667
Factor: DMRT1; motif: NNNNGCTACATN	TF:M11515	TF	TRUE	0.0490755	2466	75	17	0.226667	0.00689376
Metabolic reprogramming in pancreatic cancer	WP:WP5220	WP	TRUE	0.0490871	41	75	2	0.0266667	0.0487805
Calcium regulation in cardiac cells	WP:WP536	WP	TRUE	0.0490871	123	75	3	0.04	0.0243902
Microtubule cytoskeleton regulation	WP:WP2038	WP	TRUE	0.0490871	42	75	2	0.0266667	0.047619
Prostaglandin synthesis and regulation	WP:WP98	WP	TRUE	0.0490871	40	75	2	0.0266667	0.05
Nuclear receptors meta pathway	WP:WP2882	WP	TRUE	0.0490871	226	75	4	0.0533333	0.0176991
Vitamin D receptor pathway	WP:WP2877	WP	TRUE	0.0490871	124	75	3	0.04	0.0241935
Factor: ZNF677; motif: NKTTAAAAAACA	TF:M06407	TF	TRUE	0.0490965	36	75	2	0.0266667	0.0555556
Factor: Ngn-2; motif: RMCATATGYY	TF:M11133	TF	TRUE	0.0492496	942	75	9	0.12	0.00955414
Factor: HOXB13; motif: CCAATAAAAN	TF:M04345	TF	TRUE	0.0492496	333	75	5	0.0666667	0.015015
negative regulation of cell communication	GO:0010648	GO:BP	TRUE	0.0492631	1177	75	10	0.133333	0.00849618
hsa-miR-4649-3p	MIRNA:hsa-miR-4649-3p	MIRNA	TRUE	0.0493143	458	75	7	0.0933333	0.0152838
Factor: NFYA; motif: RRCCAATCAGN	TF:M09816	TF	TRUE	0.0494245	1480	75	12	0.16	0.00810811
Factor: DBP; motif: NRTTAYGTAAYN	TF:M11326	TF	TRUE	0.0494245	110	75	3	0.04	0.0272727
hsa-miR-3148	MIRNA:hsa-miR-3148	MIRNA	TRUE	0.0495434	228	75	5	0.0666667	0.0219298
[truncated: 11 more rows]
