# Supplementary material for: Transcriptional network analysis of PTEN‐protein‐deficient prostate tumors reveals robust stromal reprogramming and signs of senescent paracrine communication
Source: Mol Oncol. 2025 Nov 17;20(6):1429–52. doi: 10.1002/1878-0261.70164 (PMC13238722; doi:10.1002/1878-0261.70164)
Supplement: Supplementary file 18 — Table S8. Results of in silico deconvolution by ESTIMATE. The table reports stromal and immune cell infiltration scores, as well as inferred tumor purity for each sample. The stromal and immune columns represent the stromal and immune scores, respectively, based on expression of signature gene sets. The estimate column reflects the overall level of nontumor content (immune + stromal). Tumor purity (purity column) was inferred from the ESTIMATE score using the algorithm's standard transformation. [file MOL2-20-1429-s027.xlsx]

## Sheet: Sheet1
Sample ID	stromal	immune	purity	estimate
AC1	-443.87	-1168.32	0.932928	-1612.19
AC2	-442.756	-1014.12	0.924477	-1456.88
AC6	429.496	-84.2551	0.792643	345.24
AC7	-190.013	-1084.55	0.913945	-1274.57
AC10	-630.61	-1342.49	0.950685	-1973.1
AC11	-143.091	-817.743	0.894293	-960.834
AC12	-527.422	-1518.07	0.953927	-2045.49
AC13	-367.835	-900.77	0.913589	-1268.6
AC14	-244.467	-883.711	0.905014	-1128.18
AC15	-652.923	-1236.06	0.946783	-1888.98
AC16	-1343.65	-1886.72	0.991457	-3230.37
AC17	49.2254	-252.566	0.839117	-203.34
AC18	-633.316	-1325.31	0.950024	-1958.62
AC19	300.093	-707.253	0.855013	-407.16
AC20	482.427	-487.73	0.822952	-5.30376
AC22	-393.288	-1260.78	0.935124	-1654.07
AC24	-558.163	-1115	0.936113	-1673.16
AC25	321.258	-316.315	0.822097	4.94282
AC26	-485.35	-1053.41	0.928993	-1538.76
AC27	40.6261	-950.475	0.890919	-909.849
AC28	65.8844	-676.468	0.870115	-610.583
AC29	-0.239345	-825.587	0.88525	-825.827
AC30	-276.251	-538.396	0.884485	-814.648
AC31	-370.042	-1135.5	0.927177	-1505.54
AC32	-233.759	-1291.94	0.928281	-1525.7
AC33	-578.822	-676.495	0.912795	-1255.32
AC34	-299.077	-794.846	0.902864	-1093.92
AC35	-263.763	-1022.58	0.914645	-1286.34
AC36	-733.58	-1055.63	0.941968	-1789.21
AC37	-187.934	-970.947	0.906922	-1158.88
AC38	-638.872	-1231	0.945876	-1869.87
AC39	-705.052	-1169.4	0.946094	-1874.45
AC40	-229.72	-1120.99	0.918424	-1350.71
AC42	-270.683	-863.848	0.90541	-1134.53
AC44	33.8647	-290.273	0.843328	-256.408
AC45	-562.812	-1240.34	0.942653	-1803.15
AC46	-495.016	-226.115	0.877998	-721.131
AC47	-548.783	-973.795	0.928111	-1522.58
AC48	-173.741	231.805	0.817632	58.0639
AC50	-250.455	-732.91	0.895768	-983.365
AC51	-623.417	-1377.17	0.951929	-2000.58
AC52	-139.814	-369.201	0.862671	-509.015
AC53	240.081	-259.73	0.824146	-19.6493
AC54	-661.508	-1343.17	0.952113	-2004.68
AC55	-627.871	-1012.59	0.934414	-1640.46
AC56	-734.943	-1508.38	0.962237	-2243.33
AC57	-394.035	-952.08	0.918157	-1346.12
AC58	-137.079	-828.644	0.894614	-965.723
AC59	-560.571	-1143.55	0.937701	-1704.12
AC60	223.899	26.9527	0.801014	250.852
AC61	-372.22	-971.332	0.918008	-1343.55
AC62	-387.123	-709.232	0.903017	-1096.35
AC63	-551.309	-1397.97	0.949595	-1949.28
AC64	-401.682	-954.408	0.918736	-1356.09
AC65	-93.8876	-935.995	0.898782	-1029.88
AC66	-299.859	-1305.67	0.932575	-1605.53
AC67	395.259	152.545	0.774167	547.805
AC68	-407.876	-951.582	0.918931	-1359.46
AC69	-213.454	-1343.72	0.929989	-1557.17
AC70	-565.52	-1295.97	0.945477	-1861.49
AC71	-409.983	-922.06	0.917336	-1332.04
AC72	-207.144	-828.544	0.899156	-1035.69
AC73	-124.968	-914.548	0.899401	-1039.52
AC75	-453.372	-1100.28	0.929799	-1553.65
AC76	-102.232	-810.654	0.891121	-912.886
AC78	-328.06	-1057.53	0.920437	-1385.59
AC79	-68.9402	-485.534	0.866026	-554.475
AC83	489.397	-346.554	0.810404	142.843
AC86	-76.008	-560.577	0.87199	-636.585
AC87	-919.013	-1424.44	0.966134	-2343.45
AC88	-268.641	-975.949	0.91215	-1244.59
AC89	153.357	-607.728	0.858586	-454.371
AC91	-390.039	-1235.51	0.933632	-1625.55
AC94	-174.827	-1120.03	0.91515	-1294.85
AC95	-269.463	-884.848	0.906639	-1154.31
AC96	-350.816	-978.462	0.917175	-1329.28
AC99	-588.121	-1370.24	0.950012	-1958.36
AC103	-671.833	-1216.9	0.946771	-1888.73
AC104	-57.6367	-887.352	0.89325	-944.988
AC109	-434.015	-1037.86	0.925314	-1471.87
AC110	-191.951	-1371.82	0.930345	-1563.77
AC112	-436.319	-1024.68	0.924708	-1461
AC114	-497.698	-1214.49	0.938112	-1712.19
AC115	-436.355	-911.551	0.918261	-1347.91
AC116	-234.197	-944.773	0.90816	-1178.97
AC120	-500.284	-1289.55	0.941998	-1789.83
AC121	-212.194	-879.989	0.902754	-1092.18
AC123	104.157	-601.593	0.86181	-497.436
AC127	-830.258	-1017.04	0.944796	-1847.3
AC129	-163.62	-306.676	0.859782	-470.296
AC130	-83.6213	-648.173	0.878746	-731.794
AC132	-240.455	-368.985	0.870032	-609.44
AC133	-98.7564	-961.629	0.900736	-1060.38
AC136	-683.176	-1183.21	0.94571	-1866.38
AC137	367.815	-300.194	0.816823	67.6218
AC140	-291.832	-929.792	0.910764	-1221.62
AC141	-359.366	-991.566	0.918437	-1350.93
AC175	-338.295	-475.03	0.884395	-813.325
AC176	-472.11	-862.54	0.917489	-1334.65
AC178	-563.913	-1194.72	0.940451	-1758.63
AC182	-404.738	-1180.87	0.931516	-1585.61
AC183	-633.983	-1004.31	0.9343	-1638.29
AC186	-567.929	-1522.33	0.955878	-2090.26
AC188	13.5017	-756.293	0.879515	-742.791
AC191	-771.829	-1363.06	0.957782	-2134.89
AC192	-14.6786	-719.327	0.878901	-734.006
AC193	158.812	-1101.35	0.893088	-942.541
AC197	471.996	-598.657	0.832941	-126.66
AC198	238.115	-393.242	0.835246	-155.127
AC202	-866.672	-1387.21	0.962657	-2253.88
AC203	407.737	-352.154	0.817842	55.5828
AC204	-503.159	-1015.27	0.927884	-1518.43
AC207	-318.086	-1031.21	0.918342	-1349.3
AC208	134.537	-556.049	0.856103	-421.511
AC209	-349.164	-1076.82	0.922739	-1425.99
AC213	-611.395	-1311.09	0.948355	-1922.49
AC214	35.8599	-106.429	0.828357	-70.5688
AC215	-111.394	-232.994	0.850198	-344.388
AC218	-126.131	-797.614	0.891843	-923.745
AC221	-383.587	-629.043	0.897669	-1012.63
AC222	-821.918	-1239.35	0.95462	-2061.27
AC224	-1045.06	-1669.4	0.978747	-2714.45
AC226	-513.528	-1084.39	0.932171	-1597.92
AC228	-26.6364	-566.401	0.868843	-593.037
AC229	628.994	-226.477	0.787489	402.517
AC230	-32.8278	-571.233	0.869643	-604.061
AC231	-82.509	-593.191	0.874786	-675.7
AC232	-221.057	-1076.46	0.915307	-1297.52
AC234	150.833	-583.725	0.856966	-432.892
AC235	-116.801	-1045.32	0.907122	-1162.12
AC238	-710.489	-1028.85	0.939485	-1739.34
AC242	-114.497	-505.444	0.870791	-619.941
AC243	-293.645	-767.914	0.900811	-1061.56
AC244	145.445	-258.312	0.831819	-112.867
AC245	236.014	-293.859	0.827309	-57.8453
AC246	313.524	1094.43	0.688296	1407.95
AC247	-505.007	-1133.53	0.934313	-1638.53
AC250	-326.828	-1119.78	0.923902	-1446.61
AC251	139.935	-496.004	0.8511	-356.07
AC252	-312.297	-1168.08	0.925787	-1480.38
AC253	-499.629	-1178.71	0.93638	-1678.34
AC254	-287.12	-1126.27	0.922025	-1413.39
AC255	242.375	-479.344	0.841791	-236.969
AC262	-867.694	-1438.56	0.96471	-2306.26
AC264	-386.487	-1249.34	0.934171	-1635.82
AC265	275.983	314.463	0.77019	590.445
AC270	-262.934	-710.676	0.89513	-973.61
