# Supplementary material for: Transcriptional network analysis of PTEN‐protein‐deficient prostate tumors reveals robust stromal reprogramming and signs of senescent paracrine communication
Source: Mol Oncol. 2025 Nov 17;20(6):1429–52. doi: 10.1002/1878-0261.70164 (PMC13238722; doi:10.1002/1878-0261.70164)
Supplement: Supplementary file 20 — Table S10. Calculation of differential estimates by xCell in silico deconvolution for PTEN loss and presence categories in Basurto cohort. The table shows the results of statistical comparisons for each cell type, including the P‐value, false discovery rate (FDR), direction of the change (Direction Mean value PTEN protein loss – presence where Positive indicates higher enrichment in PTEN‐loss tumors; Negative indicates higher enrichment in PTEN‐intact tumors), and the magnitude of the change (mean value PTEN‐protein loss – PTEN‐presence). [file MOL2-20-1429-s012.xlsx]

## Sheet: Sheet1
datasets	p_value	FDR	Direction Mean value PTEN protein loss - presence	Mean value PTEN protein loss - presence
Class-switched memory B-cells	0.00115732	0.0540085	Negative	-0.00862378
Fibroblasts	0.00161219	0.0540085	Positive	0.023594
Adipocytes	0.015674	0.120723	Positive	0.000875551
CD4+ Tcm	0.0214558	0.120723	Negative	-0.00363298
cDC	0.0129903	0.120723	Positive	0.0133728
HSC	0.0180202	0.120723	Positive	0.0128561
iDC	0.00543587	0.120723	Positive	0.0149413
Memory B-cells	0.0185395	0.120723	Positive	0.000140495
Mesangial cells	0.0216221	0.120723	Positive	0.00649573
Smooth muscle	0.0165291	0.120723	Positive	0.0229357
StromaScore	0.0130857	0.120723	Positive	0.0135249
MicroenvironmentScore	0.0204107	0.120723	Positive	0.0169423
CD8+ Tcm	0.0235044	0.121138	Negative	-0.000393212
CLP	0.0257337	0.123154	Positive	0.00384337
MSC	0.0383803	0.171432	Negative	-0.0250225
Th1 cells	0.0487877	0.204299	Negative	-0.00793565
Monocytes	0.0545764	0.215095	Positive	0.00194115
Plasma cells	0.0632056	0.235265	Negative	-0.00159165
CMP	0.0737849	0.260189	Positive	0.0047875
Neutrophils	0.0817307	0.273798	Positive	0.000330078
Chondrocytes	0.0916523	0.292415	Positive	0.000817859
GMP	0.104536	0.304517	Positive	0.00198153
ImmuneScore	0.100854	0.304517	Positive	0.00341744
Astrocytes	0.15363	0.38123	Positive	0.00173035
CD8+ T-cells	0.146921	0.38123	Negative	-6.25164e-05
DC	0.150286	0.38123	Positive	0.000846472
Hepatocytes	0.15303	0.38123	Positive	0.000196589
MEP	0.201759	0.482781	Negative	-0.00400312
aDC	0.280594	0.547132	Positive	0.00880307
B-cells	0.263102	0.547132	Positive	0.00145686
Epithelial cells	0.285815	0.547132	Negative	-0.000555416
Mast cells	0.277945	0.547132	Positive	0.000662384
NKT	0.267015	0.547132	Positive	0.00930526
Pericytes	0.264859	0.547132	Positive	0.00809344
pro B-cells	0.281327	0.547132	Negative	-0.000131744
Macrophages	0.297058	0.552857	Positive	0.000561463
Neurons	0.314716	0.563437	Positive	0.00026079
NK cells	0.319561	0.563437	Negative	-5.76209e-06
Myocytes	0.350661	0.602417	Positive	0.00171167
naive B-cells	0.370102	0.619922	Positive	0.000396565
Keratinocytes	0.443057	0.706781	Negative	-3.97134e-05
Th2 cells	0.441082	0.706781	Positive	0.00456129
Endothelial cells	0.518892	0.808505	Positive	0.00258018
CD4+ T-cells	0.531965	0.810037	Negative	-1.0262e-05
CD4+ Tem	0.615195	0.844307	Negative	-0.000769789
Eosinophils	0.581356	0.844307	Negative	-0.000593702
Erythrocytes	0.60733	0.844307	Positive	3.62611e-05
MPP	0.621994	0.844307	Positive	5.33655e-05
Platelets	0.598355	0.844307	Negative	-0.000240219
Skeletal muscle	0.642681	0.844307	Negative	-2.07257e-05
Tgd cells	0.630693	0.844307	Positive	3.94768e-19
CD4+ naive T-cells	0.666739	0.859068	Negative	-0.0004559
Melanocytes	0.708293	0.882155	Positive	7.89978e-05
pDC	0.710991	0.882155	Negative	-0.000392265
Megakaryocytes	0.732876	0.892776	Negative	-6.16779e-05
Basophils	0.752112	0.899848	Positive	0.00457679
CD8+ naive T-cells	0.769405	0.904389	Negative	-0.000434199
Osteoblast	0.793449	0.91657	Negative	-0.000561084
Preadipocytes	0.823283	0.934915	Negative	-1.22085e-05
Tregs	0.846498	0.945257	Positive	0.0016756
Macrophages M1	0.87985	0.950806	Positive	0.000108449
mv Endothelial cells	0.875294	0.950806	Positive	0.000162667
ly Endothelial cells	0.912073	0.969983	Positive	0.00118336
CD8+ Tem	0.956872	0.986315	Negative	-8.20342e-05
Sebocytes	0.942304	0.986315	Negative	-2.15809e-05
CD4+ memory T-cells	1	1	Positive	0.00145982
Macrophages M2	0.992159	1	Positive	0.000246891
