# Supplementary material for: Transcriptional network analysis of PTEN‐protein‐deficient prostate tumors reveals robust stromal reprogramming and signs of senescent paracrine communication
Source: Mol Oncol. 2025 Nov 17;20(6):1429–52. doi: 10.1002/1878-0261.70164 (PMC13238722; doi:10.1002/1878-0261.70164)
Supplement: Supplementary file 21 — Table S11. Gene fusions identified in our cohort using STAR‐Fusion and FusionInspector. The table includes the sample ID, fusion name, number of detected fusion events per sample, counts of junction reads and spanning fragments supporting the fusion, as well as the mean estimated junction (Mean_est_J) and spanning fragment (Mean_est_S) support. LeftGene and RightGene denote the fused genes, annotated with their Ensembl gene identifiers. The column MultipleEvents indicates whether multiple fusion variants were detected for a given gene pair in the same sample. [file MOL2-20-1429-s017.xlsx]

## Sheet: Sheet1
Sample ID	FusionName	EventCount	Total_JunctionReadCount	Total_SpanningFragCount	Mean_est_J	Mean_est_S	LeftGene	RightGene	MultipleEvents
AC2	SLC45A3-ERG	1	7	0	7	0	SLC45A3^ENSG00000158715	ERG^ENSG00000157554	No
AC2	TMPRSS2-SLC45A3	1	36	0	36	0	TMPRSS2^ENSG00000184012	SLC45A3^ENSG00000158715	No
AC7	ERGIC1-UBAP2	1	71	0	71	0	ERGIC1^ENSG00000113719	UBAP2^ENSG00000137073	No
AC7	UBAP2-SNX24	1	33	0	33	0	UBAP2^ENSG00000137073	SNX24^ENSG00000064652	No
AC10	TMPRSS2-ERG	1	42	0	42	0	TMPRSS2^ENSG00000184012	ERG^ENSG00000157554	No
AC14	SLC45A3-SKIL	2	28	0	14	0	SLC45A3^ENSG00000158715	SKIL^ENSG00000136603	Yes
AC15	TMPRSS2-ERG	1	16	0	16	0	TMPRSS2^ENSG00000184012	ERG^ENSG00000157554	No
AC22	TMPRSS2-ERG	1	29	0	29	0	TMPRSS2^ENSG00000184012	ERG^ENSG00000157554	No
AC27	TMPRSS2-ERG	1	12	0	12	0	TMPRSS2^ENSG00000184012	ERG^ENSG00000157554	No
AC32	SLC45A3-ERG	1	18	0	18	0	SLC45A3^ENSG00000158715	ERG^ENSG00000157554	No
AC34	TFG-ADGRG7	1	21	0	21	0	TFG^ENSG00000114354	ADGRG7^ENSG00000144820	No
AC35	TMPRSS2-ERG	1	24	0	24	0	TMPRSS2^ENSG00000184012	ERG^ENSG00000157554	No
AC40	TMPRSS2-ERG	1	7	0	7	0	TMPRSS2^ENSG00000184012	ERG^ENSG00000157554	No
AC41	SLC45A3-ERG	1	13	0	13	0	SLC45A3^ENSG00000158715	ERG^ENSG00000157554	No
AC42	AEBP2-PLEKHA5	1	13	0	13	0	AEBP2^ENSG00000139154	PLEKHA5^ENSG00000052126	No
AC43	TMPRSS2-ERG	1	9	0	9	0	TMPRSS2^ENSG00000184012	ERG^ENSG00000157554	No
AC46	TFG-ADGRG7	1	8	0	8	0	TFG^ENSG00000114354	ADGRG7^ENSG00000144820	No
AC54	TMPRSS2-ERG	1	16	0	16	0	TMPRSS2^ENSG00000184012	ERG^ENSG00000157554	No
AC55	MAP3K4-PRKN	1	6	0	6	0	MAP3K4^ENSG00000085511	PRKN^ENSG00000185345	No
AC56	TMPRSS2-ERG	1	14	0	14	0	TMPRSS2^ENSG00000184012	ERG^ENSG00000157554	No
AC61	SLC45A3-SKIL	2	61	0	30.5	0	SLC45A3^ENSG00000158715	SKIL^ENSG00000136603	Yes
AC63	TMPRSS2-ERG	1	12	0	12	0	TMPRSS2^ENSG00000184012	ERG^ENSG00000157554	No
AC65	ERG-TMPRSS2	1	13	0	13	0	ERG^ENSG00000157554	TMPRSS2^ENSG00000184012	No
AC66	ANXA4-ANTXR1	1	6	0	6	0	ANXA4^ENSG00000196975	ANTXR1^ENSG00000169604	No
AC66	PTPRN2-BAIAP2L1	1	15	0	15	0	PTPRN2^ENSG00000155093	BAIAP2L1^ENSG00000006453	No
AC71	TMPRSS2-ERG	1	30	0	30	0	TMPRSS2^ENSG00000184012	ERG^ENSG00000157554	No
AC72	TMPRSS2-ERG	1	69	0	69	0	TMPRSS2^ENSG00000184012	ERG^ENSG00000157554	No
AC72	TRAK1-ANKRD28	1	14	1	14	1	TRAK1^ENSG00000182606	ANKRD28^ENSG00000206560	No
AC78	TMPRSS2-ERG	2	36	0	18	0	TMPRSS2^ENSG00000184012	ERG^ENSG00000157554	Yes
AC87	TMPRSS2-ERG	1	39	0	39	0	TMPRSS2^ENSG00000184012	ERG^ENSG00000157554	No
AC88	TMPRSS2-ERG	1	93	0	93	0	TMPRSS2^ENSG00000184012	ERG^ENSG00000157554	No
AC91	TFG-ADGRG7	1	16	0	16	0	TFG^ENSG00000114354	ADGRG7^ENSG00000144820	No
AC104	TMPRSS2-ERG	1	17	0	17	0	TMPRSS2^ENSG00000184012	ERG^ENSG00000157554	No
AC112	TMPRSS2-ERG	1	30	0	30	0	TMPRSS2^ENSG00000184012	ERG^ENSG00000157554	No
AC115	SLC45A3-ETV1	1	68	0	68	0	SLC45A3^ENSG00000158715	ETV1^ENSG00000006468	No
AC129	TMPRSS2-ERG	1	9	0	9	0	TMPRSS2^ENSG00000184012	ERG^ENSG00000157554	No
AC130	TFG-ADGRG7	1	20	0	20	0	TFG^ENSG00000114354	ADGRG7^ENSG00000144820	No
AC131	TFG-ADGRG7	1	32	0	32	0	TFG^ENSG00000114354	ADGRG7^ENSG00000144820	No
AC132	SQOR-ETV1	1	12	0	12	0	SQOR^ENSG00000137767	ETV1^ENSG00000006468	No
AC133	PLPP1-SAMMSON	1	15	0	15	0	PLPP1^ENSG00000067113	SAMMSON^ENSG00000240405	No
AC133	TMPRSS2-ERG	2	40	1	20	0.47	TMPRSS2^ENSG00000184012	ERG^ENSG00000157554	Yes
AC136	HMGN2P46-DIABLO	1	12	0	12	0	HMGN2P46^ENSG00000179362	DIABLO^ENSG00000284934	No
AC140	DGKB-ETV1	1	217	0	217	0	DGKB^ENSG00000136267	ETV1^ENSG00000006468	No
AC140	TMPRSS2-DGKB	1	45	0	45	0	TMPRSS2^ENSG00000184012	DGKB^ENSG00000136267	No
AC141	TMPRSS2-ERG	1	26	0	26	0	TMPRSS2^ENSG00000184012	ERG^ENSG00000157554	No
AC142	CANT1-AC104162.2	2	36	0	18	0	CANT1^ENSG00000171302	AC104162.2^ENSG00000285399	Yes
AC147	TMPRSS2-ERG	2	27	0	13.5	0	TMPRSS2^ENSG00000184012	ERG^ENSG00000157554	Yes
AC149	SNHG8-CHRM3	2	13	0	6.5	0	SNHG8^ENSG00000269893	CHRM3^ENSG00000133019	Yes
AC150	KANSL1-ARL17B	1	9	0	9	0	KANSL1^ENSG00000120071	ARL17B^ENSG00000228696	No
AC153	TMPRSS2-ERG	2	50	0	25	0	TMPRSS2^ENSG00000184012	ERG^ENSG00000157554	Yes
AC154	TMPRSS2-ERG	1	8	0	8	0	TMPRSS2^ENSG00000184012	ERG^ENSG00000157554	No
AC156	ERG-MAML3	1	26	0	26	0	ERG^ENSG00000157554	MAML3^ENSG00000196782	No
AC156	HIPK2-C7orf31	1	18	0	18	0	HIPK2^ENSG00000064393	C7orf31^ENSG00000153790	No
AC156	TMPRSS2-ERG	2	32	0	16	0	TMPRSS2^ENSG00000184012	ERG^ENSG00000157554	Yes
AC160	AL121790.1-MIPOL1	1	17	0	17	0	AL121790.1^ENSG00000258414	MIPOL1^ENSG00000151338	No
AC164	HMGN2P46-DIABLO	1	8	0	8	0	HMGN2P46^ENSG00000179362	DIABLO^ENSG00000284934	No
AC164	TMPRSS2-ERG	2	51	0	25.5	0	TMPRSS2^ENSG00000184012	ERG^ENSG00000157554	Yes
AC170	LINC00894-KYNU	1	10	0	10	0	LINC00894^ENSG00000235703	KYNU^ENSG00000115919	No
AC172	TMPRSS2-ERG	1	34	0	34	0	TMPRSS2^ENSG00000184012	ERG^ENSG00000157554	No
AC175	TMPRSS2-ERG	1	13	0	13	0	TMPRSS2^ENSG00000184012	ERG^ENSG00000157554	No
AC183	TMPRSS2-ERG	2	47	0	23.5	0	TMPRSS2^ENSG00000184012	ERG^ENSG00000157554	Yes
AC186	TMPRSS2-ERG	3	59	0	19.6667	0	TMPRSS2^ENSG00000184012	ERG^ENSG00000157554	Yes
AC191	AL390860.1-TRIM58	1	11	0	11	0	AL390860.1^ENSG00000235749	TRIM58^ENSG00000162722	No
AC191	AMACR-MSH3	1	136	0	136	0	AMACR^ENSG00000242110	MSH3^ENSG00000113318	No
AC191	MSH3-AMACR	4	44	0	11	0	MSH3^ENSG00000113318	AMACR^ENSG00000242110	Yes
AC191	PCAT18-KCTD1	2	24	0	12	0	PCAT18^ENSG00000265369	KCTD1^ENSG00000134504	Yes
AC193	GPR160-AC108734.4	2	32	0	16	0	GPR160^ENSG00000173890	AC108734.4^ENSG00000285336	Yes
AC193	TMPRSS2-ERG	1	25	0	25	0	TMPRSS2^ENSG00000184012	ERG^ENSG00000157554	No
AC198	TMPRSS2-ERG	1	25	0	25	0	TMPRSS2^ENSG00000184012	ERG^ENSG00000157554	No
AC202	HMGN2P46-DIABLO	1	9	0	9	0	HMGN2P46^ENSG00000179362	DIABLO^ENSG00000284934	No
AC204	TMPRSS2-ERG	1	32	0	32	0	TMPRSS2^ENSG00000184012	ERG^ENSG00000157554	No
AC209	TMPRSS2-ERG	2	21	0	10.5	0	TMPRSS2^ENSG00000184012	ERG^ENSG00000157554	Yes
AC209	ZBTB16-NTM	1	8	0	8	0	ZBTB16^ENSG00000109906	NTM^ENSG00000182667	No
AC213	TMPRSS2-ERG	3	83	0	27.6667	0	TMPRSS2^ENSG00000184012	ERG^ENSG00000157554	Yes
AC218	TMPRSS2-ERG	2	39	0	19.5	0	TMPRSS2^ENSG00000184012	ERG^ENSG00000157554	Yes
AC221	KANSL1-ARL17A	1	15	0	15	0	KANSL1^ENSG00000120071	ARL17A^ENSG00000185829	No
AC221	TMPRSS2-ERG	1	15	0	15	0	TMPRSS2^ENSG00000184012	ERG^ENSG00000157554	No
AC224	R3HDM2-LIMA1	1	8	0	8	0	R3HDM2^ENSG00000179912	LIMA1^ENSG00000050405	No
AC224	TMPRSS2-CARD10	1	44	0	44	0	TMPRSS2^ENSG00000184012	CARD10^ENSG00000100065	No
AC224	TMPRSS2-ERG	2	35	1	17.5	0.475	TMPRSS2^ENSG00000184012	ERG^ENSG00000157554	Yes
AC226	TMPRSS2-ERG	3	265	0	88.3333	0	TMPRSS2^ENSG00000184012	ERG^ENSG00000157554	Yes
AC231	TMPRSS2-ERG	1	23	0	23	0	TMPRSS2^ENSG00000184012	ERG^ENSG00000157554	No
AC232	SLC45A3-BRAF	1	17	0	17	0	SLC45A3^ENSG00000158715	BRAF^ENSG00000157764	No
AC232	TMPRSS2-ERG	1	24	0	24	0	TMPRSS2^ENSG00000184012	ERG^ENSG00000157554	No
AC238	TMPRSS2-ERG	1	30	0	30	0	TMPRSS2^ENSG00000184012	ERG^ENSG00000157554	No
AC242	SLC45A3-DGKG	1	12	0	12	0	SLC45A3^ENSG00000158715	DGKG^ENSG00000058866	No
AC243	TMPRSS2-ERG	1	13	0	13	0	TMPRSS2^ENSG00000184012	ERG^ENSG00000157554	No
AC246	IGKV3-20-IGKC	1	17	0	17	0	IGKV3-20^ENSG00000239951	IGKC^ENSG00000211592	No
AC246	IGLJ3-IGLC2	1	233	0	233	0	IGLJ3^ENSG00000211678	IGLC2^ENSG00000211677	No
AC253	TMPRSS2-ERG	2	53	0	26.5	0	TMPRSS2^ENSG00000184012	ERG^ENSG00000157554	Yes
AC255	TMPRSS2-ERG	1	7	0	7	0	TMPRSS2^ENSG00000184012	ERG^ENSG00000157554	No
AC262	TMPRSS2-ERG	1	31	0	31	0	TMPRSS2^ENSG00000184012	ERG^ENSG00000157554	No
AC264	TFG-ADGRG7	1	28	0	28	0	TFG^ENSG00000114354	ADGRG7^ENSG00000144820	No
AC265	IGKV2-29-IGKC	1	23	0	23	0	IGKV2-29^ENSG00000253998	IGKC^ENSG00000211592	No
AC265	IGKV3-20-IGKC	1	14	0	14	0	IGKV3-20^ENSG00000239951	IGKC^ENSG00000211592	No
AC265	IGLJ3-IGLC2	1	226	0	226	0	IGLJ3^ENSG00000211678	IGLC2^ENSG00000211677	No
AC270	SLC45A3-ERG	1	44	0	44	0	SLC45A3^ENSG00000158715	ERG^ENSG00000157554	No
AC270	TMPRSS2-ERG	1	35	0	35	0	TMPRSS2^ENSG00000184012	ERG^ENSG00000157554	No
AC276	TFG-ADGRG7	1	18	0	18	0	TFG^ENSG00000114354	ADGRG7^ENSG00000144820	No
AC280	ACPP-SKIL	1	80	0	80	0	ACPP^ENSG00000014257	SKIL^ENSG00000136603	No
AC281	TMPRSS2-ERG	1	21	0	21	0	TMPRSS2^ENSG00000184012	ERG^ENSG00000157554	No
AC282	DMXL1-URGCP	2	20	0	10	0	DMXL1^ENSG00000172869	URGCP^ENSG00000106608	Yes
AC282	SF3B3-LINC02188	1	7	0	7	0	SF3B3^ENSG00000189091	LINC02188^ENSG00000261175	No
AC282	TMPRSS2-ERG	1	47	0	47	0	TMPRSS2^ENSG00000184012	ERG^ENSG00000157554	No
AC288	TMPRSS2-ERG	2	76	0	38	0	TMPRSS2^ENSG00000184012	ERG^ENSG00000157554	Yes
AC292	TMPRSS2-ERG	1	7	0	7	0	TMPRSS2^ENSG00000184012	ERG^ENSG00000157554	No
AC295	IGLJ3-IGLC2	1	174	0	174	0	IGLJ3^ENSG00000211678	IGLC2^ENSG00000211677	No
AC296	TMPRSS2-ERG	1	29	0	29	0	TMPRSS2^ENSG00000184012	ERG^ENSG00000157554	No
AC300	TMPRSS2-ERG	1	10	0	10	0	TMPRSS2^ENSG00000184012	ERG^ENSG00000157554	No
AC301	TMPRSS2-ERG	1	12	0	12	0	TMPRSS2^ENSG00000184012	ERG^ENSG00000157554	No
