# Supplementary material for: Transcriptional network analysis of PTEN‐protein‐deficient prostate tumors reveals robust stromal reprogramming and signs of senescent paracrine communication
Source: Mol Oncol. 2025 Nov 17;20(6):1429–52. doi: 10.1002/1878-0261.70164 (PMC13238722; doi:10.1002/1878-0261.70164)
Supplement: Supplementary file 22 — Table S12. Results of the Weighted Gene Co‐expression Network Analyses (WGCNA) in the mouse transcriptomes. Each row corresponds to a gene (Gene ID). Columns prefixed with MM represent module membership values for the gene in each WGCNA module, reflecting its correlation with the module eigengene. moduleColors indicates the module to which the gene was ultimately assigned based on maximum membership. The GS. columns represent gene significance values for various phenotypes (e.g., KO vs WT), quantifying the correlation between gene expression and each phenotype. Network connectivity metrics include kTotal (overall connectivity), kWithin (connectivity within the assigned module), kOut (connectivity outside the module), and kDiff (difference between within‐module and outside‐module connectivity). [file MOL2-20-1429-s003.xlsx]

## Sheet: Sheet1
GeneID	MMtan	MMgrey60	MMmidnightblue	MMpink	MMcyan	MMyellow	MMred	MMblue	MMsalmon	MMlightcyan	MMblack	MMturquoise	MMbrown	MMpurple	MMmagenta	MMgreen	MMgreenyellow	MMgrey	GS.KO6.vs.WT6	GS.KO3.vs.WT3	moduleColors	kTotal	kWithin	kOut	kDiff
ENSMUSG00000000001	-0.17616	-0.581828	-0.920641	-0.0169426	0.0279062	0.188603	-0.340799	-0.685605	-0.401334	0.376371	0.954123	0.581668	-0.0574979	-0.0550444	0.583777	-0.040136	0.146956	0.731972	0.279147	0.68585	black	452.591	36.6573	415.934	-379.277
ENSMUSG00000000003	-0.510753	-0.337885	0.48191	-0.39409	-0.295308	-0.770087	0.355689	0.926642	0.463566	-0.328924	-0.482253	-0.953872	0.601102	0.105085	0.342887	0.820536	0.663092	-0.182828	-0.976795	-0.959992	blue	1374.04	948.445	425.596	522.849
ENSMUSG00000000028	0.246975	0.351571	-0.329655	0.173361	0.280939	0.616037	-0.127967	-0.68387	-0.396003	0.0943255	0.302032	0.695668	-0.400452	-0.0029951	-0.32362	-0.605753	-0.405772	0.194726	0.793804	0.761687	turquoise	780.247	689.179	91.0675	598.112
ENSMUSG00000000037	-0.629302	-0.306706	0.436874	-0.427749	-0.161846	-0.673458	0.471184	0.910294	0.473288	-0.466657	-0.473481	-0.941117	0.581422	0.0735088	0.331325	0.823327	0.734192	-0.13443	-0.972583	-0.970445	green	1015.6	147.38	868.217	-720.836
ENSMUSG00000000056	0.683311	0.247303	-0.222072	0.225307	-0.246172	0.250213	-0.776367	-0.714161	-0.525187	0.734346	0.422352	0.74875	-0.256632	0.163271	-0.105363	-0.531032	-0.628535	0.182957	0.873548	0.624687	turquoise	706.64	639.476	67.1644	572.311
ENSMUSG00000000058	-0.401414	-0.713005	-0.0329273	-0.185581	-0.290575	-0.683994	0.1284	0.570417	0.384461	-0.0502874	0.0389874	-0.63753	0.417897	-0.0823919	0.677082	0.714281	0.640326	0.0496018	-0.918665	-0.411343	green	447.046	76.4852	370.561	-294.076
ENSMUSG00000000078	0.0484538	-0.314476	-0.716093	0.190487	0.135797	0.324263	-0.370811	-0.626854	-0.252127	0.337698	0.73366	0.571595	-0.242155	-0.199731	0.365274	-0.213996	-0.0671926	0.433457	0.406434	0.710005	turquoise	497.695	439.37	58.3254	381.044
ENSMUSG00000000085	-0.0525513	0.277687	0.755189	-0.0550317	-0.11455	-0.35673	0.371448	0.786693	0.488224	-0.418399	-0.817378	-0.71772	0.201369	0.0585593	-0.296956	0.27075	0.12498	-0.600395	-0.52568	-0.841326	blue	631.48	523.565	107.915	415.65
ENSMUSG00000000088	0.638684	0.0778188	-0.549497	0.708189	0.24494	0.629481	-0.459037	-0.774551	-0.109609	0.391561	0.541685	0.806108	-0.73191	-0.427193	-0.0851519	-0.743089	-0.623478	-0.0351274	0.899308	0.811643	turquoise	1015.02	830.308	184.712	645.596
ENSMUSG00000000093	-0.663284	-0.0302122	0.353394	-0.36838	0.247705	-0.235717	0.835191	0.706204	0.396217	-0.763464	-0.553503	-0.720669	0.303677	-0.0234297	-0.0552485	0.470954	0.623193	-0.194718	-0.463167	-0.863947	red	529.442	44.4964	484.946	-440.449
ENSMUSG00000000120	0.529577	0.452456	0.0324656	0.565635	0.406118	0.610158	0.0699531	-0.270423	0.107116	-0.0557538	-0.191965	0.360772	-0.647497	-0.346554	-0.638671	-0.701003	-0.631554	-0.504885	0.337072	0.42521	turquoise	555.686	470.897	84.7894	386.108
ENSMUSG00000000126	0.400814	0.341219	-0.455575	0.621249	0.657343	0.947654	-0.00490359	-0.727814	-0.0900773	-0.029614	0.30562	0.774763	-0.820551	-0.479918	-0.427065	-0.842425	-0.58417	-0.112147	0.940161	0.733903	yellow	977.21	177.611	799.599	-621.988
ENSMUSG00000000127	-0.37168	-0.535802	-0.487479	-0.652111	-0.460151	-0.351928	-0.402438	-0.395431	-0.71688	0.527608	0.70396	0.264911	0.578268	0.561706	0.623303	0.394027	0.33294	0.971694	-0.652662	0.3838	brown	155.038	22.9705	132.067	-109.097
ENSMUSG00000000131	0.62283	0.951735	0.587521	0.126654	0.0303204	0.347982	-0.123337	-0.155287	-0.240205	0.0731489	-0.527722	0.277564	-0.25702	0.246171	-0.87792	-0.608975	-0.709311	-0.418383	0.958674	-0.141864	grey60	161.579	4.55994	157.019	-152.459
ENSMUSG00000000134	0.60105	0.780539	0.204871	0.670926	0.555374	0.796131	0.100773	-0.26876	0.182586	-0.214718	-0.343441	0.395848	-0.77889	-0.409139	-0.819889	-0.836725	-0.725593	-0.633805	0.933041	0.137678	yellow	512.542	90.0718	422.471	-332.399
ENSMUSG00000000142	-0.666619	-0.290358	0.425557	-0.331634	0.0218948	-0.55866	0.664201	0.953166	0.599479	-0.63459	-0.536051	-0.978889	0.456077	-0.0820267	0.253786	0.760889	0.758238	-0.247405	-0.957564	-0.979847	blue	1519.47	1074.3	445.168	629.132
ENSMUSG00000000148	0.341046	0.581961	0.534023	0.508931	0.471409	0.35501	0.392666	0.376996	0.586731	-0.472958	-0.728302	-0.250055	-0.488883	-0.454851	-0.659303	-0.369688	-0.337843	-0.88799	0.00530565	-0.294041	grey	47.2616	0.122812	47.1388	-47.016
ENSMUSG00000000149	-0.37373	0.120332	0.1092	0.3223	0.755758	0.359679	0.855467	0.475752	0.76863	-0.955522	-0.451371	-0.434546	-0.370499	-0.638862	-0.237834	-0.0158011	0.320089	-0.560447	-0.192447	-0.532102	red	218.282	30.9175	187.365	-156.447
ENSMUSG00000000154	0.62885	0.355211	-0.432856	0.438808	0.21726	0.73382	-0.439252	-0.922291	-0.474597	0.431054	0.446518	0.960934	-0.610276	-0.0822364	-0.388823	-0.85542	-0.768656	0.113183	0.968242	0.954872	turquoise	1802.02	1488.62	313.397	1175.22
ENSMUSG00000000159	-0.446871	-0.252912	0.446614	-0.718725	-0.689422	-0.917903	-0.0123308	0.639868	-0.0377029	0.0180709	-0.285579	-0.692527	0.866364	0.597662	0.379015	0.810056	0.581631	0.214275	-0.886037	-0.699855	brown	635.129	168.574	466.554	-297.98
ENSMUSG00000000167	-0.0427851	-0.287623	-0.639733	-0.29085	-0.286444	0.0550044	-0.559747	-0.760084	-0.759741	0.588228	0.821614	0.667342	0.175037	0.394148	0.378343	-0.0676864	-0.0465099	0.862523	0.791944	0.643759	turquoise	870.811	749.283	121.528	627.755
ENSMUSG00000000168	0.467347	-0.0774818	-0.689978	0.627242	0.344847	0.65568	-0.32265	-0.795241	-0.146715	0.336147	0.653123	0.798872	-0.686624	-0.435164	0.0251988	-0.655888	-0.494759	0.117125	0.864783	0.782904	turquoise	861.288	718.637	142.651	575.985
ENSMUSG00000000171	0.623202	0.157846	-0.302174	0.954005	0.447454	0.639871	-0.149459	-0.376972	0.388198	0.00960161	0.183789	0.453819	-0.882008	-0.723216	-0.207774	-0.692484	-0.550477	-0.476746	0.772352	0.356627	pink	382.08	33.1628	348.918	-315.755
ENSMUSG00000000184	0.454808	0.331201	-0.440789	0.520437	0.454492	0.833634	-0.143642	-0.776619	-0.247655	0.139316	0.343326	0.820206	-0.698848	-0.278604	-0.403333	-0.818312	-0.619993	-0.010491	0.920042	0.729383	turquoise	985.159	792.738	192.421	600.317
ENSMUSG00000000194	-0.219858	0.242241	0.655236	0.0592173	0.23061	-0.165024	0.594524	0.839693	0.706696	-0.69017	-0.804144	-0.776024	0.0409623	-0.251553	-0.262344	0.268436	0.282286	-0.678199	-0.818248	-0.727494	blue	717.186	582.008	135.179	446.829
ENSMUSG00000000197	-0.64243	-0.327899	0.00883503	-0.0210359	0.43016	-0.0867026	0.784313	0.597819	0.635374	-0.765086	-0.241167	-0.624275	0.0459823	-0.410034	0.219816	0.445993	0.654207	-0.191854	-0.715438	-0.637026	blue	589.271	460.98	128.291	332.689
ENSMUSG00000000223	0.165292	0.254065	-0.387177	0.634479	0.87455	0.938937	0.365283	-0.423265	0.213175	-0.375698	0.107981	0.471835	-0.825485	-0.665978	-0.430133	-0.69097	-0.346721	-0.290979	0.643239	0.449068	yellow	424.568	109.749	314.819	-205.07
ENSMUSG00000000253	0.870415	0.410678	-0.156579	0.508218	0.0319527	0.531261	-0.566656	-0.727734	-0.379013	0.604528	0.232996	0.798822	-0.566515	-0.0641425	-0.430612	-0.813984	-0.902139	-0.119829	0.758607	0.841813	turquoise	901.323	768.43	132.893	635.537
ENSMUSG00000000266	0.32483	-0.286913	-0.730648	0.131913	-0.205184	0.211299	-0.721167	-0.861571	-0.576335	0.737518	0.881414	0.810747	-0.166052	0.0909444	0.341297	-0.323113	-0.310165	0.588813	0.802906	0.776819	turquoise	904.433	788.369	116.063	672.306
ENSMUSG00000000275	0.773581	0.434609	-0.22429	0.471511	0.0460653	0.565938	-0.575379	-0.782655	-0.39004	0.520577	0.288631	0.843839	-0.561387	-0.0619377	-0.399215	-0.813542	-0.831049	-0.0482304	0.986762	0.795276	turquoise	1041.98	886.88	155.101	731.779
ENSMUSG00000000276	-0.269206	-0.38055	0.235669	-0.585723	-0.576978	-0.769154	-0.1489	0.384146	-0.181684	0.317586	-0.0455079	-0.449895	0.707928	0.439139	0.454809	0.669876	0.393165	0.291201	-0.701062	-0.192716	brown	317.327	84.6304	232.697	-148.066
ENSMUSG00000000278	-0.710081	-0.400344	0.263981	-0.212097	0.141734	-0.459119	0.690324	0.898432	0.686203	-0.681659	-0.411395	-0.932549	0.349226	-0.240688	0.343997	0.73897	0.795691	-0.233751	-0.978682	-0.914855	blue	1033.43	742.902	290.531	452.37
ENSMUSG00000000282	0.345857	0.556255	0.648606	0.193311	0.0871142	0.0309036	0.109952	0.34753	0.280977	-0.151645	-0.649655	-0.245949	-0.152111	-0.103403	-0.485497	-0.174428	-0.308645	-0.630776	0.208373	-0.431209	blue	122.785	97.3875	25.3973	71.9902
ENSMUSG00000000290	0.465108	0.409599	-0.425479	0.59517	0.607367	0.952885	-0.0625927	-0.763373	-0.161696	0.0262428	0.284856	0.818737	-0.804012	-0.390363	-0.486665	-0.88994	-0.646208	-0.102952	0.954458	0.757478	yellow	1060.66	189.946	870.713	-680.768
ENSMUSG00000000295	-0.393363	-0.781645	-0.514969	-0.490717	-0.400124	-0.47037	-0.327444	-0.169167	-0.400079	0.488512	0.657607	0.036868	0.522538	0.268841	0.802348	0.534145	0.451154	0.75981	-0.92631	0.475776	blue	206.869	144.459	62.4107	82.0481
ENSMUSG00000000296	-0.689156	-0.341599	0.375386	-0.443856	-0.0933833	-0.644486	0.592528	0.903712	0.479207	-0.54367	-0.462966	-0.942502	0.555917	0.0454394	0.320318	0.802819	0.8029	-0.125875	-0.870374	-0.985548	blue	1141.58	794.94	346.636	448.305
ENSMUSG00000000301	0.527774	0.0799922	-0.164103	0.397836	0.0697453	0.252761	-0.354508	-0.383333	-0.0965893	0.422126	0.235022	0.421123	-0.389305	-0.249373	-0.043599	-0.408119	-0.427937	-0.119298	0.242039	0.661	turquoise	422.177	371.477	50.6997	320.778
ENSMUSG00000000303	0.729721	0.313533	-0.41557	0.458502	0.0708519	0.625915	-0.606869	-0.935771	-0.498697	0.586034	0.498796	0.973204	-0.572366	-0.0462077	-0.296252	-0.827127	-0.804956	0.135426	0.967528	0.975765	turquoise	1759.82	1474.66	285.166	1189.49
ENSMUSG00000000308	0.673307	0.324922	-0.43606	0.410158	0.1395	0.67231	-0.532009	-0.948597	-0.529498	0.541308	0.492025	0.983074	-0.56976	-0.0421196	-0.326379	-0.834686	-0.778175	0.158626	0.98391	0.988348	turquoise	1982.65	1662.7	319.958	1342.74
ENSMUSG00000000320	-0.444657	-0.142714	0.588731	-0.245738	-0.170202	-0.621296	0.44585	0.959164	0.603033	-0.51398	-0.629028	-0.957513	0.44284	0.0020501	0.144775	0.680604	0.56574	-0.365185	-0.950343	-0.962683	blue	1319.77	966.65	353.121	613.529
ENSMUSG00000000326	-0.306523	-0.194729	0.530774	-0.0570305	-0.0915384	-0.564374	0.441133	0.936498	0.698454	-0.451013	-0.588864	-0.921586	0.291041	-0.170937	0.177096	0.600183	0.490041	-0.47738	-0.924762	-0.92921	blue	1134.18	849.171	285.005	564.166
ENSMUSG00000000339	0.427637	-0.00779397	-0.374589	0.4279	0.102622	0.35503	-0.383775	-0.555981	-0.167	0.391908	0.46819	0.5612	-0.424626	-0.253196	0.0562243	-0.422413	-0.385932	0.0910324	0.33067	0.932778	turquoise	557.074	497.802	59.2719	438.53
ENSMUSG00000000340	-0.67204	-0.470341	0.282554	-0.282427	-0.0691466	-0.633146	0.530514	0.90747	0.62122	-0.532308	-0.360227	-0.951181	0.470882	-0.122227	0.456722	0.828713	0.812606	-0.158301	-0.985543	-0.958795	blue	1335.82	902.968	432.854	470.114
ENSMUSG00000000346	0.584042	0.0882332	-0.495771	0.882132	0.460411	0.736954	-0.226818	-0.602754	0.170303	0.13871	0.395709	0.654105	-0.87455	-0.656698	-0.164893	-0.746908	-0.577343	-0.258987	0.751712	0.634345	pink	563.552	30.2408	533.311	-503.07
ENSMUSG00000000355	-0.755263	-0.66133	-0.114328	-0.803606	-0.465696	-0.753199	0.0246759	0.328028	-0.207139	0.0687549	0.238492	-0.455956	0.847911	0.454471	0.748585	0.886125	0.824158	0.657991	-0.863357	-0.260013	green	390.285	105.979	284.306	-178.327
ENSMUSG00000000359	-0.485889	-0.0744607	0.224309	0.0959703	0.61286	0.0715588	0.877687	0.680504	0.724662	-0.827522	-0.501596	-0.663324	-0.0997895	-0.52153	-0.0649684	0.281656	0.462707	-0.482729	-0.823965	-0.597988	red	454.646	42.3848	412.262	-369.877
ENSMUSG00000000365	0.157695	-0.202488	0.0257384	-0.29612	-0.643732	-0.485576	-0.619554	-0.0811608	-0.360787	0.626771	0.231718	0.0505737	0.409132	0.430187	0.336374	0.229981	-0.0211577	0.309805	-0.405885	0.248025	brown	77.7858	20.8218	56.964	-36.1423
ENSMUSG00000000374	0.640119	0.401378	0.547657	0.503975	-0.144836	-0.0553968	-0.207316	0.300585	0.417031	0.0740022	-0.504944	-0.185684	-0.283615	-0.193737	-0.375333	-0.24697	-0.462549	-0.743154	-0.0254192	-0.269037	turquoise	225.227	190.925	34.3025	156.622
ENSMUSG00000000378	-0.347466	0.0748157	0.550124	-0.0112758	0.220008	-0.256807	0.68635	0.884368	0.733807	-0.730933	-0.745647	-0.8426	0.105741	-0.26273	-0.124067	0.373493	0.436648	-0.613242	-0.76763	-0.825994	blue	823.187	645.295	177.892	467.404
ENSMUSG00000000384	0.0701446	0.534219	0.954975	-0.1815	-0.205283	-0.354612	0.267631	0.716433	0.283603	-0.317716	-0.924037	-0.632981	0.258422	0.240944	-0.498406	0.18456	-0.0293983	-0.583581	-0.631852	-0.655555	midnightblue	490.955	25.9804	464.974	-438.994
ENSMUSG00000000385	0.827056	0.268571	-0.0750342	0.325774	-0.365508	0.154841	-0.781543	-0.62166	-0.438128	0.752131	0.296665	0.666107	-0.283568	0.17045	-0.196635	-0.556512	-0.759077	0.0393673	0.650499	0.658053	tan	510.448	25.5802	484.868	-459.288
ENSMUSG00000000386	0.613662	0.133265	-0.255466	0.154597	-0.290909	0.190289	-0.766045	-0.708407	-0.580504	0.785068	0.436938	0.717223	-0.176081	0.205526	-0.0766725	-0.470705	-0.623601	0.248235	0.608394	0.80909	turquoise	810.319	724.707	85.6122	639.095
ENSMUSG00000000392	0.0945439	0.124594	-0.50615	0.253148	0.505292	0.725021	-0.0482169	-0.640808	-0.259049	0.0468754	0.390759	0.638111	-0.456809	-0.239572	-0.203674	-0.515983	-0.321927	0.180396	0.613301	0.721674	turquoise	688.381	588.882	99.4992	489.382
ENSMUSG00000000399	0.480093	0.0643717	-0.5174	0.815348	0.52754	0.723761	-0.103313	-0.551356	0.205295	0.0315999	0.367048	0.598582	-0.845323	-0.665182	-0.128007	-0.70458	-0.461254	-0.242383	0.894078	0.515903	yellow	598.234	94.382	503.852	-409.47
ENSMUSG00000000409	-0.0873685	-0.219391	-0.741801	0.300241	0.560243	0.655456	0.0941825	-0.602798	-0.120884	-0.0430475	0.585213	0.561606	-0.467749	-0.399957	0.0652197	-0.375748	-0.080929	0.280173	0.145548	0.741933	turquoise	511.551	434.078	77.4723	356.606
ENSMUSG00000000416	0.432809	0.3574	0.00142379	-0.116089	-0.282108	0.156513	-0.592261	-0.557708	-0.65124	0.588767	0.214464	0.581334	0.0080073	0.418163	-0.232054	-0.35182	-0.512825	0.277912	0.722423	0.379338	turquoise	493.066	455.434	37.6311	417.803
ENSMUSG00000000420	0.208638	-0.111431	-0.740346	0.0803495	0.0435602	0.454965	-0.500434	-0.948939	-0.648214	0.531578	0.821348	0.89803	-0.247443	0.0808376	0.138574	-0.449575	-0.32829	0.61971	0.963449	0.869125	turquoise	1181.95	1019.53	162.421	857.11
ENSMUSG00000000439	-0.396267	-0.123145	0.338434	-0.00671151	0.302064	-0.197038	0.6094	0.767381	0.673502	-0.599423	-0.510797	-0.745782	0.0920083	-0.353714	0.063227	0.430206	0.475426	-0.458058	-0.782647	-0.847968	blue	600.706	491.595	109.111	382.484
ENSMUSG00000000441	0.693603	0.633471	-0.0595184	0.352512	0.0428293	0.592796	-0.492427	-0.733274	-0.438466	0.36641	0.164174	0.803305	-0.483464	0.0983343	-0.542093	-0.800793	-0.815971	-0.0147334	0.898139	0.864632	turquoise	936.653	802.602	134.051	668.551
ENSMUSG00000000486	0.111777	0.312901	-0.258213	-0.0280489	0.339048	0.580978	-0.0433341	-0.623239	-0.505245	0.129577	0.257047	0.622037	-0.254189	0.0640678	-0.313352	-0.474528	-0.341139	0.285701	0.793017	0.610685	turquoise	666.271	593.124	73.1468	519.978
ENSMUSG00000000489	0.515525	0.481254	-0.353022	0.489708	0.443422	0.868613	-0.198002	-0.81556	-0.307228	0.141654	0.29499	0.870312	-0.702118	-0.215538	-0.498869	-0.878916	-0.700027	-0.0122149	0.969762	0.834849	yellow	1254.87	179.235	1075.63	-896.395
ENSMUSG00000000530	0.345515	0.281961	-0.474713	0.676668	0.765574	0.978719	0.110264	-0.638601	0.0366689	-0.126538	0.264007	0.68834	-0.862873	-0.591185	-0.413961	-0.81305	-0.522265	-0.194058	0.879714	0.643345	yellow	783.606	168.95	614.655	-445.705
ENSMUSG00000000531	0.288692	0.365671	-0.364684	0.383094	0.477374	0.79444	0.023765	-0.681584	-0.230927	-0.0560296	0.258016	0.712715	-0.603799	-0.193144	-0.437529	-0.73006	-0.507789	0.0423584	0.843163	0.604069	turquoise	702.873	572.781	130.092	442.688
ENSMUSG00000000532	0.746922	0.48845	-0.296032	0.556532	0.269157	0.776794	-0.406118	-0.851178	-0.363275	0.379417	0.295587	0.918088	-0.70842	-0.164235	-0.513468	-0.938466	-0.862147	-0.0727638	0.989978	0.899009	turquoise	1299.08	1053.14	245.937	807.205
ENSMUSG00000000538	-0.236269	0.025273	0.722724	-0.138924	-0.15766	-0.57031	0.402794	0.96103	0.616902	-0.44587	-0.757062	-0.92569	0.341122	-0.0304438	-0.0146162	0.541265	0.389729	-0.542728	-0.964016	-0.869573	blue	1214.59	919.704	294.883	624.82
ENSMUSG00000000552	0.314705	0.546924	0.0311083	0.521062	0.740339	0.802914	0.367109	-0.224618	0.180312	-0.34435	-0.26942	0.313335	-0.702035	-0.47402	-0.686497	-0.678259	-0.508244	-0.490892	0.698391	0.165428	yellow	410.752	89.0068	321.745	-232.738
ENSMUSG00000000555	0.0432272	0.323976	-0.241462	0.267	0.637428	0.719692	0.285772	-0.366741	-0.021471	-0.28696	0.0117381	0.397331	-0.513112	-0.340003	-0.443642	-0.533619	-0.248747	-0.142749	0.396217	0.547687	yellow	280.752	52.2604	228.491	-176.231
ENSMUSG00000000561	-0.449553	-0.402862	-0.497208	-0.333871	-0.0363758	-0.00874237	-0.0387407	-0.292681	-0.34619	0.0877922	0.489411	0.194542	0.236966	0.159501	0.353943	0.205936	0.287711	0.597222	-0.271627	0.315931	turquoise	93.7589	68.4687	25.2902	43.1784
ENSMUSG00000000563	-0.0423574	-0.744638	-0.838924	0.304294	0.0583179	0.0650844	-0.292585	-0.402789	0.0364816	0.321017	0.832782	0.324526	-0.204396	-0.395542	0.711957	0.0424223	0.1682	0.381698	-0.363243	0.516611	black	145.32	28.2274	117.093	-88.8653
ENSMUSG00000000567	0.791098	0.372741	-0.271177	0.342718	-0.0881273	0.485889	-0.68807	-0.870371	-0.578966	0.691751	0.395227	0.915646	-0.447053	0.107547	-0.340854	-0.780648	-0.838137	0.116647	0.967606	0.895873	turquoise	1116.61	958.727	157.886	800.842
ENSMUSG00000000568	-0.307541	-0.384096	-0.0550548	-0.777375	-0.718529	-0.653612	-0.44025	-0.0636758	-0.632176	0.545099	0.325428	-0.0414152	0.787082	0.716993	0.496197	0.558165	0.308302	0.740017	-0.875311	0.18784	brown	193.297	85.3682	107.928	-22.5602
ENSMUSG00000000579	0.460645	0.374867	0.3087	-0.185203	-0.409213	-0.108681	-0.426308	-0.204236	-0.484622	0.497701	-0.143416	0.237271	0.136258	0.476717	-0.33899	-0.221159	-0.449049	0.0364397	0.171324	0.382191	turquoise	150.313	126.691	23.6219	103.069
ENSMUSG00000000581	-0.0487401	-0.559277	-0.851836	-0.0686794	-0.176913	0.0711597	-0.519079	-0.73365	-0.533562	0.570057	0.969502	0.629622	0.0280008	0.103774	0.586779	-0.0384552	0.0342018	0.790667	0.464024	0.701575	black	611.836	39.619	572.216	-532.597
ENSMUSG00000000594	0.434762	0.347083	-0.434044	0.671072	0.706768	0.958091	0.0767939	-0.673668	-0.0228694	-0.0740871	0.249274	0.732287	-0.862781	-0.515636	-0.453405	-0.865583	-0.585165	-0.189438	0.967805	0.593858	yellow	874.049	173.536	700.513	-526.977
ENSMUSG00000000600	-0.532059	-0.510963	-0.161345	-0.876603	-0.657032	-0.665841	-0.281071	-0.00928547	-0.607162	0.389536	0.376329	-0.117464	0.867551	0.748448	0.5793	0.672985	0.507399	0.85146	-0.923454	0.0720078	brown	329.193	110.62	218.574	-107.954
ENSMUSG00000000605	0.617774	0.140526	-0.531343	0.671731	0.308062	0.703741	-0.436946	-0.805326	-0.174169	0.385218	0.529572	0.838793	-0.728675	-0.401412	-0.155114	-0.759581	-0.656044	-0.00788559	0.863685	0.886726	turquoise	1020.13	825.51	194.625	630.885
ENSMUSG00000000628	0.712859	0.410764	-0.347057	0.394655	0.133974	0.673619	-0.52078	-0.918058	-0.54235	0.536916	0.400459	0.96442	-0.562537	-0.00570901	-0.418327	-0.859612	-0.827974	0.10269	0.984191	0.972224	turquoise	1787.61	1494.26	293.354	1200.9
ENSMUSG00000000631	0.645639	0.558901	-0.226575	0.315722	0.154879	0.692486	-0.413561	-0.863635	-0.549519	0.393374	0.271274	0.91815	-0.524631	0.0751161	-0.540301	-0.863419	-0.803989	0.0828011	0.990522	0.940007	turquoise	1417.25	1184.04	233.216	950.821
ENSMUSG00000000682	-0.0656077	0.111164	-0.461019	0.117771	0.50379	0.622511	0.284018	-0.520428	-0.229363	-0.196772	0.272133	0.50842	-0.3885	-0.150781	-0.259354	-0.462132	-0.135694	0.182712	0.596992	0.595147	turquoise	498.574	426.659	71.9147	354.744
ENSMUSG00000000686	0.221692	0.265035	-0.406843	0.630601	0.734861	0.898268	0.191016	-0.491534	0.141224	-0.267402	0.159754	0.537513	-0.787349	-0.577125	-0.417955	-0.710198	-0.405396	-0.241853	0.584958	0.556658	yellow	512.989	108.859	404.13	-295.271
ENSMUSG00000000690	-0.747208	-0.123298	0.445391	-0.590272	-0.0297186	-0.509423	0.659656	0.799379	0.291057	-0.620255	-0.517467	-0.834916	0.589665	0.211531	0.126103	0.715272	0.739924	-0.0220991	-0.739157	-0.886856	blue	753.089	534.982	218.107	316.876
ENSMUSG00000000693	0.250992	0.259782	-0.484696	0.560172	0.725541	0.93437	0.0948151	-0.647427	-0.0342179	-0.120006	0.30932	0.682979	-0.767306	-0.513486	-0.348623	-0.737394	-0.43973	-0.0816433	0.806227	0.657723	yellow	711.33	125.775	585.555	-459.78
ENSMUSG00000000708	-0.0916422	-0.590316	-0.34249	-0.344579	-0.547872	-0.522306	-0.511475	-0.142647	-0.353508	0.608186	0.540528	0.0567479	0.444774	0.302514	0.688499	0.400096	0.286918	0.558747	-0.416567	0.301906	magenta	56.0583	6.77736	49.2809	-42.5036
ENSMUSG00000000711	-0.0786335	-0.106128	0.0681947	0.606577	0.530776	0.177758	0.544459	0.495404	0.916555	-0.647082	-0.305711	-0.449905	-0.446611	-0.777206	-0.000110303	0.0194601	0.187303	-0.655503	-0.755685	-0.379814	salmon	231.765	20.5609	211.204	-190.643
ENSMUSG00000000732	0.603324	0.424633	-0.383225	0.528428	0.427721	0.861018	-0.266118	-0.838801	-0.324388	0.262135	0.320391	0.894825	-0.727455	-0.248737	-0.492697	-0.90586	-0.769623	-0.0476107	0.926548	0.909745	turquoise	1272.68	1006.21	266.467	739.746
ENSMUSG00000000738	-0.341048	-0.0593957	0.590066	-0.0374485	-0.000140085	-0.475557	0.517166	0.967734	0.764645	-0.604319	-0.687308	-0.93833	0.238711	-0.205806	0.066874	0.545444	0.496207	-0.558215	-0.969491	-0.933672	blue	1043.92	779.004	264.92	514.085
ENSMUSG00000000739	-0.244368	-0.292753	0.464039	-0.420252	-0.520201	-0.800631	-0.0383151	0.6938	0.175501	0.0903449	-0.327682	-0.717713	0.63735	0.275689	0.343594	0.718506	0.4229	-0.0570663	-0.8677	-0.625385	blue	608.28	432.709	175.572	257.137
ENSMUSG00000000740	-0.557497	-0.295669	0.295001	-0.0068025	0.188655	-0.37098	0.644965	0.886057	0.826082	-0.722566	-0.465259	-0.893734	0.17332	-0.388067	0.261968	0.597722	0.682827	-0.412632	-0.920079	-0.896731	blue	965.371	703.052	262.32	440.732
ENSMUSG00000000743	0.227434	0.20234	0.490301	0.543182	0.229339	-0.0118211	0.29785	0.605341	0.828195	-0.427744	-0.612903	-0.513397	-0.337709	-0.555995	-0.236389	-0.034248	-0.0766054	-0.867076	-0.811326	-0.436085	blue	328.54	262.785	65.7549	197.03
ENSMUSG00000000751	0.553261	-0.207676	-0.149059	0.339582	-0.376831	-0.161832	-0.688633	-0.238827	-0.0514569	0.665899	0.347666	0.250193	-0.125823	-0.0812512	0.296025	-0.107772	-0.340663	-0.00376212	-0.0647656	0.403155	turquoise	181.737	149.598	32.1392	117.458
ENSMUSG00000000753	0.359441	0.21102	-0.516617	0.719791	0.750559	0.941914	0.0545323	-0.621236	0.0957777	-0.0918331	0.312116	0.67001	-0.873729	-0.653875	-0.316327	-0.780807	-0.483147	-0.207217	0.804113	0.685809	yellow	704.345	151.226	553.119	-401.893
ENSMUSG00000000759	-0.671082	-0.387985	0.369344	-0.697536	-0.436678	-0.823218	0.204997	0.752926	0.128812	-0.183038	-0.282279	-0.819615	0.835273	0.396686	0.451201	0.925156	0.742203	0.194036	-0.970335	-0.755187	green	750.287	164.5	585.787	-421.287
ENSMUSG00000000776	-0.294043	0.0514325	0.37635	-0.100633	0.210161	-0.161025	0.473405	0.578329	0.424127	-0.450381	-0.494269	-0.561451	0.110523	-0.203701	-0.0525702	0.289967	0.345817	-0.360022	-0.564516	-0.512392	blue	465.809	393.27	72.5387	320.731
ENSMUSG00000000782	-0.775885	-0.302407	0.269832	-0.265265	0.181617	-0.386466	0.77436	0.859089	0.640262	-0.79716	-0.447128	-0.893695	0.343909	-0.180925	0.240565	0.686577	0.805394	-0.201227	-0.89119	-0.889159	blue	988.901	708.714	280.187	428.527
ENSMUSG00000000787	0.02219	-0.42834	-0.731759	-0.185481	-0.262152	0.0503782	-0.614876	-0.775913	-0.702683	0.696408	0.905152	0.678543	0.10795	0.254487	0.47604	-0.0655337	-0.0727443	0.820892	0.583362	0.765162	turquoise	770.334	664.467	105.867	558.6
ENSMUSG00000000792	0.640041	0.432945	0.00908192	0.359348	-0.220742	0.275441	-0.609632	-0.46862	-0.214525	0.374309	0.106379	0.534283	-0.330541	0.095102	-0.343893	-0.562899	-0.630783	-0.12125	0.626772	0.444692	turquoise	484.341	429.45	54.8912	374.559
ENSMUSG00000000794	-0.755945	-0.376144	0.307188	-0.365517	0.0782115	-0.51924	0.703902	0.900485	0.56835	-0.654907	-0.448454	-0.943278	0.459169	-0.102747	0.307685	0.777431	0.816635	-0.161052	-0.942123	-0.952728	blue	1152	806	345.997	460.003
ENSMUSG00000000804	-0.252246	-0.445667	-0.394118	-0.679282	-0.617173	-0.434287	-0.53288	-0.403935	-0.787352	0.637787	0.648183	0.285904	0.62378	0.677463	0.563074	0.360438	0.247049	0.937988	0.218106	0.344616	purple	66.8813	6.13294	60.7483	-54.6154
ENSMUSG00000000811	0.0403757	-0.0837414	0.0583813	0.281273	0.123706	0.0353178	-0.0164727	0.179557	0.356034	-0.0839801	-0.0786263	-0.166073	-0.154757	-0.350412	0.0473811	0.0480674	-0.0230901	-0.267325	-0.715989	0.452175	grey	62.3596	0.425402	61.9342	-61.5088
ENSMUSG00000000823	-0.256705	0.123574	0.827522	-0.453227	-0.385607	-0.699029	0.27314	0.890359	0.284131	-0.273934	-0.765431	-0.86582	0.597446	0.352418	-0.0693025	0.605125	0.359842	-0.318795	-0.91544	-0.853502	blue	1038.46	732.435	306.028	426.406
ENSMUSG00000000826	0.803312	0.433662	-0.262123	0.461852	0.04808	0.605046	-0.613303	-0.856974	-0.475452	0.581089	0.364684	0.91554	-0.559929	-0.00461809	-0.397306	-0.842903	-0.864599	0.0344558	0.934632	0.918829	turquoise	1370.37	1146.77	223.6	923.171
ENSMUSG00000000827	0.343615	-0.0325073	-0.522824	0.636113	0.423591	0.611083	-0.250719	-0.550143	0.0835925	0.163346	0.472093	0.567001	-0.648821	-0.5714	0.0472596	-0.505341	-0.363282	-0.049481	0.594135	0.822394	turquoise	497.006	405.597	91.4087	314.189
ENSMUSG00000000838	-0.344283	-0.662166	-0.580566	-0.564895	-0.496329	-0.387102	-0.497359	-0.399602	-0.648129	0.602437	0.790814	0.263937	0.549148	0.470729	0.741856	0.421187	0.345451	0.9514	-0.710531	0.434617	magenta	67.1079	3.223	63.8849	-60.6619
ENSMUSG00000000861	0.205841	0.0974498	-0.438022	-0.157108	-0.162526	0.314188	-0.541389	-0.841745	-0.812767	0.572624	0.591242	0.804806	-0.0191586	0.403634	-0.051993	-0.377995	-0.398578	0.625835	0.843698	0.756807	turquoise	814.998	741.578	73.4208	668.157
ENSMUSG00000000876	0.312023	0.24985	0.145167	0.656503	0.559979	0.407488	0.4553	0.174059	0.597634	-0.421996	-0.372794	-0.0853316	-0.642748	-0.658011	-0.395203	-0.401265	-0.261279	-0.720472	0.126616	-0.150485	cyan	78.2191	6.15111	72.068	-65.9168
ENSMUSG00000000881	0.691874	0.076796	-0.423502	0.312962	-0.262374	0.280089	-0.842761	-0.850365	-0.548266	0.813393	0.623763	0.858816	-0.317142	0.104184	0.018099	-0.561736	-0.654267	0.294422	0.831833	0.834408	turquoise	873.187	764.165	109.022	655.143
ENSMUSG00000000884	0.357154	0.504611	0.213247	0.640508	0.558195	0.557107	0.26179	0.0721622	0.500567	-0.402156	-0.413549	0.037617	-0.657238	-0.573642	-0.559196	-0.5206	-0.359733	-0.723063	0.335141	-0.0499996	yellow	274.338	64.4625	209.875	-145.413
ENSMUSG00000000902	0.777185	0.577569	-0.140821	0.492017	0.1946	0.705667	-0.433177	-0.782066	-0.392759	0.404123	0.194155	0.857576	-0.635501	-0.0804234	-0.576181	-0.901187	-0.891496	-0.106639	0.951104	0.83268	turquoise	1119.52	920.964	198.556	722.408
ENSMUSG00000000915	0.065932	0.260938	0.876179	-0.149755	-0.335295	-0.570858	0.141312	0.818118	0.399041	-0.182836	-0.800565	-0.753605	0.337329	0.159644	-0.191056	0.371759	0.104011	-0.558823	-0.813936	-0.708902	blue	696.127	548.974	147.153	401.821
ENSMUSG00000000916	-0.580059	0.104148	0.577175	-0.396647	0.0998478	-0.346943	0.706387	0.835326	0.430205	-0.725523	-0.707014	-0.823985	0.397084	0.0903583	-0.116433	0.527174	0.563121	-0.289651	-0.574402	-0.936963	blue	731.572	561.154	170.418	390.736
ENSMUSG00000000934	-0.060387	0.35054	0.602763	-0.199313	-0.0181298	-0.177998	0.184334	0.467277	0.163329	-0.223476	-0.580249	-0.418332	0.199427	0.101192	-0.270444	0.18185	0.0810925	-0.321707	-0.382635	-0.427719	blue	281.94	230.008	51.9323	178.075
ENSMUSG00000000938	0.517138	0.132785	-0.378443	0.817188	0.42975	0.655344	-0.226023	-0.492476	0.215344	0.0819299	0.334912	0.547325	-0.781354	-0.616519	-0.111714	-0.629864	-0.501426	-0.251893	0.692695	0.487669	pink	442.893	23.0202	419.873	-396.853
ENSMUSG00000000948	-0.632731	-0.554036	0.00107609	-0.855612	-0.538061	-0.771042	-0.0426879	0.320956	-0.30948	0.17553	0.136228	-0.435171	0.882494	0.570142	0.600158	0.828206	0.669471	0.606137	-0.906526	-0.166458	brown	348.865	110.656	238.209	-127.553
ENSMUSG00000000957	0.603564	0.371051	-0.45453	0.494253	0.336807	0.815728	-0.367341	-0.917871	-0.408745	0.353556	0.436571	0.960267	-0.681484	-0.182433	-0.397071	-0.885093	-0.751088	0.0728887	0.993273	0.961115	turquoise	1846.94	1492.3	354.634	1137.67
ENSMUSG00000000958	0.546784	0.350072	-0.480566	0.479142	0.360488	0.820232	-0.307424	-0.902967	-0.388667	0.285552	0.440519	0.941865	-0.675482	-0.180401	-0.391516	-0.867699	-0.700268	0.0908134	0.971137	0.93405	turquoise	1721.3	1384.89	336.414	1048.47
ENSMUSG00000000959	0.182628	0.405491	0.622404	0.379677	0.26498	0.0118095	0.454398	0.646099	0.727096	-0.550208	-0.773289	-0.534955	-0.267784	-0.378906	-0.418228	-0.0661561	-0.043267	-0.866248	0.150362	-0.705888	blue	404.265	325.39	78.8757	246.514
ENSMUSG00000000976	0.719919	0.590869	0.258445	0.46538	-0.0584214	0.317125	-0.355933	-0.265226	-0.0523743	0.210884	-0.18214	0.364477	-0.411779	0.011573	-0.544584	-0.5904	-0.72188	-0.3648	0.648438	-0.000259921	turquoise	340.977	285.081	55.8957	229.185
ENSMUSG00000001016	0.00292164	-0.435413	-0.697887	-0.0193067	-0.103972	0.107946	-0.471827	-0.629474	-0.42975	0.504313	0.813566	0.550859	-0.0154758	0.0392594	0.501649	-0.0459069	-0.0144733	0.648392	0.416654	0.542293	turquoise	452.914	402.266	50.6478	351.619
ENSMUSG00000001017	0.237991	-0.323106	-0.831536	0.292613	0.0621583	0.404919	-0.515593	-0.860342	-0.40917	0.529976	0.889808	0.804938	-0.342983	-0.147026	0.314175	-0.389032	-0.288936	0.511678	0.684315	0.854267	black	808.254	46.4743	761.779	-715.305
ENSMUSG00000001018	0.633235	0.133201	-0.546112	0.525517	0.199518	0.656378	-0.504569	-0.895591	-0.38153	0.526539	0.578645	0.918704	-0.618086	-0.204833	-0.163249	-0.758245	-0.699759	0.143547	0.85053	0.944076	turquoise	1101.84	924.487	177.348	747.14
ENSMUSG00000001025	0.60877	0.325274	-0.487707	0.549557	0.333799	0.807528	-0.356442	-0.908777	-0.350706	0.330402	0.456028	0.949467	-0.714929	-0.230108	-0.367304	-0.885255	-0.742988	0.0504854	0.98657	0.921967	turquoise	1825.65	1469.51	356.132	1113.38
ENSMUSG00000001034	0.26221	0.536549	0.593558	-0.0848539	-0.108389	-0.0678915	-0.0654694	0.187248	-0.0609631	0.0478618	-0.478137	-0.119764	0.075717	0.192302	-0.386211	-0.0724572	-0.250724	-0.28425	0.48388	-0.453396	midnightblue	65.3135	7.13444	58.179	-51.0446
ENSMUSG00000001036	-0.182259	0.155519	0.0539742	0.23848	0.535315	0.347815	0.605247	0.21061	0.412436	-0.604344	-0.308329	-0.174045	-0.302002	-0.365055	-0.273055	-0.121127	0.0633811	-0.351536	0.421294	-0.561226	red	88.2461	15.9228	72.3233	-56.4005
ENSMUSG00000001039	0.120403	0.297234	-0.0952434	0.560153	0.740052	0.669403	0.538779	-0.0636185	0.421982	-0.559126	-0.184399	0.13322	-0.682255	-0.586525	-0.4454	-0.508543	-0.187328	-0.479646	0.673082	-0.122107	cyan	177.893	11.3702	166.523	-155.153
ENSMUSG00000001052	-0.163342	0.413423	0.706519	-0.197368	-0.0687126	-0.201914	0.369166	0.575069	0.245371	-0.459882	-0.704578	-0.527125	0.233244	0.208141	-0.389461	0.203927	0.0971716	-0.355682	-0.176431	-0.70411	blue	375.391	306.228	69.1633	237.064
ENSMUSG00000001053	0.0623747	0.302021	0.715079	0.179065	0.0804967	-0.213496	0.354343	0.766752	0.669474	-0.451239	-0.775614	-0.681597	-0.0221152	-0.23951	-0.263602	0.168982	0.0776217	-0.754647	-0.627528	-0.748419	blue	579.441	490.066	89.3744	400.692
ENSMUSG00000001054	0.580303	0.793373	0.459819	0.565874	0.37626	0.524466	0.0577586	0.00255874	0.305244	-0.22312	-0.530907	0.131946	-0.601883	-0.351194	-0.75032	-0.632074	-0.607794	-0.746814	0.661833	-0.0559485	turquoise	313.286	246.139	67.1464	178.993
ENSMUSG00000001056	0.113239	-0.0444732	0.398613	0.3544	-0.0360395	-0.271301	0.119672	0.616646	0.703921	-0.233569	-0.454659	-0.567066	-0.0882575	-0.386925	0.0265169	0.19299	0.0761704	-0.64059	-0.831182	-0.377751	blue	422.545	356.967	65.5781	291.389
ENSMUSG00000001062	-0.392999	0.0127633	0.713268	-0.277174	-0.0960622	-0.560834	0.524172	0.981947	0.563087	-0.53577	-0.761924	-0.959724	0.422179	0.027615	-0.0077258	0.615766	0.497206	-0.445289	-0.981052	-0.932711	blue	1319.57	966.172	353.403	612.769
ENSMUSG00000001065	-0.186446	0.308144	0.851787	-0.422629	-0.330886	-0.545346	0.258886	0.782678	0.216707	-0.31401	-0.808313	-0.742281	0.507196	0.383873	-0.264	0.439725	0.232419	-0.351482	-0.791453	-0.733	midnightblue	626.373	22.1319	604.241	-582.109
ENSMUSG00000001082	-0.582659	-0.145106	0.506123	-0.246483	0.0866033	-0.470247	0.698596	0.967334	0.65895	-0.707796	-0.643066	-0.968225	0.358988	-0.123837	0.105368	0.650732	0.67229	-0.381558	-0.920497	-0.959634	blue	1357.76	995.237	362.52	632.717
ENSMUSG00000001089	0.631021	0.3194	-0.445784	0.355141	0.104528	0.652043	-0.550545	-0.965376	-0.577633	0.547783	0.519936	0.992118	-0.51873	0.0179629	-0.302345	-0.803778	-0.751671	0.227364	0.987286	0.998843	turquoise	1968.48	1661.4	307.082	1354.32
ENSMUSG00000001098	0.515263	0.384116	-0.44117	0.639322	0.56593	0.93445	-0.124174	-0.790359	-0.158323	0.078794	0.326367	0.844843	-0.823008	-0.404502	-0.454545	-0.903333	-0.680141	-0.10013	0.973187	0.785674	yellow	1137.65	187.946	949.701	-761.755
ENSMUSG00000001100	-0.0933972	0.120852	0.364172	0.475998	0.458455	0.0831936	0.633921	0.690486	0.950886	-0.77737	-0.626551	-0.61687	-0.340228	-0.643326	-0.215467	0.0474844	0.188564	-0.82286	-0.758839	-0.593404	salmon	499.354	23.6122	475.742	-452.13
ENSMUSG00000001105	-0.659264	-0.394558	0.387934	-0.396525	-0.16825	-0.707919	0.491665	0.938902	0.538575	-0.491597	-0.438109	-0.978229	0.569719	0.0166408	0.396874	0.853092	0.799264	-0.145801	-0.985862	-0.986194	blue	1577.42	1057.76	519.669	538.087
ENSMUSG00000001119	-0.169048	0.126158	-0.128295	0.458215	0.9445	0.641231	0.77331	0.127944	0.56698	-0.727084	-0.241726	-0.0840116	-0.602915	-0.759046	-0.307501	-0.293655	0.0633795	-0.493711	0.0207394	-0.0921161	cyan	89.151	18.4486	70.7024	-52.2539
ENSMUSG00000001120	-0.387922	0.142161	0.0133118	0.104592	0.599618	0.349486	0.791721	0.229322	0.391342	-0.804675	-0.292662	-0.213766	-0.240405	-0.310042	-0.272287	-0.0704283	0.252297	-0.241986	0.339469	-0.488739	red	97.9981	27.158	70.8401	-43.6821
ENSMUSG00000001123	0.567591	0.36625	-0.466534	0.480708	0.355516	0.818225	-0.308962	-0.902082	-0.394276	0.29723	0.422192	0.943669	-0.680216	-0.177876	-0.41078	-0.881348	-0.718426	0.0711211	0.97864	0.942016	turquoise	1740.11	1401.8	338.311	1063.49
ENSMUSG00000001127	-0.392993	-0.0757251	0.686341	-0.358244	-0.266307	-0.698675	0.396043	0.973969	0.487706	-0.412935	-0.691317	-0.965354	0.538879	0.14483	0.0974866	0.69619	0.532901	-0.348221	-0.992991	-0.935274	blue	1550.67	1119.78	430.882	688.903
ENSMUSG00000001128	0.147761	0.415334	-0.0868081	0.443246	0.797932	0.809662	0.431557	-0.247895	0.148789	-0.385509	-0.148063	0.304449	-0.651479	-0.493268	-0.573329	-0.597838	-0.365034	-0.355957	0.537538	0.378648	yellow	263.102	58.9571	204.145	-145.187
ENSMUSG00000001131	0.380711	0.240205	-0.557294	0.399395	0.424979	0.809739	-0.245515	-0.869731	-0.376412	0.235687	0.491291	0.887693	-0.615257	-0.224803	-0.291553	-0.761719	-0.553801	0.161051	0.854357	0.950282	turquoise	1009.59	838.743	170.852	667.891
ENSMUSG00000001134	0.0788781	-0.0619417	-0.369747	0.576773	0.554668	0.548932	0.19045	-0.194394	0.339773	-0.25118	0.159021	0.217585	-0.576983	-0.601754	-0.10136	-0.345944	-0.151429	-0.23574	0.0255373	0.334129	yellow	194.792	42.2903	152.501	-110.211
ENSMUSG00000001138	0.433293	0.640421	0.592871	0.576991	0.396524	0.318731	0.360197	0.383669	0.627334	-0.474149	-0.757024	-0.244254	-0.531342	-0.455064	-0.690614	-0.415907	-0.391383	-0.959888	0.403669	-0.406524	grey	85.5673	0.252018	85.3153	-85.0633
ENSMUSG00000001143	-0.270931	-0.0193301	0.700747	-0.228919	-0.279692	-0.652163	0.29487	0.93396	0.530251	-0.361333	-0.686286	-0.910332	0.450177	0.0871324	0.0723082	0.614005	0.419182	-0.424348	-0.916391	-0.925998	blue	1108.29	827.868	280.426	547.441
ENSMUSG00000001150	0.572739	0.649049	0.684074	0.248308	-0.000543193	0.0443804	-0.0400963	0.238868	0.173901	0.0293969	-0.634098	-0.11737	-0.207024	-0.0393873	-0.558798	-0.294413	-0.483879	-0.643987	0.569694	-0.501384	midnightblue	65.715	6.56008	59.1549	-52.5948
ENSMUSG00000001151	-0.0330595	0.400606	0.839151	-0.541713	-0.429626	-0.540231	0.0464976	0.56113	-0.101387	-0.0201668	-0.683368	-0.520212	0.56884	0.574214	-0.260486	0.360837	0.0717822	-0.164199	-0.0239913	-0.685478	midnightblue	356.151	17.9937	338.157	-320.163
ENSMUSG00000001156	-0.0118342	0.188918	-0.372805	0.301284	0.469886	0.648624	0.157266	-0.460949	-0.0449308	-0.256422	0.234246	0.467958	-0.468713	-0.267331	-0.257797	-0.462078	-0.197881	0.0520591	0.712688	0.25771	turquoise	451.192	369.643	81.5485	288.095
ENSMUSG00000001157	-0.229294	-0.608014	-0.30516	-0.532703	-0.710033	-0.637824	-0.523665	-0.160322	-0.492636	0.597057	0.571152	0.0443064	0.627266	0.517708	0.725822	0.518398	0.324119	0.759847	-0.566448	0.222216	brown	204.916	37.8156	167.1	-129.285
ENSMUSG00000001158	-0.488328	-0.662617	-0.508943	-0.514209	-0.358767	-0.373107	-0.301402	-0.204857	-0.41189	0.357006	0.652535	0.0762151	0.518481	0.310167	0.747257	0.514008	0.492669	0.810557	-0.436717	0.218639	green	161.648	35.276	126.372	-91.0957
ENSMUSG00000001166	0.675896	0.225543	-0.207294	0.148061	-0.274892	0.222008	-0.783679	-0.724539	-0.611862	0.783751	0.411979	0.747663	-0.191792	0.244639	-0.143588	-0.507899	-0.668683	0.24214	0.766064	0.747951	turquoise	708.706	642.477	66.2291	576.248
ENSMUSG00000001173	-0.775162	-0.320088	0.373222	-0.541143	-0.0763234	-0.609386	0.614189	0.876298	0.392124	-0.561659	-0.454342	-0.924509	0.618895	0.128862	0.28953	0.824921	0.818171	-0.0375438	-0.950074	-0.910951	blue	1157.37	762.867	394.501	368.367
ENSMUSG00000001175	0.108965	-0.378219	-0.884207	0.135423	0.0759726	0.374955	-0.436083	-0.862226	-0.502843	0.509024	0.922802	0.792523	-0.242726	-0.0587526	0.350044	-0.31827	-0.174704	0.624647	0.78697	0.807677	turquoise	857.215	731.782	125.434	606.348
ENSMUSG00000001211	-0.0559564	0.296834	0.661107	0.175327	0.222103	-0.10912	0.54461	0.791262	0.710258	-0.613897	-0.830741	-0.70671	-0.0606046	-0.276603	-0.357225	0.139304	0.132092	-0.785808	-0.808771	-0.677789	blue	768.028	607.723	160.305	447.418
ENSMUSG00000001225	-0.77398	-0.29541	0.309603	-0.415733	0.078424	-0.484186	0.723897	0.859008	0.509773	-0.695545	-0.465206	-0.897723	0.465118	-0.0373149	0.241226	0.731108	0.822017	-0.136125	-0.78845	-0.974398	blue	694.36	532.475	161.885	370.589
ENSMUSG00000001227	0.470412	0.523421	-0.262866	0.512747	0.596676	0.915855	0.0288241	-0.687289	-0.19557	-0.0221037	0.135335	0.749681	-0.751307	-0.306609	-0.615845	-0.884456	-0.673529	-0.15072	0.934877	0.692526	yellow	877.893	148.049	729.844	-581.794
ENSMUSG00000001228	0.543202	0.249929	-0.496778	0.349808	0.0881764	0.605579	-0.542202	-0.918993	-0.506385	0.480976	0.551107	0.938973	-0.488853	-0.00650671	-0.214012	-0.733016	-0.642596	0.241858	0.955671	0.930063	turquoise	1291.03	1099.95	191.085	908.863
ENSMUSG00000001229	-0.31713	0.148263	0.689948	-0.0588086	0.0374778	-0.363034	0.562195	0.920506	0.700173	-0.691996	-0.789858	-0.877122	0.203021	-0.125645	-0.144009	0.427944	0.392093	-0.586792	-0.802412	-0.89618	blue	942.979	732.409	210.57	521.84
ENSMUSG00000001240	0.27222	0.282055	-0.265638	0.811222	0.898846	0.897333	0.43087	-0.250868	0.455732	-0.458383	-0.0481839	0.327713	-0.926068	-0.819069	-0.461967	-0.704693	-0.370283	-0.548247	0.71275	0.233752	yellow	347.726	102.859	244.867	-142.008
ENSMUSG00000001247	0.818683	0.401671	-0.323	0.634309	0.183097	0.699583	-0.530382	-0.839476	-0.304109	0.476284	0.362931	0.905174	-0.717156	-0.214657	-0.392399	-0.902106	-0.865982	-0.0888922	0.958189	0.892584	turquoise	1422.94	1150.75	272.188	878.564
ENSMUSG00000001248	-0.66636	-0.175986	0.475002	-0.576381	-0.11282	-0.602671	0.574932	0.846703	0.30265	-0.505094	-0.527735	-0.878917	0.619859	0.214586	0.168055	0.748577	0.726366	-0.0686729	-0.819578	-0.88849	blue	825.578	592.225	233.353	358.872
ENSMUSG00000001249	0.437307	0.262646	-0.355207	0.150312	0.0667867	0.498033	-0.303899	-0.786193	-0.571299	0.386249	0.378832	0.796325	-0.351486	0.142022	-0.325446	-0.65249	-0.561386	0.251287	0.910534	0.966461	turquoise	897.939	801.938	96.0009	705.937
ENSMUSG00000001270	-0.529325	-0.0744467	0.186694	-0.0473015	0.502883	0.00381467	0.919041	0.595775	0.560213	-0.817217	-0.458362	-0.596084	-0.0128101	-0.339492	-0.0755335	0.271953	0.489938	-0.332735	-0.416494	-0.682373	red	330.271	47.6772	282.594	-234.916
ENSMUSG00000001280	0.137362	-0.290803	-0.846971	0.509809	0.348527	0.577571	-0.225143	-0.717776	-0.0704804	0.157709	0.777375	0.683616	-0.549539	-0.428616	0.254063	-0.434495	-0.186113	0.293463	0.789983	0.585631	black	584.441	37.3093	547.132	-509.822
ENSMUSG00000001281	0.203861	0.157885	-0.53155	0.624412	0.797179	0.926585	0.195019	-0.568393	0.0903554	-0.2029	0.311809	0.600838	-0.801495	-0.614196	-0.29192	-0.691219	-0.367627	-0.131531	0.835609	0.527131	yellow	597.148	128.717	468.431	-339.715
ENSMUSG00000001285	0.0970043	0.274135	0.323543	0.499766	0.456204	0.265953	0.482648	0.436876	0.712416	-0.594123	-0.565499	-0.351821	-0.42179	-0.517398	-0.402565	-0.187093	-0.109664	-0.759186	-0.330241	-0.372252	blue	199.375	159.586	39.789	119.797
ENSMUSG00000001288	0.790201	0.508853	-0.234978	0.484224	0.153871	0.693579	-0.513243	-0.847581	-0.439025	0.490276	0.288228	0.916846	-0.623866	-0.0625596	-0.494457	-0.899937	-0.892834	-0.0412	0.950113	0.930974	turquoise	1473.45	1212.42	261.026	951.398
ENSMUSG00000001289	-0.557042	-0.469944	0.167797	0.00555868	0.0913052	-0.447292	0.539195	0.831455	0.795765	-0.596968	-0.300839	-0.857769	0.207558	-0.38327	0.433269	0.660429	0.722328	-0.303145	-0.967154	-0.811881	blue	879.328	631.514	247.815	383.699
ENSMUSG00000001300	0.594936	0.36833	-0.317258	0.359856	0.0278862	0.557461	-0.510184	-0.833136	-0.457935	0.426686	0.412594	0.867829	-0.476765	0.0396137	-0.299025	-0.733646	-0.69829	0.158492	0.899454	0.885244	turquoise	1095.82	944.231	151.59	792.641
ENSMUSG00000001305	-0.685356	-0.581095	-0.224837	-0.542795	-0.149105	-0.404407	0.0897789	0.210218	-0.1027	-0.00860281	0.266718	-0.312403	0.567121	0.197427	0.619367	0.674278	0.652097	0.520409	-0.627394	-0.231018	green	229.514	63.6234	165.89	-102.267
ENSMUSG00000001313	0.695398	0.430961	-0.296565	0.676807	0.362308	0.781664	-0.246139	-0.711527	-0.132176	0.199943	0.205328	0.783998	-0.791844	-0.329424	-0.507064	-0.922804	-0.78887	-0.23716	0.988094	0.702497	turquoise	905.962	735.28	170.682	564.599
ENSMUSG00000001323	-0.7671	-0.541728	0.213718	-0.464191	-0.160758	-0.698442	0.47097	0.83255	0.435076	-0.437611	-0.242636	-0.902076	0.620477	0.0486056	0.545562	0.910644	0.886709	0.0596746	-0.974427	-0.884516	green	826.741	163.371	663.37	-499.999
ENSMUSG00000001333	0.189396	0.171384	-0.571262	0.408262	0.585523	0.850314	-0.0139835	-0.741488	-0.217149	0.00870006	0.430816	0.748757	-0.632242	-0.355462	-0.269069	-0.674371	-0.400644	0.114924	0.730923	0.80188	turquoise	788.746	656.724	132.021	524.703
ENSMUSG00000001334	0.724396	0.299019	-0.402656	0.461606	0.0863006	0.630442	-0.583733	-0.913446	-0.489697	0.589344	0.477425	0.95066	-0.569335	-0.0548182	-0.309169	-0.817856	-0.817222	0.116767	0.892159	0.979812	turquoise	1285.55	1081.94	203.609	878.331
ENSMUSG00000001348	0.616977	0.341393	-0.443834	0.56784	0.321101	0.799667	-0.358341	-0.872186	-0.317032	0.320318	0.418331	0.917212	-0.715625	-0.238934	-0.38391	-0.875966	-0.750856	0.0113287	0.93579	0.88997	turquoise	1522.18	1218.67	303.505	915.168
ENSMUSG00000001349	-0.631954	-0.222887	0.237564	-0.290138	0.259996	-0.286299	0.788419	0.704815	0.455869	-0.651854	-0.441971	-0.731612	0.269858	-0.160774	0.112127	0.521887	0.647493	-0.197695	-0.598663	-0.837461	blue	615.377	469.37	146.007	323.362
ENSMUSG00000001366	0.585059	0.145174	0.227077	0.230673	-0.45467	-0.23459	-0.614769	-0.0398698	-0.0130948	0.492031	-0.00807612	0.0904426	-0.0387952	0.0822087	0.0294215	-0.103669	-0.353603	-0.181592	0.456795	-0.105734	grey	130.986	0.410486	130.575	-130.165
ENSMUSG00000001376	0.0111312	-0.278297	-0.572774	-0.378758	-0.370459	-0.0190173	-0.615274	-0.756344	-0.863165	0.717594	0.79239	0.664243	0.254063	0.490674	0.363965	-0.0411732	-0.0926806	0.885826	0.921655	0.649142	turquoise	1126.52	961.73	164.791	796.939
ENSMUSG00000001380	-0.594506	-0.31991	0.260631	-0.0601653	0.174901	-0.368615	0.660393	0.866375	0.763684	-0.702687	-0.450917	-0.880392	0.2114	-0.330323	0.247857	0.604026	0.701367	-0.368208	-0.861336	-0.886415	blue	943.215	693.612	249.604	444.008
ENSMUSG00000001383	0.394905	-0.203594	-0.732084	0.460993	0.17348	0.50374	-0.478657	-0.829158	-0.294453	0.510712	0.779006	0.804984	-0.506725	-0.304841	0.193871	-0.50734	-0.414118	0.305779	0.664063	0.878375	turquoise	826.285	712.28	114.005	598.274
ENSMUSG00000001403	0.568151	0.262823	-0.416188	0.456742	0.222412	0.626964	-0.439432	-0.771013	-0.318025	0.398681	0.420895	0.813268	-0.563633	-0.175588	-0.223085	-0.713091	-0.62518	0.0570121	0.920017	0.845762	turquoise	859.946	744.497	115.449	629.049
ENSMUSG00000001415	0.167182	0.494401	0.919162	-0.038822	-0.119419	-0.313887	0.310189	0.72683	0.38183	-0.306975	-0.926614	-0.633644	0.13577	0.0935681	-0.493316	0.119388	-0.0736263	-0.696994	-0.544379	-0.621677	midnightblue	499.567	22.705	476.862	-454.157
ENSMUSG00000001416	-0.521267	-0.81218	-0.406398	0.0895256	0.0384505	-0.308172	0.144169	0.328521	0.515484	-0.208103	0.337018	-0.410802	0.125958	-0.423187	0.787724	0.568658	0.657014	0.127336	-0.832545	-0.146605	magenta	208.103	20.2324	187.871	-167.638
ENSMUSG00000001418	0.280575	0.177209	0.44761	0.566483	0.173604	-0.0356863	0.221941	0.576952	0.809523	-0.355664	-0.561858	-0.479715	-0.338496	-0.532055	-0.194256	-0.0450036	-0.0734395	-0.85323	-0.530125	-0.501649	blue	308.282	255.136	53.1462	201.99
ENSMUSG00000001419	-0.0526104	0.499814	0.795421	0.11416	0.222479	-0.0550566	0.582746	0.760835	0.631801	-0.689919	-0.93312	-0.668939	-0.0513429	-0.179178	-0.519776	0.077129	0.0522238	-0.776907	-0.552132	-0.721476	blue	546.354	394.008	152.347	241.661
ENSMUSG00000001420	0.824603	0.458413	-0.220007	0.730697	0.237865	0.693778	-0.390401	-0.684383	-0.104802	0.300346	0.197813	0.77008	-0.788217	-0.316648	-0.476614	-0.916157	-0.831679	-0.290644	0.984119	0.660823	turquoise	892.601	722.498	170.104	552.394
ENSMUSG00000001424	-0.418384	-0.0821524	0.572053	-0.15129	0.00761029	-0.49445	0.56075	0.972737	0.690668	-0.605746	-0.680095	-0.951151	0.316452	-0.130105	0.0780801	0.594672	0.564293	-0.482121	-0.941494	-0.951012	blue	1366.92	1020.41	346.506	673.907
ENSMUSG00000001435	0.289662	0.422052	-0.0261816	0.695476	0.828657	0.798078	0.471552	-0.109905	0.4344	-0.468041	-0.278454	0.201059	-0.820638	-0.710986	-0.606758	-0.665961	-0.406907	-0.658533	0.413899	0.223924	yellow	336.713	89.8417	246.871	-157.029
ENSMUSG00000001436	-0.17234	0.244354	0.57544	0.221275	0.418242	-0.0178931	0.740973	0.797915	0.807964	-0.785302	-0.807234	-0.724069	-0.148942	-0.44008	-0.321198	0.143816	0.222356	-0.786321	-0.727388	-0.739668	blue	746.623	571.547	175.077	396.47
ENSMUSG00000001440	0.165882	-0.227898	-0.791272	0.423955	0.266227	0.520006	-0.305783	-0.745273	-0.169807	0.243916	0.767177	0.712904	-0.482767	-0.343487	0.255203	-0.420199	-0.202116	0.334889	0.895791	0.561627	turquoise	638.653	548.296	90.3575	457.938
ENSMUSG00000001441	0.672291	0.167788	-0.350859	0.19678	-0.30522	0.270105	-0.87265	-0.85422	-0.645806	0.828505	0.564463	0.865823	-0.237176	0.227711	-0.0625634	-0.559033	-0.672741	0.327798	0.872034	0.835097	turquoise	886.191	783.639	102.552	681.088
ENSMUSG00000001445	-0.23313	-0.104939	0.469968	0.178365	0.0738828	-0.355469	0.444397	0.87958	0.858157	-0.576665	-0.585466	-0.842326	0.0644272	-0.372707	0.0870711	0.434395	0.404385	-0.620838	-0.917875	-0.826255	blue	876.216	678.355	197.862	480.493
ENSMUSG00000001467	0.275784	-0.0967334	-0.72567	0.192321	0.0289812	0.467334	-0.556868	-0.930024	-0.560862	0.532992	0.798414	0.891068	-0.310596	0.0108301	0.12071	-0.481447	-0.38739	0.523759	0.893961	0.851743	turquoise	1052.59	910.312	142.28	768.032
ENSMUSG00000001472	-0.485994	-0.104929	0.637382	-0.375663	-0.188861	-0.659171	0.489527	0.978397	0.511172	-0.501824	-0.671478	-0.977358	0.529143	0.106486	0.116853	0.715715	0.610657	-0.319112	-0.982103	-0.962441	blue	1588.01	1134.25	453.759	680.489
ENSMUSG00000001473	0.381943	0.342586	-0.436518	0.585322	0.687823	0.939457	0.0368061	-0.683127	-0.0765987	-0.0494139	0.250593	0.732783	-0.804389	-0.485799	-0.45299	-0.83241	-0.560239	-0.151256	0.800434	0.800611	yellow	845.34	158.937	686.403	-527.466
ENSMUSG00000001482	0.797657	0.619699	0.0344972	0.783934	0.374903	0.727337	-0.181562	-0.451196	0.0946094	0.0807818	-0.106689	0.56436	-0.828394	-0.419396	-0.664495	-0.89969	-0.838508	-0.542386	0.876875	0.494179	turquoise	612.11	479.545	132.565	346.98
ENSMUSG00000001497	-0.22339	-0.0239124	-0.235316	0.268704	0.422351	0.371537	0.305272	-0.0458486	0.304364	-0.470524	0.0937727	0.0394201	-0.307101	-0.359088	-0.0377383	-0.128269	0.113858	-0.0687213	-0.0587447	0.105822	yellow	67.5691	14.2065	53.3625	-39.156
ENSMUSG00000001504	0.590757	0.400929	0.505421	-0.0881397	-0.592545	-0.331721	-0.530716	0.0175162	-0.284907	0.514548	-0.257061	0.0474266	0.181461	0.47505	-0.252327	-0.115254	-0.417784	-0.14959	0.648717	-0.20378	tan	102.72	10.4037	92.3166	-81.9129
ENSMUSG00000001506	0.394638	0.390594	-0.378468	0.55249	0.638783	0.906498	-0.0207323	-0.661297	-0.0958305	-0.0192099	0.222294	0.716255	-0.759497	-0.435669	-0.45173	-0.809273	-0.559353	-0.150305	0.837324	0.789551	yellow	759.609	132.199	627.41	-495.211
ENSMUSG00000001507	0.699323	0.706405	0.0597409	0.666283	0.413234	0.771655	-0.0471455	-0.462282	0.02022	-0.040543	-0.172495	0.572865	-0.789425	-0.319779	-0.785941	-0.924096	-0.817895	-0.50611	0.935138	0.417937	turquoise	613.802	483.528	130.274	353.254
ENSMUSG00000001517	0.5005	0.30105	-0.368416	0.218224	0.0322784	0.520148	-0.54547	-0.823472	-0.552212	0.503371	0.44065	0.84902	-0.358725	0.100258	-0.239204	-0.639208	-0.608805	0.243226	0.906479	0.843412	turquoise	905.963	803.425	102.538	700.887
ENSMUSG00000001518	-0.439208	-0.0659703	0.639864	-0.289728	-0.153806	-0.61433	0.494292	0.975396	0.578293	-0.543258	-0.699634	-0.965511	0.448741	0.0327448	0.0720724	0.652802	0.572476	-0.399934	-0.946382	-0.934862	blue	1439.87	1059.67	380.204	679.467
ENSMUSG00000001521	-0.414498	-0.239445	0.563903	-0.308949	-0.270952	-0.723683	0.335188	0.941958	0.517205	-0.339311	-0.556766	-0.951089	0.526187	0.0536051	0.252233	0.749222	0.575844	-0.29305	-0.983716	-0.94055	blue	1362.74	973.507	389.232	584.274
ENSMUSG00000001524	0.16725	0.36562	0.483935	0.400725	0.282172	0.120202	0.468464	0.496378	0.635974	-0.552489	-0.674928	-0.40269	-0.319265	-0.33732	-0.478206	-0.167758	-0.125626	-0.768535	-0.206611	-0.468041	blue	281.857	240.085	41.7729	198.312
ENSMUSG00000001525	0.592833	0.381379	-0.385642	0.801885	0.586465	0.915023	-0.0928834	-0.678215	0.0369724	0.0155281	0.247703	0.750812	-0.915827	-0.541082	-0.455602	-0.914821	-0.693866	-0.281548	0.975023	0.620053	yellow	902.134	156.824	745.31	-588.487
ENSMUSG00000001542	-0.872379	-0.525998	-0.222547	-0.708667	-0.0638067	-0.396538	0.41577	0.250526	-0.13914	-0.283076	0.171672	-0.365314	0.612495	0.298	0.501785	0.674392	0.814865	0.579671	-0.418595	-0.397389	greenyellow	283.841	22.9051	260.936	-238.031
ENSMUSG00000001552	0.804911	0.518765	-0.237778	0.69897	0.30374	0.788692	-0.381944	-0.767413	-0.192621	0.300322	0.227966	0.851425	-0.800483	-0.287256	-0.527947	-0.961212	-0.880569	-0.224513	0.964367	0.790777	turquoise	970.923	782.286	188.637	593.648
ENSMUSG00000001555	0.181189	0.229233	-0.42047	0.66505	0.875557	0.932595	0.31845	-0.438508	0.236482	-0.348963	0.144852	0.483126	-0.843973	-0.712254	-0.370659	-0.692588	-0.339571	-0.290718	0.617856	0.547658	cyan	406.437	12.5924	393.845	-381.253
ENSMUSG00000001569	0.0414883	-0.0115652	-0.196941	-0.472463	-0.462726	-0.129541	-0.584111	-0.547375	-0.812997	0.624267	0.468697	0.484249	0.35775	0.601255	0.174285	0.0103475	-0.131495	0.714238	0.708256	0.443199	turquoise	359.757	332.649	27.1076	305.542
ENSMUSG00000001576	-0.304455	-0.048078	0.481685	0.0518839	0.194003	-0.299527	0.639469	0.876363	0.757897	-0.644677	-0.650856	-0.840279	0.0882551	-0.315877	-0.0146594	0.407184	0.45585	-0.591264	-0.766565	-0.823768	blue	866.189	674.714	191.475	483.24
ENSMUSG00000001583	0.917328	0.726929	0.159354	0.42347	-0.077584	0.475107	-0.572976	-0.599121	-0.369767	0.482665	-0.0381786	0.703399	-0.490102	0.10793	-0.656813	-0.832446	-0.954012	-0.244314	0.93189	0.537623	turquoise	696.811	592.342	104.469	487.873
ENSMUSG00000001604	0.646603	0.585037	-0.122923	0.450013	0.254184	0.720096	-0.29155	-0.709331	-0.318526	0.238395	0.130829	0.781041	-0.619369	-0.0974914	-0.582712	-0.855379	-0.790293	-0.115078	0.854024	0.753178	turquoise	969.236	797.236	172.001	625.235
ENSMUSG00000001627	-0.778141	-0.592416	-0.00895994	-0.767241	-0.359016	-0.700213	0.123059	0.442956	-0.092855	-0.0406878	0.0850295	-0.556759	0.81146	0.369303	0.64344	0.88498	0.807301	0.509939	-0.924988	-0.270229	brown	426.842	97.133	329.709	-232.576
ENSMUSG00000001630	0.623274	0.252481	-0.475883	0.318971	0.0382977	0.587466	-0.605866	-0.973042	-0.608203	0.612293	0.565636	0.990855	-0.469793	0.0466744	-0.235163	-0.757695	-0.729334	0.275973	0.982535	0.984579	turquoise	1895.79	1613.08	282.71	1330.37
ENSMUSG00000001632	-0.301529	0.109049	0.814209	-0.431224	-0.347876	-0.68574	0.321202	0.910159	0.33773	-0.34388	-0.760339	-0.889853	0.574985	0.300372	-0.0515137	0.617668	0.409545	-0.327601	-0.932886	-0.854089	blue	948.303	671.48	276.824	394.656
ENSMUSG00000001642	-0.598706	-0.253093	0.448272	-0.283208	0.00220442	-0.558405	0.639788	0.962153	0.631496	-0.626702	-0.574146	-0.975355	0.418419	-0.0954759	0.212673	0.714251	0.719195	-0.32017	-0.9218	-0.987615	blue	1377.61	999.755	377.853	621.902
ENSMUSG00000001663	0.341632	0.32277	-0.370119	0.573762	0.512334	0.800638	-0.00112503	-0.599741	-0.0172358	-0.109521	0.255108	0.64759	-0.711254	-0.372059	-0.371365	-0.721899	-0.486816	-0.0996788	0.903252	0.361905	yellow	646.415	99.5588	546.856	-447.297
ENSMUSG00000001665	0.673316	0.341697	-0.405615	0.589834	0.247027	0.73385	-0.435965	-0.841097	-0.294124	0.368446	0.422564	0.895096	-0.691616	-0.210793	-0.335697	-0.846178	-0.756084	0.00102426	0.938896	0.83035	turquoise	1279.51	1036.16	243.355	792.805
ENSMUSG00000001666	-0.0943478	-0.169047	0.196198	0.342426	0.0986955	-0.201681	0.372435	0.58779	0.76262	-0.472282	-0.333571	-0.558339	-0.132558	-0.435769	0.118376	0.213329	0.298037	-0.520626	-0.732364	-0.535165	blue	433.088	359.172	73.9164	285.255
ENSMUSG00000001672	0.380832	0.09249	0.0410272	-0.269824	-0.764471	-0.335278	-0.848578	-0.399721	-0.639529	0.765459	0.311466	0.382434	0.330903	0.639095	0.143613	-0.0243359	-0.310097	0.451343	0.568346	0.196337	turquoise	207.267	183.314	23.9532	159.361
ENSMUSG00000001674	-0.3412	-0.54657	-0.729115	0.0747793	0.139573	0.161694	-0.122222	-0.357186	-0.0294159	0.0223045	0.70438	0.269857	-0.0712855	-0.226087	0.558725	0.107637	0.309009	0.503281	-0.0872789	0.43173	black	174.456	18.3671	156.088	-137.721
ENSMUSG00000001687	-0.642767	-0.47312	0.115222	-0.0203946	0.236322	-0.345884	0.661571	0.820544	0.789689	-0.683087	-0.31484	-0.852472	0.179634	-0.426643	0.374889	0.637586	0.740354	-0.301484	-0.971075	-0.796684	salmon	842.14	38.6808	803.459	-764.778
ENSMUSG00000001700	-0.684101	-0.371112	0.405277	-0.429646	-0.184068	-0.699801	0.482325	0.929144	0.501344	-0.494499	-0.443341	-0.970928	0.600431	0.06635	0.372176	0.860573	0.787828	-0.112997	-0.993176	-0.984474	green	1410.98	198.051	1212.93	-1014.88
ENSMUSG00000001707	-0.0642764	-0.446102	-0.724542	-0.083856	-0.226761	0.0520145	-0.543917	-0.668353	-0.495649	0.504316	0.876121	0.574786	0.0588119	0.141649	0.522757	-0.0204728	0.0486949	0.740623	0.22907	0.719453	turquoise	524.198	465.34	58.8578	406.482
ENSMUSG00000001729	0.553439	0.676967	0.489044	0.659806	0.424127	0.461636	0.244161	0.166516	0.488951	-0.334978	-0.632308	-0.032674	-0.640576	-0.471763	-0.750822	-0.578703	-0.555949	-0.891301	0.371409	-0.0245796	turquoise	593.129	525.194	67.935	457.259
ENSMUSG00000001741	0.187391	0.300246	-0.448015	0.524521	0.770255	0.950925	0.231649	-0.590732	-0.0126345	-0.246809	0.21902	0.628471	-0.755306	-0.478919	-0.442018	-0.738318	-0.409664	-0.112225	0.840678	0.522683	yellow	669.536	140.478	529.058	-388.58
ENSMUSG00000001750	0.707599	0.583812	-0.161858	0.34042	0.176755	0.687178	-0.44288	-0.81549	-0.520457	0.443421	0.214188	0.883375	-0.532904	0.0395576	-0.557618	-0.858899	-0.846896	0.00790477	0.982946	0.882181	turquoise	1220.36	1019.43	200.921	818.514
ENSMUSG00000001751	0.572248	0.289779	0.183274	0.804843	0.378847	0.347997	0.0546628	0.133026	0.615958	-0.152588	-0.301798	-0.0198684	-0.6711	-0.663916	-0.315003	-0.442185	-0.405202	-0.79201	0.351124	-0.12707	pink	105.154	15.8403	89.3138	-73.4736
ENSMUSG00000001755	-0.337321	-0.0419912	0.532256	0.0771662	0.158557	-0.323809	0.627018	0.926278	0.825843	-0.697061	-0.689335	-0.892578	0.103364	-0.327716	-0.00959703	0.448677	0.439784	-0.617011	-0.973562	-0.863631	blue	1064.83	806.909	257.918	548.992
ENSMUSG00000001761	0.705778	0.462983	-0.344315	0.609456	0.369805	0.842745	-0.331577	-0.84433	-0.294812	0.303409	0.311256	0.910739	-0.767812	-0.254467	-0.498624	-0.948789	-0.833614	-0.0971047	0.986987	0.880825	turquoise	1234.03	981.39	252.643	728.747
ENSMUSG00000001763	0.5985	0.289817	-0.445089	0.295644	0.0911085	0.625661	-0.517045	-0.948063	-0.61236	0.554054	0.505417	0.970918	-0.472098	0.0662684	-0.312309	-0.774901	-0.733289	0.251974	0.947063	0.992174	turquoise	1369.57	1165.53	204.037	961.492
ENSMUSG00000001767	0.0911469	-0.355817	-0.829992	0.0623662	0.0509314	0.351892	-0.407676	-0.851995	-0.567484	0.519119	0.883549	0.77642	-0.18712	0.0141277	0.30511	-0.289646	-0.192563	0.663595	0.776253	0.806288	black	772.119	36.4218	735.697	-699.275
ENSMUSG00000001768	0.728453	0.318312	-0.388297	0.41631	0.0697197	0.608652	-0.618913	-0.921196	-0.52996	0.623024	0.484	0.958768	-0.535864	-0.0224089	-0.293547	-0.801928	-0.809449	0.143869	0.94582	0.982875	turquoise	1325.52	1119.32	206.192	913.133
ENSMUSG00000001774	-0.295676	-0.608281	-0.595567	-0.523996	-0.495443	-0.334096	-0.528045	-0.459813	-0.668499	0.599452	0.813198	0.330906	0.501538	0.483115	0.69645	0.354919	0.293489	0.957357	-0.191596	0.405906	black	45.4735	3.9949	41.4786	-37.4837
ENSMUSG00000001783	0.250673	-0.175029	-0.245188	0.754426	0.335956	0.277126	-0.0456309	0.0052347	0.612253	-0.111933	0.154168	0.0312141	-0.566512	-0.744218	0.185595	-0.20654	-0.103873	-0.410222	-0.180724	0.099214	pink	75.784	14.8934	60.8906	-45.9972
ENSMUSG00000001785	-0.233265	-0.547318	-0.884423	-0.0244907	0.108072	0.234361	-0.255585	-0.649702	-0.358606	0.285789	0.901056	0.548685	-0.0678487	-0.0876299	0.557789	-0.0248317	0.151893	0.714353	0.531826	0.53989	black	420.136	26.7437	393.392	-366.648
ENSMUSG00000001786	0.074707	0.152224	0.557899	0.216338	-0.0106826	-0.241106	0.192074	0.682517	0.630596	-0.319631	-0.612306	-0.607863	-0.00129408	-0.222162	-0.136674	0.205632	0.0728899	-0.648949	-0.434744	-0.798627	blue	550.093	466.306	83.7865	382.52
ENSMUSG00000001794	0.800657	0.383795	-0.309056	0.766269	0.332133	0.764205	-0.371207	-0.73335	-0.112581	0.323508	0.278913	0.808985	-0.829448	-0.391973	-0.432606	-0.91868	-0.839419	-0.248232	0.933776	0.780131	turquoise	957.958	759.899	198.059	561.84
ENSMUSG00000001802	-0.287523	0.0908523	0.0230459	0.326175	0.854756	0.448901	0.866236	0.343845	0.633691	-0.817072	-0.371105	-0.305572	-0.430615	-0.663655	-0.262392	-0.101847	0.206907	-0.507025	-0.186216	-0.340076	red	137.354	34.7228	102.631	-67.9082
ENSMUSG00000001815	-0.346679	-0.375925	-0.21358	0.341324	0.427336	0.0918991	0.39373	0.339595	0.698508	-0.519	-0.00828391	-0.354645	-0.232532	-0.651453	0.272396	0.192775	0.375284	-0.286074	-0.724757	-0.0237433	salmon	193.064	17.0507	176.013	-158.962
ENSMUSG00000001819	0.452374	-0.0182007	-0.45684	0.523268	0.0719979	0.424168	-0.521298	-0.619781	-0.102796	0.384261	0.510204	0.630481	-0.494256	-0.306115	0.0358515	-0.485774	-0.469614	0.0525612	0.31818	0.806672	turquoise	582.374	509.002	73.3724	435.629
ENSMUSG00000001823	0.710568	0.245987	-0.263098	0.686853	0.212688	0.590088	-0.424215	-0.603085	-0.0597435	0.35754	0.284579	0.664291	-0.682524	-0.35584	-0.279894	-0.721799	-0.737106	-0.205917	0.492178	0.764093	turquoise	660.095	557.805	102.29	455.515
ENSMUSG00000001827	-0.664011	-0.234437	0.148173	-0.141209	0.352829	-0.18987	0.763714	0.71303	0.630653	-0.781544	-0.383624	-0.730181	0.156259	-0.315703	0.168407	0.499079	0.720293	-0.255357	-0.507997	-0.935822	blue	574.487	444.881	129.607	315.274
ENSMUSG00000001829	-0.525405	-0.102925	0.511883	-0.177107	0.0592845	-0.454917	0.663757	0.953683	0.697283	-0.721203	-0.652405	-0.943728	0.309438	-0.136009	0.0784605	0.598796	0.635104	-0.428637	-0.886046	-0.967078	blue	1071.62	803.094	268.527	534.567
ENSMUSG00000001833	-0.221841	-0.603696	-0.792295	-0.300007	-0.220131	-0.0353595	-0.448671	-0.648518	-0.631238	0.556171	0.929915	0.524125	0.226217	0.24859	0.623963	0.1299	0.159195	0.910365	0.0115031	0.628849	black	378.784	26.6071	352.177	-325.57
ENSMUSG00000001844	0.294959	0.510535	0.39573	0.538773	0.554411	0.4583	0.509335	0.246333	0.517635	-0.508388	-0.599982	-0.140164	-0.560935	-0.477108	-0.65924	-0.4341	-0.35624	-0.774719	0.0153735	-0.144967	yellow	84.8022	20.006	64.7963	-44.7903
ENSMUSG00000001847	0.611037	-0.00175845	-0.578174	0.545691	0.110365	0.536856	-0.573898	-0.838321	-0.30931	0.572649	0.631549	0.847485	-0.576771	-0.253338	-0.0227772	-0.665178	-0.623901	0.140813	0.69285	0.954107	turquoise	908.61	775.748	132.862	642.886
ENSMUSG00000001855	0.162792	0.534604	0.851219	0.161651	0.0779621	-0.113566	0.40896	0.706806	0.549382	-0.478641	-0.932273	-0.601309	-0.0586318	-0.103965	-0.557879	0.00900527	-0.115872	-0.808752	-0.407719	-0.661616	blue	465.042	305.045	159.997	145.048
ENSMUSG00000001864	0.536719	0.259951	-0.544861	0.471436	0.30913	0.777025	-0.395104	-0.943497	-0.42148	0.373382	0.544742	0.966925	-0.642995	-0.183527	-0.275301	-0.817701	-0.676377	0.175317	0.986262	0.961765	turquoise	1831.62	1499.44	332.186	1167.25
ENSMUSG00000001870	0.658693	0.33263	-0.436676	0.613224	0.382307	0.823547	-0.339886	-0.845701	-0.273839	0.336033	0.383293	0.898923	-0.759072	-0.310714	-0.404695	-0.898833	-0.783788	-0.065951	0.925902	0.908316	turquoise	1327.57	1054.42	273.151	781.268
ENSMUSG00000001891	-0.194923	-0.665048	-0.708811	-0.310756	-0.358122	-0.228465	-0.525505	-0.498069	-0.524774	0.603615	0.870719	0.380576	0.30771	0.241816	0.740325	0.251661	0.243563	0.826766	-0.147404	0.463528	black	129.268	12.159	117.109	-104.95
ENSMUSG00000001909	-0.514843	-0.0977179	0.591047	-0.260418	-0.0289492	-0.540552	0.590349	0.98717	0.635001	-0.628664	-0.687966	-0.980187	0.407779	-0.0530885	0.0909521	0.663703	0.609426	-0.403609	-0.980637	-0.97695	blue	1544.57	1128.31	416.258	712.056
ENSMUSG00000001910	0.880966	0.698131	0.195891	0.748376	0.271992	0.621919	-0.18807	-0.352041	0.0953649	0.111078	-0.239442	0.481651	-0.767266	-0.320466	-0.734707	-0.88319	-0.88415	-0.626031	0.880659	0.332032	tan	521.1	24.4385	496.661	-472.222
ENSMUSG00000001911	0.787	0.774807	0.553504	0.534054	0.139898	0.360998	-0.100649	-0.0167179	0.151523	0.0590704	-0.549955	0.157365	-0.509759	-0.168202	-0.773617	-0.638183	-0.783776	-0.737245	0.587017	-0.0193598	tan	216.088	18.427	197.661	-179.234
ENSMUSG00000001918	-0.199715	-0.178134	0.57381	-0.128653	-0.296406	-0.668828	0.185865	0.868626	0.549249	-0.225657	-0.52604	-0.856055	0.395895	-0.0153339	0.219905	0.625002	0.404593	-0.382979	-0.885878	-0.8861	blue	992.396	746.479	245.917	500.562
ENSMUSG00000001924	0.483215	0.337682	0.0974986	0.924822	0.569186	0.551991	0.25021	0.0849154	0.716793	-0.391286	-0.319641	0.0280313	-0.833478	-0.795172	-0.440161	-0.567295	-0.413306	-0.85326	0.553009	-0.0535601	pink	387.514	20.1901	367.324	-347.134
ENSMUSG00000001930	0.346702	0.375344	-0.322634	0.73878	0.84919	0.978872	0.292917	-0.465432	0.210225	-0.309108	0.0580027	0.537978	-0.913227	-0.665255	-0.52633	-0.818593	-0.500223	-0.389195	0.905243	0.401184	yellow	548.893	139.716	409.177	-269.461
ENSMUSG00000001942	0.623031	0.237369	-0.524582	0.455149	0.212544	0.703263	-0.474481	-0.946376	-0.467258	0.495666	0.547107	0.974655	-0.609534	-0.127195	-0.256754	-0.816619	-0.720507	0.168655	0.974155	0.9607	turquoise	1875.78	1558.48	317.294	1241.19
ENSMUSG00000001943	-0.208407	0.13528	-0.00679366	-0.240287	0.106708	0.0913807	0.308006	-0.0820161	-0.199628	-0.228148	-0.0727196	0.0652628	0.0639961	0.180179	-0.203363	-0.0516555	0.0722844	0.153991	0.339274	-0.11788	grey	45.2776	0.254977	45.0226	-44.7676
ENSMUSG00000001946	-0.103162	0.20443	-0.0174325	0.472526	0.916509	0.624341	0.774128	0.154478	0.563789	-0.712797	-0.316835	-0.10019	-0.607394	-0.736821	-0.373875	-0.314324	-0.00347589	-0.54308	0.00305215	-0.0941197	cyan	71.3061	11.9934	59.3127	-47.3193
ENSMUSG00000001962	0.506739	0.0184981	-0.256015	0.156092	-0.362941	0.0811692	-0.796428	-0.600888	-0.476651	0.745709	0.499598	0.598686	-0.086784	0.204374	0.112801	-0.29049	-0.49008	0.306979	0.465544	0.696583	turquoise	525.422	478.917	46.5046	432.412
ENSMUSG00000001964	0.635304	0.366343	-0.133219	0.896599	0.59171	0.758127	0.0630594	-0.320308	0.343689	-0.0951937	-0.0579329	0.422524	-0.915323	-0.687641	-0.50403	-0.796675	-0.649183	-0.623962	0.748647	0.320534	pink	418.787	24.3463	394.441	-370.094
ENSMUSG00000001983	0.478164	0.0705569	-0.0867878	0.357062	-0.214451	0.0467468	-0.465701	-0.258805	0.00917175	0.331033	0.161229	0.296707	-0.253063	-0.08921	0.00809549	-0.286599	-0.364308	-0.118639	0.629923	0.0652784	grey	269.816	0.196549	269.619	-269.423
ENSMUSG00000001986	0.180876	0.0358273	-0.672973	0.172325	0.373709	0.690331	-0.209683	-0.888896	-0.52155	0.294327	0.636166	0.863664	-0.42449	-0.108637	-0.0950701	-0.571935	-0.381353	0.421811	0.861668	0.883016	turquoise	975.593	834.4	141.194	693.206
ENSMUSG00000001995	0.497948	0.548067	-0.128705	0.56914	0.528747	0.845698	0.0245593	-0.542758	-0.0554455	-0.0660056	-0.0151199	0.619651	-0.74485	-0.339236	-0.670612	-0.855927	-0.703351	-0.319094	0.740636	0.611363	yellow	656.662	101.529	555.133	-453.604
ENSMUSG00000001998	-0.530756	-0.348165	0.0642617	-0.941805	-0.632456	-0.711592	-0.197338	0.142754	-0.555182	0.306801	0.161327	-0.246304	0.916919	0.773657	0.478094	0.710202	0.517633	0.725841	-0.930707	-0.153794	brown	385.23	146.026	239.204	-93.1789
ENSMUSG00000001999	0.686984	0.302302	-0.461363	0.532827	0.221071	0.718447	-0.460193	-0.909028	-0.396736	0.459814	0.471125	0.951397	-0.668938	-0.174925	-0.326309	-0.864309	-0.769794	0.0583541	0.980148	0.931799	turquoise	1694.28	1391.43	302.849	1088.58
ENSMUSG00000002006	0.687544	0.558582	-0.176631	0.638288	0.529913	0.875309	-0.104273	-0.650667	-0.137174	0.131856	0.0658817	0.742732	-0.812054	-0.355644	-0.641256	-0.94361	-0.818282	-0.313994	0.934717	0.678543	turquoise	839.601	651.521	188.081	463.44
ENSMUSG00000002010	-0.362438	-0.22267	-0.0823651	0.337419	0.597983	0.158821	0.719809	0.463994	0.768424	-0.744592	-0.203289	-0.449284	-0.291357	-0.653704	0.0980679	0.145847	0.438363	-0.412793	-0.339109	-0.521887	salmon	270.877	15.2521	255.625	-240.373
ENSMUSG00000002012	-0.529161	0.137546	0.284177	-0.127954	0.451288	0.0534736	0.868486	0.551427	0.467599	-0.868303	-0.546475	-0.539509	0.0197251	-0.200184	-0.23925	0.19525	0.441734	-0.326882	-0.191756	-0.737415	red	379.712	51.3761	328.336	-276.96
ENSMUSG00000002014	-0.618018	-0.242235	0.331678	-0.135622	0.183454	-0.378737	0.73728	0.902613	0.735376	-0.767636	-0.529498	-0.909365	0.24955	-0.255568	0.174134	0.605319	0.715224	-0.373882	-0.837538	-0.938934	blue	894.718	667.912	226.806	441.106
ENSMUSG00000002015	0.43844	-0.126484	-0.732744	0.71686	0.398066	0.675008	-0.285463	-0.737685	-0.0140885	0.256986	0.648078	0.746921	-0.74332	-0.546749	0.0556762	-0.642899	-0.436823	0.0357418	0.811164	0.706285	black	744.545	36.3797	708.165	-671.786
ENSMUSG00000002017	-0.620206	-0.560162	0.186883	-0.63471	-0.554581	-0.899093	0.0862449	0.649342	0.113162	-0.0583027	-0.089483	-0.733016	0.809719	0.368592	0.631085	0.922628	0.781546	0.282724	-0.936652	-0.683595	green	618.996	135.815	483.181	-347.365
ENSMUSG00000002020	0.530064	0.305168	-0.516973	0.469037	0.338693	0.805071	-0.370756	-0.929105	-0.409629	0.339556	0.504042	0.958714	-0.65408	-0.1904	-0.318029	-0.833628	-0.679282	0.142867	0.979597	0.962648	turquoise	1747.18	1418.23	328.949	1089.28
ENSMUSG00000002028	-0.420305	0.12804	0.755335	-0.639272	-0.373277	-0.66841	0.325152	0.801648	0.111862	-0.312918	-0.68671	-0.799935	0.703123	0.497916	-0.0621142	0.643073	0.450883	-0.112824	-0.933042	-0.826434	blue	795.995	522.823	273.171	249.652
ENSMUSG00000002031	-0.625341	-0.184544	0.389451	-0.169215	0.22434	-0.354415	0.778953	0.91657	0.711698	-0.782128	-0.589033	-0.918901	0.256203	-0.249062	0.112295	0.597072	0.691359	-0.395482	-0.845254	-0.9435	blue	1051.74	771.982	279.759	492.223
ENSMUSG00000002032	0.441125	0.478158	-0.0447567	0.534901	0.417853	0.652808	0.0624741	-0.341039	0.0894753	-0.146247	-0.0871119	0.423115	-0.64366	-0.318033	-0.555431	-0.678364	-0.527307	-0.364331	0.804166	0.12573	yellow	410.38	68.3499	342.03	-273.68
ENSMUSG00000002043	0.0517333	0.0524755	0.565503	0.295247	0.0106904	-0.306377	0.268495	0.78348	0.7864	-0.381738	-0.633011	-0.717059	-0.0382936	-0.362456	-0.0535681	0.258469	0.140212	-0.737364	-0.857315	-0.696747	blue	665.108	539.72	125.388	414.332
ENSMUSG00000002052	-0.321397	0.0648748	0.777332	-0.457771	-0.409883	-0.738249	0.279671	0.886649	0.311186	-0.310345	-0.706511	-0.875407	0.611099	0.327231	0.0212915	0.65159	0.443584	-0.267437	-0.880936	-0.8752	blue	1018.81	717.648	301.162	416.486
ENSMUSG00000002055	0.463838	0.140782	-0.484847	0.161942	-0.0422509	0.433369	-0.607067	-0.88867	-0.627024	0.609599	0.613144	0.886216	-0.297431	0.123928	-0.060355	-0.560167	-0.542635	0.398043	0.938425	0.816599	turquoise	927.279	825.589	101.69	723.899
ENSMUSG00000002058	0.545576	0.574002	0.0111481	0.786399	0.678134	0.817695	0.20184	-0.262676	0.322147	-0.28137	-0.221179	0.379776	-0.873994	-0.598477	-0.665288	-0.808069	-0.615082	-0.636692	0.861764	0.10472	yellow	480.85	100.961	379.889	-278.929
ENSMUSG00000002059	-0.216662	0.0477958	0.0153753	0.437002	0.838541	0.450707	0.848911	0.346801	0.70965	-0.791135	-0.368729	-0.305304	-0.507246	-0.75283	-0.257885	-0.143999	0.159415	-0.586246	-0.55604	-0.122331	red	125.459	30.6762	94.783	-64.1068
ENSMUSG00000002064	-0.369743	-0.145276	0.321949	0.190184	0.30508	-0.201603	0.6883	0.828058	0.895994	-0.767727	-0.546064	-0.802994	-0.0414825	-0.50016	0.0620652	0.376466	0.489623	-0.600219	-0.876111	-0.758986	blue	729.422	560.58	168.842	391.738
ENSMUSG00000002068	0.634563	0.402432	-0.315146	0.406745	0.169199	0.636938	-0.395729	-0.793768	-0.404545	0.387953	0.315497	0.842881	-0.561575	-0.0594034	-0.395178	-0.807688	-0.717306	0.0212163	0.950999	0.805654	turquoise	971.857	837.148	134.709	702.439
ENSMUSG00000002076	0.713035	0.353041	-0.0965129	0.557297	0.0542966	0.463255	-0.464433	-0.536482	-0.133013	0.385735	0.162986	0.600114	-0.560616	-0.208308	-0.353879	-0.68042	-0.710615	-0.220774	0.435659	0.73064	turquoise	609.12	531.201	77.9194	453.281
ENSMUSG00000002083	-0.287836	0.0385799	0.553387	-0.0904273	0.0956748	-0.358983	0.540095	0.812113	0.596643	-0.549344	-0.643761	-0.781717	0.192245	-0.167398	-0.0142415	0.429197	0.398757	-0.476653	-0.582372	-0.964214	blue	628.919	516.13	112.789	403.341
ENSMUSG00000002102	-0.539142	-0.625019	-0.265398	0.198107	0.233203	-0.182094	0.371533	0.471177	0.72634	-0.502106	0.118676	-0.518443	-0.00508089	-0.549423	0.597934	0.491472	0.673488	-0.101068	-0.719392	-0.466257	salmon	351.066	24.019	327.047	-303.028
ENSMUSG00000002103	-0.46834	-0.374088	-0.228637	0.184379	0.525148	0.154119	0.600211	0.273201	0.505158	-0.549217	0.0337407	-0.308194	-0.159281	-0.518729	0.243249	0.227804	0.415496	-0.0812813	-0.795379	-0.170394	red	224.426	16.2982	208.128	-191.829
ENSMUSG00000002105	-0.659084	-0.0373857	0.341249	-0.175975	0.43371	-0.102138	0.893689	0.772372	0.608822	-0.882119	-0.588995	-0.772312	0.151845	-0.256064	-0.0743903	0.4352	0.59863	-0.355412	-0.763772	-0.722072	red	557.441	54.7149	502.726	-448.011
ENSMUSG00000002107	0.00289305	-0.370002	-0.194934	-0.501263	-0.514766	-0.431079	-0.417379	-0.224305	-0.625071	0.682755	0.385517	0.152404	0.488931	0.530147	0.380319	0.267757	0.0663694	0.581617	-0.164914	0.393022	brown	79.6396	22.2946	57.345	-35.0504
ENSMUSG00000002108	0.188017	0.215756	-0.251207	0.720327	0.847653	0.809399	0.452261	-0.216949	0.423577	-0.459141	-0.0450774	0.270808	-0.831122	-0.772129	-0.405575	-0.607375	-0.315615	-0.468183	0.302611	0.364097	yellow	262.435	66.5358	195.9	-129.364
ENSMUSG00000002109	-0.313478	0.00406444	0.673383	-0.746125	-0.613878	-0.822593	0.0559758	0.657563	-0.115387	0.0134206	-0.496604	-0.676847	0.827522	0.664233	0.0903054	0.687246	0.393903	0.0883553	-0.819197	-0.663059	blue	596.922	329.227	267.694	61.5331
ENSMUSG00000002111	0.388794	0.349247	-0.473329	0.573222	0.664317	0.963443	0.00618208	-0.752131	-0.145256	-0.019438	0.313639	0.797084	-0.798182	-0.427662	-0.445178	-0.852395	-0.583237	-0.0724254	0.940516	0.742777	yellow	1030.71	193.903	836.81	-642.908
ENSMUSG00000002129	0.798609	0.592967	-0.0629586	0.76727	0.373067	0.776196	-0.226512	-0.567083	-0.00532352	0.136954	0.0157043	0.673863	-0.827771	-0.358888	-0.627816	-0.929273	-0.874252	-0.42108	0.884832	0.505858	pink	718.802	27.5496	691.253	-663.703
ENSMUSG00000002147	0.803012	0.723686	0.0688263	0.74582	0.408366	0.786459	-0.202891	-0.483716	0.0434816	0.0704121	-0.125429	0.607831	-0.826101	-0.375995	-0.725598	-0.935911	-0.872869	-0.533434	0.940833	0.460751	turquoise	662.832	510.403	152.429	357.975
ENSMUSG00000002205	0.780318	0.700343	0.0298823	0.610516	0.306988	0.712753	-0.253631	-0.555689	-0.110952	0.154052	-0.0612129	0.666082	-0.722733	-0.227177	-0.681814	-0.902193	-0.859854	-0.38647	0.951377	0.505748	turquoise	704.168	574.252	129.917	444.335
ENSMUSG00000002210	0.655605	0.520968	-0.260332	0.519378	0.325743	0.808859	-0.329094	-0.803813	-0.337169	0.272388	0.24838	0.869126	-0.684026	-0.156306	-0.553243	-0.901569	-0.825597	-0.0695922	0.926705	0.844791	turquoise	1057.72	857.04	200.682	656.357
ENSMUSG00000002221	-0.185042	0.173906	0.804216	-0.438833	-0.412921	-0.65636	0.166354	0.79612	0.199032	-0.183147	-0.702433	-0.766232	0.583041	0.401063	-0.0759951	0.552229	0.288627	-0.26596	-0.668209	-0.858537	blue	757.697	567.536	190.161	377.375
ENSMUSG00000002222	0.371521	-0.281413	-0.517823	0.0104189	-0.435958	-0.0424925	-0.825506	-0.683312	-0.588902	0.86408	0.73128	0.637656	0.0267014	0.241582	0.364517	-0.175325	-0.300542	0.528487	0.460772	0.68501	turquoise	528.608	473.214	55.3945	417.819
ENSMUSG00000002227	0.743126	0.539084	-0.241006	0.439159	0.185308	0.725519	-0.460625	-0.86437	-0.478525	0.441869	0.278992	0.929232	-0.610634	-0.0263085	-0.536048	-0.908603	-0.872094	-0.00338504	0.990373	0.928785	turquoise	1324.49	1091.91	232.577	859.332
ENSMUSG00000002233	0.610162	0.38095	-0.44615	0.558278	0.376276	0.843024	-0.325438	-0.887766	-0.332753	0.291807	0.408123	0.936072	-0.733086	-0.242885	-0.420489	-0.906193	-0.753997	0.00795113	0.979554	0.919533	turquoise	1571.22	1248.42	322.795	925.628
ENSMUSG00000002249	0.271756	0.631555	0.960477	-0.181151	-0.330009	-0.352403	0.0464599	0.563786	0.117316	-0.100257	-0.869997	-0.468506	0.245323	0.354272	-0.550559	0.0565265	-0.197341	-0.547696	-0.224567	-0.508379	midnightblue	300.838	25.1693	275.668	-250.499
ENSMUSG00000002250	0.111481	0.635005	0.885749	-0.136463	-0.108199	-0.209987	0.324268	0.575924	0.222664	-0.364896	-0.894879	-0.487714	0.141992	0.219111	-0.59358	0.0244903	-0.0990146	-0.568021	0.17041	-0.653711	midnightblue	309.095	19.2496	289.845	-270.596
ENSMUSG00000002257	-0.230933	0.0618033	0.700471	-0.195616	-0.0567554	-0.484624	0.452672	0.887874	0.515194	-0.404523	-0.746908	-0.851266	0.316437	-0.0386576	-0.0686023	0.487204	0.359119	-0.511675	-0.865867	-0.806728	blue	776.728	611.302	165.426	445.876
ENSMUSG00000002265	-0.304413	0.0609503	0.0887704	0.118217	0.595302	0.278802	0.813439	0.328992	0.414841	-0.680852	-0.381753	-0.307613	-0.22661	-0.364152	-0.299659	-0.0254246	0.185373	-0.360592	-0.298477	-0.304747	red	93.0656	25.835	67.2306	-41.3956
ENSMUSG00000002274	-0.443858	0.0777957	0.53096	-0.151644	0.260967	-0.234046	0.755386	0.838763	0.612946	-0.748999	-0.730374	-0.813969	0.171586	-0.187902	-0.152869	0.398023	0.460177	-0.500084	-0.679899	-0.853923	blue	827.612	639.969	187.643	452.326
ENSMUSG00000002279	-0.40649	-0.00686448	0.537583	-0.126757	0.110277	-0.370282	0.619611	0.906971	0.663168	-0.652933	-0.689309	-0.877934	0.241528	-0.15003	-0.0131135	0.495249	0.516771	-0.497782	-0.78416	-0.922836	blue	886.649	689.719	196.931	492.788
ENSMUSG00000002280	-0.461493	-0.14268	0.514877	-0.153514	0.00451601	-0.478085	0.494348	0.924148	0.662994	-0.563453	-0.58358	-0.916233	0.332501	-0.146399	0.151786	0.634291	0.573972	-0.397323	-0.945214	-0.940444	blue	1096.35	813.788	282.561	531.227
ENSMUSG00000002289	0.192838	0.288787	-0.125121	0.622205	0.774604	0.728959	0.47997	-0.116195	0.399897	-0.457932	-0.192363	0.185644	-0.735529	-0.644405	-0.489788	-0.585052	-0.32247	-0.540242	0.472626	0.169539	yellow	199.418	59.6289	139.789	-80.1603
ENSMUSG00000002297	-0.109888	-0.374281	-0.540806	-0.407522	-0.426828	-0.161333	-0.611562	-0.603064	-0.719469	0.635197	0.778855	0.500837	0.342415	0.445265	0.524896	0.13345	0.0825672	0.876944	0.681439	0.47698	turquoise	563.442	501.043	62.3991	438.644
ENSMUSG00000002307	-0.146005	0.324072	0.686197	0.0601334	0.169378	-0.161128	0.553301	0.774527	0.63523	-0.652279	-0.808841	-0.702067	0.0369059	-0.163157	-0.31048	0.206232	0.186997	-0.650268	-0.465493	-0.829817	blue	613.185	501.585	111.6	389.985
ENSMUSG00000002308	-0.43064	-0.171684	0.472345	-0.0320483	0.0965467	-0.439901	0.608869	0.956039	0.793891	-0.655189	-0.615895	-0.940438	0.213373	-0.287496	0.136641	0.572251	0.583628	-0.516409	-0.939981	-0.923836	blue	1267.65	940.038	327.614	612.423
ENSMUSG00000002319	-0.409845	-0.025113	0.594694	-0.116025	0.0504802	-0.44189	0.592919	0.967272	0.717098	-0.656498	-0.724478	-0.940727	0.266452	-0.17006	0.00803898	0.543877	0.530558	-0.535317	-0.915985	-0.920905	blue	1308.37	983.852	324.514	659.338
ENSMUSG00000002320	-0.0255712	0.120506	0.344279	0.519638	0.462145	0.115335	0.574194	0.645705	0.926407	-0.696657	-0.604291	-0.569499	-0.378638	-0.671629	-0.231277	0.000139201	0.121174	-0.845126	-0.812914	-0.475504	salmon	429.036	20.9045	408.132	-387.227
ENSMUSG00000002324	-0.00344477	0.252939	0.463717	-0.357357	-0.243623	-0.279325	0.00950441	0.282318	-0.131136	0.0594676	-0.383544	-0.252148	0.33609	0.365942	-0.157228	0.176651	0.0395352	-0.0833712	0.184219	-0.726093	blue	430.542	307.782	122.76	185.022
ENSMUSG00000002325	0.661058	0.263607	-0.40811	0.291942	-0.0181569	0.518219	-0.671442	-0.917837	-0.611842	0.681634	0.52659	0.94276	-0.414698	0.080217	-0.213227	-0.708382	-0.731059	0.251087	0.954303	0.944598	turquoise	1393.54	1193.71	199.822	993.892
ENSMUSG00000002326	0.384534	0.195079	-0.338745	0.0370344	-0.032666	0.397819	-0.460795	-0.780892	-0.659152	0.52685	0.441914	0.770852	-0.208556	0.204296	-0.201683	-0.501911	-0.528786	0.377091	0.818314	0.788006	turquoise	751.342	685.499	65.8426	619.656
ENSMUSG00000002329	0.0790105	-0.0960352	-0.569107	0.572549	0.534217	0.64196	-0.00563058	-0.440948	0.198406	-0.143913	0.432182	0.442305	-0.608754	-0.578742	0.0299287	-0.41051	-0.168775	-0.0131453	0.215578	0.568142	turquoise	325.621	243.481	82.1396	161.341
ENSMUSG00000002332	0.503055	0.224098	-0.25732	0.915693	0.630029	0.754754	0.103282	-0.299718	0.429481	-0.186302	0.0383951	0.381138	-0.909271	-0.753231	-0.374137	-0.72329	-0.509349	-0.557222	0.64854	0.37322	pink	505.42	25.0645	480.355	-455.29
ENSMUSG00000002342	-0.0568464	0.346242	0.714117	0.154797	0.242967	-0.110893	0.63135	0.812193	0.707673	-0.674857	-0.898078	-0.725948	-0.0639412	-0.256854	-0.423696	0.124343	0.111734	-0.804579	-0.749746	-0.721004	blue	773.157	579.915	193.243	386.672
ENSMUSG00000002343	0.146683	0.497499	0.237605	0.560712	0.688665	0.571745	0.579134	0.194607	0.594453	-0.695534	-0.513007	-0.0945047	-0.62784	-0.574803	-0.605659	-0.450435	-0.23567	-0.732921	0.43098	-0.382459	yellow	109.199	35.3461	73.8531	-38.5069
ENSMUSG00000002345	0.269568	0.490752	0.631111	0.188692	0.046564	-0.00232808	0.112315	0.390354	0.318707	-0.21636	-0.61178	-0.29957	-0.0959581	-0.0485611	-0.435472	-0.0890619	-0.258291	-0.556849	0.0726439	-0.619291	blue	196.904	163.819	33.0851	130.734
ENSMUSG00000002346	-0.461242	-0.00726393	0.653756	-0.269968	-0.0848794	-0.540471	0.577231	0.959139	0.58662	-0.62732	-0.724209	-0.945482	0.40686	0.0243431	0.0107052	0.610277	0.5459	-0.40527	-0.901228	-0.970693	blue	1250.42	926.807	323.613	603.193
ENSMUSG00000002365	0.437412	0.150402	-0.550503	0.746258	0.539495	0.823066	-0.0889763	-0.694448	0.0389195	0.0126376	0.428886	0.727918	-0.83918	-0.555205	-0.227616	-0.773114	-0.512936	-0.102761	0.878609	0.666403	turquoise	765.098	597.08	168.018	429.062
ENSMUSG00000002372	0.152199	0.536034	0.806487	0.264286	0.196378	-0.0294401	0.437094	0.712948	0.666697	-0.561339	-0.914887	-0.599456	-0.1617	-0.256595	-0.539066	-0.0276253	-0.0861187	-0.882679	-0.611066	-0.633037	blue	512.233	363.539	148.694	214.845
ENSMUSG00000002379	0.696055	0.382642	-0.210091	0.902991	0.536139	0.786511	-0.0576064	-0.478824	0.230894	0.000713221	0.0744651	0.571698	-0.940996	-0.645018	-0.464019	-0.869595	-0.701554	-0.507603	0.897922	0.485866	pink	588.184	31.77	556.414	-524.644
ENSMUSG00000002384	-0.455202	-0.150918	0.596288	-0.382773	-0.307203	-0.722729	0.389813	0.913946	0.451881	-0.421278	-0.590838	-0.925365	0.559575	0.16382	0.174769	0.724922	0.588367	-0.236552	-0.924032	-0.925349	blue	1106.81	785.433	321.374	464.058
ENSMUSG00000002393	0.689588	0.726834	0.50326	0.595161	0.228	0.3598	-0.0183604	0.0630525	0.345908	-0.126927	-0.536437	0.0753877	-0.567599	-0.327037	-0.667618	-0.584427	-0.624263	-0.787066	0.68361	-0.205125	tan	149.592	13.4212	136.17	-122.749
ENSMUSG00000002395	-0.457154	-0.190793	0.429693	0.0149018	0.14877	-0.385235	0.620792	0.930334	0.829896	-0.694431	-0.576334	-0.920501	0.167132	-0.352621	0.154577	0.560569	0.583221	-0.506995	-0.969025	-0.903405	blue	1059.82	786.028	273.791	512.237
ENSMUSG00000002396	-0.454771	-0.00814833	0.546711	-0.25333	0.0972062	-0.38102	0.627931	0.873829	0.531173	-0.608665	-0.668483	-0.853833	0.328976	-0.0371753	-0.0354153	0.531622	0.508209	-0.392697	-0.812441	-0.890829	blue	735.859	571.648	164.211	407.437
ENSMUSG00000002409	-0.290128	0.170722	0.784928	-0.384932	-0.24243	-0.564854	0.412828	0.848864	0.319701	-0.40509	-0.765939	-0.821903	0.488066	0.271518	-0.150859	0.513999	0.357127	-0.349789	-0.826158	-0.842354	blue	740.608	557.298	183.31	373.988
ENSMUSG00000002413	-0.653642	-0.510372	0.313152	-0.582868	-0.415736	-0.86876	0.268007	0.821143	0.279048	-0.220331	-0.267389	-0.887867	0.76675	0.26114	0.539115	0.943415	0.805653	0.106808	-0.980674	-0.876447	green	823.795	183.517	640.277	-456.76
ENSMUSG00000002416	-0.412548	-0.267128	0.520067	-0.612713	-0.609217	-0.912084	0.0448	0.743431	0.11461	-0.0289559	-0.361468	-0.782935	0.795354	0.443278	0.375484	0.831771	0.569999	0.0763263	-0.957589	-0.7194	brown	641.798	115.7	526.098	-410.399
ENSMUSG00000002428	-0.262674	-0.57897	-0.677227	-0.462724	-0.382011	-0.201953	-0.508016	-0.557539	-0.692181	0.596561	0.858446	0.433087	0.402184	0.419425	0.652395	0.251535	0.23037	0.956184	0.330951	0.450646	turquoise	302.425	252.756	49.6685	203.088
ENSMUSG00000002455	0.171363	0.223538	0.595613	0.0406964	-0.237075	-0.341398	-0.0460843	0.467202	0.28851	-0.0336841	-0.451577	-0.414902	0.139348	0.0360527	-0.0539171	0.19972	-0.0343818	-0.364903	-0.0544509	-0.87324	blue	337.81	284.225	53.5846	230.64
ENSMUSG00000002458	0.561363	0.336136	-0.464557	0.400839	0.290937	0.774301	-0.381176	-0.926209	-0.488147	0.396566	0.457611	0.95892	-0.600503	-0.0956772	-0.377507	-0.834973	-0.731456	0.152007	0.952448	0.962908	turquoise	1652.77	1355.46	297.305	1058.16
ENSMUSG00000002475	-0.019728	0.161925	0.202742	0.144519	0.231281	0.0897232	0.196716	0.276843	0.323958	-0.257248	-0.315728	-0.229031	-0.107779	-0.224867	-0.138641	0.0139361	0.0271249	-0.353766	0.305676	-0.745731	blue	130.872	105.299	25.5726	79.7265
ENSMUSG00000002477	0.16947	-0.252533	-0.801012	0.0684787	-0.0276456	0.363005	-0.534562	-0.925243	-0.63103	0.581767	0.892973	0.859783	-0.192874	0.0811033	0.267912	-0.359168	-0.262678	0.675463	0.92666	0.832217	turquoise	1092.44	940.573	151.871	788.703
ENSMUSG00000002486	-0.0849013	0.551844	0.799188	-0.453199	-0.161012	-0.240153	0.32708	0.468549	-0.0855173	-0.272771	-0.773143	-0.420997	0.369813	0.481266	-0.549163	0.142031	-0.0226776	-0.241948	-0.0483822	-0.54989	midnightblue	258.646	14.843	243.803	-228.96
ENSMUSG00000002489	-0.657651	-0.234036	0.0525737	-0.0192415	0.565983	0.0469321	0.825549	0.592307	0.617134	-0.787776	-0.325471	-0.611935	0.00767756	-0.451089	0.0872425	0.376596	0.578664	-0.260871	-0.885863	-0.428214	red	410.114	39.2025	370.912	-331.709
ENSMUSG00000002496	-0.291302	-0.0031802	0.661263	-0.0809746	-0.0399952	-0.489718	0.495171	0.970818	0.695857	-0.54696	-0.739952	-0.933158	0.275504	-0.122372	-0.00598334	0.531135	0.433636	-0.564771	-0.985855	-0.916345	blue	1330.14	1001.7	328.44	673.264
ENSMUSG00000002504	0.237269	0.346736	0.777263	0.11477	-0.108667	-0.323041	0.241925	0.696549	0.492553	-0.251197	-0.795083	-0.606456	0.0350085	-0.0629364	-0.341185	0.106845	-0.0580604	-0.727149	-0.464431	-0.613979	blue	514.927	439.766	75.1613	364.605
ENSMUSG00000002524	0.403927	0.256008	0.0946727	0.907677	0.53179	0.470508	0.256662	0.157205	0.78834	-0.435667	-0.303049	-0.0568943	-0.782201	-0.819076	-0.339366	-0.464485	-0.314075	-0.833044	0.0673209	-0.0708674	pink	149.972	14.0365	135.936	-121.899
ENSMUSG00000002546	-0.245209	0.0698755	0.726102	-0.115771	-0.071856	-0.507067	0.463565	0.961662	0.646748	-0.506443	-0.775925	-0.91821	0.294051	-0.0774226	-0.0384953	0.513738	0.399218	-0.568386	-0.943725	-0.927796	blue	1117.11	846.069	271.041	575.028
ENSMUSG00000002550	-0.256016	0.0289604	0.546759	0.135083	0.19091	-0.269637	0.637367	0.89511	0.8352	-0.709774	-0.719423	-0.847765	0.0233301	-0.360437	-0.097634	0.354962	0.376978	-0.686926	-0.920325	-0.790032	blue	1044.38	787.732	256.646	531.086
ENSMUSG00000002565	-0.243325	0.157639	-0.211096	-0.0431576	0.535058	0.466374	0.536701	-0.195393	-0.0838482	-0.406871	-0.0221815	0.191786	-0.230325	-0.123892	-0.293351	-0.262993	0.0455544	0.0449434	0.424889	0.0254877	yellow	90.1192	18.1011	72.0182	-53.9171
ENSMUSG00000002578	-0.648579	-0.219557	0.34221	-0.183138	0.198323	-0.34851	0.725243	0.873537	0.677359	-0.747019	-0.535394	-0.888075	0.270494	-0.240459	0.13893	0.600672	0.695227	-0.345589	-0.866602	-0.88004	blue	835.337	629.584	205.753	423.83
ENSMUSG00000002580	-0.285368	-0.131643	0.305223	0.278471	0.261086	-0.1823	0.559093	0.788478	0.916779	-0.690676	-0.512468	-0.754931	-0.0895967	-0.536537	0.0774289	0.33073	0.433162	-0.637321	-0.835622	-0.720184	blue	670.228	524.693	145.535	379.158
ENSMUSG00000002602	0.166615	0.255481	-0.369696	0.675784	0.921804	0.944558	0.384692	-0.381038	0.283458	-0.404027	0.084726	0.434182	-0.852426	-0.736735	-0.404193	-0.678691	-0.335494	-0.343755	0.728023	0.409374	cyan	400.645	22.39	378.255	-355.865
ENSMUSG00000002603	0.512117	0.461335	-0.368959	0.542839	0.536154	0.913269	-0.112857	-0.790257	-0.24501	0.0913207	0.269299	0.845881	-0.762113	-0.306033	-0.517794	-0.899539	-0.695447	-0.0701233	0.96894	0.81535	yellow	1074.73	168.219	906.51	-738.291
ENSMUSG00000002608	0.0890573	0.582517	0.912483	-0.0607445	-0.0808331	-0.223928	0.336028	0.672157	0.347875	-0.407724	-0.925305	-0.581764	0.131047	0.135636	-0.559513	0.0880665	-0.0863695	-0.639937	-0.2366	-0.680254	midnightblue	421.538	21.9939	399.544	-377.55
ENSMUSG00000002617	-0.84096	-0.735605	-0.205418	-0.746605	-0.302502	-0.636032	0.167024	0.327948	-0.14714	-0.0337059	0.26524	-0.464318	0.778662	0.353272	0.733735	0.873832	0.845891	0.654591	-0.962173	-0.165147	green	346.445	107.405	239.04	-131.636
ENSMUSG00000002625	-0.542875	-0.159815	0.615148	-0.617593	-0.384941	-0.800078	0.331171	0.892134	0.254449	-0.312028	-0.554846	-0.918539	0.747886	0.359526	0.222258	0.825087	0.647234	-0.065181	-0.977031	-0.88204	blue	1335.39	840.209	495.18	345.029
ENSMUSG00000002633	0.027929	-0.134502	0.121444	-0.216087	-0.233924	-0.328199	-0.0205145	0.157615	-0.0789976	0.180513	-0.118037	-0.17272	0.218847	0.1418	0.0548307	0.163671	0.0642469	-0.0219152	-0.575092	0.318924	grey	86.7905	0.129304	86.6612	-86.5319
ENSMUSG00000002635	-0.414868	-0.0888199	0.371697	0.11666	0.311309	-0.193849	0.714091	0.840245	0.839702	-0.786332	-0.599147	-0.815571	0.0117556	-0.434114	0.00491872	0.395689	0.497482	-0.571589	-0.799036	-0.814529	blue	719.198	563.583	155.615	407.968
ENSMUSG00000002658	0.509776	0.207612	-0.487778	0.224642	0.0502495	0.559372	-0.563214	-0.951174	-0.646258	0.587736	0.598633	0.954292	-0.384916	0.0932664	-0.16546	-0.661341	-0.642938	0.37634	0.955346	0.925217	turquoise	1357.62	1167.24	190.383	976.852
ENSMUSG00000002660	-0.47255	-0.18526	0.404096	0.00855897	0.210167	-0.346384	0.699928	0.921516	0.819597	-0.731169	-0.584232	-0.90821	0.14509	-0.359205	0.126408	0.539565	0.597084	-0.506416	-0.937742	-0.906188	blue	1142.26	844.121	298.137	545.984
ENSMUSG00000002661	-0.0406268	0.174406	0.350441	0.48627	0.523723	0.158533	0.637256	0.616942	0.894562	-0.733897	-0.615373	-0.536209	-0.397291	-0.674643	-0.26066	-0.0271187	0.121166	-0.832178	-0.578081	-0.603464	blue	329.729	242.566	87.1631	155.403
ENSMUSG00000002668	0.2955	0.351382	-0.432306	0.301303	0.472977	0.824107	-0.0783076	-0.784856	-0.382032	0.0928579	0.340426	0.805567	-0.564618	-0.149649	-0.412901	-0.741687	-0.524397	0.137406	0.856249	0.807851	turquoise	986.807	809.443	177.365	632.078
ENSMUSG00000002679	-0.250237	-0.490455	-0.610711	-0.337421	-0.267447	-0.0929053	-0.454195	-0.515099	-0.565456	0.481394	0.787277	0.401888	0.292868	0.286739	0.567744	0.201501	0.183457	0.832545	-0.0823989	0.50369	turquoise	211.372	183.902	27.4706	156.431
ENSMUSG00000002688	-0.657055	-0.247418	-0.151286	-0.113409	0.583584	0.157922	0.742568	0.335616	0.360174	-0.662545	-0.0990783	-0.367886	0.0159587	-0.31695	0.127134	0.295458	0.547559	-0.00565258	-0.34262	-0.430905	red	184.447	27.497	156.95	-129.453
ENSMUSG00000002699	-0.723713	-0.214205	0.0537125	-0.104523	0.503522	0.0111023	0.798806	0.569075	0.556096	-0.806216	-0.281253	-0.596419	0.082575	-0.352699	0.13545	0.426492	0.643811	-0.147966	-0.761973	-0.551968	red	400.381	34.0439	366.337	-332.293
ENSMUSG00000002718	0.213645	-0.26679	-0.830716	0.170781	0.0109245	0.397176	-0.533628	-0.924145	-0.547541	0.553497	0.904145	0.865045	-0.27455	-0.0103668	0.269084	-0.398607	-0.287195	0.609116	0.923273	0.836175	turquoise	1029.96	880.925	149.037	731.887
ENSMUSG00000002728	0.277696	-0.21298	-0.693857	0.00397254	-0.214038	0.229005	-0.683547	-0.908182	-0.720851	0.734185	0.859118	0.848434	-0.0942513	0.225822	0.254785	-0.329475	-0.33276	0.683144	0.901259	0.82321	turquoise	1120.55	975.118	145.429	829.689
ENSMUSG00000002731	-0.164413	-0.336993	-0.669426	0.131211	0.0811154	0.227146	-0.151439	-0.48561	-0.113031	0.0163594	0.659251	0.417413	-0.172805	-0.136398	0.365011	-0.106082	0.121632	0.455218	0.337378	0.433598	turquoise	324.389	281	43.3891	237.611
ENSMUSG00000002732	-0.177171	-0.27774	-0.745165	0.090474	0.508702	0.554327	0.0700077	-0.59685	-0.260886	0.0583645	0.618516	0.537934	-0.298953	-0.273958	0.178442	-0.249843	0.00155187	0.427727	0.277722	0.67487	turquoise	492.895	435.529	57.3667	378.162
ENSMUSG00000002733	0.285798	0.0608462	-0.49695	0.759226	0.594949	0.765107	0.078578	-0.470804	0.247422	-0.17623	0.304156	0.505671	-0.798095	-0.634704	-0.205277	-0.631626	-0.371263	-0.216912	0.671444	0.425671	yellow	429.662	73.8135	355.849	-282.035
ENSMUSG00000002741	0.523439	0.341332	-0.0454296	0.874297	0.491348	0.621592	0.0365779	-0.176613	0.469233	-0.190068	-0.104018	0.268179	-0.818758	-0.688387	-0.394656	-0.648028	-0.5024	-0.630244	0.404738	0.269457	turquoise	539.272	453.363	85.9092	367.454
ENSMUSG00000002748	-0.29472	-0.0119559	-0.0405832	-0.761272	-0.466594	-0.295929	-0.281199	-0.252534	-0.746203	0.319619	0.255629	0.180444	0.612774	0.771623	0.163258	0.270929	0.177533	0.739957	0.74619	-0.0591761	purple	56.7592	6.09774	50.6615	-44.5637
ENSMUSG00000002763	0.0159278	0.313583	0.748469	0.150536	0.0698804	-0.237738	0.411509	0.806825	0.689797	-0.51893	-0.835388	-0.722849	0.00539272	-0.213327	-0.295612	0.190201	0.0889469	-0.76429	-0.720205	-0.790042	blue	681.067	557.992	123.075	434.917
ENSMUSG00000002767	0.0827455	0.155477	0.181703	0.69581	0.578191	0.30841	0.480141	0.419468	0.906798	-0.662215	-0.405516	-0.340699	-0.579083	-0.809493	-0.199786	-0.172844	0.0162466	-0.788906	-0.316439	-0.380459	salmon	156.785	18.6546	138.13	-119.475
ENSMUSG00000002768	0.487557	0.189583	-0.365388	0.926613	0.545182	0.750833	-0.0410918	-0.429165	0.371904	-0.133106	0.210601	0.494691	-0.902841	-0.72534	-0.243258	-0.716966	-0.493719	-0.40482	0.757376	0.360829	pink	415.902	31.212	384.69	-353.478
ENSMUSG00000002769	-0.643156	-0.206162	0.44167	-0.306538	0.0338948	-0.509974	0.660976	0.943057	0.617039	-0.685109	-0.578918	-0.955471	0.417187	-0.0751914	0.175484	0.696526	0.736325	-0.299198	-0.866631	-0.991372	blue	942.502	704.89	237.612	467.278
ENSMUSG00000002771	-0.627783	-0.282436	0.469053	-0.339782	-0.0943188	-0.630906	0.551962	0.966215	0.588627	-0.570218	-0.536698	-0.989712	0.505898	-0.021436	0.279089	0.79045	0.733217	-0.241312	-0.994338	-0.994124	blue	1625.88	1135.27	490.613	644.655
ENSMUSG00000002778	-0.439677	-0.148008	0.439956	0.0484246	0.176245	-0.34797	0.659872	0.936315	0.853654	-0.738678	-0.613353	-0.91668	0.13046	-0.357441	0.0980566	0.516812	0.566303	-0.552186	-0.960982	-0.885698	blue	1139.66	845.226	294.436	550.79
ENSMUSG00000002781	0.138359	0.341158	0.624404	0.329736	0.182108	-0.0680349	0.397806	0.673163	0.705929	-0.516568	-0.748108	-0.57509	-0.178331	-0.31307	-0.360042	0.0215835	-0.0219268	-0.798843	-0.210542	-0.734903	blue	519.505	436.624	82.8818	353.742
ENSMUSG00000002797	-0.363358	-0.466095	-0.210836	-0.551511	-0.216723	-0.384107	-0.0587863	0.0289423	-0.343619	0.29712	0.264287	-0.111583	0.504555	0.299854	0.472845	0.458543	0.40342	0.497107	-0.379351	0.120857	brown	172.211	60.7165	111.495	-50.7785
ENSMUSG00000002799	0.12319	0.130936	0.608162	0.0580496	-0.102668	-0.342426	0.130539	0.634614	0.440821	-0.117028	-0.607938	-0.578449	0.0989909	-0.130531	-0.13503	0.219831	0.0277823	-0.583363	-0.868106	-0.33091	blue	463.715	393.517	70.1978	323.319
ENSMUSG00000002803	0.328795	0.272291	0.431863	0.552701	0.229189	0.0947508	0.265982	0.445701	0.675559	-0.339065	-0.588083	-0.348383	-0.399496	-0.481995	-0.385644	-0.197657	-0.245376	-0.84825	-0.651617	-0.235181	grey	86.2552	0.217957	86.0372	-85.8193
ENSMUSG00000002804	0.577347	0.371579	0.346245	0.64765	0.188168	0.199983	0.074864	0.203219	0.518633	-0.131623	-0.453626	-0.0900992	-0.526695	-0.447252	-0.419093	-0.405575	-0.431006	-0.794408	0.326201	-0.219848	tan	97.3033	8.04009	89.2632	-81.2232
ENSMUSG00000002808	0.0167458	0.102137	-0.52113	0.521946	0.889123	0.905249	0.38837	-0.458564	0.142793	-0.354428	0.243329	0.478796	-0.736299	-0.639101	-0.27516	-0.585102	-0.217469	-0.123465	0.571195	0.477794	cyan	314.8	9.20435	305.595	-296.391
ENSMUSG00000002812	0.801793	0.612865	-0.0214349	0.848576	0.449911	0.798654	-0.145806	-0.477557	0.134256	0.0351533	-0.0709235	0.595	-0.897338	-0.477588	-0.668061	-0.942505	-0.847761	-0.559011	0.943499	0.44734	turquoise	654.284	492.753	161.531	331.222
ENSMUSG00000002814	0.0818071	0.167853	0.59468	0.165231	0.0468837	-0.217178	0.243649	0.66081	0.568063	-0.270954	-0.655026	-0.594906	-0.0072879	-0.254999	-0.184475	0.176015	0.0225411	-0.663177	-0.828364	-0.535063	blue	492.916	425.279	67.6372	357.642
ENSMUSG00000002820	0.207429	0.484694	0.873938	0.00584239	-0.168815	-0.32592	0.212975	0.690438	0.40617	-0.271885	-0.87359	-0.593072	0.107965	0.0659744	-0.43842	0.10271	-0.0719708	-0.701006	-0.354901	-0.664648	midnightblue	417.229	13.5455	403.683	-390.138
ENSMUSG00000002825	-0.445559	-0.0544298	0.664516	-0.345335	-0.177185	-0.626729	0.446824	0.961132	0.508056	-0.47733	-0.68038	-0.952094	0.505645	0.0925272	0.0965393	0.692303	0.56043	-0.337852	-0.974378	-0.967112	blue	1280.34	914.755	365.586	549.168
ENSMUSG00000002831	-0.314908	0.168245	0.380146	-0.0829887	0.337306	-0.00907185	0.777421	0.541959	0.396597	-0.666966	-0.61185	-0.51067	0.0140878	-0.132873	-0.319126	0.135237	0.241189	-0.408917	-0.154709	-0.713499	red	269.288	35.0455	234.242	-199.197
ENSMUSG00000002833	-0.0597625	0.392485	0.880055	-0.549544	-0.456319	-0.567639	0.0632013	0.618769	-0.0671242	-0.0456061	-0.736415	-0.580865	0.59234	0.575089	-0.286204	0.391518	0.0907479	-0.20206	-0.487545	-0.61067	midnightblue	434.363	24.8555	409.508	-384.652
ENSMUSG00000002835	0.528831	0.431474	-0.287899	0.193534	0.0476542	0.568573	-0.488946	-0.837408	-0.587827	0.439253	0.348552	0.872215	-0.379629	0.157837	-0.384779	-0.716829	-0.672311	0.212855	0.921264	0.90177	turquoise	1034.84	904.284	130.559	773.725
ENSMUSG00000002844	0.492207	0.498277	-0.170091	0.772607	0.755294	0.921111	0.177773	-0.4234	0.228338	-0.229744	-0.0499554	0.517552	-0.918531	-0.648834	-0.593066	-0.857919	-0.604637	-0.511896	0.885698	0.434318	yellow	556.058	125.619	430.439	-304.82
ENSMUSG00000002845	-0.616986	-0.190602	0.506675	-0.356315	-0.0530745	-0.581197	0.6062	0.965678	0.574584	-0.626519	-0.602816	-0.97736	0.482656	0.00269836	0.175181	0.733137	0.715294	-0.282969	-0.936022	-0.992602	blue	1310.78	949.46	361.316	588.144
ENSMUSG00000002846	0.100302	-0.472724	-0.288874	-0.081634	-0.451721	-0.360978	-0.55961	-0.169374	-0.212923	0.57574	0.454494	0.113314	0.224901	0.128223	0.497361	0.217412	0.0392903	0.336697	-0.588521	0.617231	turquoise	85.8215	54.9103	30.9113	23.999
ENSMUSG00000002847	0.212119	0.160563	-0.53925	0.622704	0.816071	0.938997	0.196365	-0.577738	0.0881361	-0.190823	0.303536	0.613196	-0.816357	-0.639371	-0.299142	-0.704301	-0.374504	-0.148809	0.716876	0.601696	yellow	577.425	129.854	447.571	-317.716
ENSMUSG00000002870	0.701237	0.485934	-0.319626	0.529628	0.276044	0.780877	-0.393337	-0.851568	-0.367497	0.347752	0.307101	0.917047	-0.69103	-0.149772	-0.502884	-0.922625	-0.822618	-0.0508401	0.980609	0.908693	turquoise	1235.14	1005.51	229.631	775.883
ENSMUSG00000002871	-0.0620992	0.49151	0.819515	-0.0382889	0.129528	-0.154653	0.553239	0.755585	0.507226	-0.600085	-0.926199	-0.669625	0.0666754	-0.0404473	-0.481129	0.128902	0.0920972	-0.688836	-0.216797	-0.81186	blue	543.72	448.717	95.003	353.714
ENSMUSG00000002881	0.0416259	-0.334101	-0.718223	-0.0527158	-0.0868772	0.198503	-0.50588	-0.760549	-0.57757	0.566152	0.828004	0.683569	-0.0433581	0.0924983	0.381057	-0.166417	-0.112593	0.671978	0.650164	0.714832	turquoise	684.556	617.389	67.1665	550.223
ENSMUSG00000002885	0.514434	0.423094	-0.371131	0.617173	0.512757	0.894251	-0.104841	-0.743176	-0.146952	0.041456	0.267564	0.800768	-0.789953	-0.345926	-0.492565	-0.885412	-0.680002	-0.11645	0.94951	0.686139	yellow	1012.62	160.932	851.692	-690.76
ENSMUSG00000002897	-0.0402443	0.299012	-0.231507	0.344144	0.79261	0.788208	0.45094	-0.298727	0.10338	-0.44171	0.00147559	0.329615	-0.564704	-0.443007	-0.402312	-0.486529	-0.206811	-0.147981	0.826049	0.158803	yellow	175.915	44.3772	131.538	-87.1608
ENSMUSG00000002900	-0.00807981	0.0540572	-0.274835	0.702706	0.927322	0.71549	0.591453	0.0097235	0.653748	-0.623561	-0.0834616	0.0433968	-0.769128	-0.901737	-0.222774	-0.402229	-0.0491381	-0.535176	0.238184	-0.0273735	cyan	135.233	19.712	115.521	-95.8094
ENSMUSG00000002908	-0.442149	0.0706212	0.33428	0.0243376	0.560703	0.0598715	0.901531	0.683536	0.655189	-0.854389	-0.619939	-0.655157	-0.0681741	-0.394563	-0.208449	0.218447	0.40696	-0.50757	-0.58326	-0.626521	red	426.657	53.4631	373.194	-319.731
ENSMUSG00000002910	0.671914	0.555694	-0.117691	0.443212	0.228208	0.665944	-0.353367	-0.692202	-0.340761	0.319399	0.17626	0.766613	-0.573685	-0.0739917	-0.501195	-0.79709	-0.778211	-0.0841504	0.909745	0.777716	turquoise	855.079	732.594	122.485	610.109
ENSMUSG00000002944	-0.123219	0.151811	0.10496	0.24983	0.623977	0.335039	0.741748	0.271924	0.450869	-0.630734	-0.390091	-0.231414	-0.350943	-0.431664	-0.337612	-0.162714	0.0509333	-0.454453	-0.0485965	-0.301258	red	88.6244	23.8798	64.7447	-40.8649
ENSMUSG00000002948	0.153632	0.557487	0.586649	0.113138	0.0572912	0.0639231	0.211904	0.343254	0.257337	-0.355729	-0.60028	-0.260285	-0.0772551	0.0545493	-0.507085	-0.122127	-0.171373	-0.472548	0.535174	-0.635711	blue	107.271	81.0597	26.2109	54.8488
ENSMUSG00000002949	-0.538696	-0.285214	0.444582	-0.629123	-0.469155	-0.812604	0.117054	0.730758	0.144247	-0.137532	-0.322038	-0.778215	0.774031	0.374018	0.394279	0.849135	0.645987	0.116499	-0.940067	-0.710214	green	695.046	120.959	574.087	-453.127
ENSMUSG00000002957	0.248317	0.324151	0.0738967	0.834253	0.770867	0.637217	0.46131	0.156381	0.774225	-0.605373	-0.346322	-0.0554892	-0.806393	-0.860466	-0.4215	-0.47873	-0.243614	-0.80661	0.421118	-0.147363	yellow	179.814	48.8085	131.006	-82.1971
ENSMUSG00000002963	0.325845	0.550721	0.650767	0.456891	0.282262	0.16763	0.313756	0.487535	0.625166	-0.440235	-0.775285	-0.369778	-0.373577	-0.396328	-0.589714	-0.239627	-0.290752	-0.90111	-0.442905	-0.353503	blue	149.376	110.738	38.6378	72.1006
ENSMUSG00000002968	-0.253502	0.259901	0.755351	-0.0867387	0.0904676	-0.316764	0.629117	0.905677	0.638241	-0.689442	-0.872777	-0.846908	0.177974	-0.0872876	-0.264897	0.349308	0.327641	-0.631266	-0.717436	-0.880791	blue	895.721	696.862	198.859	498.003
ENSMUSG00000002980	0.764405	0.448502	-0.265184	0.682766	0.379762	0.797466	-0.296298	-0.73101	-0.174558	0.291162	0.209844	0.81005	-0.80365	-0.344588	-0.528375	-0.938404	-0.849534	-0.251738	0.937439	0.803263	turquoise	915.951	738.142	177.809	560.332
ENSMUSG00000002981	0.689641	0.453109	-0.169131	0.915639	0.568497	0.826262	-0.0335614	-0.451058	0.26019	-0.0654261	0.0233955	0.555411	-0.953558	-0.635347	-0.526218	-0.884274	-0.711389	-0.546679	0.945299	0.350647	pink	582.553	35.4648	547.089	-511.624
ENSMUSG00000002983	0.718625	0.414484	-0.35479	0.46123	0.161387	0.705334	-0.519579	-0.913521	-0.480839	0.497188	0.408182	0.962083	-0.611158	-0.0646694	-0.414436	-0.876809	-0.830442	0.0699881	0.982658	0.966233	turquoise	1810.02	1497.78	312.233	1185.55
ENSMUSG00000002984	-0.273443	0.0897218	0.71863	-0.104603	-0.0184277	-0.45423	0.502908	0.960611	0.664727	-0.559941	-0.794573	-0.917212	0.266256	-0.106061	-0.0852956	0.488181	0.401396	-0.59083	-0.954463	-0.864623	blue	1180.96	899.456	281.504	617.951
ENSMUSG00000002985	0.454343	0.310417	-0.503724	0.630263	0.629415	0.944854	-0.0570256	-0.778796	-0.13395	0.0451671	0.364127	0.824421	-0.828435	-0.455393	-0.400752	-0.870966	-0.611081	-0.0785257	0.963392	0.773724	yellow	1120.16	198.124	922.039	-723.915
ENSMUSG00000002996	-0.154226	-0.564112	-0.807174	-0.131975	-0.0349632	0.0830389	-0.34525	-0.622144	-0.480067	0.469495	0.878479	0.522785	0.0496504	0.0334829	0.574098	0.0390717	0.134363	0.736524	0.307275	0.565534	turquoise	390.044	334.193	55.8516	278.341
ENSMUSG00000002997	0.374423	-0.0486313	-0.673674	0.346937	0.168343	0.530475	-0.39155	-0.858293	-0.395175	0.403795	0.690279	0.841073	-0.47154	-0.145816	0.0274917	-0.57792	-0.42622	0.340639	0.790783	0.875622	turquoise	892.378	781.467	110.911	670.557
ENSMUSG00000003031	-0.126786	-0.146634	-0.0497298	-0.343749	-0.117166	-0.175639	-0.114474	0.01029	-0.253623	0.237929	0.0836225	-0.0330983	0.288115	0.211238	0.150153	0.207631	0.15095	0.208057	-0.111983	0.0362245	brown	65.6414	16.322	49.3194	-32.9975
ENSMUSG00000003032	-0.0199577	0.0780991	-0.432022	0.594542	0.795641	0.756858	0.429122	-0.286993	0.367295	-0.507682	0.166775	0.308357	-0.725241	-0.706037	-0.17138	-0.477362	-0.0895306	-0.216151	0.643642	0.140914	cyan	262.75	8.82311	253.927	-245.103
ENSMUSG00000003033	0.45218	0.795938	0.283412	0.51266	0.620576	0.751114	0.340631	-0.153308	0.171761	-0.367154	-0.480286	0.271348	-0.687994	-0.346591	-0.892144	-0.765556	-0.613892	-0.635189	0.847546	0.0853397	turquoise	448.268	360.794	87.4741	273.32
ENSMUSG00000003037	0.668389	0.168926	-0.372534	0.833164	0.323472	0.643583	-0.321826	-0.58291	0.109203	0.234565	0.334573	0.642905	-0.808193	-0.550302	-0.188906	-0.738771	-0.625184	-0.269682	0.676195	0.630854	pink	582.083	25.1378	556.945	-531.807
ENSMUSG00000003038	-0.392462	-0.327013	0.451881	-0.222708	-0.219896	-0.672672	0.358255	0.88728	0.5494	-0.328213	-0.479408	-0.902695	0.44198	-0.0366294	0.287989	0.70038	0.560706	-0.297179	-0.971646	-0.898463	blue	928.078	673.135	254.943	418.192
ENSMUSG00000003039	0.0382106	0.217646	0.0220757	0.155227	0.418594	0.356169	0.190047	-0.0471914	0.108596	-0.200172	-0.12881	0.0757447	-0.266209	-0.262295	-0.243322	-0.226688	-0.123515	-0.188106	-0.182543	0.398296	yellow	79.5309	20.0715	59.4595	-39.388
ENSMUSG00000003051	0.689323	0.366115	-0.404629	0.422236	0.125537	0.672591	-0.538113	-0.94061	-0.5177	0.520999	0.463437	0.980073	-0.576075	-0.0305576	-0.355383	-0.849204	-0.792444	0.13863	0.995734	0.98331	turquoise	1973.87	1651.98	321.888	1330.1
ENSMUSG00000003062	-0.654203	-0.259425	0.31503	-0.169145	0.219558	-0.362269	0.713994	0.87872	0.709695	-0.744231	-0.496413	-0.893204	0.264024	-0.284562	0.213128	0.634111	0.724494	-0.328431	-0.87041	-0.956519	blue	985.822	720.956	264.866	456.09
ENSMUSG00000003068	-0.345627	0.00928303	0.709522	-0.237739	-0.130714	-0.574568	0.46869	0.979052	0.582567	-0.498144	-0.761065	-0.952901	0.404875	0.012649	-0.00278345	0.596067	0.466559	-0.482758	-0.983256	-0.915724	blue	1371.72	1024.92	346.802	678.115
ENSMUSG00000003072	0.501806	0.365578	0.325298	0.788616	0.371834	0.298765	0.208441	0.275909	0.726616	-0.334314	-0.477322	-0.158178	-0.652228	-0.664179	-0.409968	-0.412101	-0.353955	-0.905724	0.115457	-0.201158	pink	75.6254	7.4223	68.2031	-60.7808
ENSMUSG00000003099	0.870023	0.618847	0.0953314	0.53164	-0.076699	0.444575	-0.508852	-0.537972	-0.208175	0.374529	-0.0141115	0.636657	-0.542875	0.00151191	-0.5802	-0.801062	-0.883636	-0.300331	0.880045	0.428791	tan	575.322	27.0749	548.247	-521.172
ENSMUSG00000003119	-0.419401	-0.112741	0.454952	-0.880443	-0.716353	-0.816888	-0.126026	0.436576	-0.356757	0.17178	-0.214248	-0.493543	0.938943	0.81473	0.258355	0.730545	0.443544	0.411415	-0.759171	-0.517499	brown	434.483	157.207	277.276	-120.069
ENSMUSG00000003123	-0.157337	0.0975947	0.769168	-0.216916	-0.239729	-0.575612	0.330806	0.867506	0.437264	-0.323053	-0.744421	-0.834532	0.389343	0.121238	-0.0942799	0.488859	0.280682	-0.455893	-0.864031	-0.750776	blue	775.83	601.768	174.061	427.707
ENSMUSG00000003131	-0.0139893	-0.572394	-0.851713	0.371351	0.182878	0.29441	-0.265872	-0.535276	-0.0300129	0.245827	0.830336	0.46934	-0.319245	-0.380155	0.516661	-0.131394	0.0321571	0.384884	-0.0248421	0.643381	black	284.018	34.8178	249.2	-214.382
ENSMUSG00000003134	0.399708	0.209245	0.45701	-0.231464	-0.490192	-0.370209	-0.416789	0.107906	-0.307554	0.546525	-0.2527	-0.0670779	0.300266	0.426092	-0.147912	0.058002	-0.280794	-0.0869293	-0.162093	0.0181642	blue	73.749	36.4665	37.2826	-0.816101
ENSMUSG00000003135	-0.312827	-0.461774	0.275114	-0.100482	-0.223814	-0.650784	0.206776	0.763799	0.545554	-0.181909	-0.259994	-0.78841	0.36345	-0.141395	0.458514	0.678608	0.544315	-0.227367	-0.874423	-0.80696	blue	706.303	539.894	166.409	373.484
ENSMUSG00000003153	0.0309397	0.162235	-0.348101	0.570339	0.898065	0.850982	0.502706	-0.252149	0.316562	-0.48337	0.0170964	0.29291	-0.742427	-0.684338	-0.393368	-0.556841	-0.217801	-0.341533	0.242768	0.360394	yellow	235.425	73.8662	161.559	-87.6926
ENSMUSG00000003154	-0.40016	-0.0448178	0.608599	-0.131488	-0.0135891	-0.470847	0.521924	0.953128	0.674163	-0.594406	-0.688226	-0.933373	0.311612	-0.112596	0.0326615	0.575746	0.49561	-0.480954	-0.958412	-0.908798	blue	1119.25	836.487	282.761	553.726
ENSMUSG00000003161	0.515427	0.193602	-0.591158	0.476503	0.252925	0.729529	-0.415298	-0.946214	-0.405053	0.376248	0.596179	0.961403	-0.626443	-0.176856	-0.207623	-0.786424	-0.636306	0.208992	0.987537	0.920008	turquoise	1393.18	1151.84	241.34	910.502
ENSMUSG00000003166	0.710822	0.556636	0.0789338	0.904475	0.473496	0.691633	-0.0256419	-0.230112	0.403367	-0.148003	-0.211341	0.356908	-0.882717	-0.606793	-0.603224	-0.805567	-0.703418	-0.726801	0.81579	0.165149	pink	497.548	27.7491	469.799	-442.05
ENSMUSG00000003184	-0.365305	0.0981296	0.744603	-0.278104	-0.0786556	-0.521402	0.540203	0.963232	0.54487	-0.568733	-0.799613	-0.933269	0.396637	0.0505082	-0.0852458	0.558308	0.466421	-0.469002	-0.906135	-0.911925	blue	1251.58	931.285	320.298	610.987
ENSMUSG00000003190	0.498891	0.638893	0.477641	-0.0043401	-0.124667	0.148206	-0.226355	-0.0941128	-0.274795	0.233575	-0.393619	0.175398	-0.0638192	0.308702	-0.626015	-0.386362	-0.578272	-0.269122	0.306135	0.165463	grey	116.857	0.320713	116.537	-116.216
ENSMUSG00000003198	-0.134114	-0.513968	-0.687767	-0.318583	-0.320746	-0.0949559	-0.483129	-0.644309	-0.684377	0.604455	0.869954	0.53131	0.255437	0.347645	0.566704	0.106467	0.0977633	0.897601	0.536039	0.537407	turquoise	512.403	450.421	61.982	388.439
ENSMUSG00000003199	-0.293385	0.0301766	0.594731	0.0665368	0.148239	-0.326709	0.607945	0.940227	0.818022	-0.683733	-0.744581	-0.894403	0.100889	-0.313731	-0.0584012	0.422475	0.420755	-0.663877	-0.962343	-0.863644	blue	1131.56	855.56	276.005	579.555
ENSMUSG00000003200	-0.353159	0.285371	0.495764	0.0109815	0.414521	0.047004	0.788013	0.667691	0.599781	-0.859165	-0.713432	-0.617785	-0.0440121	-0.245019	-0.362265	0.153033	0.30662	-0.540694	-0.365081	-0.698196	blue	442.005	359.647	82.3577	277.289
ENSMUSG00000003208	0.0614366	0.483672	0.786778	-0.32234	-0.126417	-0.249994	0.236165	0.460896	-0.0285982	-0.118135	-0.708475	-0.405658	0.284561	0.325721	-0.445602	0.131463	-0.0984927	-0.317677	-0.130483	-0.561302	midnightblue	260.076	15.0737	245.003	-229.929
ENSMUSG00000003226	-0.419212	-0.676608	-0.579918	-0.596938	-0.473719	-0.400036	-0.420492	-0.361842	-0.622442	0.520851	0.782345	0.220992	0.573959	0.478564	0.762451	0.463649	0.419134	0.976607	-0.790357	0.347429	blue	336.209	246.737	89.4724	157.264
ENSMUSG00000003227	-0.474112	-0.417011	0.0376691	-0.166659	0.0944425	-0.291594	0.410222	0.506492	0.351387	-0.296	-0.138928	-0.54381	0.241826	-0.173556	0.290778	0.501986	0.512129	-0.0766819	-0.688156	-0.542429	blue	472.795	366.667	106.128	260.539
ENSMUSG00000003228	0.322326	0.20265	-0.578166	0.321158	0.410749	0.77246	-0.151427	-0.869184	-0.437148	0.212313	0.506019	0.877879	-0.556487	-0.13711	-0.271064	-0.725002	-0.504826	0.244073	0.951834	0.832671	turquoise	1042.2	873.712	168.489	705.223
ENSMUSG00000003233	-0.133877	0.447783	0.893193	-0.3424	-0.254652	-0.438342	0.317943	0.739024	0.231848	-0.392702	-0.864182	-0.685024	0.40444	0.34522	-0.386874	0.321292	0.147681	-0.419281	-0.499555	-0.750548	midnightblue	540.717	25.5286	515.189	-489.66
ENSMUSG00000003234	-0.276323	0.0157685	0.635225	-0.130306	-0.0121671	-0.442474	0.454555	0.899197	0.602577	-0.477152	-0.707546	-0.863954	0.277279	-0.106503	-0.0310308	0.501893	0.399913	-0.517553	-0.9419	-0.824281	blue	855.634	673.744	181.89	491.854
ENSMUSG00000003235	0.273362	0.220834	0.0536681	0.733145	0.457815	0.391817	0.207475	0.159753	0.701408	-0.419492	-0.271779	-0.0743701	-0.639797	-0.709562	-0.264456	-0.368331	-0.18337	-0.721005	0.124499	-0.129385	grey	110.376	0.209301	110.167	-109.958
ENSMUSG00000003269	-0.222787	0.391482	0.452531	-0.0420496	0.289066	0.0589996	0.591704	0.48733	0.395859	-0.682218	-0.642442	-0.433228	-0.0329057	-0.0989353	-0.41267	0.0249552	0.203231	-0.45992	0.0954035	-0.77705	blue	498.459	419.481	78.9784	340.502
ENSMUSG00000003273	-0.698579	-0.204138	0.252713	-0.212648	0.320711	-0.244276	0.865766	0.774907	0.599171	-0.821635	-0.464358	-0.794787	0.223003	-0.22762	0.117927	0.541554	0.722481	-0.242365	-0.675481	-0.842565	blue	733.454	551.113	182.341	368.772
ENSMUSG00000003279	-0.389519	0.123658	-0.0634851	0.0907347	0.574198	0.404919	0.684533	0.129683	0.309587	-0.720829	-0.212923	-0.122904	-0.241494	-0.290894	-0.279055	-0.104387	0.199995	-0.186001	0.112789	-0.285924	red	65.1038	15.4268	49.677	-34.2501
ENSMUSG00000003282	-0.807174	-0.550011	0.116093	-0.506878	-0.0345484	-0.575558	0.569784	0.722798	0.338562	-0.455405	-0.193581	-0.803033	0.572442	0.0363118	0.484676	0.834117	0.857862	0.129369	-0.938433	-0.731211	green	645.248	106.553	538.695	-432.142
ENSMUSG00000003283	0.490206	0.267132	-0.537318	0.52065	0.429504	0.832048	-0.268869	-0.88381	-0.310869	0.241604	0.491566	0.912867	-0.708181	-0.294452	-0.303942	-0.822202	-0.633433	0.0957816	0.962617	0.901442	turquoise	1396.25	1114.4	281.849	832.554
ENSMUSG00000003299	0.152264	0.337449	0.51241	0.540262	0.343626	0.101857	0.423321	0.604289	0.857328	-0.615968	-0.660938	-0.501173	-0.385663	-0.557136	-0.328804	-0.0855146	-0.0194944	-0.87609	-0.20915	-0.631318	blue	370.037	301.356	68.681	232.675
ENSMUSG00000003308	0.141222	0.288788	0.651244	0.389237	0.188916	-0.111494	0.421803	0.744233	0.808251	-0.524509	-0.767547	-0.646388	-0.205462	-0.420191	-0.299384	0.0604725	0.0202464	-0.875215	-0.638001	-0.687806	blue	615.56	481.837	133.723	348.114
ENSMUSG00000003309	0.257262	0.0667345	0.47557	0.36043	-0.164542	-0.312396	-0.0152202	0.585431	0.64994	-0.148505	-0.469975	-0.513361	-0.0812568	-0.276822	-0.0226969	0.136341	0.00323586	-0.655807	-0.66945	-0.477408	blue	291.164	237.03	54.134	182.896
ENSMUSG00000003316	0.80583	0.371411	-0.149986	0.818141	0.217015	0.597875	-0.42548	-0.533992	0.0752544	0.285967	0.172845	0.618836	-0.768633	-0.432725	-0.339584	-0.782167	-0.781607	-0.367568	0.665296	0.65813	pink	597.044	24.1573	572.886	-548.729
ENSMUSG00000003344	0.395445	0.500641	0.553136	0.619884	0.367369	0.25178	0.358347	0.444953	0.711482	-0.460724	-0.719284	-0.317336	-0.513204	-0.516344	-0.574423	-0.330423	-0.33358	-0.961608	-0.163744	-0.369293	grey	65.5734	0.16303	65.4103	-65.2473
ENSMUSG00000003345	-0.195583	0.301385	0.686328	0.122832	0.294217	-0.112549	0.677359	0.849177	0.766098	-0.774289	-0.85666	-0.777097	-0.0360246	-0.312741	-0.327574	0.213236	0.244667	-0.749945	-0.747686	-0.794644	blue	751.413	588.469	162.945	425.524
ENSMUSG00000003346	-0.271773	0.106827	0.472251	0.239328	0.386816	-0.0696152	0.720764	0.81812	0.888599	-0.832218	-0.702411	-0.762317	-0.128171	-0.491571	-0.169442	0.228846	0.34725	-0.731181	-0.748518	-0.758303	salmon	710.145	29.7446	680.401	-650.656
ENSMUSG00000003348	0.151403	0.241308	-0.242466	0.663685	0.904191	0.832551	0.502865	-0.181265	0.415148	-0.485647	-0.0893652	0.24268	-0.810511	-0.758359	-0.438558	-0.606992	-0.264792	-0.497152	0.27498	0.336286	yellow	251.113	79.3916	171.721	-92.3297
ENSMUSG00000003352	-0.253037	0.0344396	0.640975	-0.0287409	0.051565	-0.383839	0.529705	0.911217	0.676111	-0.546998	-0.731905	-0.869637	0.200005	-0.163169	-0.0672092	0.449476	0.354249	-0.577657	-0.922025	-0.844628	blue	1020.25	775.641	244.612	531.029
ENSMUSG00000003355	-0.675709	-0.276413	0.409359	-0.320803	0.00148475	-0.551646	0.64302	0.949549	0.615931	-0.660872	-0.535684	-0.971722	0.452071	-0.0692291	0.243794	0.747572	0.769274	-0.257007	-0.933258	-0.989589	blue	1198.95	866.23	332.719	533.512
ENSMUSG00000003360	-0.487494	-0.0974007	0.565858	-0.186328	-0.00658474	-0.504239	0.556412	0.971612	0.688479	-0.635979	-0.663215	-0.960316	0.348383	-0.123674	0.104736	0.632082	0.598205	-0.440532	-0.94858	-0.967344	blue	1393.84	1028.57	365.271	663.294
ENSMUSG00000003363	-0.0524692	0.147092	0.322068	0.526449	0.592126	0.202777	0.696326	0.624895	0.92288	-0.766272	-0.596993	-0.545404	-0.429521	-0.708587	-0.255739	-0.0349955	0.133914	-0.833303	-0.73673	-0.549062	blue	345.324	255.798	89.5264	166.271
ENSMUSG00000003378	-0.384536	0.157357	0.757581	-0.381722	-0.0366047	-0.465761	0.595792	0.902966	0.402488	-0.539667	-0.827025	-0.875686	0.431936	0.143709	-0.17869	0.517017	0.416743	-0.40684	-0.845916	-0.837135	blue	920.94	687.463	233.478	453.985
ENSMUSG00000003380	-0.466504	-0.102488	0.369443	0.053897	0.334526	-0.210386	0.769379	0.868702	0.832786	-0.816049	-0.607545	-0.84606	0.0445868	-0.418597	0.02172	0.422615	0.564994	-0.560488	-0.772855	-0.84737	blue	839.989	634.576	205.412	429.164
ENSMUSG00000003382	0.611007	0.442939	-0.348374	0.422363	0.190873	0.727528	-0.443077	-0.889379	-0.459859	0.36899	0.389223	0.933303	-0.584771	-0.0359553	-0.429003	-0.844064	-0.765785	0.108774	0.952004	0.940921	turquoise	1569.11	1292.72	276.398	1016.32
ENSMUSG00000003402	-0.0815009	0.129895	0.529138	0.336686	0.246511	-0.130309	0.502077	0.797027	0.883499	-0.64564	-0.679686	-0.724519	-0.141593	-0.469913	-0.136985	0.204572	0.214579	-0.776021	-0.793445	-0.812559	green	530.198	109.51	420.688	-311.178
ENSMUSG00000003418	0.331112	0.160716	-0.467513	0.245682	0.21947	0.56456	-0.171361	-0.750846	-0.426686	0.253099	0.427052	0.758395	-0.431439	-0.0314292	-0.230916	-0.610594	-0.457793	0.22846	0.888422	0.694715	turquoise	737.309	653.663	83.646	570.017
ENSMUSG00000003420	0.458491	0.392531	-0.366169	0.758772	0.722159	0.967256	0.109903	-0.596233	0.105282	-0.165852	0.159461	0.667087	-0.919114	-0.587707	-0.511087	-0.881964	-0.606933	-0.315904	0.962568	0.502237	yellow	742.027	162.29	579.737	-417.448
ENSMUSG00000003421	0.128011	0.470161	0.630503	0.397958	0.427626	0.156223	0.603779	0.622413	0.730602	-0.669025	-0.819412	-0.513019	-0.341261	-0.439894	-0.540809	-0.12932	-0.0875746	-0.888596	-0.250979	-0.603334	blue	410.962	317.003	93.959	223.044
ENSMUSG00000003423	0.61047	0.55891	-0.15467	0.786366	0.552159	0.87136	-0.0735867	-0.535206	0.123276	-0.088102	0.0326612	0.63005	-0.885819	-0.5149	-0.591186	-0.900774	-0.718054	-0.430313	0.858537	0.550783	yellow	685.182	119.149	566.033	-446.883
ENSMUSG00000003429	-0.553601	-0.417955	0.171344	0.0639878	0.184833	-0.364119	0.59536	0.834393	0.848019	-0.672137	-0.340089	-0.852858	0.136728	-0.450521	0.36829	0.607981	0.695023	-0.365982	-0.953954	-0.824648	blue	876.977	637.242	239.735	397.507
ENSMUSG00000003435	-0.381378	0.0177449	0.634572	-0.0793268	0.0553808	-0.417565	0.585627	0.968103	0.730881	-0.66519	-0.74117	-0.935912	0.243377	-0.175508	-0.021874	0.525615	0.489741	-0.555434	-0.94806	-0.925908	blue	1040.35	779.628	260.722	518.906
ENSMUSG00000003437	-0.25974	0.167744	0.0465209	-0.105347	0.359667	0.228656	0.420846	0.0636116	0.0494452	-0.398443	-0.128742	-0.0566614	-0.0536302	-0.0634887	-0.161916	-0.00995914	0.170388	0.00247559	0.454057	-0.361486	red	51.5695	5.36957	46.2	-40.8304
ENSMUSG00000003438	0.228246	0.468817	0.449715	0.61151	0.52274	0.333798	0.499154	0.452156	0.781079	-0.641483	-0.679986	-0.332615	-0.543639	-0.604605	-0.528102	-0.303473	-0.187736	-0.925698	0.350808	-0.506783	salmon	49.9053	3.70734	46.1979	-42.4906
ENSMUSG00000003444	-0.00247559	0.190374	0.457403	0.426618	0.387181	0.0435719	0.59286	0.684145	0.869459	-0.688248	-0.681722	-0.603539	-0.305811	-0.551709	-0.279836	0.0172617	0.105305	-0.834573	-0.776663	-0.541091	blue	523.236	430.138	93.0973	337.041
ENSMUSG00000003452	-0.268475	-0.473528	-0.0937844	-0.763191	-0.807201	-0.742138	-0.525812	-0.0376932	-0.612119	0.62767	0.374236	-0.0681694	0.823966	0.738703	0.594201	0.604521	0.337235	0.747027	-0.832833	0.114159	brown	230.657	91.1992	139.457	-48.2583
ENSMUSG00000003458	0.822796	0.314172	-0.181724	0.846384	0.236403	0.595155	-0.393952	-0.506939	0.109114	0.294129	0.16986	0.596316	-0.791274	-0.46834	-0.34202	-0.781633	-0.764773	-0.409999	0.695924	0.542911	tan	554.917	23.1943	531.723	-508.529
ENSMUSG00000003464	0.655199	0.449257	-0.290563	0.820069	0.521383	0.878664	-0.147197	-0.640022	0.0637567	0.023968	0.175161	0.724364	-0.910508	-0.515962	-0.50562	-0.925348	-0.739859	-0.341061	0.934345	0.610332	turquoise	858.854	624.351	234.503	389.848
ENSMUSG00000003477	-0.508462	-0.0224834	0.338419	-0.0291604	0.442092	-0.0754345	0.910442	0.748848	0.668096	-0.860777	-0.595889	-0.733091	0.0297503	-0.323562	-0.110711	0.33281	0.498373	-0.45078	-0.63366	-0.759644	red	561.994	57.8309	504.163	-446.332
ENSMUSG00000003500	-0.467845	-0.0592685	0.561602	-0.198478	0.0753226	-0.443644	0.646114	0.955975	0.651254	-0.650663	-0.70959	-0.938132	0.312922	-0.126134	0.0123372	0.569282	0.565806	-0.476543	-0.885644	-0.923359	blue	1193.79	894.003	299.783	594.22
ENSMUSG00000003518	-0.161907	0.0326253	0.0747924	0.362094	0.706924	0.321782	0.793091	0.375147	0.623518	-0.67325	-0.385774	-0.334986	-0.402616	-0.617636	-0.233958	-0.0937936	0.138152	-0.548889	-0.369857	-0.235212	red	145.832	30.4088	115.424	-85.0148
ENSMUSG00000003526	-0.546369	-0.248702	0.526992	-0.345838	-0.128513	-0.661693	0.527461	0.97865	0.558813	-0.50187	-0.583277	-0.992937	0.511979	0.00830964	0.237484	0.76857	0.679864	-0.283327	-0.979179	-0.991693	blue	1710.1	1220.07	490.03	730.043
ENSMUSG00000003527	0.344417	0.563926	0.884748	0.16935	-0.0735581	-0.176968	0.185794	0.60701	0.429411	-0.243556	-0.869097	-0.497064	-0.048253	-0.0379677	-0.536554	-0.0429339	-0.247532	-0.776439	-0.404509	-0.494374	midnightblue	321.298	18.5515	302.747	-284.196
ENSMUSG00000003528	0.633646	0.595424	0.130877	0.855289	0.571739	0.729755	0.167499	-0.181843	0.403151	-0.267839	-0.300116	0.304379	-0.880796	-0.605804	-0.687337	-0.799768	-0.667829	-0.736338	0.880971	0.138072	pink	391.227	22.1063	369.121	-347.015
ENSMUSG00000003531	-0.525416	-0.232856	0.539716	-0.316985	-0.142327	-0.658431	0.494772	0.981277	0.582745	-0.500033	-0.592557	-0.992505	0.496257	-0.00772999	0.229985	0.755906	0.660581	-0.310472	-0.993064	-0.983653	blue	1702.27	1222.44	479.831	742.607
ENSMUSG00000003534	0.910241	0.68017	0.240621	0.701801	0.150785	0.521336	-0.32509	-0.335394	0.0625541	0.221958	-0.225544	0.462078	-0.689343	-0.269908	-0.671581	-0.823215	-0.891736	-0.607135	0.749641	0.393561	tan	446.143	23.8014	422.342	-398.54
ENSMUSG00000003541	0.616848	0.358105	-0.435548	0.428641	0.219724	0.731472	-0.471971	-0.93247	-0.481105	0.445356	0.465876	0.967277	-0.600517	-0.0938236	-0.354009	-0.842272	-0.750466	0.136103	0.989961	0.986478	turquoise	1830.95	1516.6	314.346	1202.26
ENSMUSG00000003546	0.687806	0.665051	0.0283512	0.658237	0.376396	0.726606	-0.157022	-0.484372	0.0203047	0.0112769	-0.0642017	0.588431	-0.753796	-0.328264	-0.625468	-0.844756	-0.757358	-0.405271	0.9177	0.35252	turquoise	561.235	446.595	114.64	331.956
ENSMUSG00000003549	-0.044703	0.313776	0.503736	0.419821	0.45487	0.134893	0.612279	0.670418	0.856736	-0.766341	-0.720602	-0.581097	-0.322295	-0.54659	-0.362397	-0.0121947	0.106181	-0.837984	-0.482672	-0.626836	blue	496.234	392.734	103.501	289.233
ENSMUSG00000003559	-0.394587	-0.372643	-0.207799	0.0803786	0.165853	-0.023603	0.25351	0.168853	0.340722	-0.337439	0.140829	-0.220178	-0.00975171	-0.291405	0.312688	0.26275	0.35261	0.069084	-0.633786	0.0743378	grey	75.587	0.1508	75.4362	-75.2854
ENSMUSG00000003573	0.629407	0.417617	-0.384651	0.409159	0.267612	0.761615	-0.40347	-0.901208	-0.484015	0.410182	0.379993	0.9474	-0.608965	-0.0794136	-0.447606	-0.87151	-0.781059	0.078944	0.970705	0.96896	turquoise	1589.82	1304.65	285.171	1019.48
ENSMUSG00000003575	-0.245973	0.197119	0.815213	-0.198293	-0.088892	-0.485838	0.507074	0.951844	0.559744	-0.544667	-0.865442	-0.903133	0.331389	0.0427301	-0.180975	0.470359	0.346884	-0.560652	-0.887764	-0.904759	blue	1116.2	847.403	268.798	578.605
ENSMUSG00000003581	0.263254	0.62003	0.142277	0.601028	0.712623	0.749687	0.423952	-0.056146	0.396739	-0.555583	-0.381198	0.162941	-0.711119	-0.511875	-0.683134	-0.624183	-0.392018	-0.617389	0.936827	-0.320183	yellow	270.085	78.5169	191.568	-113.051
ENSMUSG00000003585	0.812646	0.164672	-0.0116096	0.443175	-0.244783	0.111243	-0.680243	-0.415884	-0.191552	0.695132	0.199554	0.469985	-0.330467	-0.0575264	-0.0995948	-0.455214	-0.682734	-0.146966	0.233692	0.655804	turquoise	389.243	334.059	55.1837	278.875
ENSMUSG00000003604	-0.453759	-0.152552	-0.246076	0.176068	0.477184	0.254311	0.426068	0.150832	0.469764	-0.61452	0.0460828	-0.163781	-0.202601	-0.46078	0.155578	0.0983599	0.403258	-0.0835021	0.0568652	-0.476447	salmon	77.1579	5.27886	71.879	-66.6002
ENSMUSG00000003617	0.215082	-0.0754333	-0.758439	0.243431	0.242908	0.626916	-0.364325	-0.931743	-0.504036	0.392645	0.763158	0.896625	-0.416179	-0.104877	0.0353002	-0.545056	-0.385673	0.47346	0.866991	0.882399	turquoise	1116.22	948.049	168.173	779.876
ENSMUSG00000003623	0.0398446	-0.536679	-0.724836	-0.11566	-0.33262	-0.0561011	-0.678947	-0.675327	-0.575216	0.724669	0.921323	0.581483	0.129312	0.19874	0.607247	0.0336046	-0.0232789	0.773874	0.223543	0.64474	turquoise	473.813	410.867	62.9463	347.921
ENSMUSG00000003644	0.875793	0.690775	0.020859	0.678599	0.212273	0.701899	-0.39756	-0.606641	-0.127316	0.261034	-0.0062981	0.717223	-0.745101	-0.216125	-0.669476	-0.93832	-0.935406	-0.386725	0.9352	0.591391	turquoise	798.86	640.358	158.502	481.855
ENSMUSG00000003660	0.691556	0.412634	-0.158959	0.925558	0.546707	0.791197	-0.0809686	-0.428128	0.284161	-0.0238973	0.035454	0.530828	-0.933776	-0.659642	-0.466874	-0.837753	-0.711558	-0.544424	0.876468	0.375482	pink	504.499	32.6473	471.851	-439.204
ENSMUSG00000003662	-0.0732032	-0.025856	0.122107	0.579841	0.519946	0.180416	0.544511	0.508232	0.913597	-0.672203	-0.366536	-0.448147	-0.440663	-0.752295	-0.0488042	0.00372528	0.187407	-0.689983	-0.501446	-0.53721	magenta	209.77	4.50452	205.265	-200.761
ENSMUSG00000003680	0.214683	0.470611	0.727094	0.283527	0.146595	-0.0603749	0.339286	0.65147	0.622814	-0.444656	-0.798637	-0.538466	-0.161213	-0.242844	-0.430661	-0.0209705	-0.0763453	-0.813613	0.190682	-0.729398	blue	417.674	329.461	88.2135	241.247
ENSMUSG00000003721	0.670599	0.14251	-0.478605	0.330441	-0.0867579	0.451633	-0.737082	-0.9282	-0.583873	0.745382	0.620425	0.94208	-0.408385	0.0501538	-0.0893749	-0.666677	-0.699142	0.286718	0.910926	0.935936	turquoise	1315.41	1125.59	189.815	935.78
ENSMUSG00000003731	-0.151911	0.014543	0.62385	0.0854792	-0.100144	-0.456995	0.325146	0.883055	0.74341	-0.468524	-0.656993	-0.839034	0.16806	-0.197216	0.0320014	0.442896	0.329588	-0.596726	-0.805936	-0.877977	blue	721.538	575.846	145.692	430.153
ENSMUSG00000003746	-0.59083	-0.382518	0.404973	-0.31131	-0.137607	-0.67037	0.478156	0.943456	0.584026	-0.472468	-0.458203	-0.973639	0.507347	-0.0444788	0.363858	0.810879	0.729331	-0.217131	-0.998246	-0.99573	blue	1508.86	1051.46	457.397	594.065
ENSMUSG00000003752	0.571408	0.687211	0.123737	0.488304	0.245384	0.613042	-0.2349	-0.403933	-0.0414042	0.0260968	-0.135607	0.496131	-0.571784	-0.185699	-0.631431	-0.723118	-0.688451	-0.362131	0.732277	0.449458	turquoise	476.402	393.371	83.0313	310.34
ENSMUSG00000003762	0.651133	0.844038	0.456568	0.248556	0.0292058	0.382891	-0.28659	-0.237278	-0.18062	0.155778	-0.369561	0.349357	-0.326805	0.116631	-0.72722	-0.615873	-0.729807	-0.385102	0.798578	0.115854	grey60	267.291	3.0904	264.2	-261.11
ENSMUSG00000003778	-0.503367	-0.291954	0.452292	-0.782772	-0.621465	-0.908289	0.0155488	0.660145	-0.0708696	0.0468696	-0.272503	-0.718108	0.910915	0.5839	0.416393	0.877213	0.610344	0.25806	-0.938896	-0.665219	brown	721.77	203.673	518.097	-314.424
ENSMUSG00000003779	0.475666	0.129331	-0.560477	0.30809	0.10052	0.561688	-0.533176	-0.899091	-0.509428	0.514037	0.613516	0.906278	-0.43876	-0.0280088	-0.105166	-0.640651	-0.569149	0.303683	0.913086	0.877802	turquoise	1062.98	920.145	142.831	777.314
ENSMUSG00000003808	-0.476439	0.0611478	0.573351	-0.294852	0.0432844	-0.366328	0.559095	0.821194	0.471317	-0.614349	-0.64894	-0.806157	0.35532	0.0262297	-0.0670984	0.517179	0.500077	-0.331558	-0.775765	-0.806407	blue	700.625	555.292	145.334	409.958
ENSMUSG00000003809	-0.647857	-0.237008	0.420288	-0.292753	0.0536444	-0.509628	0.665869	0.942499	0.633622	-0.678366	-0.557337	-0.957091	0.404891	-0.113713	0.210113	0.708049	0.748406	-0.298519	-0.87479	-0.995626	blue	1057.65	777.423	280.222	497.201
ENSMUSG00000003810	-0.301074	0.143825	0.727438	-0.188551	-0.11276	-0.489514	0.477692	0.923815	0.575358	-0.569618	-0.794075	-0.883884	0.334583	0.0359737	-0.118289	0.482436	0.41323	-0.516394	-0.838896	-0.897078	blue	976.292	745.821	230.471	515.35
ENSMUSG00000003812	0.341568	0.659181	0.37396	0.276492	0.361571	0.411969	0.256507	0.030897	0.154656	-0.272624	-0.501732	0.0736672	-0.40437	-0.17758	-0.668686	-0.490808	-0.398746	-0.56109	0.571431	-0.329233	yellow	100.32	21.4154	78.9046	-57.4892
ENSMUSG00000003813	0.106277	0.203838	0.403259	0.518206	0.409238	0.138491	0.494079	0.560691	0.810586	-0.568421	-0.611869	-0.476486	-0.397926	-0.60438	-0.320964	-0.0928856	-0.0236534	-0.841652	-0.896026	-0.267635	blue	351.338	285.166	66.1723	218.993
ENSMUSG00000003814	-0.611057	-0.438806	0.208102	-0.125392	0.0528329	-0.494226	0.551041	0.856751	0.70646	-0.592615	-0.328625	-0.88611	0.316576	-0.248923	0.412534	0.712477	0.763733	-0.239298	-0.903152	-0.897217	blue	955.166	677.792	277.374	400.417
ENSMUSG00000003847	-0.724515	-0.337025	0.436489	-0.645263	-0.311255	-0.780594	0.426291	0.868105	0.275892	-0.389455	-0.424798	-0.923771	0.764176	0.297158	0.358455	0.905329	0.793261	0.0530316	-0.993928	-0.902991	green	968.817	182.566	786.252	-603.686
ENSMUSG00000003848	-0.519479	0.00653924	0.613011	-0.321193	-0.00861632	-0.463738	0.562997	0.907035	0.524957	-0.615699	-0.694348	-0.899979	0.411686	0.00424357	-0.00952484	0.605117	0.554244	-0.361053	-0.902741	-0.872412	blue	950.78	707.373	243.408	463.965
ENSMUSG00000003849	-0.611181	-0.320585	-0.0266714	-0.156012	0.387251	-0.089979	0.804177	0.498507	0.414257	-0.642543	-0.23757	-0.535253	0.10922	-0.243435	0.115441	0.365783	0.579203	-0.11751	-0.604185	-0.479383	red	311.459	36.5594	274.9	-238.34
ENSMUSG00000003865	0.898944	0.682366	0.451992	0.37708	-0.210944	0.165229	-0.447567	-0.205234	-0.142244	0.408523	-0.335053	0.321544	-0.33773	0.107537	-0.621651	-0.607342	-0.818819	-0.47493	0.702189	0.159566	tan	238.734	23.6922	215.042	-191.35
ENSMUSG00000003868	0.415994	0.522684	-0.00692066	0.738363	0.65923	0.772556	0.186958	-0.213128	0.370006	-0.349644	-0.174713	0.317279	-0.806808	-0.603342	-0.563798	-0.70118	-0.492252	-0.584469	0.696943	0.0357243	yellow	586.829	90.4082	496.421	-406.013
ENSMUSG00000003873	0.817684	0.46223	-0.248888	0.672572	0.221389	0.718881	-0.453084	-0.770042	-0.227242	0.382903	0.260582	0.844502	-0.75031	-0.25062	-0.478012	-0.924095	-0.879235	-0.191378	0.930301	0.830213	turquoise	1019.43	829.721	189.704	640.017
ENSMUSG00000003923	-0.048655	-0.488777	-0.780899	-0.0718604	-0.120023	0.106325	-0.461664	-0.697823	-0.506788	0.522931	0.874913	0.601422	0.0072065	0.0721699	0.509585	-0.0611359	-0.0085127	0.716424	0.466123	0.675045	turquoise	586.148	517.178	68.97	448.208
ENSMUSG00000003929	-0.375619	-0.65718	-0.569144	-0.565518	-0.498011	-0.390657	-0.447373	-0.380189	-0.631611	0.548037	0.764759	0.242379	0.552942	0.481971	0.717344	0.424269	0.362741	0.947198	-0.628649	0.449485	grey	65.3868	0.436332	64.9504	-64.5141
ENSMUSG00000003948	-0.424236	-0.325691	-0.550003	0.153802	0.703563	0.467576	0.537866	-0.168912	0.161003	-0.403451	0.307254	0.114233	-0.308444	-0.504739	0.14331	-0.0579639	0.259624	0.142441	-0.434728	0.395813	greenyellow	111.407	8.49707	102.91	-94.4125
ENSMUSG00000003949	-0.719603	-0.156371	0.298401	-0.371728	0.234907	-0.29406	0.840659	0.753534	0.446002	-0.76061	-0.496724	-0.77784	0.341266	-0.0476668	0.0605909	0.557485	0.705734	-0.1629	-0.618578	-0.886712	blue	594.49	450.702	143.788	306.915
ENSMUSG00000003955	0.488888	-0.161755	-0.539778	0.127681	-0.307975	0.137799	-0.817894	-0.803787	-0.608357	0.859967	0.737307	0.772918	-0.135731	0.159777	0.235633	-0.354661	-0.4461	0.473811	0.684483	0.818896	turquoise	771.729	683.265	88.4639	594.801
ENSMUSG00000003970	-0.0533153	0.0499982	0.187665	0.626747	0.562414	0.212973	0.587233	0.549843	0.980341	-0.748843	-0.45575	-0.483397	-0.488908	-0.800528	-0.135722	-0.0432547	0.150563	-0.790283	-0.680685	-0.450915	salmon	293.84	29.8191	264.021	-234.202
ENSMUSG00000003992	-0.202646	-0.548619	-0.636348	0.00524227	0.185591	0.146878	-0.0361072	-0.322377	-0.170261	0.22729	0.587078	0.250817	-0.0372709	-0.158876	0.434457	0.06946	0.147345	0.413609	-0.220948	0.479697	black	150.421	14.0958	136.326	-122.23
ENSMUSG00000004018	0.462189	0.0172023	-0.547059	0.20944	-0.112029	0.388351	-0.668433	-0.873855	-0.576955	0.648557	0.660541	0.861903	-0.293767	0.0956936	-0.00934348	-0.527022	-0.538938	0.388401	0.735955	0.878327	turquoise	927.395	823.479	103.916	719.563
ENSMUSG00000004032	0.642894	0.276283	-0.426739	0.415201	0.234504	0.670326	-0.385744	-0.855796	-0.45373	0.479967	0.409384	0.894833	-0.587513	-0.115209	-0.3488	-0.811996	-0.742196	0.0684612	0.851859	0.945791	turquoise	1161.2	982.014	179.189	802.825
ENSMUSG00000004035	0.83465	0.373831	-0.0869238	0.366455	-0.073387	0.386741	-0.594232	-0.664529	-0.447031	0.677963	0.202622	0.724218	-0.42744	0.031983	-0.381606	-0.703061	-0.851426	-0.0742285	0.642018	0.826534	turquoise	739.893	652.519	87.3734	565.146
ENSMUSG00000004040	0.663827	0.32995	-0.444492	0.498706	0.226643	0.737598	-0.477513	-0.924463	-0.436122	0.461414	0.470961	0.962974	-0.643948	-0.141802	-0.34866	-0.860565	-0.780426	0.0938164	0.976533	0.973583	turquoise	1859.07	1529.24	329.828	1199.41
ENSMUSG00000004043	-0.539911	-0.21086	0.542116	-0.332946	-0.116313	-0.643678	0.540915	0.984603	0.578214	-0.536528	-0.611486	-0.99347	0.491674	0.000131979	0.202562	0.743767	0.675751	-0.315274	-0.968508	-0.986087	blue	1708.07	1231.52	476.549	754.972
ENSMUSG00000004044	-0.123058	0.253235	0.166043	0.467586	0.824575	0.496642	0.83514	0.367909	0.719479	-0.840096	-0.519622	-0.301703	-0.544497	-0.704316	-0.441127	-0.240729	0.035167	-0.704545	-0.35658	-0.219003	red	102.42	32.1796	70.2404	-38.0609
ENSMUSG00000004054	0.331333	0.740825	0.525746	0.539478	0.559576	0.513791	0.474146	0.268168	0.544373	-0.601627	-0.730218	-0.135999	-0.586536	-0.445785	-0.800435	-0.507957	-0.397521	-0.875191	0.588096	-0.361041	yellow	184.402	42.0163	142.386	-100.37
ENSMUSG00000004056	0.629214	0.702442	0.399167	0.712322	0.507281	0.573102	0.228845	0.0594882	0.443464	-0.292302	-0.577241	0.0841818	-0.733384	-0.507858	-0.792086	-0.693295	-0.631056	-0.895807	0.851318	-0.0123851	turquoise	813.255	711.127	102.128	608.999
ENSMUSG00000004069	0.323862	-0.132715	-0.128112	0.723735	0.212839	0.156372	0.0101322	0.0701982	0.611741	-0.125208	0.0307411	-0.0282156	-0.54301	-0.675265	0.0809383	-0.222166	-0.135213	-0.49443	-0.580373	0.113505	salmon	74.0209	9.27151	64.7494	-55.4779
ENSMUSG00000004070	0.597009	0.100762	-0.566967	0.659035	0.291425	0.689469	-0.410156	-0.824982	-0.191308	0.383791	0.568146	0.851666	-0.717411	-0.376037	-0.11067	-0.750471	-0.628993	0.0464167	0.864026	0.828945	turquoise	988.3	811.545	176.755	634.79
ENSMUSG00000004071	-0.354236	0.180415	0.499477	-0.184059	-0.0296232	-0.256428	0.451348	0.642601	0.409219	-0.606398	-0.582316	-0.615116	0.244141	0.0968046	-0.174473	0.323705	0.350965	-0.314745	-0.182283	-0.933103	blue	507.225	422.349	84.8765	337.472
ENSMUSG00000004085	0.121997	-0.0282513	-0.695929	0.184886	0.362036	0.642391	-0.170147	-0.81574	-0.435602	0.236832	0.614952	0.789279	-0.406289	-0.136211	-0.0473804	-0.528788	-0.306716	0.376672	0.735988	0.82318	turquoise	832.484	730.41	102.073	628.337
ENSMUSG00000004096	-0.264368	-0.700781	-0.87829	0.0327852	-0.0156468	0.0562734	-0.279223	-0.502662	-0.19528	0.268459	0.918161	0.39434	-0.0170233	-0.138059	0.732131	0.1194	0.297189	0.673977	0.126045	0.427426	black	178.369	26.7809	151.588	-124.807
ENSMUSG00000004098	0.171151	0.395624	0.0980261	0.58662	0.814128	0.675974	0.552649	0.0855637	0.505744	-0.542826	-0.400924	0.00733824	-0.681938	-0.67096	-0.565882	-0.483662	-0.285232	-0.684224	0.326309	-0.105107	yellow	253.623	56.3693	197.254	-140.884
ENSMUSG00000004099	0.689983	0.453547	-0.316697	0.450758	0.175748	0.711283	-0.468732	-0.890266	-0.469792	0.437954	0.372807	0.939606	-0.605888	-0.0530795	-0.444041	-0.870393	-0.814974	0.0648993	0.970136	0.946593	turquoise	1559.99	1288.52	271.468	1017.05
ENSMUSG00000004100	-0.509063	-0.0858941	0.654832	-0.447006	-0.181963	-0.658296	0.506989	0.960458	0.437037	-0.476444	-0.688573	-0.964069	0.568767	0.150785	0.0878665	0.723735	0.594743	-0.282664	-0.967903	-0.933628	blue	1473.48	1040.44	433.037	607.405
ENSMUSG00000004105	0.566586	0.388856	-0.423236	0.647065	0.565337	0.926777	-0.154801	-0.78698	-0.16427	0.134706	0.309827	0.846304	-0.832489	-0.423563	-0.463571	-0.915639	-0.716002	-0.137434	0.967038	0.849932	yellow	1053.06	168.038	885.026	-716.988
ENSMUSG00000004127	-0.717831	-0.670193	-0.0639555	-0.649656	-0.407743	-0.715283	0.0942261	0.440172	-0.0242068	-0.0161417	0.121513	-0.555345	0.751628	0.318	0.664129	0.852212	0.775663	0.456984	-0.914381	-0.212695	green	374.662	111.607	263.055	-151.448
ENSMUSG00000004151	-0.776008	-0.433175	0.0644729	-0.227629	0.332857	-0.277509	0.825555	0.73689	0.595917	-0.733389	-0.304361	-0.783171	0.24785	-0.304152	0.306639	0.622611	0.813133	-0.147697	-0.765803	-0.811309	blue	673.466	489.392	184.074	305.318
ENSMUSG00000004187	-0.479393	-0.118403	0.632969	-0.535027	-0.374329	-0.774178	0.317657	0.900962	0.319827	-0.334838	-0.580692	-0.913373	0.681474	0.308849	0.191676	0.776447	0.613256	-0.14292	-0.971009	-0.910823	blue	1304.91	873.6	431.309	442.291
ENSMUSG00000004207	0.695218	0.357153	-0.420398	0.710335	0.442716	0.854745	-0.290698	-0.806483	-0.171264	0.269483	0.34824	0.870785	-0.838202	-0.402504	-0.420079	-0.931935	-0.780996	-0.155949	0.984216	0.84274	turquoise	1006.47	798.825	207.64	591.185
ENSMUSG00000004221	-0.2041	-0.0958461	0.289665	0.259234	0.112281	-0.204896	0.359328	0.67789	0.787401	-0.562948	-0.415475	-0.648442	-0.0477293	-0.397236	0.0698248	0.293869	0.35665	-0.532541	-0.654059	-0.620444	blue	533.382	440.361	93.0212	347.34
ENSMUSG00000004233	-0.737135	-0.481173	-0.108259	-0.491103	-0.0605323	-0.407364	0.351027	0.368547	0.0964371	-0.312428	0.0761745	-0.45234	0.500294	0.129505	0.508948	0.668657	0.72158	0.362707	-0.428069	-0.593672	green	304.495	68.7336	235.761	-167.028
ENSMUSG00000004263	-0.549863	-0.320461	0.331511	-0.115103	0.0240694	-0.479103	0.549565	0.879051	0.691712	-0.595546	-0.444717	-0.896412	0.309162	-0.204386	0.27173	0.655344	0.666563	-0.318123	-0.904421	-0.904798	blue	921.436	679.472	241.965	437.507
ENSMUSG00000004264	-0.28606	-0.0607743	0.496214	0.149895	0.132168	-0.322317	0.525295	0.887848	0.857447	-0.649955	-0.617653	-0.852125	0.0614012	-0.382435	0.0587731	0.438227	0.430857	-0.611131	-0.921167	-0.875245	blue	781.834	609.185	172.649	436.537
ENSMUSG00000004266	0.3666	0.151744	-0.572669	0.688711	0.659031	0.895845	-0.00686567	-0.703148	0.0075559	-0.0201513	0.422601	0.733122	-0.836495	-0.579921	-0.244412	-0.764964	-0.490226	-0.0742263	0.949509	0.686662	turquoise	802.53	597.506	205.024	392.482
ENSMUSG00000004267	-0.119817	0.269224	0.090078	0.331631	0.770339	0.53676	0.77092	0.205442	0.462613	-0.699875	-0.422619	-0.147131	-0.475236	-0.52412	-0.496774	-0.283945	-0.0269143	-0.53538	0.0118341	-0.200198	cyan	65.2594	7.47182	57.7876	-50.3158
ENSMUSG00000004268	-0.38366	-0.0689193	0.41688	0.054524	0.198618	-0.253377	0.544163	0.828148	0.771122	-0.664756	-0.572675	-0.800914	0.0947809	-0.349543	0.0434906	0.444717	0.46545	-0.526995	-0.852285	-0.905913	blue	745.415	588.319	157.096	431.223
ENSMUSG00000004270	0.75327	0.511364	-0.230683	0.700655	0.365175	0.792045	-0.279418	-0.711938	-0.134527	0.211391	0.18503	0.795191	-0.811721	-0.334613	-0.532691	-0.934679	-0.817777	-0.254767	0.971656	0.710632	turquoise	882.442	706.563	175.879	530.684
ENSMUSG00000004285	0.669101	0.228219	-0.345351	0.941503	0.449762	0.728121	-0.215747	-0.517815	0.258127	0.0779621	0.239504	0.59481	-0.913568	-0.670756	-0.280728	-0.796663	-0.642914	-0.417004	0.782689	0.542226	pink	545.177	37.1936	507.983	-470.789
ENSMUSG00000004317	0.0533465	0.0518921	-0.567207	0.201375	0.374216	0.626499	0.0419338	-0.677407	-0.305368	-0.0148557	0.451381	0.659162	-0.414167	-0.109197	-0.170301	-0.511688	-0.265888	0.288233	0.765341	0.62583	turquoise	601.495	521.92	79.5749	442.345
ENSMUSG00000004319	-0.475004	-0.55271	0.171754	-0.657898	-0.660065	-0.929236	-0.113341	0.522534	-0.0512169	0.177877	0.0102014	-0.610502	0.836427	0.458485	0.661586	0.872955	0.657876	0.37061	-0.886323	-0.420294	brown	472.423	117.985	354.438	-236.453
ENSMUSG00000004328	0.86132	0.507715	-0.116802	0.437425	-0.0447864	0.502601	-0.639452	-0.744162	-0.42465	0.579209	0.232573	0.820174	-0.509908	0.0486626	-0.435352	-0.811743	-0.868261	-0.0645402	0.967313	0.71277	tan	870.1	35.1775	834.923	-799.745
ENSMUSG00000004356	0.318616	-0.0264702	-0.614474	0.0492181	-0.0581606	0.407642	-0.617402	-0.926581	-0.71384	0.654182	0.730822	0.890257	-0.194363	0.176665	0.046252	-0.458145	-0.454182	0.567543	0.86952	0.879208	turquoise	995.607	879.231	116.376	762.855
ENSMUSG00000004360	-0.746716	-0.447112	0.213655	-0.44938	0.0529872	-0.528396	0.657212	0.793383	0.41402	-0.511362	-0.330335	-0.848704	0.503399	-0.0340747	0.378335	0.781053	0.811554	-0.0262741	-0.831746	-0.901801	green	752.415	98.0946	654.32	-556.226
ENSMUSG00000004364	-0.26163	-0.6621	-0.699018	-0.403561	-0.405646	-0.2534	-0.515469	-0.516633	-0.607592	0.596807	0.892026	0.388491	0.387287	0.351982	0.744527	0.294018	0.274006	0.933171	0.00746646	0.43674	black	131.095	18.9352	112.16	-93.2247
ENSMUSG00000004383	0.702068	0.399966	-0.353653	0.40988	0.163839	0.687945	-0.491796	-0.917845	-0.526806	0.516531	0.407859	0.961107	-0.579471	-0.034159	-0.411391	-0.860211	-0.823592	0.104015	0.978678	0.97749	turquoise	1782.67	1487.81	294.865	1192.94
ENSMUSG00000004393	-0.314911	0.0881717	0.58735	0.0663822	0.193734	-0.250686	0.626292	0.907328	0.80024	-0.73257	-0.754577	-0.857803	0.0759224	-0.305276	-0.127545	0.380055	0.400142	-0.661201	-0.886956	-0.854204	blue	1021.88	785.45	236.427	549.023
ENSMUSG00000004394	-0.423358	-0.152618	0.174273	0.252441	0.46342	-0.0226119	0.75499	0.722021	0.887853	-0.841854	-0.454864	-0.698256	-0.145491	-0.573785	0.0327267	0.286506	0.503862	-0.558694	-0.70188	-0.680358	salmon	580.24	26.0864	554.153	-528.067
ENSMUSG00000004446	0.460945	0.19201	-0.572192	0.41833	0.249671	0.71114	-0.356841	-0.917697	-0.425026	0.334209	0.562321	0.92721	-0.58252	-0.128422	-0.237516	-0.762545	-0.600378	0.2289	0.958729	0.942508	turquoise	1364.09	1134.49	229.605	904.881
ENSMUSG00000004451	0.457539	0.225321	-0.572839	0.441284	0.302721	0.761059	-0.358776	-0.935039	-0.409854	0.317976	0.56961	0.948109	-0.616044	-0.174957	-0.234229	-0.779459	-0.610199	0.219068	0.969151	0.925561	turquoise	1444.91	1191.83	253.079	938.752
ENSMUSG00000004455	0.174265	0.0255655	-0.665879	0.434917	0.392822	0.689107	-0.175765	-0.726852	-0.142641	0.0491137	0.568463	0.723589	-0.573422	-0.334075	-0.0458848	-0.573684	-0.275843	0.187012	0.674042	0.769056	turquoise	613.532	518.027	95.5059	422.521
ENSMUSG00000004460	-0.784663	-0.632048	-0.0405535	-0.324844	-0.0251727	-0.539757	0.440112	0.673846	0.4748	-0.45775	-0.0386662	-0.752058	0.465033	-0.122065	0.644613	0.818918	0.909243	0.109977	-0.813465	-0.74306	greenyellow	632.669	37.9368	594.732	-556.795
ENSMUSG00000004462	0.617767	0.35922	-0.308983	0.22204	0.0263778	0.54497	-0.529377	-0.849286	-0.616151	0.567698	0.384674	0.884107	-0.386678	0.154296	-0.352955	-0.720296	-0.740966	0.204746	0.869212	0.920146	turquoise	1021.92	895.429	126.493	768.936
ENSMUSG00000004473	0.102548	0.139716	-0.521996	0.540085	0.845525	0.915458	0.298361	-0.52797	0.079455	-0.266537	0.280442	0.551175	-0.751678	-0.602111	-0.286264	-0.63854	-0.29587	-0.101388	0.756189	0.523619	yellow	500.783	89.9389	410.845	-320.906
ENSMUSG00000004500	-0.574984	-0.00460129	0.587259	-0.361147	0.0590892	-0.44495	0.697029	0.92403	0.516321	-0.690786	-0.714479	-0.917441	0.41617	0.0213626	-0.0305366	0.609437	0.607691	-0.342595	-0.833629	-0.938758	blue	953.14	712.026	241.113	470.913
ENSMUSG00000004508	-0.471068	-0.233517	-0.0759325	0.186027	0.622047	0.195101	0.721559	0.407969	0.588696	-0.662276	-0.182959	-0.416596	-0.179142	-0.553217	0.0720524	0.195244	0.407861	-0.273245	-0.767975	-0.234876	red	316.573	24.0953	292.477	-268.382
ENSMUSG00000004530	0.669635	0.395465	-0.405906	0.563972	0.2847	0.787461	-0.397394	-0.886965	-0.349827	0.351154	0.395994	0.936623	-0.711115	-0.19697	-0.421448	-0.908572	-0.79516	0.00158354	0.985719	0.921641	turquoise	1454.46	1174.1	280.359	893.745
ENSMUSG00000004535	0.443429	-0.11024	-0.592892	0.0965357	-0.247242	0.239992	-0.794418	-0.903328	-0.692678	0.825361	0.787373	0.868421	-0.155771	0.192398	0.186676	-0.4066	-0.465376	0.557504	0.823742	0.860357	turquoise	1055.51	917.908	137.602	780.306
ENSMUSG00000004558	0.727789	0.260746	-0.444346	0.587678	0.195215	0.679364	-0.500024	-0.869455	-0.330777	0.483422	0.468188	0.914075	-0.68275	-0.222855	-0.29017	-0.840361	-0.788536	0.0136342	0.928492	0.895082	turquoise	1430.42	1173.17	257.25	915.922
ENSMUSG00000004561	-0.460096	0.0111982	0.719807	-0.557802	-0.306138	-0.702293	0.374843	0.902448	0.282845	-0.370708	-0.683169	-0.901985	0.663233	0.331943	0.0522135	0.715644	0.542921	-0.1942	-0.975324	-0.877172	blue	1240.89	852.016	388.871	463.145
ENSMUSG00000004562	0.616384	0.562671	-0.258	0.522743	0.405676	0.860089	-0.226972	-0.787772	-0.296735	0.170886	0.206894	0.856583	-0.722956	-0.194567	-0.589452	-0.930507	-0.790997	-0.103634	0.945594	0.838562	turquoise	1109.63	875.901	233.734	642.166
ENSMUSG00000004565	0.0458454	0.554806	0.790518	-0.479664	-0.428529	-0.385216	0.00335581	0.398017	-0.177448	-0.0605833	-0.654185	-0.34582	0.45973	0.635241	-0.422904	0.164785	-0.04856	-0.152219	0.513278	-0.70402	midnightblue	169.383	12.9937	156.39	-143.396
ENSMUSG00000004567	-0.35494	0.119603	0.771544	-0.415983	-0.207273	-0.582484	0.426205	0.90841	0.372084	-0.431971	-0.779972	-0.884809	0.51933	0.231282	-0.0934544	0.582116	0.43145	-0.355115	-0.919727	-0.842712	blue	975.939	708.274	267.664	440.61
ENSMUSG00000004568	0.846599	0.703399	0.430719	0.450567	-0.17943	0.22563	-0.446585	-0.198571	-0.0440626	0.284415	-0.30111	0.320779	-0.383804	0.0654535	-0.606832	-0.606601	-0.794175	-0.481527	0.722734	-0.0846316	tan	224.977	23.5957	201.381	-177.785
ENSMUSG00000004591	-0.0970372	-0.546757	-0.667908	-0.35275	-0.453804	-0.200893	-0.642551	-0.621844	-0.695786	0.711182	0.890309	0.509096	0.329379	0.398714	0.638403	0.164263	0.105065	0.906945	0.456933	0.531387	turquoise	457.121	399.141	57.9804	341.161
ENSMUSG00000004609	0.204679	0.193899	-0.602914	0.393985	0.587066	0.869467	-0.0111681	-0.796342	-0.267405	0.00819476	0.473643	0.804139	-0.636821	-0.304928	-0.265212	-0.705738	-0.411646	0.174035	0.918401	0.732423	turquoise	987.499	793.615	193.884	599.731
ENSMUSG00000004610	0.0959567	0.12864	0.394896	0.326062	0.0537726	-0.158347	0.26511	0.53615	0.656003	-0.396647	-0.47455	-0.469028	-0.162826	-0.341704	-0.08795	0.075138	0.113693	-0.61403	0.00950673	-0.632231	blue	327.521	275.285	52.2359	223.049
ENSMUSG00000004626	-0.296919	-0.0402647	0.734233	-0.393948	-0.380226	-0.753912	0.276713	0.923159	0.380181	-0.269403	-0.677287	-0.913145	0.579886	0.234033	0.0846098	0.679797	0.454941	-0.312344	-0.95391	-0.863605	blue	1136.1	799.019	337.079	461.94
ENSMUSG00000004631	-0.228435	0.044823	-0.304755	0.269432	0.717385	0.584031	0.620601	-0.120094	0.256129	-0.587376	0.00386397	0.124271	-0.457503	-0.45528	-0.229079	-0.296428	0.04319	-0.135078	0.223748	0.0480835	yellow	112.702	32.6988	80.003	-47.3042
ENSMUSG00000004633	-0.709473	-0.323124	0.383549	-0.353715	-0.00764465	-0.568359	0.657035	0.929874	0.579204	-0.646932	-0.488819	-0.963541	0.48163	-0.044646	0.286909	0.780823	0.784708	-0.186073	-0.979202	-0.96545	blue	1387.38	970.516	416.867	553.649
ENSMUSG00000004637	-0.0273796	0.295076	0.817614	-0.378607	-0.381567	-0.553999	0.152081	0.700892	0.131342	-0.130072	-0.743003	-0.648616	0.481472	0.423221	-0.240287	0.377104	0.115888	-0.339304	-0.30769	-0.81945	blue	513.646	416.127	97.5189	318.608
ENSMUSG00000004642	0.404084	0.138836	-0.500683	0.145453	-0.0701067	0.435393	-0.637926	-0.880972	-0.612063	0.558994	0.632377	0.874265	-0.267366	0.157412	-0.050884	-0.529904	-0.493989	0.436015	0.897491	0.803117	turquoise	930.618	827.547	103.07	724.477
ENSMUSG00000004655	-0.224732	-0.0230233	-0.167548	0.540671	0.872879	0.545935	0.799872	0.222122	0.721657	-0.801246	-0.200062	-0.189548	-0.598042	-0.814768	-0.184384	-0.202569	0.168601	-0.510362	-0.324018	-0.120038	cyan	92.4143	12.928	79.4862	-66.5582
ENSMUSG00000004661	-0.572456	-0.163874	0.605595	-0.532564	-0.270563	-0.73689	0.456804	0.945177	0.374768	-0.432247	-0.60838	-0.965423	0.663972	0.238369	0.187981	0.801911	0.666309	-0.16427	-0.974063	-0.95576	blue	1574.55	1070.52	504.027	566.498
ENSMUSG00000004665	0.0965397	0.134403	-0.524213	0.615541	0.880961	0.932605	0.335196	-0.487816	0.189505	-0.34415	0.246524	0.515449	-0.812075	-0.69719	-0.288063	-0.649927	-0.271808	-0.178085	0.619012	0.539332	yellow	372.209	79.1622	293.047	-213.885
ENSMUSG00000004667	-0.244673	0.109527	0.433043	0.316757	0.437291	0.000351965	0.747391	0.773684	0.91092	-0.851765	-0.673913	-0.714973	-0.206958	-0.55001	-0.187332	0.172593	0.315822	-0.743706	-0.805392	-0.698227	salmon	692.223	30.5312	661.692	-631.16
ENSMUSG00000004677	0.529019	0.589621	-0.103207	0.104882	0.11131	0.605893	-0.365277	-0.780792	-0.65832	0.398102	0.183984	0.823993	-0.344914	0.228343	-0.564917	-0.736255	-0.739541	0.162228	0.975417	0.751551	turquoise	889.877	780.395	109.483	670.912
ENSMUSG00000004698	0.54375	0.228405	-0.382748	0.230889	-0.0102707	0.489914	-0.606534	-0.843902	-0.588264	0.616656	0.48054	0.861026	-0.345132	0.0989522	-0.207478	-0.627796	-0.661559	0.261382	0.779963	0.909871	turquoise	919.429	811.822	107.607	704.215
ENSMUSG00000004709	0.399935	0.311525	-0.435995	0.322409	0.388561	0.771203	-0.191884	-0.822613	-0.44611	0.251909	0.392548	0.843833	-0.547647	-0.110823	-0.381805	-0.748619	-0.605547	0.153396	0.958067	0.7992	turquoise	1017.71	858.913	158.794	700.119
ENSMUSG00000004730	0.515231	0.387755	-0.437396	0.591356	0.570134	0.930486	-0.132177	-0.796526	-0.207929	0.117853	0.326312	0.849789	-0.793256	-0.374128	-0.458875	-0.890975	-0.68148	-0.0778619	0.98159	0.815381	yellow	1030.46	165.311	865.15	-699.839
ENSMUSG00000004748	0.134707	0.030415	0.302449	0.226345	0.0564847	-0.147295	0.10937	0.358381	0.424878	-0.133259	-0.275844	-0.319078	-0.102842	-0.296705	0.0339874	0.102383	0.0135646	-0.388817	-0.367216	-0.403324	blue	192.34	161.05	31.2892	129.761
ENSMUSG00000004768	-0.284765	-0.189433	-0.560667	0.00291651	0.431924	0.449279	0.212588	-0.447527	-0.21936	-0.108433	0.445242	0.390867	-0.187624	-0.152652	0.101899	-0.155533	0.0558371	0.404801	0.593432	0.311748	turquoise	184.204	164.579	19.6252	144.954
ENSMUSG00000004771	0.255575	-0.2193	-0.76057	0.0934307	-0.0980259	0.328953	-0.605896	-0.928193	-0.636156	0.635445	0.874865	0.870499	-0.201325	0.104473	0.238818	-0.390651	-0.315005	0.634662	0.952257	0.879597	turquoise	1146.24	988.77	157.466	831.304
ENSMUSG00000004788	0.551549	0.438935	0.164623	0.874558	0.498914	0.550228	0.109053	0.0184629	0.596667	-0.278087	-0.309348	0.101923	-0.788535	-0.696232	-0.474765	-0.587907	-0.503808	-0.799282	0.501822	-0.0721944	pink	258.502	23.3493	235.153	-211.803
ENSMUSG00000004789	0.638705	0.522419	-0.0878905	0.543151	0.31912	0.676784	-0.153626	-0.560952	-0.147699	0.136238	0.0329438	0.634743	-0.669066	-0.23507	-0.596775	-0.815303	-0.730463	-0.269498	0.848151	0.612151	turquoise	681.906	569.506	112.401	457.105
ENSMUSG00000004791	-0.386072	-0.143104	-0.307364	0.251901	0.671272	0.43676	0.666675	0.0513212	0.384937	-0.643981	0.0378757	-0.0662756	-0.343917	-0.488192	-0.0298924	-0.0703901	0.265874	-0.0902643	-0.0551367	-0.0830591	red	72.1345	13.2543	58.8801	-45.6258
ENSMUSG00000004798	-0.82112	-0.514552	0.11648	-0.332119	0.0606984	-0.498273	0.61101	0.798058	0.555995	-0.61537	-0.25028	-0.862047	0.449524	-0.138009	0.465861	0.796059	0.884755	-0.0344601	-0.927219	-0.832073	greenyellow	816.964	39.0589	777.905	-738.846
ENSMUSG00000004815	0.736434	0.82688	0.450193	0.172029	-0.080515	0.336115	-0.364631	-0.313397	-0.353222	0.322854	-0.345865	0.422676	-0.26698	0.255789	-0.792514	-0.640413	-0.836047	-0.321815	0.811301	0.239222	grey60	318.295	2.84699	315.448	-312.601
ENSMUSG00000004843	0.554126	0.0560853	-0.597598	0.300065	-0.0158252	0.493403	-0.649158	-0.971812	-0.595477	0.6741	0.70371	0.965583	-0.412044	0.0232632	-0.0349387	-0.648444	-0.617078	0.378681	0.967486	0.954589	turquoise	1497.18	1279.43	217.756	1061.67
ENSMUSG00000004846	0.0952401	0.275743	-0.277321	0.654958	0.901535	0.888634	0.441224	-0.254999	0.379555	-0.516068	-0.0180548	0.309355	-0.801734	-0.726772	-0.414709	-0.603176	-0.275083	-0.39682	0.621956	0.269924	yellow	263.444	69.4675	193.977	-124.509
ENSMUSG00000004849	0.71483	0.506771	-0.289623	0.654256	0.373904	0.833408	-0.29716	-0.792793	-0.21496	0.231083	0.249718	0.866675	-0.798822	-0.295887	-0.524245	-0.956442	-0.821668	-0.168883	0.990865	0.817694	turquoise	1016.22	814.305	201.917	612.388
ENSMUSG00000004864	0.719004	0.364106	-0.379756	0.442567	0.111352	0.657316	-0.552036	-0.92371	-0.502029	0.540197	0.449873	0.964629	-0.581783	-0.0416169	-0.359699	-0.849956	-0.811807	0.111519	0.982465	0.973311	turquoise	1818.34	1520.18	298.156	1222.02
ENSMUSG00000004865	0.263764	0.24372	-0.0933114	-0.3723	-0.470979	0.00471722	-0.650868	-0.638953	-0.878924	0.65745	0.359006	0.61419	0.234492	0.668118	-0.107761	-0.221026	-0.382893	0.576204	0.890416	0.464954	turquoise	469.702	433.546	36.1556	397.391
ENSMUSG00000004880	0.369149	0.217931	-0.511873	0.616514	0.646908	0.89705	-0.0367396	-0.692255	-0.0549925	0.0263496	0.359852	0.732635	-0.78657	-0.521079	-0.304417	-0.759505	-0.525711	-0.0936191	0.828963	0.741203	yellow	789.33	129.176	660.154	-530.978
ENSMUSG00000004891	0.545265	0.411313	-0.393486	0.486303	0.446171	0.852884	-0.187702	-0.838666	-0.344416	0.218322	0.321565	0.88572	-0.71001	-0.239197	-0.484098	-0.885258	-0.716129	-0.00642748	0.962556	0.877059	turquoise	1247.23	991.542	255.686	735.856
ENSMUSG00000004895	-0.212891	-0.041382	0.516784	0.17859	0.120679	-0.31642	0.495463	0.8801	0.845212	-0.591006	-0.635879	-0.837446	0.0406162	-0.379518	0.0297945	0.399035	0.368206	-0.651953	-0.895912	-0.847254	blue	794.965	606.759	188.207	418.552
ENSMUSG00000004896	-0.428777	-0.0162166	0.664786	-0.771499	-0.548601	-0.813798	0.15343	0.726745	-0.0414952	-0.10809	-0.538161	-0.751408	0.838975	0.614247	0.0968802	0.733645	0.494648	0.0602777	-0.924428	-0.682349	blue	703.173	386.807	316.367	70.4399
ENSMUSG00000004897	-0.294307	-0.0511566	0.335743	0.303883	0.30771	-0.106983	0.590649	0.769513	0.915119	-0.758403	-0.525282	-0.729252	-0.116424	-0.513489	0.0171266	0.29482	0.395315	-0.625249	-0.750952	-0.779243	blue	631.41	498.873	132.537	366.335
ENSMUSG00000004929	-0.341625	0.0975686	0.541332	0.0860207	0.225767	-0.209083	0.647391	0.869537	0.807895	-0.792788	-0.709944	-0.822901	0.0495047	-0.30764	-0.114548	0.361017	0.410387	-0.619153	-0.767527	-0.902696	blue	795.037	628.33	166.707	461.622
ENSMUSG00000004931	-0.385112	0.0790184	0.67254	-0.193921	0.0582584	-0.423905	0.642467	0.955816	0.622538	-0.659212	-0.794647	-0.921396	0.297698	-0.0644701	-0.105503	0.506288	0.474464	-0.522544	-0.856233	-0.924614	blue	1174.32	883.404	290.92	592.483
ENSMUSG00000004934	-0.108449	0.302293	0.805366	-0.000214378	0.0135659	-0.337646	0.494958	0.899077	0.661954	-0.587995	-0.898093	-0.824884	0.135532	-0.105901	-0.293041	0.295758	0.2225	-0.719751	-0.858856	-0.813332	blue	1016.18	775.526	240.655	534.871
ENSMUSG00000004936	0.692503	0.327956	-0.455214	0.628831	0.298464	0.77563	-0.438815	-0.877986	-0.28235	0.375804	0.446072	0.928313	-0.748106	-0.285083	-0.340632	-0.892015	-0.771347	-0.0239436	0.980372	0.924217	turquoise	1499.76	1201.45	298.312	903.134
ENSMUSG00000004937	0.33166	0.56742	0.570917	0.58439	0.437097	0.310215	0.43627	0.451191	0.701088	-0.557847	-0.75009	-0.32116	-0.512819	-0.499256	-0.637604	-0.336043	-0.297488	-0.949023	0.326565	-0.442926	grey	33.3339	0.246456	33.0874	-32.841
ENSMUSG00000004945	-0.480874	-0.299191	0.208256	0.0042166	0.0518823	-0.376215	0.496108	0.73267	0.708254	-0.604476	-0.353139	-0.749672	0.161222	-0.305397	0.262528	0.509755	0.607957	-0.330103	-0.81674	-0.656093	blue	598.357	478.72	119.637	359.083
ENSMUSG00000004947	0.77423	0.793291	0.263104	0.440352	0.183682	0.577067	-0.258975	-0.41783	-0.19202	0.207935	-0.219071	0.538705	-0.542686	-0.0342843	-0.750242	-0.788028	-0.855777	-0.392471	0.89876	0.161668	turquoise	505.904	424.725	81.1789	343.546
ENSMUSG00000004951	-0.344293	-0.390992	0.222688	-0.00971427	-0.0644155	-0.500713	0.309283	0.758676	0.649605	-0.349467	-0.302526	-0.769785	0.240108	-0.24961	0.366507	0.576407	0.554736	-0.32603	-0.87164	-0.676831	blue	658.037	516.364	141.673	374.69
ENSMUSG00000004952	-0.113378	0.307651	-0.0532689	0.282659	0.823228	0.688384	0.625056	-0.0552547	0.23393	-0.566085	-0.212265	0.0922258	-0.495303	-0.470394	-0.468507	-0.377606	-0.108018	-0.310687	0.15204	0.155063	cyan	79.7482	5.70662	74.0416	-68.3349
ENSMUSG00000004980	-0.307031	-0.41584	-0.0297683	-0.805416	-0.79756	-0.738174	-0.474899	-0.0175826	-0.627329	0.573175	0.320717	-0.0893323	0.84722	0.768345	0.541677	0.614102	0.340169	0.751671	-0.854167	0.117367	brown	243.938	101.253	142.685	-41.4324
ENSMUSG00000004994	-0.134412	0.0698211	0.561259	-0.541568	-0.497957	-0.638575	0.025685	0.486903	-0.119997	0.070808	-0.389479	-0.487687	0.607552	0.537849	0.0521278	0.478916	0.25643	0.0388817	-0.0103928	-0.796237	brown	372.625	60.6854	311.94	-251.255
ENSMUSG00000004996	-0.230544	0.305706	0.833062	-0.246254	-0.0823577	-0.415875	0.476135	0.879642	0.466779	-0.533701	-0.886871	-0.824945	0.325882	0.104123	-0.288232	0.394015	0.291878	-0.546039	-0.770348	-0.814482	blue	745.462	584.934	160.528	424.406
ENSMUSG00000005034	0.368488	0.107234	-0.666235	0.366494	0.317307	0.720381	-0.298677	-0.922728	-0.431167	0.313541	0.623644	0.92255	-0.564428	-0.165019	-0.156307	-0.714514	-0.495155	0.283749	0.924662	0.936547	turquoise	1218.11	1014.58	203.535	811.042
ENSMUSG00000005043	0.755486	0.588337	0.423192	0.658014	0.166583	0.345828	-0.143292	0.0072797	0.296537	0.0638305	-0.424538	0.121946	-0.563483	-0.332488	-0.5905	-0.574222	-0.698494	-0.743193	0.288471	0.0806179	turquoise	195.533	143.49	52.0431	91.4472
ENSMUSG00000005045	-0.083403	0.310514	0.351448	0.229779	0.576713	0.292714	0.764659	0.439006	0.519213	-0.677441	-0.646707	-0.368366	-0.311321	-0.394466	-0.525889	-0.149266	-0.00776094	-0.655779	-0.244472	-0.393608	red	84.3943	22.1231	62.2713	-40.1482
ENSMUSG00000005054	0.635974	0.197789	-0.538236	0.742414	0.389145	0.796484	-0.340948	-0.821245	-0.125975	0.285051	0.484166	0.865359	-0.822408	-0.445081	-0.254192	-0.856702	-0.695917	-0.0747891	0.94847	0.827805	turquoise	1240.5	966.545	273.957	692.588
ENSMUSG00000005069	-0.501846	-0.115197	0.531826	-0.148165	0.108812	-0.439077	0.677625	0.978976	0.723929	-0.696248	-0.681794	-0.966169	0.2857	-0.197619	0.0680653	0.598357	0.602623	-0.481103	-0.958774	-0.943926	blue	1477.82	1096.06	381.763	714.298
ENSMUSG00000005078	0.00770502	-0.520291	-0.555892	0.312197	0.00562577	0.0346645	-0.364743	-0.25423	0.111293	0.275474	0.618679	0.207237	-0.152905	-0.343052	0.588755	0.0781916	0.0964439	0.240626	-0.118181	0.433688	black	110.13	16.1467	93.9834	-77.8367
ENSMUSG00000005087	0.625716	0.363622	-0.425268	0.417378	0.225139	0.740413	-0.432868	-0.927372	-0.495389	0.442972	0.43501	0.96519	-0.602434	-0.0731849	-0.399742	-0.861274	-0.774907	0.11702	0.962341	0.976492	turquoise	1779.77	1472.12	307.654	1164.46
ENSMUSG00000005102	-0.55332	-0.3146	0.498616	-0.585268	-0.397252	-0.823533	0.262664	0.85839	0.256542	-0.213082	-0.435458	-0.899556	0.74968	0.29889	0.352402	0.869799	0.670307	-0.014171	-0.986259	-0.841062	blue	1163.28	719.717	443.565	276.152
ENSMUSG00000005103	0.74803	0.355916	-0.403623	0.598696	0.243655	0.745318	-0.469018	-0.885335	-0.345154	0.448887	0.41866	0.939241	-0.717331	-0.217468	-0.376093	-0.901028	-0.830508	-0.0191154	0.973182	0.927081	turquoise	1721.26	1393.68	327.584	1066.09
ENSMUSG00000005107	0.446112	0.421252	-0.227207	0.473166	0.492214	0.772783	0.0100943	-0.602111	-0.173263	0.0280181	0.137977	0.657782	-0.664175	-0.284095	-0.527026	-0.760358	-0.616727	-0.142503	0.818066	0.563947	yellow	684.58	90.0337	594.546	-504.513
ENSMUSG00000005124	0.259351	0.0872463	-0.653718	0.433487	0.525884	0.806836	-0.158127	-0.818515	-0.25979	0.158521	0.568487	0.820096	-0.631398	-0.367719	-0.128238	-0.663765	-0.413953	0.191073	0.858479	0.873715	turquoise	939.839	773.601	166.238	607.362
ENSMUSG00000005125	0.632028	0.452099	-0.369638	0.627497	0.417432	0.869864	-0.282173	-0.819982	-0.231883	0.205809	0.319382	0.884306	-0.781123	-0.294543	-0.477054	-0.925834	-0.772715	-0.0957689	0.96722	0.836492	turquoise	1199.14	937.364	261.773	675.591
ENSMUSG00000005142	0.604827	0.416774	-0.366516	0.673286	0.490697	0.857521	-0.182989	-0.716023	-0.0947748	0.109909	0.262535	0.788467	-0.821127	-0.403134	-0.454373	-0.897021	-0.677323	-0.198935	0.934223	0.707171	turquoise	952.599	729.714	222.885	506.83
ENSMUSG00000005148	0.622344	0.295878	-0.455181	0.342653	0.111723	0.647341	-0.522483	-0.957603	-0.581799	0.547167	0.510533	0.982059	-0.515172	0.0165214	-0.315319	-0.802185	-0.748751	0.219986	0.978942	0.992777	turquoise	1783.67	1505.03	278.639	1226.4
ENSMUSG00000005150	0.1379	0.329391	0.493218	-0.369807	-0.454186	-0.329124	-0.242313	0.102926	-0.312343	0.233454	-0.288632	-0.0809162	0.355865	0.497796	-0.206197	0.0987126	-0.12457	0.0369728	0.0509597	-0.0873005	brown	145.002	43.2222	101.78	-58.5577
ENSMUSG00000005161	0.754025	0.32637	-0.314625	0.883712	0.394641	0.758238	-0.324215	-0.617481	0.101594	0.201465	0.250295	0.700431	-0.887231	-0.551298	-0.355812	-0.864018	-0.758658	-0.36143	0.868479	0.641762	pink	731.671	39.4841	692.187	-652.703
ENSMUSG00000005198	0.597172	0.593655	0.398649	0.480425	0.135875	0.283735	-0.0514317	0.0113909	0.216554	-0.0259715	-0.446618	0.10021	-0.451287	-0.227726	-0.577112	-0.504246	-0.563681	-0.636354	0.696489	-0.108987	tan	144.512	11.1203	133.391	-122.271
ENSMUSG00000005204	0.707067	0.824402	0.388024	0.436017	0.0400774	0.446173	-0.310736	-0.26999	-0.0594771	0.104107	-0.332407	0.386489	-0.460851	-0.00872408	-0.73742	-0.68823	-0.789044	-0.467374	0.775347	0.0893232	grey60	352.134	2.59665	349.538	-346.941
ENSMUSG00000005225	0.447721	0.0158625	-0.411579	-0.0438612	-0.448176	0.100832	-0.8462	-0.828597	-0.768243	0.815106	0.664269	0.79927	-0.00372383	0.427452	0.0941468	-0.3539	-0.467937	0.578536	0.858045	0.768361	turquoise	759.964	686.659	73.3053	613.354
ENSMUSG00000005233	0.553968	0.0660567	-0.435165	0.212295	-0.115014	0.332358	-0.700098	-0.803377	-0.56294	0.721379	0.584513	0.809809	-0.27744	0.0862366	-0.0130463	-0.505772	-0.566977	0.313159	0.697981	0.87238	turquoise	857.923	765.405	92.5181	672.887
ENSMUSG00000005237	-0.363948	0.109465	-0.0415741	0.00227712	0.370468	0.255667	0.52274	0.0725901	0.176543	-0.599758	-0.108338	-0.0803886	-0.112549	-0.116265	-0.170583	-0.0246563	0.213187	-0.00363386	0.388317	-0.359505	red	47.7508	6.87903	40.8718	-33.9928
ENSMUSG00000005251	0.675204	0.496183	-0.23953	0.579193	0.317859	0.747025	-0.262718	-0.692787	-0.189318	0.195049	0.159546	0.771679	-0.722007	-0.235142	-0.551559	-0.896162	-0.768891	-0.218239	0.915531	0.67599	turquoise	849.063	703.959	145.104	558.855
ENSMUSG00000005262	-0.705466	-0.321699	0.397087	-0.595706	-0.218443	-0.691071	0.424779	0.816522	0.276893	-0.386579	-0.387411	-0.867315	0.697472	0.225801	0.346421	0.863152	0.750987	0.0487847	-0.955621	-0.853064	green	847.292	146.688	700.603	-553.915
ENSMUSG00000005267	-0.550287	-0.405418	0.41769	-0.607279	-0.469341	-0.873993	0.178511	0.798782	0.19607	-0.121061	-0.314101	-0.854085	0.78956	0.341276	0.464538	0.906681	0.692023	0.0970308	-0.963986	-0.801731	green	827.276	162.726	664.55	-501.824
ENSMUSG00000005268	-0.659975	-0.342524	0.402366	-0.517216	-0.194584	-0.710821	0.47668	0.888075	0.391027	-0.425045	-0.447062	-0.929555	0.637321	0.138527	0.341748	0.834296	0.781563	-0.0777542	-0.906454	-0.928633	blue	1192.52	794.124	398.394	395.73
ENSMUSG00000005299	0.111332	0.380195	0.772226	0.083208	-0.112582	-0.273637	0.264952	0.697869	0.502353	-0.357285	-0.820547	-0.613551	0.0646196	-0.0285752	-0.386629	0.125424	-0.0312249	-0.701535	-0.540339	-0.656874	blue	541.216	442.11	99.1058	343.005
ENSMUSG00000005312	-0.496768	-0.540601	-0.110644	0.0499387	0.0362566	-0.358363	0.362025	0.555927	0.637859	-0.4634	-0.0184176	-0.59614	0.142075	-0.324146	0.522235	0.527192	0.688079	-0.111083	-0.63442	-0.629752	blue	437.566	329.978	107.588	222.391
ENSMUSG00000005338	-0.0166099	0.273028	0.0814518	0.464074	0.804362	0.579201	0.70368	0.210044	0.550361	-0.654317	-0.435026	-0.13616	-0.564814	-0.627081	-0.493236	-0.34609	-0.104171	-0.645902	-0.0258095	-0.159371	cyan	74.868	8.17835	66.6896	-58.5113
ENSMUSG00000005354	-0.158701	0.0241539	0.405472	0.355716	0.310509	-0.0843797	0.555956	0.759488	0.906034	-0.676226	-0.597256	-0.701903	-0.177733	-0.548948	-0.0714737	0.210929	0.280627	-0.734283	-0.766288	-0.716339	blue	578.355	435.023	143.332	291.692
ENSMUSG00000005360	-0.375113	-0.0463951	0.384119	-0.143647	0.260653	-0.216287	0.745696	0.687515	0.468801	-0.578725	-0.568417	-0.678321	0.139989	-0.177506	-0.0845407	0.349548	0.393279	-0.380786	-0.510522	-0.829398	blue	494.912	399.899	95.0131	304.886
ENSMUSG00000005362	-0.861235	-0.785712	-0.130732	-0.629272	-0.302455	-0.728164	0.224142	0.528648	0.123748	-0.172833	0.162969	-0.652456	0.744621	0.200325	0.801878	0.961749	0.944276	0.473036	-0.970744	-0.456226	green	452.138	148.177	303.961	-155.785
ENSMUSG00000005370	0.585004	0.144296	-0.50508	0.315834	-0.076451	0.468171	-0.693943	-0.928507	-0.563183	0.647463	0.640951	0.936393	-0.395431	0.0683064	-0.0698434	-0.639717	-0.637249	0.340643	0.925421	0.894564	turquoise	1310.13	1124.84	185.291	939.55
ENSMUSG00000005371	-0.171419	-0.516807	-0.540043	-0.504403	-0.534561	-0.315888	-0.610195	-0.525649	-0.744185	0.702945	0.794024	0.406521	0.471388	0.513932	0.626029	0.270299	0.167894	0.932731	-0.0179741	0.489734	turquoise	191.647	166.229	25.4189	140.81
ENSMUSG00000005373	0.134105	0.61502	0.128965	0.0862358	0.355885	0.563101	0.245362	-0.253918	-0.161358	-0.286541	-0.259779	0.314871	-0.31348	0.0638192	-0.699869	-0.523932	-0.392691	-0.170267	0.672663	-0.0604231	turquoise	204.815	152.693	52.1215	100.571
ENSMUSG00000005374	-0.414972	-0.00666847	0.58318	-0.139653	0.0808594	-0.417412	0.632563	0.952508	0.687367	-0.671382	-0.725802	-0.922622	0.265725	-0.142868	-0.0136959	0.527201	0.535032	-0.516949	-0.846455	-0.949712	blue	1050.8	800.986	249.817	551.169
ENSMUSG00000005378	0.116387	0.33194	0.488783	0.437575	0.311732	0.10047	0.418405	0.535463	0.733909	-0.556589	-0.653967	-0.447901	-0.337987	-0.493038	-0.3619	-0.104409	-0.0408159	-0.808986	-0.511233	-0.374919	blue	243.516	196.715	46.8016	149.913
ENSMUSG00000005397	0.14825	0.196391	-0.420406	0.667071	0.911871	0.929159	0.35845	-0.391405	0.276569	-0.370854	0.13295	0.438336	-0.83733	-0.745407	-0.346274	-0.650845	-0.30309	-0.311352	0.644496	0.440667	yellow	351.061	97.0653	253.995	-156.93
ENSMUSG00000005410	0.625885	0.336981	-0.46714	0.46228	0.229003	0.740088	-0.457274	-0.935485	-0.452789	0.431353	0.480919	0.973728	-0.627896	-0.115455	-0.34133	-0.855981	-0.745771	0.121428	0.986312	0.976409	turquoise	1938.39	1600.26	338.126	1262.14
ENSMUSG00000005413	0.587006	0.373131	-0.436168	0.531817	0.382437	0.831942	-0.274902	-0.86612	-0.336883	0.267654	0.377864	0.911037	-0.717545	-0.22761	-0.443473	-0.899884	-0.735661	0.00499547	0.992037	0.903475	turquoise	1291.96	1035.59	256.367	779.223
ENSMUSG00000005417	0.680936	0.496417	-0.124043	0.100516	-0.107537	0.450275	-0.608564	-0.826375	-0.740563	0.655991	0.287967	0.867161	-0.27598	0.320693	-0.439455	-0.706233	-0.799576	0.218874	0.9477	0.83365	turquoise	1004.05	883.267	120.782	762.485
ENSMUSG00000005442	0.101203	0.590353	0.874564	0.0475458	0.108115	-0.0970429	0.448827	0.684974	0.455878	-0.493945	-0.948533	-0.585583	-0.00244288	-0.0330515	-0.593197	0.0135704	-0.0898313	-0.746195	-0.380122	-0.611253	midnightblue	424.652	18.6073	406.045	-387.437
ENSMUSG00000005447	0.802323	0.422715	-0.30007	0.73794	0.303844	0.754752	-0.395946	-0.755711	-0.141988	0.323363	0.285564	0.833895	-0.81177	-0.347613	-0.42632	-0.926379	-0.836641	-0.218219	0.969146	0.764017	turquoise	986.418	792.596	193.822	598.774
ENSMUSG00000005469	-0.122064	0.100664	0.350247	0.471071	0.450084	0.079007	0.655331	0.681344	0.945148	-0.794515	-0.597686	-0.614403	-0.334495	-0.635707	-0.194377	0.0590776	0.213322	-0.789436	-0.808415	-0.565728	salmon	490.337	24.2752	466.062	-441.786
ENSMUSG00000005470	0.583365	0.307706	-0.468535	0.608172	0.4303	0.813374	-0.260372	-0.805673	-0.212022	0.234922	0.388982	0.858442	-0.760098	-0.349223	-0.357283	-0.857747	-0.682326	-0.062016	0.904288	0.871115	turquoise	1160.35	921.223	239.123	682.099
ENSMUSG00000005481	0.420015	0.298104	-0.375954	0.392181	0.294946	0.686623	-0.309741	-0.724366	-0.300892	0.232576	0.340075	0.757598	-0.532487	-0.155387	-0.329571	-0.681288	-0.593136	0.0700623	0.673503	0.895569	turquoise	798.626	689.895	108.731	581.164
ENSMUSG00000005483	0.788092	0.408141	-0.272224	0.575489	0.155403	0.669752	-0.535011	-0.794469	-0.322742	0.485424	0.315018	0.859433	-0.659013	-0.171562	-0.424583	-0.861314	-0.860373	-0.0999038	0.848668	0.883411	turquoise	1131.82	933.939	197.88	736.059
ENSMUSG00000005501	-0.396826	-0.315341	-0.0596866	-0.794594	-0.634437	-0.580016	-0.306819	-0.0589942	-0.609184	0.37253	0.295336	-0.0398342	0.77406	0.754397	0.444899	0.538195	0.351588	0.770531	-0.0588243	-0.113568	brown	217.517	82.5008	135.016	-52.5156
ENSMUSG00000005505	0.260033	0.157427	-0.260668	0.631191	0.375408	0.548205	-0.061932	-0.264204	0.296912	-0.179142	0.137431	0.314531	-0.591835	-0.464756	-0.189349	-0.457595	-0.295313	-0.268017	0.45654	0.0924993	yellow	332.011	57.5599	274.451	-216.892
ENSMUSG00000005506	0.268433	-0.00791237	0.0706362	-0.30781	-0.741407	-0.398842	-0.676732	-0.251933	-0.578195	0.674994	0.234929	0.225831	0.405869	0.668094	0.134623	0.0751653	-0.222062	0.420078	0.218697	0.262565	turquoise	94.5717	60.0669	34.5048	25.5621
ENSMUSG00000005510	-0.0409754	-0.0675276	0.300306	0.450267	0.255788	-0.104674	0.377996	0.677949	0.902493	-0.521586	-0.45977	-0.619192	-0.223562	-0.59894	0.0353262	0.186611	0.217517	-0.713038	-0.758699	-0.672579	blue	471.609	383.444	88.1642	295.28
ENSMUSG00000005514	0.858309	0.4634	-0.237248	0.560361	0.106487	0.638012	-0.556767	-0.820094	-0.373217	0.524666	0.30622	0.892027	-0.652021	-0.108556	-0.438744	-0.892158	-0.894048	-0.0851081	0.96453	0.862859	turquoise	1302.03	1071.67	230.357	841.313
ENSMUSG00000005533	-0.546449	-0.10432	0.507274	-0.292533	0.0821547	-0.453103	0.677913	0.921399	0.573574	-0.645814	-0.653675	-0.918822	0.368001	-0.0766865	0.055067	0.605207	0.633896	-0.372624	-0.806795	-0.934028	blue	838.506	644.072	194.435	449.637
ENSMUSG00000005534	-0.543062	-0.220049	0.530473	-0.309315	-0.131575	-0.637268	0.533164	0.96747	0.581165	-0.538457	-0.596059	-0.979724	0.481766	-0.00367293	0.204671	0.737989	0.654778	-0.306467	-0.988815	-0.968033	blue	1539.72	1102.92	436.8	666.119
ENSMUSG00000005566	0.0750132	0.334378	0.425649	0.575766	0.507892	0.237971	0.575807	0.564107	0.884243	-0.747019	-0.650388	-0.463748	-0.469168	-0.633709	-0.385604	-0.142384	-0.0107038	-0.874275	-0.0739912	-0.613712	blue	243.225	182.281	60.9433	121.338
ENSMUSG00000005575	-0.274356	0.0187329	0.411701	0.274906	0.405307	-0.0680048	0.71809	0.818971	0.913698	-0.800727	-0.651039	-0.768562	-0.144098	-0.539753	-0.113331	0.248157	0.366887	-0.725151	-0.893173	-0.685616	blue	727.099	562.792	164.307	398.484
ENSMUSG00000005580	-0.176826	0.120982	0.785041	-0.163987	-0.191611	-0.55497	0.378228	0.929226	0.55358	-0.423374	-0.800443	-0.884742	0.345803	0.0484183	-0.10051	0.488355	0.306697	-0.543701	-0.861313	-0.886004	blue	1053.54	801.426	252.11	549.316
ENSMUSG00000005583	0.102795	-0.0024787	-0.722132	0.372394	0.602448	0.810707	0.0386159	-0.777931	-0.234945	0.0129064	0.583963	0.761341	-0.603044	-0.365761	-0.0976791	-0.602498	-0.287498	0.25409	0.883265	0.711875	turquoise	816.858	691.659	125.198	566.461
ENSMUSG00000005609	0.566211	0.123131	-0.548488	0.263768	-0.0407069	0.499876	-0.666126	-0.982959	-0.645211	0.681201	0.670704	0.980754	-0.38741	0.0873023	-0.0921786	-0.661017	-0.653519	0.390963	0.956409	0.965153	turquoise	1527.48	1307.88	219.591	1088.29
ENSMUSG00000005610	-0.479427	-0.817408	-0.283333	-0.39706	-0.538166	-0.72969	-0.244722	0.235455	0.00215245	0.240128	0.423144	-0.349907	0.602959	0.19234	0.899172	0.756889	0.65847	0.508021	-0.857215	-0.0655183	magenta	242.767	20.1793	222.588	-202.409
ENSMUSG00000005611	-0.613079	-0.195868	0.233476	-0.170146	0.384841	-0.184375	0.88638	0.719469	0.564414	-0.758516	-0.471436	-0.735945	0.151783	-0.278181	0.0602625	0.458442	0.614661	-0.284224	-0.624039	-0.794886	red	542.903	54.8691	488.034	-433.165
ENSMUSG00000005615	0.447976	0.110084	-0.628631	0.663965	0.457217	0.807146	-0.211101	-0.801458	-0.114834	0.156145	0.531291	0.822855	-0.771847	-0.441006	-0.18669	-0.779874	-0.544774	0.0240207	0.926512	0.789684	turquoise	1009.98	798.747	211.234	587.513
ENSMUSG00000005621	0.127594	0.581213	0.573509	0.291983	0.373111	0.251265	0.464101	0.430991	0.494237	-0.576067	-0.714013	-0.323566	-0.292242	-0.252284	-0.607408	-0.204305	-0.156398	-0.708709	0.678374	-0.622787	grey	37.9601	0.272998	37.6871	-37.4141
ENSMUSG00000005625	0.619464	0.294945	-0.346107	0.823922	0.399296	0.738643	-0.264603	-0.606038	0.108277	0.10096	0.291569	0.672252	-0.833285	-0.523931	-0.286079	-0.789704	-0.653267	-0.265876	0.828772	0.577529	turquoise	676.091	531.08	145.011	386.069
ENSMUSG00000005628	-0.598443	-0.337999	0.462151	-0.389542	-0.212711	-0.724672	0.453163	0.954295	0.524032	-0.454386	-0.490767	-0.984192	0.579553	0.0572125	0.343945	0.836809	0.733775	-0.182503	-0.99819	-0.994794	blue	1615.88	1093.83	522.05	571.777
ENSMUSG00000005656	0.336015	-0.059402	-0.696249	0.201892	0.00811384	0.471343	-0.566416	-0.95881	-0.595242	0.558499	0.801096	0.92382	-0.324195	0.0498342	0.0928982	-0.519561	-0.436037	0.538467	0.923296	0.888813	turquoise	1250.12	1072.16	177.96	894.203
ENSMUSG00000005667	-0.716115	-0.347431	0.309606	-0.340172	0.0614701	-0.522247	0.676879	0.897006	0.581081	-0.648414	-0.451343	-0.931367	0.439253	-0.103796	0.303368	0.751277	0.816299	-0.189599	-0.846921	-0.981615	blue	937.989	683.119	254.87	428.249
ENSMUSG00000005672	0.629918	0.316659	-0.464869	0.477763	0.245578	0.738328	-0.417435	-0.920869	-0.434162	0.418381	0.46656	0.958635	-0.640269	-0.132912	-0.349147	-0.855408	-0.75847	0.106015	0.956464	0.956418	turquoise	1780.6	1467.03	313.576	1153.45
ENSMUSG00000005674	-0.439502	-0.108019	0.480396	0.0121549	0.203786	-0.33572	0.685922	0.945169	0.827858	-0.739483	-0.657897	-0.923636	0.141235	-0.345658	0.054678	0.510476	0.546245	-0.564362	-0.966722	-0.895468	blue	1223.71	910.118	313.592	596.526
ENSMUSG00000005682	-0.521788	-0.191207	0.610108	-0.581363	-0.406157	-0.822361	0.31443	0.909785	0.288308	-0.294425	-0.554431	-0.934464	0.737773	0.33493	0.241311	0.832409	0.638999	-0.095088	-0.992198	-0.911088	blue	1453.65	932.234	521.421	410.813
ENSMUSG00000005683	0.648914	0.332284	-0.0682725	0.96722	0.478	0.630085	0.00116196	-0.203773	0.495738	-0.13869	-0.0868718	0.30854	-0.890203	-0.712334	-0.405408	-0.714463	-0.587079	-0.680845	0.742814	0.164923	pink	465.614	30.746	434.868	-404.122
ENSMUSG00000005686	0.619618	0.410643	-0.402364	0.494886	0.32062	0.800078	-0.335214	-0.86962	-0.37868	0.315422	0.361497	0.920633	-0.681006	-0.163117	-0.457264	-0.899494	-0.752513	0.0109211	0.968045	0.923041	turquoise	1425.02	1150.6	274.423	876.174
ENSMUSG00000005687	0.038712	-0.509468	-0.631394	-0.237506	-0.455755	-0.188803	-0.679783	-0.618273	-0.636444	0.750205	0.848264	0.521178	0.237796	0.323315	0.585775	0.0841098	0.0216307	0.788464	0.131252	0.651528	turquoise	395.611	350.709	44.9017	305.808
ENSMUSG00000005698	0.244484	-0.153936	-0.698261	0.0225973	-0.139837	0.313161	-0.620619	-0.934979	-0.708002	0.64666	0.843974	0.878154	-0.14279	0.199341	0.19995	-0.376905	-0.334974	0.68001	0.944109	0.836732	turquoise	1205.53	1045.49	160.033	885.459
ENSMUSG00000005699	0.543106	0.542926	-0.0156228	0.739912	0.597432	0.756846	0.18084	-0.292882	0.274408	-0.262248	-0.16722	0.397268	-0.838613	-0.53796	-0.629162	-0.79378	-0.588024	-0.571947	0.823361	0.150845	yellow	411.741	77.521	334.22	-256.699
ENSMUSG00000005718	-0.367389	-0.00299747	0.419035	0.0703451	0.312378	-0.1653	0.733901	0.76856	0.714292	-0.733397	-0.602472	-0.745196	0.0154246	-0.359281	-0.0614476	0.333663	0.427248	-0.522976	-0.634158	-0.745644	blue	589.559	483.123	106.436	376.687
ENSMUSG00000005732	0.227036	-0.240794	-0.77203	0.18129	-0.0114636	0.377619	-0.539201	-0.891187	-0.527327	0.55436	0.858386	0.835597	-0.271613	-0.018509	0.241214	-0.396692	-0.29898	0.563429	0.719918	0.904533	turquoise	881.437	773.091	108.346	664.746
ENSMUSG00000005774	0.663065	0.388445	0.15871	-0.10166	-0.468237	0.0015905	-0.744991	-0.496343	-0.701863	0.810662	0.112616	0.532335	0.0627639	0.519314	-0.291589	-0.36593	-0.662982	0.178826	0.644159	0.507141	turquoise	366.089	325.546	40.5429	285.003
ENSMUSG00000005779	0.325951	0.0147376	-0.281328	0.93967	0.632791	0.595804	0.178501	-0.0881044	0.683922	-0.320464	0.0446669	0.153098	-0.851574	-0.92171	-0.129162	-0.494729	-0.260171	-0.606198	0.0168371	0.225503	pink	161.201	26.101	135.1	-108.999
ENSMUSG00000005802	0.506205	0.18154	-0.571238	0.315539	0.161258	0.656486	-0.476273	-0.968217	-0.567753	0.504818	0.59806	0.975082	-0.498218	-0.0235944	-0.21681	-0.743839	-0.6372	0.298754	0.964404	0.994072	turquoise	1681.75	1417.43	264.317	1153.11
ENSMUSG00000005803	0.664945	0.230463	-0.508175	0.535905	0.174556	0.688411	-0.555116	-0.926185	-0.395852	0.511431	0.552351	0.957714	-0.637467	-0.177555	-0.231866	-0.814931	-0.749107	0.117708	0.924008	0.968614	turquoise	1598.52	1319.18	279.336	1039.85
ENSMUSG00000005804	0.443664	-0.12273	-0.69442	0.284167	-0.0131301	0.429328	-0.603949	-0.913234	-0.531026	0.645949	0.769382	0.889997	-0.362664	-0.0133351	0.102605	-0.53523	-0.494879	0.427864	0.780567	0.91522	turquoise	1031.38	896.549	134.833	761.716
ENSMUSG00000005813	0.112248	-0.402323	-0.610804	-0.106709	-0.349549	-0.0342688	-0.66964	-0.660403	-0.593621	0.704218	0.828182	0.583295	0.110519	0.249489	0.471139	-0.0241519	-0.0950588	0.70868	0.372474	0.608665	turquoise	455.568	410.962	44.6067	366.355
ENSMUSG00000005823	-0.434802	-0.0619394	0.4819	0.0156394	0.210029	-0.306991	0.715228	0.925315	0.810531	-0.773739	-0.664585	-0.896902	0.126091	-0.312176	0.0113569	0.474933	0.539307	-0.561451	-0.920449	-0.909265	blue	1106.28	830.524	275.757	554.766
ENSMUSG00000005846	-0.451772	-0.720311	-0.653897	-0.504349	-0.348315	-0.32371	-0.36219	-0.354762	-0.514674	0.445194	0.812872	0.215922	0.483949	0.328214	0.805534	0.453287	0.4562	0.929502	-0.550517	0.289448	salmon	110.336	7.31634	103.02	-95.7038
ENSMUSG00000005871	-0.0728652	-0.330299	-0.605795	-0.35625	-0.375029	-0.0429316	-0.54976	-0.69149	-0.760367	0.59315	0.794449	0.596009	0.256383	0.469144	0.403621	0.00396352	0.0115329	0.87138	0.854671	0.591398	turquoise	657.157	588.193	68.9643	519.229
ENSMUSG00000005873	0.103592	-0.121375	-0.496363	0.801619	0.734368	0.64988	0.315786	-0.190959	0.580023	-0.405151	0.222725	0.221326	-0.804938	-0.897367	-0.00863821	-0.438981	-0.068478	-0.374427	0.226009	0.239626	pink	167.129	17.2419	149.887	-132.645
ENSMUSG00000005881	0.598669	0.381715	0.0845782	0.928093	0.492737	0.561101	0.0681857	-0.0303969	0.603493	-0.224667	-0.234891	0.148437	-0.833049	-0.735197	-0.413471	-0.613363	-0.512535	-0.783636	0.780274	-0.084194	pink	256.082	27.7853	228.297	-200.512
ENSMUSG00000005882	-0.128274	-0.394331	0.010317	0.225765	-0.000947637	-0.274067	0.117539	0.420257	0.556563	-0.17521	-0.0450326	-0.42783	-0.00237811	-0.370824	0.384445	0.341862	0.295075	-0.223608	-0.652063	-0.384576	blue	296.551	234.189	62.3618	171.828
ENSMUSG00000005886	-0.360506	-0.108459	0.60575	-0.549295	-0.470599	-0.770553	0.154221	0.774706	0.151105	-0.128783	-0.491615	-0.787751	0.710872	0.433194	0.187461	0.722069	0.474034	-0.0481523	-0.821018	-0.834142	blue	833.167	534.266	298.9	235.366
ENSMUSG00000005893	0.409811	-0.174659	-0.606451	0.146877	-0.168189	0.241268	-0.738895	-0.829995	-0.581807	0.773534	0.778406	0.795337	-0.185417	0.0813357	0.241086	-0.365897	-0.407254	0.498316	0.651134	0.863903	turquoise	783.626	695.787	87.8391	607.948
ENSMUSG00000005897	-0.74817	-0.284913	0.240855	-0.397263	-0.006532	-0.457087	0.567685	0.73763	0.430529	-0.633996	-0.346005	-0.782519	0.465528	0.0295785	0.251912	0.692008	0.767355	-0.0367346	-0.713532	-0.895383	blue	642.577	479.907	162.67	317.236
ENSMUSG00000005899	-0.178092	0.185598	0.530266	0.226043	0.343667	-0.0544272	0.644421	0.783004	0.798517	-0.739559	-0.720866	-0.713518	-0.109132	-0.390766	-0.242677	0.184315	0.249418	-0.719568	-0.775205	-0.726894	blue	658.891	501.404	157.487	343.916
ENSMUSG00000005907	-0.571836	-0.32418	0.500038	-0.551348	-0.386473	-0.837863	0.320164	0.894458	0.328152	-0.29024	-0.456848	-0.934915	0.724453	0.258336	0.361389	0.878208	0.701363	-0.0479743	-0.980911	-0.917832	green	1250.05	191.267	1058.78	-867.515
ENSMUSG00000005936	-0.494979	-0.0370818	0.597184	-0.400648	-0.125993	-0.51892	0.446737	0.837428	0.368667	-0.45421	-0.610306	-0.842776	0.512871	0.156834	0.0400038	0.642904	0.50411	-0.215586	-0.9162	-0.794371	blue	778.845	580.502	198.342	382.16
ENSMUSG00000005947	0.455469	0.280993	-0.497878	0.344301	0.29084	0.740347	-0.325424	-0.903239	-0.485093	0.329969	0.501138	0.923177	-0.54711	-0.0678513	-0.310545	-0.762952	-0.62162	0.230126	0.965519	0.882199	turquoise	1200.19	1003.91	196.278	807.635
ENSMUSG00000005949	-0.325904	-0.141147	0.615861	-0.263875	-0.232402	-0.671136	0.352931	0.942946	0.528071	-0.34431	-0.635717	-0.931885	0.463023	0.0387522	0.142544	0.659593	0.501561	-0.393627	-0.96812	-0.878803	blue	1118.58	835.591	282.993	552.599
ENSMUSG00000005951	-0.287519	-0.116198	0.589077	-0.0711913	-0.0684023	-0.535684	0.439448	0.952104	0.69171	-0.462316	-0.650107	-0.927275	0.288483	-0.157381	0.109496	0.572968	0.463964	-0.51971	-0.959913	-0.898284	blue	1190	897.247	292.748	604.498
ENSMUSG00000005958	0.679311	0.425606	-0.372889	0.441073	0.201366	0.735604	-0.469072	-0.923604	-0.488475	0.451243	0.405019	0.970516	-0.614819	-0.0619581	-0.427941	-0.883919	-0.813516	0.0871115	0.989665	0.980425	turquoise	1849.38	1526.54	322.847	1203.69
ENSMUSG00000005968	0.757621	0.260277	-0.17161	0.272795	-0.22204	0.277548	-0.789073	-0.716677	-0.533968	0.794237	0.38439	0.750541	-0.287519	0.136416	-0.166487	-0.568743	-0.751045	0.135772	0.668071	0.856003	tan	686.237	24.3499	661.887	-637.537
ENSMUSG00000005973	-0.775666	-0.335181	0.269714	-0.420063	0.0798598	-0.489541	0.703639	0.838614	0.490166	-0.656633	-0.419805	-0.881616	0.471466	-0.0426867	0.28631	0.742186	0.838126	-0.104077	-0.765873	-0.963363	blue	708.898	532.456	176.442	356.014
ENSMUSG00000005981	-0.441009	-0.274395	0.357931	0.0355569	0.077793	-0.417078	0.535395	0.890316	0.803993	-0.61305	-0.487024	-0.887159	0.184512	-0.328818	0.226428	0.57967	0.585198	-0.449477	-0.930876	-0.872623	blue	991.835	738.432	253.403	485.029
ENSMUSG00000005982	0.343332	0.503926	-0.0271631	0.770685	0.743653	0.823786	0.356619	-0.167677	0.456359	-0.49972	-0.235666	0.267407	-0.854312	-0.654012	-0.607083	-0.721238	-0.447448	-0.625464	0.805512	0.0306277	yellow	342.754	91.8585	250.895	-159.037
ENSMUSG00000005983	0.513026	0.328952	0.357327	0.385451	-0.0320246	0.0506336	-0.031466	0.104067	0.227082	0.0239167	-0.348528	-0.0291454	-0.298104	-0.140646	-0.366413	-0.318483	-0.413378	-0.50379	-0.134137	0.129658	tan	64.6996	4.946	59.7536	-54.8076
ENSMUSG00000005986	0.0696683	0.207036	0.81254	-0.430177	-0.55679	-0.696958	-0.0583056	0.643967	0.0202835	0.113301	-0.637758	-0.60854	0.563845	0.484576	-0.109471	0.429871	0.0788227	-0.244972	-0.626038	-0.570351	blue	470.73	358.432	112.298	246.133
ENSMUSG00000006005	0.0278503	-0.258988	-0.563302	-0.327794	-0.323864	0.00361843	-0.539449	-0.738366	-0.811598	0.654622	0.770758	0.652688	0.203528	0.452674	0.346756	-0.0679748	-0.0952173	0.845494	0.854364	0.5664	turquoise	884.429	776.199	108.23	667.969
ENSMUSG00000006010	-0.845146	-0.625455	0.00447252	-0.706876	-0.26444	-0.712414	0.367741	0.565987	0.0687953	-0.250702	0.0122741	-0.674277	0.75883	0.289239	0.643994	0.911585	0.915304	0.426018	-0.846686	-0.631473	greenyellow	511.169	30.7963	480.373	-449.576
ENSMUSG00000006019	0.483531	0.762506	0.821683	0.123449	-0.0444605	0.0027725	0.0566077	0.329525	0.148541	-0.113043	-0.765089	-0.208067	-0.106357	0.112366	-0.688983	-0.251926	-0.434067	-0.63645	0.541846	-0.467253	midnightblue	73.5431	10.4916	63.0515	-52.5599
ENSMUSG00000006021	0.0344629	0.519775	0.514646	0.361116	0.548634	0.324264	0.652847	0.494998	0.652364	-0.75916	-0.768423	-0.39217	-0.384013	-0.423547	-0.624112	-0.219981	-0.100623	-0.803406	-0.0316146	-0.515663	red	120.108	17.7431	102.365	-84.6219
ENSMUSG00000006024	-0.388775	-0.0976208	0.544433	-0.043184	0.0692153	-0.436306	0.604731	0.967482	0.769687	-0.650537	-0.678481	-0.943004	0.220291	-0.234262	0.0537481	0.542031	0.530465	-0.5505	-0.973033	-0.898171	blue	1350.39	1009.26	341.128	668.129
ENSMUSG00000006050	0.431316	0.157307	-0.405629	0.869208	0.652623	0.801993	0.0421969	-0.428115	0.339192	-0.147116	0.200007	0.489578	-0.905003	-0.764467	-0.28932	-0.717991	-0.461315	-0.41329	0.491681	0.553777	pink	418.769	23.6047	395.164	-371.559
ENSMUSG00000006057	0.206097	0.0213483	-0.054065	0.779833	0.520138	0.351831	0.308996	0.211013	0.788	-0.44861	-0.162859	-0.141405	-0.650185	-0.806973	-0.100112	-0.268018	-0.0541068	-0.672338	-0.00828533	-0.187777	pink	85.114	12.7185	72.3955	-59.677
ENSMUSG00000006058	-0.323443	-0.04873	0.579256	-0.147775	-0.0574345	-0.480636	0.479264	0.856115	0.559655	-0.467067	-0.65115	-0.840559	0.303013	-0.0814377	0.0253612	0.521158	0.418835	-0.436856	-0.874585	-0.791022	blue	805.224	635.262	169.962	465.3
ENSMUSG00000006095	-0.131419	-0.35015	-0.0448442	0.524756	0.272044	-0.0620546	0.320887	0.494948	0.875168	-0.45997	-0.120658	-0.482794	-0.277287	-0.694603	0.290871	0.201496	0.310762	-0.494324	-0.775008	-0.346034	salmon	273.028	24.7336	248.295	-223.561
ENSMUSG00000006127	0.179246	0.439751	0.780565	0.010032	-0.0576542	-0.230489	0.230887	0.644107	0.373252	-0.260013	-0.801205	-0.54966	0.0833468	0.0420747	-0.431129	0.0849188	-0.0606078	-0.651744	-0.637302	-0.555157	blue	324.229	247.989	76.2398	171.75
ENSMUSG00000006134	-0.522632	-0.418471	0.00832368	0.144651	0.193797	-0.246896	0.439404	0.66063	0.804796	-0.624654	-0.169738	-0.680631	0.0550802	-0.47749	0.410725	0.51444	0.649107	-0.281445	-0.693546	-0.781922	salmon	652.428	33.2026	619.225	-586.023
ENSMUSG00000006154	0.735921	0.44448	-0.179234	0.166382	-0.14147	0.434595	-0.666907	-0.855515	-0.718393	0.711356	0.337121	0.895951	-0.313616	0.279936	-0.394998	-0.729452	-0.821085	0.202681	0.962222	0.8807	turquoise	1125.58	977.462	148.118	829.344
ENSMUSG00000006169	0.193356	-0.204515	0.37359	-0.158823	-0.61825	-0.708316	-0.339244	0.416272	0.0723888	0.402627	-0.18003	-0.412602	0.404745	0.235348	0.288131	0.409981	0.0844848	-0.118775	-0.59923	-0.273508	blue	210.852	146.101	64.7511	81.3495
ENSMUSG00000006179	-0.453721	-0.151134	0.404405	-0.276424	-0.165837	-0.503065	0.276949	0.753951	0.449155	-0.402156	-0.438131	-0.760508	0.428473	0.0498125	0.188586	0.605685	0.557841	-0.206454	-0.662974	-0.896749	blue	782.78	601.698	181.082	420.616
ENSMUSG00000006191	-0.692258	-0.534287	0.0493502	-0.865619	-0.588867	-0.810046	-0.0704253	0.365194	-0.272794	0.127918	0.130709	-0.47982	0.932592	0.601219	0.648971	0.895189	0.727841	0.637067	-0.955445	-0.332017	brown	449.151	148.264	300.887	-152.622
ENSMUSG00000006204	0.788258	0.384699	-0.205854	0.449175	0.055349	0.559069	-0.540909	-0.760527	-0.431738	0.586315	0.282696	0.818902	-0.533322	-0.0321262	-0.41481	-0.793045	-0.861903	-0.0428339	0.713718	0.897715	turquoise	928.604	800.917	127.688	673.229
ENSMUSG00000006205	0.588364	0.148277	-0.100879	0.63569	0.301738	0.40381	-0.170922	-0.226348	0.207194	0.202	0.0163477	0.296327	-0.598054	-0.504359	-0.218668	-0.517783	-0.509257	-0.452395	-0.015338	0.534982	turquoise	230.618	170.387	60.2306	110.157
ENSMUSG00000006215	-0.227074	0.199881	0.802384	-0.201197	-0.111323	-0.48209	0.414599	0.921912	0.530882	-0.4768	-0.836302	-0.871902	0.343547	0.047658	-0.158803	0.46839	0.325723	-0.546436	-0.98437	-0.845976	blue	853.145	669.645	183.5	486.144
ENSMUSG00000006219	0.457759	0.384958	-0.450639	0.485358	0.460547	0.871915	-0.159245	-0.842847	-0.307635	0.125624	0.363358	0.881798	-0.705633	-0.239732	-0.44457	-0.863001	-0.653021	0.039596	0.948501	0.845905	turquoise	1317.03	1034.62	282.409	752.213
ENSMUSG00000006221	-0.19554	0.19651	0.289644	-0.120548	0.273181	0.0485827	0.515024	0.330359	0.187105	-0.413071	-0.481075	-0.308807	0.00301321	-0.0905227	-0.337796	0.0214749	0.122916	-0.316387	-0.438034	0.0037681	blue	165.208	129.523	35.6854	93.8373
ENSMUSG00000006241	-0.0191874	0.478557	0.58363	-0.408817	-0.17122	-0.139113	0.196745	0.242793	-0.221834	-0.133345	-0.588766	-0.207527	0.296904	0.491182	-0.545741	0.00742493	-0.129553	-0.135654	-0.143856	-0.180461	blue	165.819	111.556	54.263	57.2928
ENSMUSG00000006262	-0.346671	-0.745467	-0.475774	-0.518505	-0.632405	-0.591906	-0.503215	-0.193397	-0.457329	0.554913	0.705887	0.0598667	0.612308	0.438294	0.84919	0.563403	0.447187	0.840446	-0.751622	0.27426	green	198.523	53.2555	145.267	-92.0115
ENSMUSG00000006273	-0.135391	-0.124108	0.411075	0.288471	0.126647	-0.294357	0.451354	0.814501	0.871477	-0.527081	-0.547683	-0.77318	-0.0453357	-0.462569	0.0757673	0.341611	0.318949	-0.669052	-0.910433	-0.717575	blue	659.514	523.317	136.196	387.121
ENSMUSG00000006276	-0.406762	-0.0752401	0.695876	-0.511941	-0.406124	-0.771668	0.273015	0.899975	0.291561	-0.268446	-0.624999	-0.90671	0.678104	0.332228	0.126106	0.74634	0.515963	-0.184992	-0.952879	-0.87912	blue	1239.24	839.3	399.937	439.362
ENSMUSG00000006281	0.672189	0.637392	-0.159885	0.442978	0.31151	0.791398	-0.280312	-0.770635	-0.379637	0.246495	0.12774	0.846967	-0.65338	-0.0855144	-0.660756	-0.933876	-0.833507	-0.120438	0.975993	0.82447	turquoise	976.461	800.896	175.565	625.332
ENSMUSG00000006288	-0.287015	0.150225	0.642755	-0.175114	-0.00322618	-0.347185	0.406793	0.804268	0.504155	-0.501598	-0.7185	-0.767555	0.278967	-0.016581	-0.139656	0.418783	0.330604	-0.461613	-0.746077	-0.781695	blue	634.574	517.853	116.721	401.132
ENSMUSG00000006289	-0.469138	-0.203346	0.182584	0.182498	0.425774	-0.0923961	0.740507	0.732807	0.859896	-0.79878	-0.441382	-0.723244	-0.0816328	-0.569728	0.113764	0.363811	0.536631	-0.503577	-0.838538	-0.704366	blue	572.404	448.83	123.574	325.255
ENSMUSG00000006299	-0.126161	0.0940637	0.552485	0.278524	0.225584	-0.185334	0.559627	0.850065	0.887716	-0.667852	-0.723067	-0.784201	-0.0973693	-0.453192	-0.143153	0.2461	0.268403	-0.784702	-0.944018	-0.711145	blue	880.393	671.792	208.601	463.191
ENSMUSG00000006301	0.674049	0.440274	-0.360225	0.659893	0.369839	0.836229	-0.316167	-0.813798	-0.208688	0.225986	0.316619	0.87757	-0.793546	-0.304874	-0.472564	-0.935137	-0.787733	-0.121198	0.960344	0.842364	turquoise	1123.44	888.78	234.66	654.12
ENSMUSG00000006304	0.521564	0.0668202	-0.629313	0.356541	0.0747956	0.572757	-0.574842	-0.981743	-0.541865	0.582	0.709994	0.975885	-0.480046	-0.0486138	-0.0591851	-0.681415	-0.605473	0.358939	0.970737	0.965201	turquoise	1670.88	1414.01	256.865	1157.15
ENSMUSG00000006307	-0.239476	0.222253	0.865359	-0.48074	-0.393053	-0.669085	0.272842	0.847346	0.22824	-0.290661	-0.789408	-0.8185	0.589774	0.39894	-0.140477	0.551947	0.332909	-0.307989	-0.860467	-0.817534	midnightblue	834.396	36.5664	797.83	-761.263
ENSMUSG00000006313	0.640285	0.274203	-0.420644	0.5228	0.203149	0.664509	-0.394348	-0.815431	-0.321264	0.38437	0.409208	0.860432	-0.639637	-0.17546	-0.326596	-0.805826	-0.720398	0.0139804	0.906997	0.78499	turquoise	1055.15	887.29	167.862	719.427
ENSMUSG00000006315	-0.0375906	0.0578312	-0.0148845	0.561726	0.584293	0.338273	0.547649	0.282907	0.738319	-0.647678	-0.274558	-0.227966	-0.532282	-0.716869	-0.168175	-0.185048	0.106517	-0.609605	0.0308314	-0.335656	salmon	106.426	11.1635	95.2627	-84.0991
ENSMUSG00000006333	-0.184056	-0.0458813	0.275057	0.444014	0.408586	-0.00681079	0.567275	0.69679	0.964678	-0.72041	-0.496971	-0.648756	-0.27094	-0.681762	-0.0101459	0.177894	0.303518	-0.716802	-0.846549	-0.608147	salmon	486.671	31.4342	455.237	-423.803
ENSMUSG00000006335	-0.316052	-0.0489675	0.448927	-0.243733	-0.156439	-0.423557	0.267166	0.618565	0.31895	-0.323766	-0.442793	-0.623048	0.351928	0.0817692	0.038641	0.467058	0.354738	-0.184973	-0.81082	-0.43783	blue	517.86	410.129	107.731	302.398
ENSMUSG00000006342	0.616169	0.455937	-0.113422	0.597483	0.4866	0.734879	-0.0299367	-0.471585	-0.0468455	0.106064	-0.00973618	0.560972	-0.713297	-0.3501	-0.572856	-0.797362	-0.705421	-0.37164	0.721075	0.481989	turquoise	538.779	438.254	100.525	337.73
ENSMUSG00000006345	-0.398819	0.217243	0.184539	-0.118472	0.529415	0.21959	0.81435	0.332962	0.265396	-0.719444	-0.457727	-0.312264	-0.0704818	-0.156936	-0.346736	0.0099496	0.278502	-0.261233	0.111993	-0.630424	red	162.963	36.7638	126.199	-89.4351
ENSMUSG00000006356	-0.270848	-0.0676967	0.506674	0.080615	0.187119	-0.324491	0.631237	0.902498	0.788577	-0.615823	-0.669508	-0.864206	0.0785213	-0.351511	-0.000943256	0.418573	0.426564	-0.630654	-0.856123	-0.832536	blue	930.343	714.757	215.586	499.171
ENSMUSG00000006360	0.438293	0.311567	-0.477869	0.681415	0.679837	0.957632	0.0318708	-0.709437	-0.036415	-0.0470415	0.290161	0.75971	-0.86961	-0.523918	-0.445198	-0.874728	-0.600882	-0.17076	0.932381	0.715402	yellow	961.494	185.677	775.817	-590.14
ENSMUSG00000006362	0.0761049	0.440989	-0.0117897	0.442373	0.865935	0.772103	0.620925	-0.101436	0.286852	-0.569286	-0.267056	0.173465	-0.65191	-0.534388	-0.575273	-0.53715	-0.251509	-0.441632	0.700969	-0.115828	cyan	153.66	11.0813	142.579	-131.498
ENSMUSG00000006369	0.431561	0.313632	-0.451725	0.704551	0.739426	0.969756	0.0533789	-0.656346	0.0277614	-0.0662635	0.260555	0.71484	-0.886588	-0.592237	-0.420956	-0.851457	-0.573894	-0.225135	0.910398	0.682099	yellow	848.186	180.361	667.825	-487.464
ENSMUSG00000006373	-0.569875	-0.845979	-0.75387	-0.113167	0.215852	-0.0353743	0.169953	-0.148184	0.00445053	-0.00850457	0.67607	0.0239074	0.101174	-0.269665	0.745692	0.376947	0.544491	0.551518	-0.84611	0.385757	magenta	71.848	11.5158	60.3322	-48.8164
ENSMUSG00000006378	-0.557442	-0.208822	0.458601	-0.180732	0.0802625	-0.47712	0.669817	0.968042	0.710814	-0.68059	-0.61382	-0.969422	0.323684	-0.187086	0.151276	0.650263	0.663744	-0.412295	-0.951424	-0.961702	blue	1441.17	1057.27	383.897	673.375
ENSMUSG00000006386	0.112438	0.0563752	-0.556512	0.578563	0.830842	0.874431	0.306684	-0.513032	0.115012	-0.236621	0.32123	0.532213	-0.761481	-0.647846	-0.205751	-0.600588	-0.266148	-0.0955919	0.792599	0.440875	yellow	445.419	94.4395	350.979	-256.54
ENSMUSG00000006390	0.366255	0.243465	-0.310966	0.880595	0.666887	0.799411	0.180911	-0.327189	0.439618	-0.33411	0.0716748	0.399463	-0.90459	-0.74333	-0.363788	-0.710403	-0.426561	-0.489	0.802687	0.218535	yellow	368.666	81.0627	287.603	-206.54
ENSMUSG00000006392	-0.423119	-0.3087	0.198653	-0.10024	-0.0835644	-0.401334	0.255128	0.619145	0.484942	-0.34422	-0.243991	-0.641834	0.275826	-0.139945	0.280274	0.536624	0.511616	-0.18397	-0.722188	-0.727768	blue	599.962	473.177	126.785	346.392
ENSMUSG00000006395	-0.593507	-0.134106	0.441455	-0.313754	0.175173	-0.384965	0.736134	0.853869	0.524011	-0.660689	-0.595336	-0.865693	0.343658	-0.112006	0.0622543	0.591378	0.628952	-0.298049	-0.805077	-0.89289	blue	918.71	679.6	239.11	440.489
ENSMUSG00000006398	0.493341	0.420599	-0.189084	0.506599	0.339546	0.639397	-0.238834	-0.515354	-0.0686044	0.109541	0.138296	0.584626	-0.595897	-0.284042	-0.376187	-0.671772	-0.55998	-0.201053	0.864007	0.511947	turquoise	615.931	517.123	98.8083	418.315
ENSMUSG00000006411	0.873853	0.593026	0.00866567	0.543542	0.0542622	0.544157	-0.547332	-0.633702	-0.266992	0.46095	0.0988519	0.723893	-0.58851	-0.0898308	-0.49698	-0.816691	-0.8909	-0.223494	0.85947	0.782797	turquoise	772.167	654.078	118.089	535.988
ENSMUSG00000006412	-0.41184	-0.196607	0.493201	-0.361967	-0.381792	-0.70968	0.180582	0.758731	0.344363	-0.244365	-0.406339	-0.784415	0.560816	0.169913	0.298601	0.713916	0.534611	-0.105574	-0.798078	-0.800916	green	653.609	78.1672	575.442	-497.275
ENSMUSG00000006418	0.801659	0.495898	-0.201328	0.81726	0.37775	0.791985	-0.325035	-0.639512	0.00219622	0.205917	0.148073	0.73738	-0.864868	-0.439101	-0.513987	-0.930066	-0.842214	-0.378518	0.926189	0.650265	turquoise	868.251	659.549	208.702	450.848
ENSMUSG00000006423	-0.590124	-0.896537	-0.557389	-0.465015	-0.381861	-0.536645	-0.194796	-0.016181	-0.201226	0.256668	0.676737	-0.127163	0.562757	0.216674	0.945689	0.68809	0.691337	0.774217	-0.789672	0.0966808	magenta	267.024	19.6901	247.334	-227.644
ENSMUSG00000006435	0.573623	0.427928	-0.384852	0.586405	0.444018	0.871381	-0.186702	-0.794957	-0.235505	0.149316	0.284215	0.854416	-0.762871	-0.275201	-0.514483	-0.917399	-0.743833	-0.0985389	0.956367	0.778408	turquoise	1077.38	849.779	227.601	622.177
ENSMUSG00000006442	-0.588527	-0.124334	0.48374	-0.207694	0.112781	-0.426245	0.722195	0.951145	0.684992	-0.752841	-0.649362	-0.948538	0.317759	-0.148832	0.077876	0.612093	0.662916	-0.405376	-0.896968	-0.952962	blue	1104.38	818.084	286.294	531.79
ENSMUSG00000006445	0.575187	0.37895	-0.431539	0.402724	0.24646	0.757035	-0.393563	-0.927713	-0.487032	0.377272	0.43853	0.962887	-0.599754	-0.0688477	-0.400459	-0.850323	-0.737925	0.143745	0.975244	0.962963	turquoise	1801.61	1486.46	315.152	1171.31
ENSMUSG00000006456	-0.416466	0.0452462	0.721545	-0.407785	-0.241548	-0.626097	0.444852	0.928683	0.417444	-0.483664	-0.732508	-0.916045	0.539144	0.229565	-0.0221487	0.633137	0.495704	-0.32045	-0.916563	-0.94121	blue	1114.52	812.064	302.455	509.609
ENSMUSG00000006463	-0.307475	-0.019553	0.447604	0.150009	0.236771	-0.223667	0.614787	0.84048	0.827489	-0.71428	-0.608581	-0.800514	0.0183197	-0.373619	0.00368194	0.373229	0.420813	-0.590983	-0.808749	-0.870388	blue	727.482	559.609	167.873	391.736
ENSMUSG00000006464	-0.360634	-0.0709059	0.275844	0.077556	0.331523	-0.0846515	0.669915	0.68711	0.670087	-0.682388	-0.520786	-0.658953	-0.00104423	-0.320411	-0.0688584	0.285462	0.379348	-0.477471	-0.581787	-0.732909	blue	518.618	426.612	92.0063	334.606
ENSMUSG00000006471	-0.425513	-0.058703	0.618618	-0.285442	-0.17492	-0.600334	0.439792	0.943422	0.549105	-0.505635	-0.664377	-0.931163	0.453073	0.0593296	0.0822408	0.640104	0.56413	-0.376297	-0.883594	-0.942938	blue	1178.4	871.978	306.421	565.557
ENSMUSG00000006476	0.749618	0.540137	-0.213688	0.374294	0.128784	0.672563	-0.495629	-0.861798	-0.533116	0.497919	0.273081	0.92429	-0.554725	0.0329785	-0.52587	-0.884945	-0.86831	0.0221988	0.984841	0.928423	turquoise	1455.56	1212.62	242.938	969.687
ENSMUSG00000006494	0.705765	0.267942	-0.409961	0.358737	-0.0250695	0.521899	-0.686781	-0.919368	-0.559256	0.666011	0.533333	0.950133	-0.462713	0.0427156	-0.207431	-0.739235	-0.747768	0.215359	0.96731	0.928868	turquoise	1408.95	1200.53	208.424	992.101
ENSMUSG00000006498	0.716629	0.600394	0.0622992	0.883356	0.508059	0.75622	-0.0218171	-0.303163	0.316614	-0.125947	-0.174966	0.42693	-0.891251	-0.567235	-0.638308	-0.843458	-0.741894	-0.661866	0.883323	0.181839	pink	526.838	27.5063	499.331	-471.825
ENSMUSG00000006517	0.242928	0.0341944	-0.44391	0.704468	0.432251	0.597583	-0.0322072	-0.383497	0.295269	-0.165875	0.295301	0.408573	-0.682826	-0.576122	-0.0861758	-0.519099	-0.281683	-0.208218	0.460435	0.382334	yellow	349.402	53.2973	296.105	-242.807
ENSMUSG00000006519	0.604506	0.383564	-0.445024	0.553123	0.349339	0.826029	-0.337573	-0.892687	-0.335535	0.285519	0.418366	0.939027	-0.722069	-0.224963	-0.403533	-0.896672	-0.741371	0.0308987	0.991107	0.915778	turquoise	1754.58	1400.34	354.235	1046.11
ENSMUSG00000006526	0.455268	0.499242	-0.0259573	0.635399	0.607936	0.776783	0.150195	-0.339329	0.143213	-0.161816	-0.123231	0.419966	-0.748078	-0.485866	-0.593101	-0.733805	-0.595312	-0.445655	0.633559	0.441262	yellow	463.869	75.0515	388.818	-313.766
ENSMUSG00000006527	-0.373607	-0.371126	0.350381	-0.584167	-0.722609	-0.932174	-0.140319	0.609599	0.0441666	0.109183	-0.178975	-0.664395	0.79412	0.470404	0.490374	0.808131	0.559642	0.180279	-0.950132	-0.579882	brown	538.09	112.446	425.643	-313.197
ENSMUSG00000006538	0.640001	0.291824	-0.446634	0.370343	0.0923213	0.631905	-0.528472	-0.946766	-0.553266	0.540372	0.501906	0.972723	-0.527294	0.00402768	-0.312651	-0.804626	-0.759103	0.199282	0.969289	0.978725	turquoise	1726.89	1457.08	269.802	1187.28
ENSMUSG00000006575	0.302981	0.503642	0.725634	0.00635414	-0.143536	-0.158365	0.165119	0.440134	0.164228	-0.13035	-0.755802	-0.35258	0.0439992	0.179458	-0.58458	-0.0879754	-0.282385	-0.57929	-0.22434	-0.366876	blue	216.809	170.039	46.77	123.269
ENSMUSG00000006576	-0.353072	0.270956	0.640254	-0.340773	0.137104	-0.215139	0.704912	0.694562	0.276898	-0.601377	-0.768852	-0.661566	0.280231	0.143525	-0.359747	0.299292	0.284737	-0.358623	-0.379543	-0.804877	blue	476.372	381.862	94.5097	287.352
ENSMUSG00000006585	0.288045	0.282799	-0.406138	0.463338	0.500451	0.761173	-0.0342101	-0.620937	-0.103594	-0.0374638	0.296133	0.662192	-0.63138	-0.326102	-0.306708	-0.669409	-0.43923	-0.0272609	0.812	0.479499	turquoise	712.644	579.849	132.794	447.055
ENSMUSG00000006586	-0.715896	-0.306356	-0.059977	-0.0903904	0.610927	0.0547676	0.902712	0.509439	0.533121	-0.784245	-0.218965	-0.545934	0.0126931	-0.446153	0.163265	0.385573	0.647814	-0.135747	-0.637276	-0.487875	red	321.194	45.9843	275.21	-229.226
ENSMUSG00000006589	-0.354477	-0.121485	0.156321	0.368508	0.511853	0.0748705	0.667755	0.652762	0.917439	-0.804059	-0.420207	-0.625395	-0.24246	-0.673349	0.0123691	0.213604	0.38879	-0.595385	-0.823597	-0.530419	salmon	477.706	26.3814	451.325	-424.943
ENSMUSG00000006599	-0.537526	-0.689516	-0.225975	-0.747898	-0.654449	-0.754459	-0.329217	0.0914526	-0.405696	0.403641	0.456948	-0.219681	0.835267	0.564046	0.814023	0.7862	0.623617	0.792172	-0.851785	-0.0673814	brown	431.476	113.525	317.952	-204.427
ENSMUSG00000006611	-0.022554	-0.221099	-0.0629113	0.56232	0.425673	0.16623	0.303905	0.305015	0.714488	-0.365978	-0.0821193	-0.281593	-0.393505	-0.705555	0.132957	0.0248018	0.0981606	-0.454625	-0.698064	-0.0761514	salmon	136.99	14.8378	122.152	-107.315
ENSMUSG00000006638	-0.297931	-0.187242	0.0821971	-0.534443	-0.315632	-0.40967	0.0404716	0.107678	-0.290697	0.110335	0.0209997	-0.165307	0.470623	0.378471	0.203403	0.372065	0.306858	0.345854	-0.46961	0.0156992	brown	161.087	48.9807	112.106	-63.1256
ENSMUSG00000006641	0.350366	0.285073	0.499758	0.493492	0.137653	-0.00747907	0.166814	0.485841	0.66488	-0.272152	-0.594155	-0.383504	-0.326907	-0.442272	-0.312	-0.126092	-0.192937	-0.82841	-0.810333	-0.320074	blue	137.704	105.347	32.3563	72.991
ENSMUSG00000006651	0.403251	0.538065	-0.130828	0.602819	0.698746	0.891715	0.286887	-0.428106	0.0895629	-0.283902	-0.104894	0.512275	-0.805157	-0.445832	-0.699137	-0.838217	-0.59086	-0.411608	0.83718	0.328549	yellow	503.056	109.501	393.555	-284.054
ENSMUSG00000006673	-0.761985	-0.362165	0.298006	-0.474924	-0.0609156	-0.576255	0.5623	0.823525	0.408249	-0.539081	-0.356468	-0.875511	0.575329	0.076647	0.360921	0.821652	0.81789	0.00254713	-0.959978	-0.859503	greenyellow	900.072	36.2923	863.78	-827.488
ENSMUSG00000006675	-0.651133	-0.277738	0.432421	-0.316587	0.0187494	-0.551952	0.669028	0.953069	0.607009	-0.64199	-0.549482	-0.974713	0.444936	-0.0764887	0.234644	0.745014	0.735157	-0.26295	-0.966904	-0.979219	blue	1470.14	1045.22	424.925	620.29
ENSMUSG00000006676	-0.111354	0.298177	0.865286	-0.116637	-0.099862	-0.434093	0.403519	0.899375	0.548264	-0.470939	-0.884768	-0.834175	0.260768	0.02018	-0.249472	0.375064	0.215701	-0.627018	-0.819701	-0.851763	blue	830.726	650.202	180.523	469.679
ENSMUSG00000006678	0.25682	0.0172601	-0.636942	0.0344653	0.0343241	0.465814	-0.492265	-0.932476	-0.694016	0.530711	0.711543	0.900662	-0.230097	0.156108	0.0178345	-0.491315	-0.392397	0.569004	0.940239	0.832413	turquoise	1095.65	958.621	137.026	821.596
ENSMUSG00000006699	0.330457	-0.141145	-0.815943	0.519151	0.337198	0.678284	-0.347175	-0.887316	-0.257495	0.336045	0.77965	0.86789	-0.6168	-0.365137	0.0880544	-0.613785	-0.411448	0.288243	0.904728	0.850835	black	1049.44	58.3482	991.094	-932.746
ENSMUSG00000006705	-0.73552	-0.270622	0.206024	-0.243434	0.230857	-0.289598	0.761976	0.734268	0.561795	-0.772203	-0.369852	-0.771505	0.283719	-0.171586	0.210093	0.596418	0.725498	-0.134451	-0.771489	-0.780706	blue	747.739	557.383	190.356	367.027
ENSMUSG00000006715	0.238372	-0.117273	-0.61899	0.0275329	-0.111716	0.260383	-0.53508	-0.807839	-0.586351	0.553977	0.725103	0.765855	-0.153829	0.133731	0.190489	-0.354905	-0.252932	0.543584	0.832556	0.728014	turquoise	782.632	712.122	70.5097	641.612
ENSMUSG00000006717	0.488777	-0.188118	-0.658567	0.333508	-0.108264	0.3119	-0.713426	-0.833132	-0.432682	0.708265	0.785622	0.81251	-0.33906	-0.0654417	0.232376	-0.453217	-0.446921	0.381179	0.775795	0.803137	turquoise	879.361	767.405	111.957	655.448
ENSMUSG00000006720	0.259196	-0.129823	-0.516179	0.00510847	-0.0859753	0.226835	-0.566475	-0.714489	-0.580924	0.649178	0.641803	0.67853	-0.0907922	0.12253	0.196189	-0.272544	-0.313468	0.494597	0.732201	0.701696	turquoise	641.161	584.898	56.2631	528.635
ENSMUSG00000006728	0.829405	0.652009	0.00396622	0.821123	0.44974	0.802529	-0.16901	-0.492945	0.0945021	0.0747827	-0.0915111	0.614118	-0.890013	-0.462444	-0.691003	-0.958616	-0.876894	-0.563828	0.984805	0.490512	turquoise	663.221	510.142	153.079	357.062
ENSMUSG00000006731	0.950852	0.608286	0.11353	0.579983	0.048192	0.482626	-0.487137	-0.499717	-0.176597	0.452837	-0.0381861	0.611917	-0.597102	-0.111046	-0.562641	-0.8127	-0.900818	-0.385827	0.884713	0.456572	tan	528.083	30.3697	497.714	-467.344
ENSMUSG00000006732	-0.649941	-0.229205	0.474597	-0.347853	-0.00978735	-0.564444	0.647255	0.966252	0.589058	-0.64201	-0.588797	-0.984184	0.470632	-0.0384059	0.197598	0.743165	0.7347	-0.276645	-0.953691	-0.981286	blue	1458.58	1048.11	410.466	637.647
ENSMUSG00000006736	0.167934	0.123392	-0.0895528	0.849139	0.71488	0.566218	0.425441	0.144458	0.810099	-0.583237	-0.203096	-0.0670977	-0.7774	-0.897403	-0.252349	-0.397605	-0.13415	-0.72855	0.03036	-0.096802	pink	111.824	15.4949	96.3295	-80.8345
ENSMUSG00000006740	-0.0912967	-0.570012	-0.639709	-0.33136	-0.484944	-0.244173	-0.660379	-0.578982	-0.652605	0.717103	0.882499	0.46412	0.342031	0.383648	0.676467	0.198134	0.119995	0.888144	0.0455413	0.560719	turquoise	295.601	245.627	49.9745	195.652
ENSMUSG00000006763	-0.42265	-0.361039	0.307311	-0.105086	-0.100371	-0.544996	0.320185	0.803921	0.615313	-0.37084	-0.340753	-0.814703	0.338858	-0.165768	0.385671	0.67273	0.593045	-0.254666	-0.821409	-0.923248	blue	759.863	581.972	177.891	404.081
ENSMUSG00000006777	0.161018	-0.274217	0.16998	0.0401798	-0.483487	-0.535421	-0.438879	0.288245	0.195019	0.344474	0.0282861	-0.290869	0.244229	0.0266872	0.433173	0.358982	0.0875812	-0.0657964	-0.485491	-0.277566	grey	148.474	0.425061	148.049	-147.624
ENSMUSG00000006782	0.658898	0.44125	-0.362922	0.673464	0.427421	0.867471	-0.240567	-0.792533	-0.183602	0.180265	0.283028	0.859034	-0.817924	-0.332392	-0.508203	-0.948812	-0.785294	-0.156034	0.987962	0.791646	turquoise	1048.32	823.4	224.916	598.485
ENSMUSG00000006800	0.628186	0.456805	-0.373435	0.542406	0.391371	0.858428	-0.290183	-0.857308	-0.335859	0.26299	0.324843	0.915902	-0.731244	-0.214764	-0.505112	-0.928392	-0.789599	-0.0400237	0.975821	0.891136	turquoise	1279.16	1015.82	263.336	752.489
ENSMUSG00000006818	-0.141985	-0.374846	0.180822	0.227977	0.0268911	-0.390696	0.280681	0.689179	0.744334	-0.295702	-0.271397	-0.677135	0.0285055	-0.43338	0.339418	0.425694	0.408305	-0.456007	-0.826915	-0.591167	blue	520.894	421.937	98.9573	322.979
ENSMUSG00000006850	0.574957	0.414063	-0.223004	0.539795	0.365325	0.695713	-0.140063	-0.585275	-0.117325	0.109243	0.13025	0.65905	-0.671245	-0.253369	-0.489909	-0.792622	-0.670329	-0.212036	0.747181	0.579327	turquoise	703.374	593.879	109.494	484.385
ENSMUSG00000006906	-0.350461	-0.0530868	0.68166	-0.329791	-0.331098	-0.705384	0.316286	0.924822	0.463691	-0.370821	-0.666811	-0.916521	0.530139	0.168196	0.0965573	0.665634	0.477124	-0.334324	-0.949311	-0.900087	blue	1181.69	859.982	321.706	538.275
ENSMUSG00000006920	0.0496987	0.386871	0.763243	0.172394	0.159364	-0.135212	0.499136	0.763964	0.647161	-0.5475	-0.85947	-0.669995	-0.055747	-0.206913	-0.402928	0.106503	0.0284382	-0.776369	-0.548795	-0.747541	blue	593.101	464.085	129.016	335.07
ENSMUSG00000006930	0.417884	0.287979	0.673434	-0.189811	-0.56046	-0.481071	-0.367903	0.32198	-0.123548	0.419418	-0.458686	-0.264452	0.331093	0.421864	-0.20507	0.126443	-0.275941	-0.260752	-0.351171	-0.201614	blue	149.773	104.092	45.6806	58.4115
ENSMUSG00000006931	-0.494379	0.0283218	0.256597	0.14615	0.619766	0.128075	0.880645	0.67554	0.782467	-0.941236	-0.554774	-0.649627	-0.150091	-0.533094	-0.149197	0.218646	0.439397	-0.535896	-0.705112	-0.613481	red	444.472	48.7929	395.679	-346.886
ENSMUSG00000006932	0.656572	0.287893	-0.494026	0.551003	0.240375	0.744146	-0.468583	-0.92791	-0.380449	0.430245	0.511645	0.965494	-0.6804	-0.192927	-0.298801	-0.859351	-0.755888	0.0904196	0.977477	0.946765	turquoise	1923.02	1572.46	350.556	1221.9
ENSMUSG00000006941	0.522971	0.158414	-0.546741	0.730449	0.493986	0.820597	-0.189649	-0.722317	-0.0341153	0.146913	0.417161	0.767198	-0.815405	-0.492864	-0.265688	-0.800914	-0.605965	-0.11589	0.801521	0.721526	turquoise	839.946	646.274	193.673	452.601
ENSMUSG00000006958	0.524278	0.369227	-0.427257	0.504056	0.477105	0.87227	-0.198977	-0.832971	-0.317205	0.218402	0.344463	0.876697	-0.715956	-0.273221	-0.454419	-0.871544	-0.709212	-0.00472643	0.937222	0.895831	yellow	1261.56	175.057	1086.5	-911.443
ENSMUSG00000006998	0.625096	0.237341	-0.372557	0.902247	0.46213	0.749409	-0.239687	-0.551969	0.218091	0.0813977	0.280233	0.624244	-0.888528	-0.648273	-0.245961	-0.779564	-0.614904	-0.351004	0.820739	0.562105	pink	594.211	34.1488	560.062	-525.913
ENSMUSG00000007029	0.687462	0.615477	0.743207	0.358711	-0.181065	-0.0764711	-0.158865	0.321404	0.283153	0.0747779	-0.676571	-0.18969	-0.208423	-0.0215306	-0.55895	-0.292508	-0.535347	-0.764687	0.324148	-0.355025	tan	107.983	11.7057	96.2774	-84.5717
ENSMUSG00000007030	0.787432	0.661791	0.17375	0.453436	0.0824521	0.504549	-0.295751	-0.437904	-0.189622	0.262769	-0.168923	0.540852	-0.532747	-0.0214155	-0.702911	-0.796841	-0.843374	-0.37671	0.800434	0.484323	turquoise	565.004	487.141	77.8629	409.278
ENSMUSG00000007034	0.64897	0.378207	-0.384277	0.675703	0.359117	0.800688	-0.324979	-0.776194	-0.152474	0.217462	0.344038	0.839234	-0.7847	-0.341137	-0.3977	-0.880813	-0.727618	-0.122282	0.947373	0.742236	turquoise	1109.37	866.487	242.883	623.603
ENSMUSG00000007035	0.539573	0.297519	0.0606381	0.214847	-0.0168741	0.26061	-0.407933	-0.378059	-0.301462	0.481874	0.0600638	0.419569	-0.237661	0.0152987	-0.276625	-0.412419	-0.598136	-0.0743416	0.1316	0.725608	turquoise	468.086	413.41	54.6765	358.733
ENSMUSG00000007036	0.0948852	0.238958	0.62987	0.34516	0.204892	-0.119303	0.472712	0.750802	0.788019	-0.534986	-0.767948	-0.663552	-0.182283	-0.415798	-0.305339	0.0852228	0.0419874	-0.849363	-0.902571	-0.559382	blue	695.485	565.682	129.803	435.879
ENSMUSG00000007038	-0.183969	0.0780516	0.604675	0.0987794	0.0108866	-0.365655	0.438666	0.882259	0.78225	-0.592982	-0.707998	-0.827534	0.0999931	-0.245435	-0.0587019	0.377265	0.350047	-0.657178	-0.868099	-0.851131	blue	867.133	682.869	184.264	498.605
ENSMUSG00000007039	0.728392	0.539569	-0.182269	0.69894	0.500722	0.845329	-0.1291	-0.633504	-0.0755381	0.128849	0.0743426	0.728123	-0.841906	-0.392751	-0.605592	-0.948696	-0.817948	-0.351542	0.946352	0.639984	turquoise	776.697	612.751	163.946	448.805
ENSMUSG00000007041	0.67188	0.316297	-0.469072	0.542806	0.247877	0.754462	-0.470602	-0.927428	-0.396721	0.44425	0.485863	0.967926	-0.680694	-0.187734	-0.331355	-0.872779	-0.777899	0.0733573	0.983735	0.965344	turquoise	1962.55	1604.26	358.293	1245.96
ENSMUSG00000007050	0.22542	0.147562	-0.42995	0.676316	0.546492	0.72179	0.0328038	-0.441516	0.237796	-0.213656	0.247416	0.472364	-0.731117	-0.594193	-0.204317	-0.598451	-0.31684	-0.215463	0.529531	0.496125	yellow	433.094	75.7323	357.362	-281.63
ENSMUSG00000007080	0.465396	0.323152	-0.480178	0.328692	0.230223	0.723309	-0.385111	-0.919692	-0.503211	0.342345	0.490654	0.942381	-0.527673	-0.0249908	-0.319158	-0.772808	-0.640879	0.234544	0.951015	0.953021	turquoise	1449.89	1208.12	241.765	966.356
ENSMUSG00000007097	-0.268671	0.159298	0.400613	0.137605	0.520216	0.0858758	0.878828	0.65034	0.652588	-0.796375	-0.679061	-0.599395	-0.158893	-0.393012	-0.330363	0.0980015	0.237005	-0.617215	-0.427707	-0.653135	red	368.418	43.3409	325.078	-281.737
ENSMUSG00000007207	0.568653	0.661807	-0.0619155	0.232107	0.2199	0.696939	-0.257605	-0.731559	-0.519868	0.265025	0.0831534	0.795412	-0.473494	0.107358	-0.67995	-0.822493	-0.786608	-0.0015005	0.927599	0.729591	turquoise	914.644	777.042	137.602	639.439
ENSMUSG00000007216	-0.411181	-0.0542368	0.405674	0.0239885	0.351961	-0.177284	0.715549	0.829688	0.749513	-0.717345	-0.62646	-0.804316	0.0537212	-0.394876	-0.0272521	0.390655	0.470688	-0.55953	-0.884051	-0.768604	blue	741.384	583.159	158.224	424.935
ENSMUSG00000007279	-0.645736	-0.269924	0.472064	-0.368349	-0.06311	-0.615877	0.607988	0.970064	0.570783	-0.594424	-0.561454	-0.993404	0.507959	-0.0105435	0.244179	0.779114	0.743046	-0.244946	-0.980069	-0.991384	blue	1661.2	1177.19	484.008	693.182
ENSMUSG00000007338	0.223192	-0.0208899	-0.0993029	0.117835	-0.184015	0.0145225	-0.342804	-0.204433	-0.127239	0.280754	0.174647	0.214468	-0.0512951	0.0667642	0.0176799	-0.111778	-0.197582	0.0725951	0.107721	0.239651	grey	115.474	0.242799	115.231	-114.988
ENSMUSG00000007379	0.664693	0.256609	-0.343237	0.337712	-0.0420314	0.470971	-0.694517	-0.841738	-0.517702	0.661173	0.480905	0.869037	-0.413068	0.0233423	-0.18302	-0.659982	-0.727206	0.188179	0.885485	0.933909	turquoise	904.751	792.945	111.806	681.138
ENSMUSG00000007411	-0.126622	-0.203819	-0.149741	-0.736294	-0.716678	-0.446364	-0.622582	-0.370151	-0.874044	0.69416	0.4601	0.279722	0.678228	0.839511	0.348279	0.299174	0.07621	0.851339	0.22698	0.31673	purple	86.698	13.4807	73.2173	-59.7365
ENSMUSG00000007415	0.0590693	-0.389929	-0.781655	0.659815	0.524692	0.532492	0.0303537	-0.419683	0.316333	-0.0927026	0.590046	0.402396	-0.645234	-0.729951	0.294534	-0.338589	-0.0266284	-0.00644406	0.391748	0.395936	pink	242.374	12.3145	230.059	-217.745
ENSMUSG00000007458	0.55298	0.183588	-0.585355	0.618178	0.33731	0.781215	-0.394405	-0.890279	-0.257364	0.326601	0.564955	0.91923	-0.723774	-0.323436	-0.205998	-0.807372	-0.65614	0.0855679	0.922843	0.886204	turquoise	1413.46	1128.59	284.87	843.719
ENSMUSG00000007476	0.622044	0.382622	-0.437186	0.56161	0.349711	0.82374	-0.343707	-0.880793	-0.3279	0.303841	0.401329	0.929607	-0.727862	-0.237626	-0.414156	-0.904737	-0.74932	-0.000648569	0.980012	0.920826	turquoise	1546.3	1233.67	312.627	921.047
ENSMUSG00000007564	0.644066	0.41491	-0.0299536	0.950303	0.542667	0.707955	0.0537588	-0.222495	0.459805	-0.17783	-0.138026	0.331837	-0.913244	-0.69951	-0.515792	-0.769605	-0.634513	-0.701816	0.737341	0.257252	pink	409.471	30.7192	378.752	-348.033
ENSMUSG00000007570	-0.334952	0.153824	0.74909	-0.188958	0.00127216	-0.426192	0.58405	0.939066	0.592292	-0.625783	-0.834054	-0.901503	0.298567	-0.0307636	-0.16946	0.471819	0.400673	-0.543334	-0.918336	-0.824907	blue	823.765	636.957	186.808	450.15
ENSMUSG00000007589	0.216865	0.572911	-0.00137814	0.299082	0.568479	0.724811	0.256505	-0.317644	-0.0365901	-0.280805	-0.166919	0.38938	-0.527056	-0.220763	-0.63634	-0.613338	-0.410416	-0.2607	0.788368	-0.019999	yellow	388.125	84.1488	303.977	-219.828
ENSMUSG00000007591	0.370186	0.415278	0.574783	-0.327935	-0.62916	-0.372517	-0.434689	0.0928115	-0.386088	0.430434	-0.381166	-0.0490496	0.373128	0.648139	-0.342984	0.000442402	-0.345263	-0.0659283	0.143562	-0.115095	purple	69.1019	9.14211	59.9598	-50.8177
ENSMUSG00000007603	-0.487272	0.028443	0.697107	-0.397274	-0.100606	-0.565358	0.559768	0.953008	0.475043	-0.57287	-0.742879	-0.942673	0.495993	0.121801	-0.00797378	0.646986	0.552805	-0.338759	-0.899244	-0.947442	blue	1335.75	969.736	366.017	603.719
ENSMUSG00000007610	-0.37669	0.157185	0.696803	-0.136363	0.106916	-0.339223	0.628321	0.936237	0.659356	-0.707416	-0.82511	-0.894777	0.237786	-0.115092	-0.168195	0.453094	0.4219	-0.569028	-0.896505	-0.897605	blue	1112.71	839.118	273.595	565.523
ENSMUSG00000007613	0.154446	-0.110095	-0.78508	0.163069	0.241609	0.598124	-0.340613	-0.935607	-0.55232	0.391935	0.792481	0.889717	-0.360448	-0.0636394	0.0756239	-0.49872	-0.32358	0.545983	0.938326	0.865002	black	1147.14	48.8602	1098.28	-1049.42
ENSMUSG00000007617	-0.0492527	-0.306775	-0.666632	-0.313339	-0.255784	0.0783553	-0.495375	-0.776123	-0.792653	0.584034	0.81803	0.681347	0.164495	0.403009	0.33483	-0.0928724	-0.0554444	0.862289	0.920753	0.726703	turquoise	898.958	785.476	113.482	671.995
ENSMUSG00000007646	-0.585102	-0.403201	0.340184	-0.480184	-0.353116	-0.781996	0.281005	0.783817	0.336207	-0.286001	-0.27578	-0.83358	0.655774	0.192777	0.495497	0.854034	0.747437	0.051662	-0.931345	-0.860876	green	718.326	127.555	590.771	-463.216
ENSMUSG00000007655	-0.644861	-0.308252	0.0822685	-0.262113	0.330995	-0.213601	0.791682	0.60225	0.420661	-0.625045	-0.31157	-0.639491	0.214441	-0.211704	0.169996	0.480802	0.657571	-0.124121	-0.535449	-0.801856	red	434.807	40.6971	394.11	-353.413
ENSMUSG00000007656	0.306901	-0.24559	-0.780017	0.190406	-0.0498577	0.36453	-0.622415	-0.92993	-0.576161	0.659413	0.892488	0.878354	-0.268266	0.0110175	0.261463	-0.411067	-0.36164	0.583496	0.839041	0.872241	turquoise	1071.97	917.636	154.331	763.305
ENSMUSG00000007659	0.943117	0.56054	-0.0314271	0.603711	0.0891998	0.58158	-0.52548	-0.658216	-0.265185	0.500156	0.104997	0.754092	-0.652354	-0.130385	-0.544302	-0.882439	-0.949965	-0.276953	0.877659	0.72092	tan	818.088	39.7094	778.379	-738.669
ENSMUSG00000007670	0.190617	0.509856	0.784358	0.273948	0.0958939	-0.0856252	0.359102	0.680439	0.641906	-0.500182	-0.878664	-0.573466	-0.144999	-0.218562	-0.504765	-0.0328926	-0.112992	-0.859022	-0.436457	-0.611361	blue	467.814	369.766	98.048	271.718
ENSMUSG00000007721	0.597982	0.531697	0.0375935	0.720205	0.492387	0.698688	0.0958061	-0.308541	0.205718	-0.133808	-0.166616	0.404746	-0.785684	-0.468366	-0.612492	-0.780352	-0.673781	-0.542496	0.631976	0.304814	yellow	420.801	65.0594	355.742	-290.683
ENSMUSG00000007739	-0.417317	-0.823761	-0.806652	-0.101748	-0.0780937	-0.130687	-0.230188	-0.317825	-0.128427	0.234472	0.856219	0.192173	0.152021	-0.118572	0.861546	0.338303	0.461732	0.685679	-0.624833	0.388547	magenta	84.7342	12.0279	72.7063	-60.6784
ENSMUSG00000007777	0.392019	-0.163237	-0.754944	0.438419	0.149686	0.520105	-0.477415	-0.858632	-0.326687	0.47093	0.777316	0.837632	-0.502036	-0.235921	0.138142	-0.541404	-0.420345	0.325989	0.963587	0.763078	turquoise	912.368	773.512	138.857	634.655
ENSMUSG00000007783	-0.725757	-0.270896	0.308356	-0.246144	0.243556	-0.348188	0.789314	0.871452	0.642037	-0.76777	-0.486492	-0.894959	0.313319	-0.21634	0.196625	0.660471	0.753012	-0.255214	-0.933784	-0.867443	blue	906.215	661.563	244.651	416.912
ENSMUSG00000007805	-0.577003	-0.179412	0.382977	-0.128925	0.250458	-0.310613	0.720415	0.882623	0.708717	-0.723281	-0.569678	-0.882954	0.217829	-0.298389	0.112388	0.570773	0.627769	-0.411134	-0.898906	-0.938788	blue	860.264	648.917	211.347	437.57
ENSMUSG00000007812	-0.398688	-0.519597	-0.293092	-0.745534	-0.608153	-0.536377	-0.391772	-0.209598	-0.679036	0.525707	0.525527	0.0808533	0.723508	0.656204	0.5875	0.524317	0.356808	0.886868	-0.885438	0.311395	brown	185.189	59.8742	125.315	-65.4403
ENSMUSG00000007815	0.214382	-0.437575	-0.77395	0.523295	0.182729	0.358184	-0.334428	-0.588381	-0.00359032	0.323377	0.742359	0.547024	-0.47332	-0.472048	0.365917	-0.309288	-0.17737	0.203102	-0.10084	0.761291	black	356.912	32.9896	323.922	-290.933
ENSMUSG00000007817	0.810257	0.681415	-0.0460902	0.494099	0.210619	0.713952	-0.356016	-0.724392	-0.359365	0.3357	0.0610847	0.815317	-0.652252	-0.0579357	-0.685107	-0.94822	-0.927735	-0.205518	0.967034	0.760911	turquoise	861.094	720.865	140.229	580.636
ENSMUSG00000007827	-0.689054	-0.336114	0.0605746	-0.810906	-0.414746	-0.591977	0.114536	0.311563	-0.265177	-0.0841392	0.0259543	-0.406187	0.788309	0.589221	0.376439	0.700352	0.661362	0.543449	-0.65596	-0.396132	brown	288.79	85.7027	203.087	-117.385
ENSMUSG00000007833	0.167747	0.4826	0.58217	0.459039	0.403941	0.175466	0.473627	0.563534	0.756932	-0.629435	-0.753067	-0.452424	-0.384011	-0.491838	-0.473482	-0.164847	-0.0963235	-0.884443	-0.0449427	-0.612317	grey	167.193	0.147692	167.046	-166.898
ENSMUSG00000007836	0.685672	0.336404	-0.323264	0.578961	0.234677	0.662914	-0.447096	-0.761754	-0.242867	0.396078	0.340877	0.813057	-0.673108	-0.282793	-0.326422	-0.800892	-0.751122	-0.0851312	0.973726	0.888218	turquoise	949.701	795.829	153.872	641.957
ENSMUSG00000007837	-0.436374	-0.0845911	0.525676	-0.0539024	0.0952639	-0.413908	0.634675	0.962828	0.78073	-0.707166	-0.675499	-0.940217	0.218007	-0.238021	0.056102	0.541408	0.563069	-0.536362	-0.937357	-0.925813	blue	1290.32	967.576	322.744	644.832
ENSMUSG00000007850	-0.0696883	-0.317858	-0.493666	-0.521053	-0.488286	-0.171703	-0.619607	-0.650657	-0.890384	0.727381	0.740361	0.549446	0.413819	0.6108	0.40891	0.0983915	-0.00350312	0.928483	0.877959	0.557619	turquoise	639.643	578.017	61.6251	516.392
ENSMUSG00000007867	-0.247183	-0.104146	0.604569	-0.123363	-0.138287	-0.562527	0.355593	0.899038	0.596448	-0.356455	-0.633929	-0.879117	0.325918	-0.0979659	0.0996167	0.562279	0.40536	-0.478063	-0.948892	-0.838436	blue	904.251	701.469	202.782	498.687
ENSMUSG00000007872	-0.560066	-0.190501	0.444199	-0.171391	0.140943	-0.427413	0.733745	0.932197	0.691388	-0.708216	-0.607987	-0.935291	0.282389	-0.215444	0.115364	0.610438	0.645722	-0.407602	-0.900791	-0.925994	blue	1222.15	896.01	326.143	569.867
ENSMUSG00000007880	0.162219	0.546003	0.946477	-0.102184	-0.258203	-0.369696	0.185223	0.705416	0.318942	-0.274779	-0.914127	-0.612976	0.219993	0.233032	-0.486777	0.140084	-0.0737233	-0.629731	-0.350531	-0.693808	midnightblue	444.863	25.3834	419.48	-394.097
ENSMUSG00000007891	0.722968	0.417309	-0.0504779	0.93385	0.499439	0.686143	-0.0539742	-0.283152	0.387559	-0.0433236	-0.0916162	0.397886	-0.907073	-0.683528	-0.476059	-0.789664	-0.676167	-0.68041	0.869585	0.259621	pink	419.271	28.7871	390.483	-361.696
ENSMUSG00000007892	-0.206455	0.120261	0.330603	0.389763	0.552246	0.121869	0.747039	0.679039	0.915211	-0.859462	-0.611886	-0.615839	-0.317315	-0.642951	-0.204041	0.0744431	0.267183	-0.754672	-0.535234	-0.681244	blue	421.515	316.578	104.937	211.64
ENSMUSG00000007908	0.363257	0.0981538	-0.473119	0.189461	-0.0101529	0.411137	-0.566686	-0.802449	-0.503386	0.502735	0.604827	0.794249	-0.284465	0.0480692	0.0296492	-0.464541	-0.437087	0.395774	0.94158	0.675803	turquoise	763.739	690.405	73.3344	617.07
ENSMUSG00000007950	0.112928	0.388268	0.499225	0.413614	0.519599	0.231107	0.586956	0.556652	0.711167	-0.614883	-0.740605	-0.452205	-0.380554	-0.511434	-0.494841	-0.157134	-0.096033	-0.865812	-0.411371	-0.513691	grey	193.733	0.106106	193.626	-193.52
ENSMUSG00000007987	0.277779	0.364331	-0.300853	0.484055	0.648307	0.817913	0.213913	-0.489027	-0.0036135	-0.214877	0.0779428	0.545504	-0.68587	-0.371989	-0.497138	-0.718352	-0.451877	-0.194245	0.72155	0.407357	yellow	511.173	99.5704	411.603	-312.033
ENSMUSG00000007989	-0.413735	-0.650471	-0.0285345	-0.487809	-0.539065	-0.803422	-0.129422	0.407738	0.00122542	0.204785	0.178173	-0.492274	0.674645	0.296133	0.741277	0.784643	0.643781	0.374168	-0.685694	-0.42303	magenta	335.599	13.609	321.99	-308.381
ENSMUSG00000008035	0.506072	0.311241	-0.464126	0.641119	0.519393	0.857896	-0.108952	-0.760583	-0.122848	0.0775981	0.353869	0.808711	-0.804531	-0.413338	-0.374287	-0.854169	-0.632761	-0.0887864	0.944238	0.703453	turquoise	984.098	762.671	221.427	541.244
ENSMUSG00000008036	0.28881	0.262977	0.230342	0.792707	0.56611	0.373902	0.423163	0.349281	0.856838	-0.551955	-0.464953	-0.247328	-0.676898	-0.79729	-0.34952	-0.335575	-0.19088	-0.893804	-0.25291	-0.250716	salmon	63.4024	9.27388	54.1285	-44.8546
ENSMUSG00000008090	0.760151	0.494326	-0.229192	0.691715	0.408449	0.807894	-0.219268	-0.693588	-0.13802	0.216397	0.140542	0.779123	-0.819572	-0.342884	-0.579275	-0.956287	-0.850577	-0.297288	0.943537	0.720861	turquoise	848.154	682.587	165.567	517.02
ENSMUSG00000008136	0.65387	0.340038	-0.429927	0.559338	0.2947	0.758511	-0.410322	-0.864183	-0.322158	0.363268	0.424393	0.908212	-0.698926	-0.232646	-0.354593	-0.867074	-0.749807	0.01076	0.953397	0.934137	turquoise	1411.93	1145.12	266.812	878.305
ENSMUSG00000008140	0.216116	0.369451	0.260462	0.73719	0.689318	0.484581	0.553004	0.34379	0.826383	-0.667721	-0.533955	-0.233697	-0.690639	-0.775452	-0.462683	-0.376708	-0.185812	-0.896231	0.530325	-0.370231	yellow	85.8582	17.6015	68.2568	-50.6553
ENSMUSG00000008167	0.828081	0.804437	0.289471	0.54093	0.217053	0.585344	-0.188937	-0.368445	-0.0701699	0.130505	-0.30359	0.494085	-0.641153	-0.150127	-0.824279	-0.857942	-0.885841	-0.545845	0.812435	0.386613	tan	467.598	19.3912	448.207	-428.815
ENSMUSG00000008200	-0.315102	-0.177539	0.0918538	-0.907491	-0.696543	-0.606126	-0.361703	-0.046948	-0.749364	0.482904	0.190319	-0.0386573	0.852049	0.897379	0.310161	0.515912	0.27536	0.75055	-0.431784	-0.025831	purple	247.523	19.5505	227.972	-208.421
ENSMUSG00000008206	0.629286	0.407988	-0.214644	0.525692	0.389291	0.736973	-0.218235	-0.643057	-0.210879	0.261399	0.15146	0.71201	-0.671613	-0.273525	-0.512262	-0.812342	-0.769707	-0.200042	0.606266	0.822394	turquoise	753.702	637.814	115.888	521.927
ENSMUSG00000008226	-0.536399	-0.479061	0.345857	-0.415124	-0.385279	-0.836971	0.24263	0.844458	0.414905	-0.239458	-0.297222	-0.895052	0.642006	0.125049	0.524281	0.879864	0.729501	-0.0285672	-0.974186	-0.874286	green	924.002	158.479	765.523	-607.044
ENSMUSG00000008301	-0.180884	-0.531889	-0.762229	0.130681	0.0995173	0.17346	-0.226119	-0.457183	-0.112854	0.189319	0.756756	0.385863	-0.120742	-0.204813	0.54973	0.0102906	0.179673	0.491756	0.239146	0.353588	black	228.847	19.4341	209.413	-189.979
ENSMUSG00000008305	-0.634314	-0.23053	0.484305	-0.450301	-0.16271	-0.656751	0.52245	0.932056	0.475146	-0.539016	-0.550161	-0.956119	0.575579	0.111601	0.223313	0.777031	0.737361	-0.18565	-0.918534	-0.980985	blue	1079.51	773.745	305.766	467.979
ENSMUSG00000008307	-0.510091	-0.142535	0.442859	-0.882145	-0.634282	-0.798313	0.0228442	0.513312	-0.264117	0.0338189	-0.283124	-0.571912	0.92332	0.757906	0.233836	0.749428	0.506264	0.349586	-0.694244	-0.619293	brown	484.143	166.632	317.511	-150.879
ENSMUSG00000008333	-0.000551247	-0.47411	-0.833435	-0.0227104	-0.0876898	0.171767	-0.494448	-0.775432	-0.540568	0.552805	0.953805	0.683759	-0.0456089	0.0645957	0.518346	-0.109535	-0.0358464	0.761855	0.860327	0.626926	turquoise	692.14	590.996	101.145	489.851
ENSMUSG00000008348	0.038283	-0.0358909	-0.114664	0.594591	0.593681	0.388626	0.428168	0.194485	0.669831	-0.487197	-0.181998	-0.150079	-0.554772	-0.72674	-0.158933	-0.237503	-0.0126691	-0.579759	-0.703729	0.171106	salmon	106.528	7.84788	98.6804	-90.8325
ENSMUSG00000008373	-0.496146	-0.213873	-0.0149514	0.272231	0.573414	0.108585	0.689911	0.561652	0.827861	-0.80931	-0.256455	-0.556095	-0.194667	-0.651933	0.156428	0.26986	0.525796	-0.406557	-0.538644	-0.676003	red	365.413	23.9385	341.474	-317.536
ENSMUSG00000008384	0.751937	0.441007	-0.34073	0.6289	0.319789	0.800082	-0.387321	-0.842018	-0.288672	0.358165	0.321814	0.909106	-0.765594	-0.26071	-0.470412	-0.940913	-0.851098	-0.110455	0.988769	0.889994	turquoise	1244.6	996.009	248.594	747.415
ENSMUSG00000008393	0.156014	0.3343	0.030989	0.753416	0.836797	0.687584	0.567563	0.123366	0.70544	-0.667258	-0.34741	-0.0302615	-0.783545	-0.814527	-0.46482	-0.493083	-0.207395	-0.748502	0.509355	-0.141031	yellow	176.098	40.3643	135.734	-95.3697
ENSMUSG00000008398	0.453838	0.323005	-0.491285	0.4759	0.412993	0.838503	-0.255979	-0.865611	-0.33483	0.207106	0.444027	0.895482	-0.665923	-0.222881	-0.349675	-0.818914	-0.631424	0.107413	0.947188	0.870688	turquoise	1372.49	1097.67	274.82	822.851
ENSMUSG00000008429	-0.613153	-0.476125	0.270398	-0.266896	-0.125903	-0.636238	0.43879	0.861539	0.578581	-0.448178	-0.337135	-0.907185	0.465435	-0.104738	0.431216	0.795584	0.742279	-0.160189	-0.991229	-0.916636	blue	991.658	688.464	303.194	385.27
ENSMUSG00000008435	0.880812	0.529724	0.0737309	0.309405	-0.212868	0.302814	-0.706508	-0.608575	-0.458801	0.680669	0.103127	0.686086	-0.352042	0.151599	-0.432759	-0.685866	-0.849851	-0.108324	0.913828	0.611262	turquoise	670.741	588.831	81.91	506.921
ENSMUSG00000008450	-0.27086	-0.248107	-0.151885	0.449667	0.579655	0.22304	0.539904	0.364398	0.763317	-0.62802	-0.0983374	-0.348599	-0.36187	-0.716875	0.124474	0.0895506	0.325972	-0.406469	-0.500971	-0.323001	salmon	179.271	13.3047	165.967	-152.662
ENSMUSG00000008475	0.463115	-0.0552344	-0.696535	0.347395	0.0590145	0.517289	-0.592227	-0.960846	-0.510776	0.602928	0.778815	0.939884	-0.446561	-0.0904152	0.0632909	-0.599238	-0.526259	0.40317	0.949474	0.941691	turquoise	1366.98	1157.99	208.987	949.001
ENSMUSG00000008496	0.369791	0.512876	-0.259517	0.304508	0.475143	0.831281	-0.0710452	-0.72538	-0.367292	0.0685693	0.182377	0.767673	-0.574712	-0.130631	-0.557665	-0.784603	-0.611457	0.022364	0.885048	0.772621	turquoise	871.088	714.409	156.68	557.729
ENSMUSG00000008540	0.659049	0.285565	-0.488556	0.499165	0.234554	0.732433	-0.460491	-0.932061	-0.436497	0.469946	0.498425	0.969437	-0.648129	-0.15001	-0.321965	-0.855803	-0.765871	0.10394	0.96835	0.963742	turquoise	1926.65	1587.85	338.802	1249.05
ENSMUSG00000008575	-0.236443	-0.502843	0.18651	-0.495267	-0.731463	-0.899386	-0.329767	0.452224	-0.040497	0.354499	0.0461334	-0.512691	0.733672	0.418635	0.635875	0.761207	0.480847	0.277066	-0.814365	-0.37464	magenta	361.987	12.2448	349.743	-337.498
ENSMUSG00000008601	0.354562	0.171743	0.199814	0.802628	0.360088	0.238805	0.216352	0.331829	0.834596	-0.398959	-0.361375	-0.235523	-0.608451	-0.724665	-0.214194	-0.271419	-0.183863	-0.829337	-0.130089	-0.292031	salmon	86.0717	11.3135	74.7581	-63.4446
ENSMUSG00000008604	-0.449246	-0.0146147	0.574918	-0.12451	0.03645	-0.426796	0.602785	0.945559	0.713317	-0.711397	-0.698178	-0.922799	0.270495	-0.137574	0.00643585	0.542534	0.552874	-0.490173	-0.871891	-0.940467	blue	1103.8	833.976	269.826	564.15
ENSMUSG00000008668	-0.601199	-0.283362	0.189273	-0.0563636	0.209526	-0.298977	0.656067	0.770156	0.719526	-0.741737	-0.368133	-0.783596	0.180058	-0.294061	0.264679	0.555649	0.691033	-0.273549	-0.715685	-0.872052	blue	687.706	527.289	160.417	366.872
ENSMUSG00000008682	-0.515687	-0.278924	0.336649	0.000923394	0.146391	-0.402802	0.621663	0.919022	0.834944	-0.698158	-0.500893	-0.91793	0.187637	-0.356647	0.24355	0.601149	0.662176	-0.448573	-0.942432	-0.917386	blue	1155.66	840.408	315.248	525.159
ENSMUSG00000008683	-0.373407	-0.710329	-0.639268	0.406233	0.379215	0.0960927	0.240632	0.0631206	0.571413	-0.317364	0.463305	-0.12513	-0.269955	-0.698404	0.632287	0.214427	0.471537	0.0413572	-0.62238	0.0723887	magenta	81.8965	10.0898	71.8066	-61.7168
ENSMUSG00000008690	0.084791	0.163756	0.661703	0.239617	0.0273371	-0.287707	0.32673	0.793456	0.730486	-0.399016	-0.730251	-0.715186	-0.0321835	-0.303111	-0.181802	0.209538	0.098363	-0.776074	-0.920839	-0.606297	blue	698.976	565.883	133.092	432.791
ENSMUSG00000008730	0.722559	0.296189	-0.444361	0.577369	0.160153	0.673304	-0.53295	-0.884785	-0.348768	0.47534	0.485896	0.93168	-0.665654	-0.175725	-0.278992	-0.845267	-0.763301	0.0429113	0.966526	0.901798	turquoise	1535.4	1260.75	274.653	986.094
ENSMUSG00000008734	0.277802	0.382675	-0.305044	0.397231	0.657184	0.830517	0.251851	-0.562356	-0.139622	-0.150053	0.107087	0.609474	-0.662335	-0.316951	-0.518293	-0.740155	-0.473047	-0.118275	0.777339	0.510115	yellow	589.679	105.177	484.502	-379.325
ENSMUSG00000008763	-0.278904	-0.629007	-0.896001	0.00963476	0.0930708	0.185804	-0.243258	-0.582443	-0.277054	0.250937	0.924961	0.474381	-0.0504782	-0.125411	0.634215	0.0493123	0.223173	0.709961	0.141875	0.52107	black	291.287	32.6651	258.622	-225.957
ENSMUSG00000008822	-0.180735	-0.452675	-0.543902	-0.100462	0.115576	0.0458253	-0.0282029	-0.266451	-0.167266	0.175404	0.463114	0.204639	0.0052271	-0.107239	0.370927	0.0556225	0.209856	0.349306	-0.253943	0.606795	grey	117.789	0.126174	117.663	-117.537
ENSMUSG00000008845	-0.0300994	0.23916	0.0762484	0.351918	0.73597	0.478335	0.679188	0.188881	0.449812	-0.590581	-0.383998	-0.130211	-0.473357	-0.538979	-0.420749	-0.281424	-0.0630385	-0.53362	0.0674847	-0.226712	cyan	68.1506	10.0229	58.1277	-48.1048
ENSMUSG00000008855	-0.129042	0.220397	0.786232	-0.0636552	-0.00298034	-0.399629	0.485131	0.902278	0.611559	-0.513473	-0.844513	-0.83944	0.197861	-0.083825	-0.202877	0.369453	0.257689	-0.644375	-0.796064	-0.854711	blue	844.688	669.633	175.055	494.578
ENSMUSG00000008859	0.223844	-0.328858	-0.75152	0.0312444	-0.201352	0.18008	-0.65314	-0.863857	-0.637036	0.710816	0.906004	0.794045	-0.0952816	0.141667	0.379848	-0.260816	-0.235324	0.68837	0.847408	0.783771	turquoise	1050.41	902.22	148.195	754.025
ENSMUSG00000008892	0.159195	-0.395897	-0.84097	0.125127	-0.0341721	0.287806	-0.566394	-0.848495	-0.522676	0.611891	0.943844	0.778149	-0.186164	-0.017299	0.409348	-0.262239	-0.191758	0.649871	0.62571	0.811946	black	783.746	49.7919	733.954	-684.162
ENSMUSG00000008958	-0.2473	-0.0254307	0.682265	-0.165966	-0.228933	-0.601497	0.311821	0.911361	0.564154	-0.375023	-0.669391	-0.887354	0.385664	0.0166443	0.0670909	0.581238	0.390127	-0.442739	-0.853289	-0.937931	blue	1002.01	757.187	244.828	512.359
ENSMUSG00000008976	-0.72552	-0.86904	-0.490078	-0.53461	-0.257008	-0.504225	-0.0419341	0.0841067	-0.148367	0.118606	0.571368	-0.2306	0.595533	0.172787	0.902988	0.755465	0.764132	0.741418	-0.931404	0.0853608	magenta	218.991	19.0517	199.94	-180.888
ENSMUSG00000008999	-0.557211	-0.259854	0.488831	-0.277581	-0.0577701	-0.600928	0.564235	0.972857	0.61845	-0.550792	-0.575267	-0.985637	0.447484	-0.0741112	0.233531	0.738899	0.675918	-0.321047	-0.987409	-0.981716	blue	1604.03	1151.02	453.008	698.016
ENSMUSG00000009013	0.2232	-0.121308	-0.713215	0.65478	0.511327	0.704835	-0.0704646	-0.623566	0.0902085	-0.00509178	0.577381	0.625944	-0.710959	-0.571032	0.0361103	-0.55814	-0.276829	0.0325309	0.793496	0.499483	turquoise	547.511	432.308	115.203	317.105
ENSMUSG00000009030	-0.191001	-0.713645	-0.884466	0.0607939	-0.0548904	0.0487163	-0.357289	-0.537242	-0.220424	0.355853	0.943824	0.429665	-0.0322641	-0.13999	0.729231	0.0924864	0.221519	0.661432	-0.135346	0.519384	black	224.222	33.2986	190.924	-157.625
ENSMUSG00000009035	0.733533	0.641142	-0.107204	0.702935	0.453389	0.860526	-0.143078	-0.635161	-0.0863983	0.081323	0.0226822	0.734558	-0.838033	-0.334667	-0.694484	-0.979274	-0.858367	-0.366842	0.983734	0.588372	turquoise	790.133	620.194	169.939	450.255
ENSMUSG00000009073	0.429363	0.649817	0.716196	0.332939	0.0837006	0.112283	0.148671	0.366174	0.358911	-0.237232	-0.730338	-0.247651	-0.248201	-0.0995559	-0.640081	-0.276375	-0.413744	-0.73629	0.157165	-0.42246	midnightblue	98.6656	9.08378	89.5818	-80.498
ENSMUSG00000009076	0.648627	0.475347	-0.0691287	0.808323	0.520709	0.759484	-0.0072152	-0.381761	0.232723	-0.0704926	-0.0853425	0.477703	-0.866557	-0.570946	-0.581416	-0.836841	-0.710104	-0.561733	0.654976	0.529268	turquoise	494.077	375.569	118.508	257.061
ENSMUSG00000009079	-0.644435	-0.339369	0.433678	-0.723549	-0.431699	-0.829784	0.265283	0.777002	0.103608	-0.189549	-0.348495	-0.837366	0.841877	0.43331	0.383996	0.906967	0.720792	0.165791	-0.974329	-0.786898	brown	690.577	129.451	561.126	-431.675
ENSMUSG00000009090	-0.129299	0.00688883	0.537163	0.231728	0.123008	-0.2681	0.474182	0.833168	0.821314	-0.556726	-0.657897	-0.782738	-0.0162924	-0.38576	-0.0620673	0.317737	0.25305	-0.694137	-0.913881	-0.722215	blue	833.888	653.318	180.57	472.748
ENSMUSG00000009092	-0.736636	-0.29601	0.35736	-0.369417	0.0436914	-0.521863	0.685878	0.914287	0.569143	-0.681953	-0.494951	-0.945482	0.46697	-0.0527218	0.256929	0.754076	0.808441	-0.190392	-0.887297	-0.973711	blue	984.633	713.608	271.025	442.582
ENSMUSG00000009097	0.886917	0.458296	-0.0611559	0.443898	-0.0443794	0.455098	-0.575851	-0.668436	-0.398022	0.607108	0.167099	0.74388	-0.498282	0.0280956	-0.460862	-0.781374	-0.890708	-0.129145	0.808975	0.72938	tan	701.14	31.2701	669.869	-638.599
ENSMUSG00000009112	0.16108	0.195246	0.516321	0.441306	0.0903971	-0.129116	0.288052	0.650992	0.788545	-0.45258	-0.63261	-0.568151	-0.217909	-0.409402	-0.216707	0.0376721	0.0133085	-0.804383	-0.582024	-0.531336	blue	466.771	388.02	78.7509	309.269
ENSMUSG00000009145	0.56669	0.420547	-0.226929	0.10044	-0.0920776	0.444241	-0.553215	-0.848396	-0.698407	0.554945	0.374015	0.872252	-0.285329	0.271472	-0.347456	-0.668134	-0.671808	0.290466	0.976294	0.848976	turquoise	1001.94	889.275	112.664	776.612
ENSMUSG00000009207	-0.479409	-0.720928	-0.622835	-0.529791	-0.372755	-0.350495	-0.355567	-0.305251	-0.492614	0.419244	0.761409	0.166236	0.514055	0.342379	0.77192	0.478866	0.471795	0.894209	-0.610155	0.361102	grey	105.71	0.460261	105.25	-104.79
ENSMUSG00000009281	-0.200968	0.0112578	-0.260518	0.476526	0.954312	0.669114	0.74525	0.0545236	0.540516	-0.692399	-0.114382	-0.0282003	-0.615227	-0.775786	-0.232431	-0.291197	0.0773996	-0.401913	-0.214805	0.124781	cyan	94.8545	18.3373	76.5173	-58.18
ENSMUSG00000009291	0.161012	0.0961636	0.0158375	0.800125	0.679615	0.458428	0.512367	0.256853	0.842381	-0.595035	-0.289559	-0.179704	-0.713342	-0.868455	-0.230462	-0.313014	-0.10538	-0.752569	-0.323819	-0.213842	pink	78.7492	11.8938	66.8554	-54.9616
ENSMUSG00000009292	0.428832	0.424599	-0.414426	0.42301	0.499786	0.885846	-0.117567	-0.824693	-0.347092	0.112413	0.319897	0.866061	-0.673395	-0.206871	-0.489008	-0.853548	-0.639687	0.0446373	0.944268	0.849277	yellow	1212.4	178.326	1034.07	-855.748
ENSMUSG00000009293	-0.179739	0.105518	0.544059	0.252593	0.274982	-0.152207	0.60696	0.845446	0.878401	-0.715986	-0.725289	-0.786513	-0.0925323	-0.456322	-0.153701	0.251263	0.2896	-0.758183	-0.879814	-0.716659	blue	722.068	535.545	186.524	349.021
ENSMUSG00000009376	0.437853	-0.20525	-0.632312	0.284729	-0.23853	0.220985	-0.758813	-0.806288	-0.443563	0.695256	0.789577	0.776728	-0.256154	0.0237629	0.260814	-0.385216	-0.405372	0.431087	0.647071	0.778309	turquoise	808.275	710.191	98.0846	612.106
ENSMUSG00000009378	0.580403	0.231588	-0.505017	0.340208	0.0976513	0.625458	-0.552596	-0.97099	-0.575602	0.555873	0.580865	0.984926	-0.496342	0.00170445	-0.2301	-0.75829	-0.70181	0.278442	0.962498	0.996524	turquoise	1812.15	1534.25	277.908	1256.34
ENSMUSG00000009406	-0.30329	0.16555	0.737033	-0.25231	-0.0616846	-0.433188	0.512135	0.888038	0.474862	-0.527086	-0.813398	-0.851217	0.354403	0.0852255	-0.202711	0.461433	0.33827	-0.487056	-0.934338	-0.805298	blue	740.099	575.09	165.01	410.08
ENSMUSG00000009418	0.265048	0.317341	-0.470797	0.449828	0.652515	0.929992	0.0647941	-0.727251	-0.2039	-0.0554425	0.309674	0.757405	-0.698566	-0.345686	-0.432427	-0.773526	-0.505093	0.0145735	0.895968	0.696315	yellow	945.456	164.832	780.625	-615.793
ENSMUSG00000009470	0.24144	-0.260432	-0.774846	0.125539	-0.0917417	0.315877	-0.624632	-0.902792	-0.585027	0.629105	0.903667	0.844867	-0.201396	0.0687168	0.302413	-0.351133	-0.292535	0.635499	0.834616	0.810089	turquoise	951.372	824.95	126.422	698.529
ENSMUSG00000009535	-0.746883	-0.573243	0.210093	-0.626245	-0.392665	-0.835711	0.237565	0.749676	0.230199	-0.21727	-0.152966	-0.835164	0.791512	0.259287	0.622232	0.978813	0.85714	0.229105	-0.989293	-0.764464	green	560.611	156.129	404.482	-248.353
ENSMUSG00000009549	-0.606741	-0.422084	0.320812	-0.201709	-0.0391318	-0.596601	0.532043	0.930255	0.686268	-0.553363	-0.413267	-0.95976	0.405449	-0.176586	0.399491	0.776565	0.758672	-0.25429	-0.99127	-0.96743	blue	1386.79	965.644	421.144	544.5
ENSMUSG00000009555	0.411845	0.653363	0.785844	0.22533	0.0131602	0.00407154	0.148258	0.425629	0.332329	-0.21027	-0.812538	-0.309906	-0.172933	-0.072431	-0.662895	-0.223938	-0.375886	-0.775565	-0.26259	-0.271296	midnightblue	144.546	13.335	131.211	-117.876
ENSMUSG00000009563	-0.293011	0.0151927	0.471866	0.200819	0.300916	-0.168539	0.675564	0.870611	0.897588	-0.778841	-0.690249	-0.82211	-0.0530695	-0.45774	-0.0924511	0.317364	0.392715	-0.706247	-0.925234	-0.768289	blue	941.579	711.361	230.218	481.142
ENSMUSG00000009566	-0.141614	0.0607845	0.728213	-0.133243	-0.177473	-0.557182	0.332069	0.911363	0.555783	-0.351332	-0.742946	-0.867325	0.322179	-0.00732199	-0.0467951	0.488611	0.326204	-0.549274	-0.949222	-0.778474	blue	952.258	738.108	214.15	523.958
ENSMUSG00000009569	0.183227	0.167599	0.755131	-0.0832465	-0.467605	-0.600426	-0.0802579	0.695649	0.321335	0.0274546	-0.639564	-0.635829	0.332228	0.202371	-0.0895185	0.337774	0.0226759	-0.480664	-0.596755	-0.654256	blue	541.526	459.839	81.6862	378.153
ENSMUSG00000009575	0.397209	0.153826	-0.618786	0.321108	0.237145	0.686436	-0.363795	-0.945552	-0.503356	0.363649	0.620437	0.944204	-0.512898	-0.0652453	-0.176976	-0.714898	-0.538766	0.329402	0.976848	0.94359	turquoise	1400.34	1174.32	226.018	948.299
ENSMUSG00000009585	-0.37232	-0.395124	0.0229712	-0.536303	-0.420472	-0.56961	-0.170249	0.216645	-0.191851	0.227989	0.125489	-0.287395	0.607902	0.347564	0.486788	0.59589	0.406134	0.393871	-0.630338	-0.170198	brown	234.132	65.1776	168.954	-103.776
ENSMUSG00000009614	-0.572637	-0.191884	0.397636	-0.0672944	0.185295	-0.361329	0.716201	0.930585	0.794145	-0.783727	-0.57666	-0.927783	0.211605	-0.294613	0.137321	0.587099	0.655937	-0.442072	-0.957843	-0.920328	blue	1222.1	897.563	324.54	573.023
ENSMUSG00000009621	-0.525823	-0.0741769	0.454959	-0.117976	0.118932	-0.3464	0.644844	0.86402	0.691938	-0.755764	-0.585155	-0.857305	0.234442	-0.180419	0.0557344	0.533462	0.592149	-0.391691	-0.805748	-0.883149	blue	856.887	658.809	198.078	460.731
ENSMUSG00000009628	-0.786312	-0.516498	0.02655	-0.701184	-0.225488	-0.63845	0.362606	0.52384	0.0270261	-0.246074	-0.0356634	-0.616364	0.712692	0.302214	0.53299	0.817627	0.858658	0.377653	-0.589016	-0.682439	greenyellow	441.075	25.2952	415.78	-390.484
ENSMUSG00000009630	-0.0948148	-0.403124	-0.678133	0.64713	0.621996	0.503219	0.212019	-0.217787	0.493746	-0.294435	0.43116	0.198963	-0.618163	-0.836948	0.271373	-0.222804	0.0986726	-0.126166	-0.293599	0.423319	pink	110.439	11.7171	98.7217	-87.0047
ENSMUSG00000009640	-0.301025	0.0863405	0.395149	0.144354	0.383642	-0.0185804	0.619581	0.68931	0.721057	-0.717813	-0.565036	-0.646649	-0.0771233	-0.413396	-0.126296	0.242016	0.344307	-0.554744	-0.716756	-0.634951	blue	522.891	438.461	84.4303	354.03
ENSMUSG00000009647	0.72948	0.384145	-0.349656	0.409889	0.0614522	0.624817	-0.572936	-0.918359	-0.529766	0.561275	0.425577	0.961603	-0.54865	0.00993056	-0.374326	-0.841752	-0.825223	0.117509	0.976297	0.958179	turquoise	1740.78	1463.28	277.504	1185.77
ENSMUSG00000009681	0.0999002	0.401678	0.911631	-0.116826	-0.273581	-0.45199	0.169052	0.767459	0.37224	-0.242063	-0.854414	-0.68958	0.272908	0.181151	-0.337115	0.257285	0.0226872	-0.595672	-0.751477	-0.64661	midnightblue	547.714	23.3984	524.316	-500.917
ENSMUSG00000009687	0.365639	0.27977	-0.527926	0.582389	0.640004	0.937318	-0.0520477	-0.761592	-0.133717	0.0161972	0.383891	0.798534	-0.780939	-0.448469	-0.351544	-0.80871	-0.54028	-0.0291985	0.926985	0.770219	yellow	1052.12	189.31	862.812	-673.502
ENSMUSG00000009731	0.245956	0.219367	-0.378711	0.474629	0.551451	0.72162	0.162359	-0.518025	-0.0202044	-0.130384	0.188294	0.549418	-0.648309	-0.389206	-0.349703	-0.663029	-0.392711	-0.122174	0.791371	0.507081	turquoise	582.323	482.882	99.4404	383.442
ENSMUSG00000009733	-0.453845	-0.107123	0.675499	-0.539543	-0.42314	-0.801407	0.298718	0.905344	0.294083	-0.29854	-0.605034	-0.918581	0.703551	0.348238	0.166878	0.777615	0.566553	-0.145132	-0.95703	-0.921536	blue	1276.87	834.313	442.562	391.751
ENSMUSG00000009739	-0.468051	0.115689	0.704478	-0.384346	-0.00162519	-0.444527	0.61075	0.895416	0.422167	-0.582256	-0.774511	-0.878364	0.43763	0.108036	-0.119498	0.555803	0.477144	-0.361832	-0.900925	-0.839859	blue	881.431	659.925	221.506	438.42
ENSMUSG00000009741	0.394527	0.202918	0.0031195	-0.397716	-0.630636	-0.149401	-0.799108	-0.572116	-0.912018	0.862579	0.322688	0.556902	0.323476	0.747008	-0.0564954	-0.161726	-0.435476	0.540397	0.746742	0.475786	turquoise	343.747	306.859	36.8877	269.972
ENSMUSG00000009772	0.614302	0.515722	0.0363582	0.525386	0.317623	0.597001	-0.176353	-0.413279	-0.0603529	0.146068	-0.0472742	0.496595	-0.584333	-0.238289	-0.510072	-0.687419	-0.710241	-0.311383	0.672979	0.486632	turquoise	495.275	413.162	82.1127	331.05
ENSMUSG00000009828	0.424001	-0.06431	-0.347614	-0.0862945	-0.485091	-0.0227525	-0.78075	-0.705453	-0.726949	0.837516	0.604442	0.668896	0.0668276	0.422607	0.153871	-0.256202	-0.393402	0.537966	0.554458	0.819526	turquoise	609.976	562.215	47.7611	514.454
ENSMUSG00000009863	-0.14594	-0.111315	0.116568	0.552323	0.488851	0.0988236	0.586596	0.575916	0.967957	-0.716103	-0.359515	-0.530889	-0.394513	-0.768827	0.0262114	0.0861587	0.27612	-0.67983	-0.849485	-0.482563	salmon	346.828	29.9882	316.84	-286.851
ENSMUSG00000009894	0.228607	0.33268	0.221662	0.716628	0.662936	0.479074	0.543016	0.303424	0.768684	-0.626187	-0.489355	-0.201569	-0.675561	-0.72688	-0.461724	-0.384474	-0.210196	-0.842484	0.199796	-0.283635	yellow	93.3114	19.3	74.0113	-54.7113
ENSMUSG00000009905	0.556105	0.139877	-0.510826	0.22723	-0.0400189	0.468446	-0.630401	-0.945973	-0.647209	0.666877	0.62615	0.943925	-0.362146	0.100326	-0.103723	-0.641979	-0.626542	0.375917	0.948111	0.949426	turquoise	1328.54	1149.12	179.413	969.711
ENSMUSG00000009907	0.201232	-0.258918	-0.699813	-0.0670582	-0.256841	0.170354	-0.700138	-0.882914	-0.730653	0.734465	0.882024	0.812275	-0.0214167	0.255766	0.328943	-0.250858	-0.25345	0.740481	0.902496	0.783319	turquoise	1240.13	1068.12	172.016	896.102
ENSMUSG00000009927	-0.778784	-0.667776	-0.0270517	-0.225482	0.0200806	-0.532583	0.516372	0.746353	0.615768	-0.54289	-0.0941811	-0.819306	0.395104	-0.233326	0.631409	0.812802	0.911871	0.00197022	-0.936348	-0.771639	greenyellow	752.533	42.0572	710.476	-668.419
ENSMUSG00000009995	-0.292976	0.0119118	0.724818	-0.376437	-0.282247	-0.66788	0.366507	0.910521	0.393729	-0.343225	-0.723716	-0.890918	0.51719	0.20358	-0.00998973	0.606205	0.425863	-0.363776	-0.929086	-0.845666	blue	1025.17	745.806	279.361	466.445
ENSMUSG00000010025	-0.483939	-0.36943	0.355997	-0.117484	-0.0996428	-0.595688	0.412278	0.900332	0.695905	-0.47709	-0.403787	-0.915283	0.362436	-0.178323	0.388863	0.725886	0.665226	-0.296394	-0.949136	-0.955141	blue	1100.98	788.011	312.964	475.047
ENSMUSG00000010045	0.141676	0.321706	0.358637	0.655988	0.565659	0.311978	0.542888	0.507388	0.897964	-0.699463	-0.613248	-0.40204	-0.555386	-0.714685	-0.391805	-0.21882	-0.0663937	-0.916283	-0.20492	-0.507332	salmon	118.375	12.5502	105.825	-93.2744
ENSMUSG00000010047	0.585857	0.425464	-0.394889	0.680193	0.482671	0.901332	-0.226148	-0.783228	-0.137533	0.119885	0.309599	0.845598	-0.825571	-0.386368	-0.46293	-0.917814	-0.728709	-0.141316	0.945492	0.804155	turquoise	1132.17	861.824	270.35	591.473
ENSMUSG00000010048	-0.612171	-0.0990883	0.43247	-0.163523	0.238653	-0.314911	0.795389	0.907286	0.709637	-0.829675	-0.634491	-0.903162	0.232597	-0.234381	0.0376341	0.550919	0.659982	-0.420444	-0.797173	-0.930663	blue	797.284	608.689	188.595	420.094
ENSMUSG00000010051	0.660169	0.534874	-0.121511	0.261147	0.103909	0.611072	-0.462935	-0.774407	-0.566272	0.490664	0.210328	0.828899	-0.434843	0.111306	-0.533328	-0.774926	-0.827115	0.055098	0.88626	0.820891	turquoise	937.274	815.563	121.711	693.852
ENSMUSG00000010054	0.508298	0.323794	0.0843119	0.796471	0.384328	0.466138	0.135195	-0.0278617	0.508574	-0.237254	-0.233431	0.12417	-0.72567	-0.600214	-0.425971	-0.560791	-0.449044	-0.687139	0.546005	0.0680554	turquoise	356.435	289.781	66.6534	223.128
ENSMUSG00000010057	-0.0616389	0.0336384	0.556907	-0.0133416	-0.193075	-0.467366	0.274554	0.732506	0.514073	-0.331803	-0.576377	-0.688869	0.209455	0.00223678	-0.0339522	0.354188	0.243566	-0.469232	-0.559242	-0.815086	blue	605.96	507.858	98.1025	409.755
ENSMUSG00000010067	-0.0333298	0.265165	0.266983	-0.239518	-0.00333487	-0.0139394	-0.0659376	0.0826024	-0.137682	0.0351285	-0.214276	-0.0631232	0.164693	0.157168	-0.155283	0.055108	-0.0248109	-0.026385	0.0124221	-0.0799035	grey	66.903	0.23037	66.6726	-66.4422
ENSMUSG00000010080	0.803278	0.74161	0.333478	0.648727	0.129256	0.466917	-0.186238	-0.211189	0.146486	0.01776	-0.336247	0.344161	-0.630038	-0.195175	-0.707597	-0.752624	-0.782296	-0.621615	0.877811	-0.0825879	tan	363.334	20.45	342.884	-322.434
ENSMUSG00000010095	-0.567659	-0.220486	0.343205	-0.0605675	0.259176	-0.316488	0.741933	0.9047	0.776607	-0.7581	-0.552728	-0.90318	0.182181	-0.337889	0.139351	0.561617	0.654216	-0.445497	-0.900863	-0.88429	blue	1032.08	759.955	272.13	487.825
ENSMUSG00000010097	-0.0886034	0.179028	0.545769	-0.690663	-0.565301	-0.557046	-0.188258	0.288265	-0.419163	0.265758	-0.314663	-0.29374	0.694944	0.75373	-0.0557954	0.405541	0.0996743	0.221465	-0.201816	-0.358993	purple	116.302	12.3641	103.938	-91.5741
ENSMUSG00000010110	-0.611865	-0.254562	0.498946	-0.3834	-0.144848	-0.662982	0.530655	0.97014	0.549143	-0.548394	-0.557807	-0.990886	0.542461	0.045091	0.2548	0.791627	0.730573	-0.232164	-0.985352	-0.995254	blue	1635.35	1157.42	477.93	679.492
ENSMUSG00000010175	0.664661	0.436321	-0.350742	0.470331	0.319677	0.785706	-0.338157	-0.858543	-0.414939	0.365385	0.323458	0.914535	-0.66465	-0.139619	-0.48866	-0.897475	-0.800038	-0.00197104	0.949939	0.925499	turquoise	1290.04	1049.63	240.407	809.226
ENSMUSG00000010277	0.861704	0.568228	-0.0861804	0.435995	-0.00885993	0.537072	-0.567119	-0.757091	-0.443775	0.534197	0.187052	0.833802	-0.537728	0.0459549	-0.513338	-0.856105	-0.89606	-0.0880642	0.957321	0.796613	turquoise	1028.64	871.941	156.704	715.237
ENSMUSG00000010290	-0.423939	-0.721579	-0.775635	-0.241724	-0.117713	-0.121059	-0.20348	-0.363839	-0.291765	0.233301	0.816613	0.24417	0.228363	0.0794877	0.727895	0.302473	0.442326	0.762436	-0.0286996	0.30323	black	101.412	16.7686	84.6429	-67.8743
ENSMUSG00000010307	0.543695	0.468033	-0.22641	0.685627	0.618478	0.883486	-0.0125748	-0.572623	0.0286214	-0.0245184	0.0906998	0.648555	-0.840233	-0.508747	-0.526405	-0.858944	-0.67529	-0.329426	0.850969	0.687117	yellow	691.273	117.241	574.032	-456.791
ENSMUSG00000010358	0.776705	0.387911	-0.340378	0.574488	0.194963	0.707067	-0.522769	-0.858598	-0.363448	0.496585	0.376	0.91756	-0.679074	-0.182216	-0.395627	-0.881227	-0.858649	-0.0401493	0.94409	0.939507	turquoise	1505.23	1226.23	278.997	947.234
ENSMUSG00000010362	-0.314113	-0.0141892	0.48156	0.0983831	0.253749	-0.228649	0.660616	0.840137	0.790522	-0.703616	-0.644672	-0.802394	0.026493	-0.379892	-0.0410285	0.373016	0.403431	-0.5992	-0.863844	-0.805055	blue	703.418	560.556	142.862	417.694
ENSMUSG00000010376	0.0919219	-0.372445	-0.722259	0.68567	0.42517	0.480645	-0.102563	-0.402719	0.334513	-0.0337445	0.592475	0.385013	-0.617689	-0.724484	0.327444	-0.301492	-0.0418099	-0.0128703	0.069739	0.523689	pink	223.728	14.5265	209.201	-194.675
ENSMUSG00000010392	-0.252744	-0.228393	0.286047	0.233281	0.146636	-0.293532	0.45379	0.773173	0.838012	-0.540889	-0.425455	-0.751494	0.00457055	-0.44483	0.203112	0.412321	0.426948	-0.524198	-0.765459	-0.80227	blue	595.147	469.64	125.508	344.132
ENSMUSG00000010406	-0.0807019	-0.0192696	0.275861	0.448986	0.36669	-0.020014	0.510137	0.628365	0.896369	-0.622887	-0.46842	-0.576936	-0.29687	-0.663392	-0.0186521	0.116235	0.240096	-0.709634	-0.732942	-0.505726	salmon	390.442	23.427	367.015	-343.588
ENSMUSG00000010453	0.663767	0.958967	0.575575	0.344319	0.175597	0.459259	-0.0172765	-0.109371	-0.0261607	-0.0736485	-0.59158	0.247255	-0.441624	0.0262454	-0.942934	-0.696846	-0.768229	-0.60444	0.88155	-0.106549	grey60	229.572	4.60207	224.97	-220.368
ENSMUSG00000010461	-0.45733	-0.194925	-0.0540591	0.0770919	0.646921	0.196126	0.855237	0.373243	0.469796	-0.653791	-0.241921	-0.384827	-0.164335	-0.479808	-0.0290872	0.144554	0.364496	-0.258907	-0.515897	-0.258251	red	167.757	33.2869	134.47	-101.183
ENSMUSG00000010476	-0.267208	0.00665072	-0.202026	0.342398	0.853494	0.568137	0.642471	0.0796787	0.45748	-0.624775	-0.0903825	-0.0636515	-0.464458	-0.658354	-0.152223	-0.166828	0.133166	-0.287884	-0.318035	0.0814922	cyan	83.8533	10.3004	73.5529	-63.2525
ENSMUSG00000010517	-0.64353	-0.74504	-0.0383913	-0.613262	-0.527854	-0.856859	-0.00702059	0.495473	0.0347084	0.0660698	0.172963	-0.605582	0.788585	0.322937	0.816577	0.937481	0.808116	0.465257	-0.974276	-0.458058	magenta	459.932	24.9723	434.96	-409.988
ENSMUSG00000010538	-0.169876	0.035756	0.547264	-0.327826	-0.333962	-0.540879	0.160985	0.650682	0.199046	-0.161648	-0.543167	-0.634204	0.460102	0.305492	-0.0341949	0.446713	0.265152	-0.220818	-0.430984	-0.77009	blue	537.295	422.803	114.492	308.312
ENSMUSG00000010554	-0.621657	-0.612536	0.137442	-0.655453	-0.582593	-0.907617	0.00490131	0.591941	0.0434919	0.0369207	0.00646641	-0.686417	0.843948	0.397011	0.707519	0.950161	0.770895	0.374774	-0.899299	-0.616969	green	578.532	142.277	436.255	-293.978
ENSMUSG00000010601	0.668273	0.240458	-0.44339	0.331804	-0.0104967	0.536237	-0.672823	-0.947235	-0.595522	0.677118	0.561684	0.968135	-0.450509	0.0449932	-0.194568	-0.730978	-0.740918	0.257366	0.964285	0.970263	turquoise	1472.31	1254.41	217.91	1036.5
ENSMUSG00000010607	0.136646	0.304428	0.222302	0.625314	0.535809	0.393439	0.431341	0.303848	0.734878	-0.608325	-0.447186	-0.217695	-0.563036	-0.648588	-0.376932	-0.282711	-0.156239	-0.746401	0.0539351	-0.405317	salmon	81.4789	5.48459	75.9943	-70.5097
ENSMUSG00000010608	-0.463782	-0.487685	-0.0954293	-0.892662	-0.729517	-0.733562	-0.361237	0.0127883	-0.626873	0.479488	0.350496	-0.13303	0.903188	0.779898	0.60039	0.690761	0.477471	0.82968	-0.951384	0.0312064	brown	487.943	165.706	322.237	-156.53
ENSMUSG00000010609	-0.558244	-0.146304	0.453151	-0.115296	0.193226	-0.363019	0.741455	0.946696	0.748335	-0.761734	-0.63408	-0.939087	0.236389	-0.255521	0.0779789	0.579315	0.632944	-0.461078	-0.941737	-0.922798	blue	1256.67	925.612	331.054	594.558
ENSMUSG00000010660	0.706486	0.511135	-0.247418	0.531129	0.358479	0.805582	-0.288611	-0.792432	-0.333111	0.309895	0.213134	0.862573	-0.71711	-0.204549	-0.576925	-0.932507	-0.85154	-0.13347	0.927888	0.873529	turquoise	1050.32	852.355	197.968	654.387
ENSMUSG00000010663	-0.165723	0.0508525	-0.372588	0.424225	0.922513	0.763318	0.640212	-0.194604	0.296807	-0.553174	0.0511554	0.205621	-0.625365	-0.669204	-0.252302	-0.399097	-0.035887	-0.211383	0.15933	0.287558	cyan	100.086	12.8007	87.2851	-74.4844
ENSMUSG00000010721	0.526357	-0.0547794	-0.251019	-0.0620419	-0.49518	-0.0610695	-0.821212	-0.648465	-0.703474	0.932443	0.510465	0.625021	0.0592764	0.376614	0.106804	-0.253288	-0.497592	0.426782	0.215867	0.807102	lightcyan	506.164	6.98463	499.179	-492.195
ENSMUSG00000010751	0.399449	0.311726	-0.444177	0.573373	0.537244	0.867179	-0.0728474	-0.709065	-0.122908	0.0273927	0.295436	0.749974	-0.745285	-0.389246	-0.414275	-0.814543	-0.584224	-0.09853	0.880907	0.727506	turquoise	846.959	674.771	172.188	502.583
ENSMUSG00000010755	-0.680191	-0.277017	0.467973	-0.460896	-0.144494	-0.667192	0.545229	0.940525	0.478004	-0.539211	-0.522176	-0.973947	0.595038	0.0921459	0.278484	0.823412	0.763927	-0.149688	-0.978342	-0.964994	blue	1536.22	1046.74	489.482	557.26
ENSMUSG00000010760	0.45395	0.299743	0.0494976	0.486488	0.143646	0.301252	-0.15576	-0.143603	0.200313	0.0254657	-0.0824732	0.22335	-0.445256	-0.288187	-0.253926	-0.413231	-0.416678	-0.382803	0.67874	-0.307222	turquoise	186.698	142.225	44.4734	97.7516
ENSMUSG00000010797	-0.235928	-0.2	-0.464424	0.541226	0.814542	0.598717	0.479105	-0.0403339	0.565525	-0.556378	0.151819	0.0417491	-0.590915	-0.832103	0.0497995	-0.200565	0.154762	-0.258109	-0.297996	0.270156	cyan	102.175	11.6821	90.4926	-78.8105
ENSMUSG00000010830	-0.422277	-0.100264	0.130846	0.134028	0.601808	0.120496	0.788146	0.572372	0.65776	-0.727809	-0.410329	-0.560604	-0.142412	-0.522657	-0.0546798	0.207154	0.412022	-0.440621	-0.762357	-0.340556	red	341.231	29.9471	311.284	-281.337
ENSMUSG00000010911	0.494311	-0.215661	-0.476441	0.331485	-0.0274361	0.210637	-0.504039	-0.576854	-0.27893	0.648877	0.559456	0.572677	-0.315495	-0.162	0.198204	-0.346265	-0.391878	0.179345	0.27802	0.729659	turquoise	510.544	458.7	51.8442	406.856
ENSMUSG00000010914	0.60343	-0.0876458	-0.489821	0.342558	-0.159964	0.272734	-0.72255	-0.759791	-0.449592	0.76785	0.638419	0.757557	-0.322004	-0.0118549	0.0909494	-0.471507	-0.567246	0.264972	0.477925	0.879394	lightcyan	718.571	7.07847	711.492	-704.414
ENSMUSG00000010936	0.412823	0.793537	0.434086	0.45498	0.405629	0.56011	0.220137	0.00315873	0.235364	-0.365294	-0.546828	0.115178	-0.530763	-0.229761	-0.826275	-0.601107	-0.531681	-0.640195	0.728309	-0.103932	yellow	240.658	44.6246	196.033	-151.409
ENSMUSG00000011008	-0.531833	-0.36399	0.462794	-0.39131	-0.298826	-0.778808	0.351053	0.925756	0.478052	-0.343396	-0.448975	-0.957321	0.604399	0.0949929	0.382862	0.844312	0.695167	-0.153958	-0.986998	-0.968851	blue	1419.75	947.595	472.156	475.439
ENSMUSG00000011034	-0.0566755	-0.331566	0.227389	0.234522	-0.138034	-0.44238	0.08345	0.648692	0.681709	-0.172586	-0.250875	-0.632655	0.0769896	-0.327412	0.330708	0.420226	0.307011	-0.431075	-0.747733	-0.628789	blue	492.668	402.712	89.956	312.756
ENSMUSG00000011096	-0.290901	0.0884627	0.637987	-0.00815432	0.145221	-0.337194	0.627765	0.930891	0.749813	-0.680502	-0.770815	-0.884187	0.136168	-0.249026	-0.0975428	0.419327	0.417994	-0.633753	-0.82257	-0.908271	blue	956.095	740.342	215.753	524.589
ENSMUSG00000011114	0.48804	0.0418265	-0.398998	0.942618	0.511259	0.64403	-0.0958503	-0.354815	0.441541	-0.0495278	0.261239	0.416212	-0.864346	-0.795526	-0.0811454	-0.605774	-0.414559	-0.416583	0.637929	0.328029	pink	295.637	31.2954	264.342	-233.047
ENSMUSG00000011158	-0.49323	-0.0849599	0.676646	-0.606012	-0.366874	-0.770765	0.349971	0.900362	0.248066	-0.313163	-0.632491	-0.916376	0.721494	0.36106	0.126114	0.773489	0.580937	-0.132604	-0.964095	-0.857493	blue	1242.11	824.788	417.32	407.468
ENSMUSG00000011179	-0.379665	-0.0870053	-0.321121	0.216861	0.662481	0.461257	0.628762	0.0256067	0.351918	-0.622996	0.00257108	-0.0314257	-0.34275	-0.464933	-0.077518	-0.126995	0.257346	-0.133614	0.0921943	-0.0937666	red	86.8713	17.9651	68.9062	-50.9411
ENSMUSG00000011254	0.556158	0.155852	-0.0733161	0.523163	-0.0575051	0.203878	-0.317916	-0.303106	0.0668246	0.222783	0.138014	0.344858	-0.427367	-0.197035	-0.113444	-0.430032	-0.460339	-0.184919	0.389636	0.31285	turquoise	309.027	256.513	52.5141	203.999
ENSMUSG00000011256	0.189799	0.283189	-0.453748	0.483264	0.718243	0.922018	0.154948	-0.617418	-0.0635632	-0.167487	0.246748	0.651502	-0.715579	-0.450688	-0.406359	-0.718533	-0.417597	-0.076174	0.714641	0.635182	yellow	703.228	130.677	572.551	-441.874
ENSMUSG00000011257	-0.594329	-0.172871	0.51187	-0.286801	0.0128538	-0.535886	0.638692	0.977537	0.635812	-0.660531	-0.623848	-0.982887	0.419804	-0.0760493	0.161774	0.702094	0.694571	-0.342004	-0.948072	-0.986666	blue	1576.86	1144.49	432.368	712.125
ENSMUSG00000011263	0.190863	0.517219	-0.00653452	0.337211	0.653613	0.735063	0.392193	-0.293166	0.0282874	-0.349291	-0.177662	0.354942	-0.586759	-0.331618	-0.627589	-0.623651	-0.380694	-0.295947	0.566731	0.30424	yellow	285.743	72.5327	213.21	-140.677
ENSMUSG00000011267	0.783032	0.346715	-0.185282	0.516085	-0.00177536	0.479672	-0.604676	-0.70555	-0.311207	0.558657	0.304163	0.760217	-0.543809	-0.124559	-0.299511	-0.724382	-0.785202	-0.0672553	0.733625	0.827507	turquoise	824.472	714.329	110.143	604.186
ENSMUSG00000011306	-0.615141	-0.170126	0.584257	-0.542133	-0.234972	-0.707755	0.488385	0.936197	0.375432	-0.467748	-0.597581	-0.960669	0.658064	0.222549	0.185109	0.804654	0.690356	-0.146191	-0.972873	-0.943465	blue	1461.88	973.225	488.659	484.566
ENSMUSG00000011382	-0.777561	-0.341995	0.141768	-0.306321	0.297391	-0.265384	0.848167	0.712004	0.488706	-0.727444	-0.366097	-0.757921	0.301364	-0.172272	0.198283	0.597061	0.732556	-0.107143	-0.825008	-0.70012	red	564.833	48.0308	516.802	-468.772
ENSMUSG00000011427	-0.461224	-0.383545	-0.0568563	-0.810277	-0.646303	-0.654299	-0.306276	0.038327	-0.516247	0.332931	0.302888	-0.143963	0.809836	0.694739	0.54527	0.636579	0.505335	0.748912	-0.485202	-0.0721734	brown	379.786	72.3	307.486	-235.186
ENSMUSG00000011658	-0.393615	0.0470742	0.707072	-0.302999	-0.0991196	-0.542041	0.542934	0.948638	0.517042	-0.550938	-0.75612	-0.924805	0.425835	0.0818047	-0.0418781	0.58441	0.493466	-0.412092	-0.974017	-0.911727	blue	1103.3	812.587	290.71	521.877
ENSMUSG00000011752	0.812365	0.302985	-0.34506	0.743082	0.253492	0.682476	-0.455675	-0.731472	-0.129647	0.410132	0.336594	0.801753	-0.777426	-0.364507	-0.336049	-0.865416	-0.808706	-0.205469	0.8936	0.78257	turquoise	959.494	775.351	184.143	591.208
ENSMUSG00000011831	-0.437115	-0.56276	-0.589932	-0.618978	-0.326431	-0.256896	-0.290591	-0.422081	-0.671035	0.424046	0.723619	0.287845	0.501813	0.465148	0.608223	0.347576	0.378273	0.951928	-0.206482	0.43639	red	60.0532	10.4117	49.6415	-39.2298
ENSMUSG00000011832	-0.434674	0.106529	0.677193	-0.285556	0.0863869	-0.397247	0.696964	0.924378	0.528335	-0.659876	-0.798746	-0.896004	0.338198	0.000233859	-0.140464	0.507536	0.489368	-0.454132	-0.793257	-0.905925	blue	985.525	744.073	241.451	502.622
ENSMUSG00000011837	0.508864	0.420697	-0.164813	0.78874	0.613543	0.814905	0.0466673	-0.402433	0.242893	-0.151485	0.00380392	0.486757	-0.852259	-0.598809	-0.492259	-0.786011	-0.612968	-0.467295	0.805397	0.435668	pink	505.505	19.854	485.651	-465.797
ENSMUSG00000011877	0.403932	0.715209	0.83859	0.335021	0.129876	0.0713695	0.241399	0.51148	0.492409	-0.362349	-0.889665	-0.37875	-0.256032	-0.181412	-0.695253	-0.238483	-0.359951	-0.888159	0.0760296	-0.483878	purple	128.969	6.51402	122.455	-115.941
ENSMUSG00000011884	0.489691	0.537191	-0.211082	0.659942	0.613388	0.9118	0.100196	-0.55943	0.0260356	-0.167582	0.0199497	0.642317	-0.837263	-0.422314	-0.656098	-0.89828	-0.666128	-0.343098	0.929881	0.438194	yellow	672.103	127.925	544.178	-416.253
ENSMUSG00000011958	-0.0703706	-0.253407	-0.632578	-0.328587	-0.111736	0.177897	-0.40821	-0.766604	-0.805331	0.557603	0.75028	0.676842	0.131657	0.345226	0.245838	-0.120882	-0.0961749	0.814026	0.654933	0.753528	turquoise	736.471	632.924	103.546	529.378
ENSMUSG00000011960	-0.0427015	-0.441604	-0.452114	-0.375502	-0.607805	-0.338735	-0.696689	-0.467155	-0.628614	0.694882	0.725901	0.374013	0.409546	0.485137	0.575426	0.226917	0.1054	0.792532	0.258414	0.378275	turquoise	192.647	170.829	21.8184	149.01
ENSMUSG00000012017	-0.271739	0.102108	-0.175147	0.353517	0.885307	0.641935	0.709124	0.0466488	0.449088	-0.707445	-0.133613	-0.0236605	-0.51553	-0.652337	-0.257034	-0.237387	0.102947	-0.311325	-0.0360443	0.000937144	cyan	77.5233	11.0988	66.4245	-55.3258
ENSMUSG00000012076	-0.470105	-0.637368	-0.256618	-0.708874	-0.489988	-0.591814	-0.168099	-0.0100297	-0.488521	0.39079	0.438192	-0.114686	0.710157	0.522756	0.642398	0.631453	0.494584	0.769332	-0.801496	0.20254	brown	221.09	72.8018	148.288	-75.4865
ENSMUSG00000012114	-0.177027	0.304947	0.838692	-0.268755	-0.135081	-0.432119	0.449172	0.836652	0.366317	-0.442345	-0.86339	-0.783508	0.35968	0.201915	-0.311835	0.379988	0.218944	-0.491211	-0.797895	-0.816575	blue	747.224	574.166	173.058	401.108
ENSMUSG00000012117	-0.458474	-0.100746	0.575973	-0.164548	0.0198487	-0.498491	0.613973	0.988395	0.700016	-0.645296	-0.686678	-0.973486	0.325247	-0.132194	0.0782068	0.614856	0.581707	-0.468924	-0.979922	-0.956363	blue	1507.02	1114.38	392.636	721.748
ENSMUSG00000012126	-0.309674	0.324543	0.574584	-0.324541	0.17885	-0.120093	0.624667	0.560279	0.2012	-0.542327	-0.697674	-0.531644	0.215648	0.110272	-0.371906	0.195937	0.24292	-0.315216	-0.372765	-0.49666	blue	363.521	296.215	67.3063	228.908
ENSMUSG00000012296	-0.270713	0.210955	0.762632	-0.205897	0.00600429	-0.390136	0.491824	0.895629	0.521123	-0.534022	-0.82344	-0.846463	0.306496	0.0110197	-0.195143	0.442605	0.335187	-0.530355	-0.970014	-0.819071	blue	837.138	658.377	178.761	479.615
ENSMUSG00000012350	-0.39739	-0.586326	0.182971	-0.416229	-0.553649	-0.861723	-0.0803192	0.614521	0.196119	0.100846	-0.0293363	-0.679343	0.673712	0.229005	0.668841	0.843041	0.622776	0.173981	-0.877192	-0.599368	magenta	518.77	15.5561	503.214	-487.658
ENSMUSG00000012405	-0.179833	-0.164618	0.0670292	0.550894	0.506581	0.0977145	0.572484	0.578112	0.978845	-0.70588	-0.332569	-0.540647	-0.383867	-0.795928	0.0698029	0.111461	0.306014	-0.664476	-0.786679	-0.457568	salmon	344.821	31.4586	313.362	-281.904
ENSMUSG00000012422	-0.818542	-0.841581	-0.48346	-0.586113	-0.207631	-0.484113	0.0629871	0.120839	-0.12934	0.00139012	0.526009	-0.267909	0.611868	0.185419	0.865932	0.766805	0.843645	0.738759	-0.81994	0.0216339	greenyellow	343.766	31.7089	312.057	-280.348
ENSMUSG00000012428	0.634396	0.280873	-0.496376	0.480187	0.210681	0.726741	-0.493842	-0.94443	-0.451946	0.475545	0.523256	0.976444	-0.624849	-0.128765	-0.299963	-0.838685	-0.752978	0.13996	0.963032	0.974812	turquoise	1957.58	1618.91	338.67	1280.24
ENSMUSG00000012429	-0.509798	-0.659358	-0.0950252	-0.699811	-0.637178	-0.791716	-0.202983	0.232526	-0.294325	0.312757	0.293995	-0.348099	0.817166	0.532008	0.705106	0.796879	0.585917	0.638189	-0.794533	-0.144729	green	325.729	96.0434	229.686	-133.642
ENSMUSG00000012443	0.31718	-0.0986898	-0.627209	0.0335111	-0.127334	0.296844	-0.638846	-0.883181	-0.681472	0.686234	0.763799	0.846312	-0.152374	0.176769	0.165892	-0.390501	-0.37274	0.577124	0.902313	0.749809	turquoise	838.507	755.678	82.8292	672.849
ENSMUSG00000012483	0.183694	-0.463391	-0.721438	0.112575	-0.260929	0.027251	-0.648743	-0.672989	-0.404322	0.631718	0.883967	0.603308	-0.0680881	0.0389036	0.543649	-0.106284	-0.0924812	0.602	0.530141	0.588905	turquoise	492.797	436.315	56.482	379.833
ENSMUSG00000012519	0.498203	0.172501	-0.540538	0.214638	0.0376142	0.561426	-0.574099	-0.988463	-0.671374	0.604442	0.636453	0.985983	-0.386592	0.0974833	-0.151814	-0.674116	-0.630247	0.406464	0.978459	0.965284	turquoise	1708.94	1463.47	245.465	1218.01
ENSMUSG00000012535	-0.76999	-0.70701	-0.287344	-0.614915	-0.338315	-0.589168	0.058283	0.236353	-0.0899712	-0.0589814	0.359022	-0.368332	0.672655	0.295701	0.762641	0.785824	0.824881	0.652457	-0.703577	-0.192228	green	282.36	92.5194	189.84	-97.3209
ENSMUSG00000012609	-0.640911	-0.1721	0.533874	-0.626013	-0.279487	-0.702872	0.420736	0.854918	0.250112	-0.403999	-0.515006	-0.887686	0.721734	0.337174	0.212756	0.809632	0.695371	-0.0155718	-0.975379	-0.882147	brown	1075.41	153.71	921.697	-767.988
ENSMUSG00000012640	-0.762601	-0.588638	0.13324	-0.790702	-0.504348	-0.865675	0.135006	0.588998	-0.023305	-0.0686741	-0.0214025	-0.694988	0.897938	0.449135	0.649345	0.978101	0.839731	0.448654	-0.996181	-0.559103	green	486.016	155.099	330.917	-175.819
ENSMUSG00000012848	-0.528123	-0.273462	0.299731	0.0552088	0.230317	-0.32436	0.683224	0.893125	0.867577	-0.759351	-0.492633	-0.892577	0.11759	-0.42481	0.209548	0.555044	0.646152	-0.46909	-0.950391	-0.862946	blue	1036.35	755.386	280.965	474.421
ENSMUSG00000013033	-0.560708	-0.00446581	0.541931	-0.306189	0.170958	-0.363311	0.778428	0.897827	0.542537	-0.728342	-0.704954	-0.888855	0.333601	-0.0578239	-0.0523704	0.545896	0.597746	-0.374753	-0.732889	-0.918558	blue	849.417	645.66	203.757	441.903
ENSMUSG00000013076	-0.668786	-0.284083	0.394627	-0.274591	0.0677582	-0.502774	0.648853	0.94313	0.648046	-0.662833	-0.52455	-0.964383	0.407696	-0.141363	0.251527	0.73349	0.750731	-0.280056	-0.967807	-0.962809	blue	1353.86	969.658	384.198	585.46
ENSMUSG00000013089	-0.0864376	0.0540452	-0.500149	0.514358	0.894495	0.847518	0.487068	-0.333266	0.264943	-0.492249	0.186335	0.348656	-0.703475	-0.668182	-0.243048	-0.501417	-0.0949475	-0.168314	0.382542	0.366503	yellow	246.526	76.7008	169.825	-93.124
ENSMUSG00000013150	-0.456934	-0.0897606	0.527942	-0.133472	0.0445363	-0.458718	0.595647	0.947669	0.704365	-0.655054	-0.656502	-0.93137	0.289737	-0.159975	0.0863812	0.579802	0.586197	-0.463464	-0.851636	-0.954763	blue	1131.34	846.132	285.205	560.927
ENSMUSG00000013155	0.371704	0.655632	0.09418	0.408845	0.592286	0.742153	0.217	-0.321056	0.0104412	-0.239993	-0.209745	0.404406	-0.623903	-0.311373	-0.68659	-0.692463	-0.527077	-0.363421	0.727441	0.294272	yellow	394.61	80.1195	314.491	-234.371
ENSMUSG00000013160	0.579487	0.260302	0.260678	0.787125	0.224407	0.212928	0.00780367	0.221476	0.655246	-0.136962	-0.35953	-0.110594	-0.594203	-0.596643	-0.301071	-0.3736	-0.398015	-0.828256	-0.00674324	-0.146579	pink	83.9752	10.4764	73.4987	-63.0223
ENSMUSG00000013236	0.615067	0.570347	-0.194267	0.577475	0.560301	0.904949	-0.0645074	-0.679204	-0.183388	0.0909064	0.0809157	0.761396	-0.791758	-0.33636	-0.660688	-0.937431	-0.790051	-0.261632	0.923025	0.744885	turquoise	869.568	671.932	197.636	474.297
ENSMUSG00000013275	0.251937	0.44399	0.49433	0.57631	0.406243	0.258948	0.366807	0.469891	0.732777	-0.531517	-0.658822	-0.356529	-0.456872	-0.520766	-0.49149	-0.237838	-0.209153	-0.879732	-0.184412	-0.428529	grey	61.3672	0.284079	61.0832	-60.7991
ENSMUSG00000013419	0.501515	0.642088	-0.0620795	0.519486	0.667831	0.896834	0.142069	-0.496618	-0.0625793	-0.115657	-0.107693	0.589636	-0.758211	-0.360618	-0.733851	-0.869089	-0.680209	-0.367636	0.854804	0.518083	yellow	549.47	105.586	443.884	-338.298
ENSMUSG00000013465	0.191351	0.321577	0.566369	0.486466	0.253829	0.0184067	0.36986	0.626769	0.811215	-0.528733	-0.704152	-0.527927	-0.32693	-0.507287	-0.351379	-0.0581964	-0.067837	-0.891343	-0.741843	-0.488381	blue	400.441	315.979	84.4617	231.517
ENSMUSG00000013483	0.245632	0.0454873	-0.464708	0.146754	-0.00581194	0.41335	-0.437651	-0.732327	-0.464836	0.375603	0.532929	0.709699	-0.250758	0.0802564	-0.066067	-0.446687	-0.395002	0.371686	0.362954	0.943726	turquoise	739.915	669.792	70.1231	599.669
ENSMUSG00000013495	0.196823	0.411611	0.417541	0.517893	0.518811	0.324336	0.526421	0.404591	0.651528	-0.573678	-0.610593	-0.299862	-0.472955	-0.502225	-0.500497	-0.266076	-0.190757	-0.787953	0.179162	-0.459312	blue	111.647	75.4458	36.2009	39.2449
ENSMUSG00000013539	-0.0557609	0.023122	0.744966	-0.408119	-0.571278	-0.791919	-0.0100582	0.750812	0.163745	0.046167	-0.603236	-0.73276	0.599426	0.385654	0.0498194	0.568722	0.227501	-0.252202	-0.817269	-0.662461	blue	700.51	512.208	188.302	323.907
ENSMUSG00000013584	0.0461877	7.79242e-05	-0.651008	0.516718	0.714119	0.825324	0.121673	-0.573511	0.0615821	-0.175942	0.438296	0.575835	-0.674299	-0.573836	-0.0901083	-0.541595	-0.203197	0.032063	0.628048	0.604398	yellow	547.868	96.2899	451.578	-355.289
ENSMUSG00000013593	0.199812	0.13598	-0.00971809	0.859858	0.644458	0.486217	0.385491	0.208597	0.865376	-0.57733	-0.244777	-0.127075	-0.753833	-0.899706	-0.217386	-0.352615	-0.122841	-0.765253	-0.0213285	-0.175556	pink	97.6931	18.0457	79.6474	-61.6017
ENSMUSG00000013622	0.582951	0.298566	-0.187255	0.91683	0.574411	0.731464	-0.000661134	-0.299082	0.411682	-0.1187	0.00313241	0.393774	-0.892933	-0.714597	-0.387659	-0.731176	-0.581821	-0.582002	0.748349	0.275676	pink	401.603	27.0166	374.587	-347.57
ENSMUSG00000013629	-0.152822	0.121062	0.610273	0.12087	0.136739	-0.269327	0.54197	0.867465	0.759896	-0.598779	-0.771647	-0.804388	0.0367277	-0.290206	-0.167411	0.297476	0.276509	-0.724235	-0.900556	-0.778542	blue	905.8	702.376	203.424	498.952
ENSMUSG00000013646	0.398312	0.736396	0.514983	0.487055	0.443425	0.440593	0.348255	0.202924	0.445522	-0.473361	-0.686574	-0.0771795	-0.541953	-0.372989	-0.774247	-0.52053	-0.438479	-0.82241	0.395722	-0.230146	turquoise	255.555	205.159	50.3967	154.762
ENSMUSG00000013662	-0.00392109	-0.511824	-0.799633	-0.120082	-0.240072	0.0476093	-0.600788	-0.756327	-0.621323	0.664125	0.959751	0.65589	0.0769054	0.182944	0.557252	-0.0372088	-0.0183605	0.814889	0.444184	0.718361	black	656.019	33.7204	622.299	-588.578
ENSMUSG00000013663	-0.803717	-0.784164	-0.0868811	-0.537582	-0.284693	-0.734331	0.223434	0.595782	0.229174	-0.180704	0.106472	-0.706749	0.694581	0.118075	0.795548	0.952609	0.919116	0.35775	-0.965597	-0.539036	green	488.387	149.118	339.269	-190.151
ENSMUSG00000013698	0.511559	0.285023	-0.513232	0.646691	0.519675	0.895121	-0.170074	-0.808922	-0.164395	0.132931	0.404026	0.851687	-0.808686	-0.409641	-0.380305	-0.873586	-0.653113	-0.0585346	0.963963	0.815001	yellow	1208.09	185.951	1022.14	-836.192
ENSMUSG00000013701	0.627722	0.177836	-0.0456708	0.847593	0.261503	0.384597	-0.183514	-0.128825	0.446296	0.0540936	-0.0125891	0.213096	-0.697196	-0.61927	-0.19265	-0.519518	-0.481618	-0.587547	0.168549	0.297411	pink	192.668	19.4821	173.185	-153.703
ENSMUSG00000013736	-0.757899	-0.61407	0.16308	-0.555073	-0.332474	-0.803326	0.277001	0.757436	0.305947	-0.264309	-0.1268	-0.842744	0.732508	0.168732	0.657182	0.971768	0.880964	0.199103	-0.988765	-0.787808	green	540.133	149.712	390.421	-240.709
ENSMUSG00000013766	0.698129	0.24529	-0.48638	0.524546	0.135273	0.657867	-0.551066	-0.925996	-0.418656	0.527516	0.535367	0.960551	-0.626405	-0.13466	-0.250189	-0.825531	-0.76479	0.117782	0.96053	0.941862	turquoise	1706.65	1416.11	290.539	1125.57
ENSMUSG00000013787	0.21259	0.560024	0.887809	0.117814	0.0240985	-0.173053	0.328022	0.696456	0.503909	-0.395298	-0.930151	-0.587867	-0.0247169	-0.0792999	-0.527709	0.0176981	-0.123551	-0.802124	-0.395996	-0.647558	midnightblue	447.266	21.0861	426.18	-405.094
ENSMUSG00000013822	0.457761	0.308335	-0.0565738	0.944319	0.611278	0.650281	0.222993	-0.0765692	0.642193	-0.388061	-0.157094	0.1751	-0.891652	-0.807755	-0.395197	-0.630333	-0.417449	-0.721368	0.818283	0.0174442	pink	419.553	24.0999	395.453	-371.353
ENSMUSG00000013833	0.257563	0.42373	0.6796	0.423865	0.234289	0.0227388	0.399284	0.626927	0.702513	-0.462094	-0.803148	-0.516027	-0.287419	-0.390869	-0.473366	-0.100095	-0.175891	-0.908362	-0.480617	-0.550349	blue	463.347	355.351	107.996	247.355
ENSMUSG00000013846	0.254692	0.411664	-0.327988	0.547296	0.797376	0.962638	0.265675	-0.539521	0.0227218	-0.264653	0.09583	0.596525	-0.787497	-0.501143	-0.530848	-0.780518	-0.473859	-0.226552	0.862595	0.462978	yellow	672.085	151.578	520.507	-368.929
ENSMUSG00000013858	-0.220017	0.159931	0.754112	-0.0588046	0.0343142	-0.399908	0.563428	0.951089	0.677003	-0.597221	-0.845094	-0.896428	0.20307	-0.126313	-0.168066	0.41737	0.336885	-0.646643	-0.912413	-0.873489	blue	1133.07	870.407	262.661	607.746
ENSMUSG00000013878	-0.10657	-0.540064	-0.711897	-0.326013	-0.347774	-0.10587	-0.555442	-0.651722	-0.694602	0.662552	0.890634	0.540344	0.266589	0.35529	0.581524	0.108118	0.0882477	0.89362	0.475737	0.591161	turquoise	525.076	460.04	65.0356	395.004
ENSMUSG00000013921	-0.361507	0.0944784	0.0255161	0.335579	0.866021	0.471458	0.918787	0.368002	0.681753	-0.909883	-0.387041	-0.332233	-0.436438	-0.679926	-0.277062	-0.087333	0.24972	-0.515212	-0.268014	-0.340531	red	156.293	38.0725	118.22	-80.1478
ENSMUSG00000013973	0.761114	0.808036	0.305145	0.234355	-0.104515	0.409534	-0.460178	-0.487766	-0.424814	0.381892	-0.174275	0.586179	-0.331967	0.249679	-0.72375	-0.718111	-0.871822	-0.208831	0.889954	0.305461	turquoise	522.968	457.126	65.8419	391.284
ENSMUSG00000013997	-0.491139	-0.270825	0.46656	-0.184811	-0.109934	-0.605158	0.459289	0.953665	0.671033	-0.518863	-0.522994	-0.95965	0.405429	-0.103673	0.278155	0.720025	0.649416	-0.339028	-0.971762	-0.977414	blue	1393.45	1005.01	388.439	616.575
ENSMUSG00000014039	-0.115998	0.261022	0.401273	-0.627972	-0.49113	-0.381169	-0.18142	0.10995	-0.457879	0.160412	-0.204959	-0.115623	0.569958	0.725821	-0.123974	0.254295	0.0839556	0.278584	0.611669	-0.412803	brown	90.0872	33.1775	56.9097	-23.7323
ENSMUSG00000014074	0.208203	-0.211135	-0.686643	-0.0599003	-0.164987	0.241648	-0.608778	-0.894309	-0.745899	0.695044	0.852088	0.83067	-0.0636282	0.239948	0.261761	-0.294915	-0.275249	0.724394	0.922712	0.771589	turquoise	1061.72	928.56	133.165	795.395
ENSMUSG00000014075	-0.548074	-0.603992	-0.641368	-0.238077	0.267273	0.100757	0.164362	-0.21846	-0.16881	0.00151547	0.557662	0.115242	0.123471	-0.125918	0.505297	0.261599	0.437332	0.550646	-0.532597	0.489112	greenyellow	58.081	6.17158	51.9094	-45.7378
ENSMUSG00000014077	-0.627762	-0.330763	0.329585	-0.193837	0.0440696	-0.510668	0.605905	0.923657	0.703289	-0.654379	-0.46543	-0.942537	0.356639	-0.191167	0.307901	0.711566	0.765936	-0.296888	-0.894855	-0.970823	blue	1176.74	850.435	326.302	524.133
ENSMUSG00000014158	0.522667	0.597776	0.0967346	0.228797	0.22643	0.553137	-0.187227	-0.452723	-0.319082	0.217228	-0.119881	0.525982	-0.397188	0.00837407	-0.645124	-0.651226	-0.714573	-0.197172	0.7164	0.523736	turquoise	541.208	468.463	72.7446	395.718
ENSMUSG00000014164	0.822453	0.649983	-0.0317135	0.351304	0.0136966	0.58067	-0.508636	-0.763179	-0.518645	0.494267	0.117679	0.843107	-0.500666	0.13429	-0.630794	-0.878141	-0.928126	-0.0712753	0.961209	0.79775	turquoise	1077.21	911.156	166.053	745.103
ENSMUSG00000014177	-0.258387	-0.470958	-0.410511	0.482917	0.462342	0.15247	0.37476	0.199172	0.705138	-0.47038	0.18944	-0.21779	-0.36431	-0.731089	0.397608	0.0980927	0.383958	-0.217514	-0.589784	-0.105562	salmon	132.16	17.8356	114.325	-96.4889
ENSMUSG00000014195	-0.646284	-0.409165	0.392156	-0.672543	-0.475358	-0.880123	0.210659	0.782087	0.172849	-0.182902	-0.294286	-0.849798	0.825541	0.363693	0.484451	0.939672	0.757753	0.162717	-0.985048	-0.775286	green	671.949	160.131	511.818	-351.687
ENSMUSG00000014226	0.0132454	-0.444582	-0.828524	-0.0755345	-0.137576	0.172414	-0.526998	-0.820545	-0.629308	0.598925	0.947721	0.724735	-0.017048	0.142014	0.454883	-0.145142	-0.074287	0.788627	0.844531	0.789814	turquoise	845.405	698.52	146.885	551.634
ENSMUSG00000014232	-0.689248	-0.622707	-0.32566	-0.751828	-0.395753	-0.518934	-0.134048	0.0185423	-0.402302	0.190752	0.458156	-0.152092	0.741245	0.487624	0.707484	0.700732	0.651143	0.826797	-0.715273	-0.0249229	green	341.911	79.7605	262.151	-182.39
ENSMUSG00000014245	-0.273382	0.0143661	0.698968	-0.248554	-0.23414	-0.606318	0.402101	0.909269	0.487026	-0.412809	-0.715255	-0.887833	0.422748	0.112772	-0.0230767	0.559847	0.407357	-0.419959	-0.901765	-0.868357	blue	911.843	689.421	222.422	466.999
ENSMUSG00000014294	-0.216897	-0.183266	0.115813	0.454955	0.404005	-0.0164966	0.556848	0.614535	0.942871	-0.686544	-0.340262	-0.585306	-0.288102	-0.714574	0.120967	0.185762	0.366274	-0.613507	-0.796502	-0.478985	salmon	384.799	29.919	354.88	-324.961
ENSMUSG00000014301	-0.172334	-0.0913532	0.221011	0.292099	0.291429	-0.116076	0.539633	0.624779	0.779621	-0.599899	-0.417773	-0.590059	-0.161024	-0.507368	0.0473487	0.202228	0.349132	-0.564317	-0.364453	-0.689609	blue	435.73	361.679	74.0509	287.628
ENSMUSG00000014303	0.552298	0.574239	-0.226073	0.641783	0.591062	0.94639	-0.0370728	-0.657732	-0.0841845	-0.036187	0.0937205	0.740002	-0.827431	-0.377617	-0.639786	-0.931811	-0.735277	-0.26789	0.963283	0.611797	yellow	880.55	161.099	719.452	-558.353
ENSMUSG00000014313	0.499493	-0.116553	-0.703562	0.558416	0.226375	0.566069	-0.443843	-0.829861	-0.238788	0.471076	0.69675	0.826779	-0.612519	-0.360352	0.0714598	-0.626056	-0.503684	0.171055	0.819382	0.87663	turquoise	936.068	790.136	145.932	644.203
ENSMUSG00000014329	0.172337	0.135146	-0.581175	0.537869	0.749771	0.907854	0.11177	-0.647771	-0.0248649	-0.118294	0.396993	0.666586	-0.739454	-0.549948	-0.232314	-0.664206	-0.348469	-0.0075096	0.800448	0.671686	yellow	730.888	115.73	615.158	-499.428
ENSMUSG00000014349	0.762907	0.504142	-0.153066	0.734024	0.375764	0.725017	-0.253265	-0.572994	0.00333893	0.174177	0.0903232	0.671299	-0.812422	-0.416247	-0.499021	-0.884421	-0.753489	-0.39075	0.922969	0.567785	turquoise	700.691	560.938	139.752	421.186
ENSMUSG00000014353	-0.690071	-0.56179	0.253193	-0.539399	-0.351841	-0.832492	0.280962	0.806283	0.326783	-0.249227	-0.20711	-0.880092	0.727048	0.172557	0.60467	0.959567	0.835795	0.124262	-0.992997	-0.839429	green	662.256	160.295	501.961	-341.666
ENSMUSG00000014355	-0.404845	-0.303794	0.460591	-0.273899	-0.240822	-0.667834	0.311728	0.86842	0.487571	-0.293212	-0.472379	-0.883565	0.49092	0.0336201	0.279533	0.719538	0.54014	-0.245623	-0.907605	-0.960142	blue	941.081	676.884	264.197	412.687
ENSMUSG00000014361	-0.635158	-0.347543	0.447599	-0.427746	-0.175523	-0.709177	0.493929	0.948499	0.496505	-0.464623	-0.485373	-0.982921	0.592541	0.0613284	0.341865	0.846542	0.758474	-0.155609	-0.993029	-0.98781	blue	1550.14	1031.41	518.724	512.69
ENSMUSG00000014402	0.503793	-0.119526	-0.622855	0.343051	-0.101092	0.355136	-0.725299	-0.859468	-0.469474	0.703002	0.774469	0.841042	-0.346265	-0.0334717	0.170464	-0.479235	-0.498096	0.39451	0.655502	0.89461	turquoise	881.308	761.996	119.312	642.684
ENSMUSG00000014418	-0.350457	-0.0846906	0.639358	-0.665961	-0.638322	-0.859205	-0.0160337	0.706027	0.00344398	0.00369035	-0.452172	-0.732766	0.821616	0.567393	0.205772	0.75883	0.440663	0.0650857	-0.874377	-0.668014	blue	703.415	397.504	305.911	91.5924
ENSMUSG00000014426	0.283946	0.562644	0.807417	-0.232738	-0.384556	-0.355149	-0.0345565	0.384622	-0.0474275	0.0160649	-0.663034	-0.309978	0.262523	0.431175	-0.429427	0.0421189	-0.181703	-0.33069	0.417214	-0.614486	midnightblue	169.186	15.6227	153.563	-137.941
ENSMUSG00000014444	0.543953	0.486882	-0.352275	0.531614	0.473303	0.896615	-0.15281	-0.808945	-0.281289	0.123028	0.26221	0.867694	-0.74679	-0.247255	-0.549435	-0.921154	-0.732287	-0.0677463	0.976884	0.807699	yellow	1233.87	187.088	1046.79	-859.697
ENSMUSG00000014470	0.030691	0.35486	0.0305486	0.576209	0.765263	0.65672	0.510396	0.0562909	0.545088	-0.641424	-0.263106	0.0157483	-0.647568	-0.669527	-0.403892	-0.400152	-0.127989	-0.538428	0.549473	-0.238349	yellow	126.719	41.4992	85.2201	-43.7208
ENSMUSG00000014496	-0.73845	-0.74426	-0.0978721	-0.696665	-0.5126	-0.815975	-0.00686742	0.416107	-0.0609677	0.0540137	0.226716	-0.54273	0.828914	0.372318	0.817322	0.941544	0.824548	0.578227	-0.980374	-0.321458	green	422.934	135.752	287.182	-151.43
ENSMUSG00000014498	0.0240745	0.515026	0.910293	-0.116566	-0.168809	-0.323575	0.316685	0.738396	0.380886	-0.4278	-0.925853	-0.65693	0.210949	0.1806	-0.49327	0.170615	0.00846103	-0.621104	-0.574911	-0.688343	midnightblue	513.382	22.8375	490.544	-467.707
ENSMUSG00000014504	-0.782118	-0.518223	0.140891	-0.752809	-0.403548	-0.787249	0.255402	0.610435	0.0357959	-0.190781	-0.0949866	-0.706691	0.827038	0.393329	0.561718	0.91112	0.85602	0.36446	-0.861729	-0.647507	green	579.769	122.478	457.29	-334.812
ENSMUSG00000014547	-0.710491	-0.377572	0.302721	-0.376288	-0.0457414	-0.581819	0.563953	0.881278	0.53373	-0.572303	-0.399069	-0.920405	0.506224	-0.0217047	0.35555	0.791645	0.82136	-0.124764	-0.901503	-0.953729	blue	960.753	686.653	274.1	412.554
ENSMUSG00000014550	-0.567404	-0.171618	0.322162	-0.0206566	0.318065	-0.228547	0.769265	0.851152	0.774809	-0.811738	-0.537943	-0.84728	0.125942	-0.353648	0.0937065	0.506506	0.603554	-0.431462	-0.92697	-0.857241	blue	781.707	594.384	187.323	407.061
ENSMUSG00000014551	0.2551	-0.0502884	-0.559749	-0.000705479	-0.0521269	0.346631	-0.459811	-0.833217	-0.676984	0.559288	0.650783	0.79425	-0.15779	0.193213	0.0263667	-0.400051	-0.371077	0.550784	0.759917	0.809102	turquoise	783.119	712.167	70.9526	641.214
ENSMUSG00000014554	-0.307964	-0.212457	0.431567	-0.183904	-0.200921	-0.558471	0.294906	0.749225	0.451668	-0.298932	-0.419498	-0.754099	0.374031	0.00938765	0.201245	0.591327	0.449053	-0.240331	-0.918168	-0.710523	blue	670.449	533.927	136.521	397.406
ENSMUSG00000014592	-0.498897	-0.325992	0.361381	-0.637362	-0.435346	-0.742091	0.199265	0.61395	0.00507437	-0.0623757	-0.284777	-0.678088	0.731247	0.410868	0.293542	0.736901	0.539711	0.155769	-0.941215	-0.43259	brown	491.685	91.1939	400.491	-309.298
ENSMUSG00000014599	0.508285	0.470758	-0.360597	0.544467	0.524694	0.913875	-0.128646	-0.781463	-0.235623	0.0827344	0.258118	0.837804	-0.7558	-0.296017	-0.530415	-0.900166	-0.706272	-0.0822411	0.952489	0.808125	yellow	1114.26	177.198	937.06	-759.862
ENSMUSG00000014601	0.810432	0.595072	-0.0637071	0.475835	0.0654976	0.612753	-0.50866	-0.721681	-0.379528	0.44086	0.130744	0.799379	-0.574916	-0.011649	-0.592414	-0.868574	-0.914824	-0.150959	0.901356	0.770982	turquoise	897.076	761.304	135.772	625.532
ENSMUSG00000014602	0.373963	0.442622	-0.186463	0.588383	0.70827	0.876345	0.268425	-0.430458	0.0775254	-0.23009	-0.053581	0.506427	-0.78345	-0.473788	-0.642967	-0.792612	-0.565921	-0.38146	0.67578	0.438828	yellow	505.675	99.4324	406.243	-306.81
ENSMUSG00000014606	0.5557	0.333309	0.000138214	0.912298	0.575292	0.617295	0.132964	-0.0617966	0.588255	-0.250933	-0.209157	0.173624	-0.86166	-0.773566	-0.436645	-0.644801	-0.487122	-0.776732	0.554916	0.134158	turquoise	539.326	435.817	103.509	332.308
ENSMUSG00000014633	-0.147215	-0.0361723	0.557083	0.02169	-0.105015	-0.461613	0.363119	0.815432	0.614068	-0.381334	-0.606401	-0.779441	0.197595	-0.129806	0.0277092	0.43031	0.309655	-0.522429	-0.63246	-0.878377	blue	683.83	568.178	115.653	452.525
ENSMUSG00000014668	-0.522783	-0.292376	0.384571	-0.778256	-0.657836	-0.88505	-0.0571228	0.576559	-0.101761	0.0425996	-0.19814	-0.647085	0.894936	0.585351	0.426774	0.846167	0.613215	0.317882	-0.922762	-0.487578	brown	537.886	155.255	382.631	-227.377
ENSMUSG00000014725	0.20995	-0.0306968	-0.558778	0.189553	0.106534	0.445426	-0.456214	-0.742652	-0.413719	0.402482	0.633925	0.717448	-0.278319	-0.047489	0.108874	-0.383222	-0.329339	0.412764	0.772323	0.701195	turquoise	682.693	614.495	68.1979	546.297
ENSMUSG00000014748	0.264825	0.456056	0.279322	0.741574	0.663369	0.545805	0.514565	0.269756	0.745781	-0.642376	-0.546406	-0.155876	-0.710053	-0.705479	-0.573667	-0.461549	-0.28	-0.882073	0.466382	-0.243066	yellow	230.579	44.8291	185.75	-140.92
ENSMUSG00000014763	-0.810311	-0.314236	0.286054	-0.669697	-0.230565	-0.629036	0.427295	0.695627	0.172741	-0.447025	-0.277614	-0.765149	0.724378	0.327021	0.353676	0.83616	0.80197	0.215827	-0.841519	-0.798604	green	632.634	89.3289	543.305	-453.976
ENSMUSG00000014767	-0.531156	-0.317748	0.0696262	-0.804544	-0.516904	-0.616658	-0.00305711	0.217589	-0.387184	0.0954543	0.0505944	-0.303963	0.78262	0.669985	0.327586	0.626658	0.503413	0.558738	-0.577145	-0.328827	brown	234.193	85.3523	148.84	-63.4879
ENSMUSG00000014769	0.198893	-0.382466	-0.689961	0.748899	0.412067	0.463764	-0.0839655	-0.393432	0.342275	0.022298	0.562528	0.383813	-0.656105	-0.730302	0.292163	-0.340029	-0.139387	-0.069852	0.110556	0.443385	pink	209.197	17.1683	192.029	-174.861
ENSMUSG00000014771	0.285778	-0.119115	-0.638574	0.0519387	-0.128848	0.290968	-0.633787	-0.850973	-0.632337	0.641302	0.755611	0.812905	-0.149313	0.1661	0.17698	-0.375267	-0.328021	0.566644	0.757962	0.822317	turquoise	826.137	743.363	82.7747	660.588
ENSMUSG00000014773	0.405947	0.4396	-0.341234	0.458022	0.467615	0.856422	-0.123623	-0.728909	-0.245753	0.0540759	0.24706	0.778387	-0.661329	-0.228447	-0.503221	-0.813174	-0.620439	-0.0392155	0.817659	0.755848	yellow	891.607	122.46	769.147	-646.686
ENSMUSG00000014776	0.314239	0.454038	0.0626321	0.38617	0.482846	0.608421	0.262476	-0.193899	0.0670494	-0.209191	-0.27388	0.265077	-0.52925	-0.262716	-0.676798	-0.607193	-0.507393	-0.428579	0.14144	0.399423	yellow	287.861	50.5044	237.357	-186.852
ENSMUSG00000014778	0.0633912	0.374244	0.851588	-0.586373	-0.6605	-0.659126	-0.141949	0.492996	-0.226272	0.16455	-0.630618	-0.461596	0.644474	0.713913	-0.250299	0.354376	-0.00519169	-0.100963	-0.453692	-0.467789	purple	316.688	15.7318	300.956	-285.224
ENSMUSG00000014782	-0.124712	0.289595	-0.106046	-0.225103	0.346202	0.400263	0.354306	-0.302661	-0.373529	-0.188898	-0.0396926	0.299754	-0.0908021	0.164117	-0.414013	-0.305644	-0.101037	0.168038	0.421433	0.406262	grey	78.1278	0.373422	77.7544	-77.3809
ENSMUSG00000014786	-0.195719	0.16887	0.786834	-0.587807	-0.571826	-0.747271	0.0384407	0.717862	0.0260424	-0.0676205	-0.630846	-0.703406	0.707278	0.579426	-0.0469526	0.578476	0.303001	-0.120689	-0.90471	-0.711371	blue	692.062	453.74	238.322	215.418
ENSMUSG00000014791	0.946509	0.684646	0.303773	0.558472	-0.0690781	0.364605	-0.485746	-0.341349	-0.083007	0.368769	-0.21203	0.463981	-0.52331	-0.0492351	-0.638871	-0.741065	-0.901497	-0.489463	0.802948	0.286556	tan	346.65	27.916	318.734	-290.818
ENSMUSG00000014813	-0.731978	-0.212489	0.11347	-0.257172	0.438088	-0.103132	0.887391	0.615808	0.456335	-0.782209	-0.3566	-0.647657	0.181565	-0.22998	0.0824443	0.460612	0.693014	-0.132537	-0.547911	-0.681843	red	414.251	41.1577	373.093	-331.936
ENSMUSG00000014837	0.723662	0.497378	-0.101964	0.185456	-0.132807	0.430488	-0.604434	-0.791865	-0.649727	0.62469	0.249548	0.83656	-0.332308	0.250464	-0.453828	-0.73557	-0.808251	0.125228	0.918202	0.866537	turquoise	961.342	848.199	113.143	735.056
ENSMUSG00000014846	-0.142046	0.268878	0.355034	0.332582	0.628884	0.267899	0.790248	0.571793	0.742028	-0.815037	-0.67809	-0.49381	-0.346675	-0.535858	-0.430622	-0.0775077	0.103361	-0.759901	-0.300788	-0.565614	red	228.541	30.5206	198.021	-167.5
ENSMUSG00000014850	0.150034	-0.113446	-0.580996	-0.179355	-0.102501	0.254338	-0.432764	-0.802077	-0.775913	0.582994	0.668709	0.749271	-0.00871634	0.332083	0.0802357	-0.303501	-0.27664	0.651815	0.753195	0.766036	turquoise	767.131	699.243	67.8885	631.354
ENSMUSG00000014856	-0.348178	-0.0597911	0.369169	0.135839	0.280181	-0.190076	0.609038	0.812971	0.831673	-0.715397	-0.579502	-0.77706	-0.00559484	-0.441628	0.014967	0.364355	0.470761	-0.600364	-0.693011	-0.853818	blue	689.59	555.386	134.205	421.181
ENSMUSG00000014859	0.377016	0.8219	0.543674	0.386655	0.346612	0.467511	0.256983	0.110192	0.266086	-0.407439	-0.638569	0.0121867	-0.449107	-0.167521	-0.821934	-0.523296	-0.4829	-0.665889	0.691987	-0.339925	yellow	174.391	26.4684	147.923	-121.455
ENSMUSG00000014867	-0.512172	-0.22012	0.312218	0.0457907	0.264154	-0.285291	0.722857	0.880767	0.841279	-0.776166	-0.522426	-0.873293	0.0995845	-0.404304	0.147558	0.508137	0.631844	-0.487832	-0.862792	-0.853739	blue	944.226	700.132	244.094	456.038
ENSMUSG00000014873	-0.508547	0.0580692	0.539882	-0.700577	-0.232688	-0.527924	0.352395	0.604871	-0.0433411	-0.27386	-0.473552	-0.623446	0.670978	0.477123	0.0234026	0.610116	0.497558	0.0947282	-0.43134	-0.750264	brown	521.899	67.0591	454.84	-387.781
ENSMUSG00000014905	-0.902863	-0.661155	-0.118955	-0.560678	-0.119542	-0.576748	0.439289	0.551776	0.225235	-0.409407	0.0585334	-0.658195	0.617316	0.11469	0.651842	0.852636	0.960603	0.360681	-0.811874	-0.6432	greenyellow	466.64	36.2229	430.417	-394.194
ENSMUSG00000014907	0.158116	-0.124756	-0.767556	0.138506	0.135477	0.510907	-0.421103	-0.91555	-0.543079	0.41953	0.80736	0.866197	-0.309544	-0.0233019	0.142698	-0.450332	-0.285683	0.569848	0.878841	0.832557	turquoise	979.932	846.593	133.338	713.255
ENSMUSG00000014932	-0.186766	-0.579445	-0.562523	-0.484072	-0.565536	-0.365712	-0.636278	-0.470904	-0.679336	0.695614	0.803278	0.352887	0.494399	0.504258	0.689404	0.323257	0.21463	0.916822	0.0542887	0.391141	grey	61.8086	0.468654	61.3399	-60.8713
ENSMUSG00000014956	0.194335	-0.35027	-0.648185	-0.154924	-0.386557	-0.00839107	-0.742384	-0.787293	-0.742024	0.823915	0.859416	0.709554	0.106872	0.328725	0.424796	-0.124508	-0.191396	0.758432	0.782757	0.712977	turquoise	853.937	746.467	107.471	638.996
ENSMUSG00000014959	-0.531387	-0.170681	0.328543	0.0164735	0.289924	-0.25182	0.761423	0.872533	0.815783	-0.813909	-0.550545	-0.861323	0.102178	-0.372821	0.0948789	0.488046	0.626428	-0.482193	-0.832074	-0.870093	blue	869.941	653.987	215.954	438.033
ENSMUSG00000014980	0.0974246	-0.386825	-0.754161	-0.00795717	-0.124403	0.194708	-0.56096	-0.769982	-0.580792	0.622913	0.869126	0.69729	-0.0429178	0.134591	0.389714	-0.171214	-0.167951	0.68552	0.456377	0.727573	turquoise	622.105	561.919	60.186	501.733
ENSMUSG00000015002	0.225536	-0.207285	-0.800393	0.163284	0.0402686	0.439504	-0.51469	-0.935218	-0.571654	0.539715	0.8721	0.881923	-0.287011	0.00821582	0.205225	-0.436607	-0.314132	0.596617	0.90038	0.890995	turquoise	1066.02	915.74	150.281	765.459
ENSMUSG00000015013	-0.0619501	-0.0964376	0.0614767	0.589001	0.57373	0.223766	0.55615	0.449312	0.871529	-0.606742	-0.317638	-0.404819	-0.477786	-0.814828	-0.0518967	-0.0294608	0.134819	-0.675092	-0.965849	-0.140875	salmon	215.503	16.935	198.568	-181.633
ENSMUSG00000015016	-0.102749	0.307853	0.812596	-0.0473788	0.0130969	-0.331654	0.497154	0.874156	0.59052	-0.548889	-0.8886	-0.8032	0.165386	-0.0475068	-0.310631	0.294803	0.200695	-0.667866	-0.843456	-0.768608	blue	905.903	685.552	220.351	465.201
ENSMUSG00000015023	0.345597	0.26948	-0.422378	0.680272	0.527234	0.813489	-0.0566271	-0.582893	0.0906214	-0.111031	0.291892	0.630587	-0.763585	-0.482915	-0.292039	-0.717998	-0.473514	-0.156509	0.855448	0.382428	yellow	611.211	94.8061	516.405	-421.598
ENSMUSG00000015027	0.224868	0.215208	-0.275464	0.671517	0.656055	0.772841	0.220363	-0.330842	0.267128	-0.289053	0.0810959	0.379642	-0.738257	-0.590352	-0.360724	-0.594347	-0.38766	-0.315426	0.492649	0.317145	yellow	323.915	60.0945	263.821	-203.726
ENSMUSG00000015053	-0.578448	-0.117881	0.532009	-0.331767	0.0326668	-0.510473	0.666505	0.95321	0.576334	-0.653631	-0.654807	-0.954331	0.420821	-0.0385976	0.0962536	0.662747	0.671635	-0.341846	-0.841796	-0.984047	blue	1081.76	800.093	281.668	518.425
ENSMUSG00000015083	-0.306443	-0.0679383	0.494601	-0.0870864	0.0362108	-0.393451	0.543085	0.802337	0.597322	-0.519305	-0.592638	-0.781546	0.20234	-0.159998	0.0292707	0.450985	0.419528	-0.447583	-0.716976	-0.831483	blue	655.183	538.252	116.931	421.321
ENSMUSG00000015085	0.632754	0.4314	-0.352093	0.690142	0.565904	0.906243	-0.138347	-0.721127	-0.104751	0.12628	0.22602	0.795968	-0.856885	-0.446206	-0.508596	-0.933146	-0.738937	-0.240207	0.953407	0.780853	turquoise	948.725	720.157	228.569	491.588
ENSMUSG00000015087	-0.615873	-0.16823	0.530262	-0.371521	-0.0813256	-0.59394	0.592105	0.967318	0.560229	-0.623731	-0.614619	-0.979284	0.502164	0.0363564	0.167603	0.737528	0.704653	-0.273312	-0.951732	-0.993978	blue	1444.02	1038.4	405.618	632.785
ENSMUSG00000015092	-0.0396491	0.093174	0.344563	0.490689	0.414004	0.0656174	0.58289	0.631806	0.902621	-0.694357	-0.550672	-0.563135	-0.350123	-0.63199	-0.168441	0.0308932	0.153759	-0.776079	-0.70889	-0.519	blue	348.619	263.06	85.5588	177.501
ENSMUSG00000015094	-0.368259	0.062052	0.664695	-0.130175	0.068935	-0.405815	0.602718	0.958082	0.675716	-0.643463	-0.785289	-0.922923	0.257174	-0.142033	-0.0824402	0.49781	0.462054	-0.565544	-0.93721	-0.871305	blue	1180.32	896.152	284.169	611.983
ENSMUSG00000015095	0.385575	0.613536	0.806012	0.341144	0.147182	0.0173981	0.308066	0.573466	0.552058	-0.371526	-0.889837	-0.443893	-0.252103	-0.231907	-0.631404	-0.188541	-0.29071	-0.913605	-0.216024	-0.491432	blue	231.027	152.359	78.6679	73.6909
ENSMUSG00000015112	-0.640447	-0.325002	0.29047	-0.145824	0.0546683	-0.44729	0.594794	0.86363	0.70261	-0.686325	-0.418421	-0.886793	0.316275	-0.200422	0.291817	0.678919	0.718606	-0.260246	-0.927665	-0.910716	blue	977.979	720.442	257.537	462.905
ENSMUSG00000015120	-0.454545	-0.045789	0.534623	-0.555527	-0.244223	-0.564452	0.286563	0.699274	0.129852	-0.255758	-0.47635	-0.714471	0.620511	0.344691	0.093457	0.647093	0.491841	-0.0238865	-0.90331	-0.66281	blue	677.583	493.507	184.076	309.431
ENSMUSG00000015126	-0.642655	-0.258344	0.45904	-0.358526	-0.0657446	-0.601709	0.565963	0.944891	0.564727	-0.581494	-0.53596	-0.968395	0.497805	-0.0262471	0.255552	0.774106	0.743487	-0.234388	-0.947795	-0.975299	blue	1436.88	1013.01	423.865	589.147
ENSMUSG00000015127	-0.592096	-0.135506	0.554802	-0.397347	-0.0816412	-0.581676	0.567053	0.952452	0.511975	-0.578734	-0.627862	-0.958308	0.516229	0.0684957	0.135365	0.724329	0.670894	-0.270584	-0.943436	-0.976233	blue	1386.23	989.766	396.464	593.302
ENSMUSG00000015133	0.733757	0.703011	0.0933636	0.451767	0.0865081	0.577445	-0.413732	-0.593454	-0.276102	0.273631	0.00454906	0.6796	-0.541402	-0.016863	-0.60995	-0.798818	-0.835403	-0.199033	0.817286	0.653546	turquoise	729.805	624.296	105.509	518.787
ENSMUSG00000015134	0.52428	0.358236	-0.474313	0.525613	0.387037	0.847129	-0.291582	-0.880376	-0.325288	0.232363	0.418621	0.91993	-0.705428	-0.233357	-0.39963	-0.870631	-0.699602	0.0491072	0.963769	0.892008	turquoise	1551.16	1231.06	320.094	910.967
ENSMUSG00000015143	0.0926919	0.432482	-0.187031	0.471315	0.721893	0.845703	0.386206	-0.344779	0.145941	-0.479618	-0.056393	0.39682	-0.671807	-0.427196	-0.560559	-0.646538	-0.341325	-0.266678	0.708369	0.229638	yellow	300.69	67.1217	233.568	-166.446
ENSMUSG00000015149	-0.301292	0.129153	0.622531	0.050489	0.221059	-0.244728	0.691012	0.920452	0.789623	-0.761493	-0.799652	-0.867503	0.0678853	-0.290944	-0.17528	0.355605	0.396167	-0.681307	-0.86486	-0.840375	blue	1060.92	812.168	248.757	563.411
ENSMUSG00000015165	-0.0104831	0.375883	0.840682	-0.324441	-0.375532	-0.513174	0.100252	0.656094	0.169309	-0.176523	-0.755851	-0.606849	0.410826	0.33859	-0.283693	0.309192	0.0902236	-0.383659	-0.709494	-0.500435	midnightblue	438.667	16.3085	422.358	-406.05
ENSMUSG00000015176	-0.601823	-0.263994	0.364573	-0.168063	0.0231499	-0.471638	0.548078	0.878215	0.670635	-0.636485	-0.45807	-0.896511	0.341096	-0.173965	0.264311	0.676989	0.700007	-0.284195	-0.845898	-0.94708	blue	838.328	614.538	223.79	390.748
ENSMUSG00000015189	0.370913	-0.0452894	-0.687219	0.219797	0.0060786	0.471416	-0.575769	-0.956889	-0.589095	0.573012	0.790639	0.928854	-0.338358	0.0461114	0.0825884	-0.534856	-0.457704	0.512498	0.945241	0.853502	turquoise	1234.3	1059.38	174.915	884.468
ENSMUSG00000015202	-0.266326	-0.0232977	0.707136	-0.21993	-0.215345	-0.634637	0.387799	0.955385	0.554364	-0.397883	-0.722209	-0.928868	0.413993	0.0380693	0.0418806	0.599653	0.428616	-0.464182	-0.93831	-0.923066	blue	1251.46	933.543	317.913	615.63
ENSMUSG00000015214	-0.743258	-0.794959	-0.0769892	-0.51504	-0.332425	-0.765902	0.200061	0.574652	0.20715	-0.122934	0.1278	-0.684707	0.684655	0.127757	0.808673	0.943383	0.880511	0.363161	-0.967736	-0.545435	green	500.093	140.016	360.077	-220.061
ENSMUSG00000015217	0.409841	-0.0528969	-0.594694	0.174711	-0.112332	0.355648	-0.669719	-0.90788	-0.620913	0.68811	0.754979	0.877441	-0.252513	0.0994071	0.123921	-0.464157	-0.477796	0.510705	0.82698	0.858649	turquoise	859.716	763.312	96.4046	666.907
ENSMUSG00000015222	0.646982	0.100369	-0.299511	0.24568	-0.169039	0.269506	-0.615208	-0.673915	-0.491668	0.710154	0.400686	0.698291	-0.282826	0.115021	-0.143225	-0.534634	-0.641852	0.13546	0.540678	0.794678	turquoise	655.973	593.827	62.1454	531.682
ENSMUSG00000015224	-0.0101227	0.117792	-0.312851	0.276454	0.579772	0.613475	0.283155	-0.32445	0.0193474	-0.242687	0.137593	0.342825	-0.439265	-0.318594	-0.224355	-0.378672	-0.18505	-0.0171797	0.563671	0.0372174	yellow	292.376	58.1764	234.199	-176.023
ENSMUSG00000015243	0.68117	0.32189	-0.396099	0.42632	0.214462	0.684623	-0.461	-0.898169	-0.49163	0.532093	0.436299	0.937415	-0.591667	-0.107869	-0.343424	-0.823386	-0.788043	0.0984518	0.923346	0.990735	turquoise	1369.81	1147.52	222.29	925.228
ENSMUSG00000015247	0.664588	0.058216	-0.562304	0.542652	0.0740718	0.542929	-0.620332	-0.873738	-0.351637	0.600429	0.628459	0.89078	-0.580514	-0.201692	-0.0623781	-0.706372	-0.670009	0.143292	0.85036	0.918653	tan	1116.07	31.9097	1084.16	-1052.25
ENSMUSG00000015289	-0.11891	-0.124773	0.177787	0.519869	0.399759	0.00584229	0.519853	0.628838	0.957654	-0.644086	-0.385832	-0.581108	-0.324913	-0.71736	0.0600773	0.148069	0.285029	-0.682728	-0.789116	-0.555785	salmon	409.641	29.0892	380.552	-351.463
ENSMUSG00000015290	-0.378532	-0.209569	0.440408	-0.0197855	-0.0173236	-0.496577	0.484846	0.92264	0.767268	-0.562999	-0.554215	-0.907266	0.238639	-0.237089	0.194324	0.579639	0.567688	-0.480855	-0.928145	-0.90338	blue	1029.39	770.373	259.021	511.352
ENSMUSG00000015291	-0.497414	-0.0690989	0.677346	-0.507279	-0.239487	-0.685671	0.451632	0.926835	0.352313	-0.408542	-0.668686	-0.934703	0.620458	0.227846	0.0915509	0.735398	0.570105	-0.221132	-0.951457	-0.902114	blue	1249.28	857.238	392.037	465.201
ENSMUSG00000015305	-0.381063	-0.186586	0.267993	0.159296	0.291012	-0.177829	0.580562	0.726685	0.780161	-0.636015	-0.42187	-0.715775	-0.00150858	-0.467141	0.15119	0.407937	0.444389	-0.459181	-0.905079	-0.794383	blue	568.338	460.541	107.797	352.744
ENSMUSG00000015312	0.69323	0.369979	-0.398116	0.537134	0.279591	0.760735	-0.422512	-0.875011	-0.372491	0.418519	0.396346	0.928184	-0.686937	-0.192598	-0.400249	-0.88636	-0.807514	-0.00521792	0.928465	0.943536	turquoise	1584.46	1288.41	296.056	992.351
ENSMUSG00000015335	0.179429	0.616968	0.343269	0.449386	0.5974	0.535816	0.487147	0.173826	0.46969	-0.616743	-0.55958	-0.0690538	-0.541368	-0.435463	-0.652301	-0.442422	-0.249929	-0.671466	0.544805	-0.433	yellow	106.121	30.4844	75.637	-45.1526
ENSMUSG00000015337	-0.0221316	0.15284	0.519171	0.358837	0.261295	-0.10043	0.53938	0.757913	0.868356	-0.647808	-0.702614	-0.681837	-0.19903	-0.482901	-0.21116	0.125098	0.154872	-0.813395	-0.841276	-0.667591	blue	610.127	475.021	135.106	339.916
ENSMUSG00000015340	0.481927	0.334967	-0.500535	0.473642	0.450033	0.863237	-0.240977	-0.885963	-0.35868	0.228999	0.440399	0.920257	-0.688055	-0.238392	-0.373942	-0.845005	-0.655041	0.0954241	0.977672	0.911748	turquoise	1576.19	1245.37	330.82	914.546
ENSMUSG00000015341	0.225768	-0.0527972	-0.735485	0.239153	0.257834	0.62703	-0.357967	-0.927646	-0.507042	0.387154	0.758914	0.893316	-0.418081	-0.10724	0.0349829	-0.542589	-0.380955	0.47932	0.964519	0.863862	turquoise	1184.02	1005.78	178.233	827.551
ENSMUSG00000015342	-0.532078	-0.624396	-0.136849	-0.44293	-0.439163	-0.669408	0.0495491	0.346736	0.054861	-0.0345355	0.181308	-0.439267	0.575205	0.25753	0.642422	0.685273	0.683375	0.380522	-0.769375	-0.461983	green	289.521	65.5121	224.009	-158.497
ENSMUSG00000015357	-0.572897	-0.710702	-0.156442	-0.659977	-0.508784	-0.732176	-0.174661	0.238049	-0.215924	0.277342	0.339025	-0.359518	0.761645	0.368094	0.795209	0.823879	0.664624	0.624236	-0.938064	-0.0233602	green	389.791	81.1274	308.664	-227.537
ENSMUSG00000015363	-0.539071	-0.133643	0.545716	-0.25669	-0.0114191	-0.537691	0.619634	0.981416	0.649532	-0.653903	-0.657847	-0.978599	0.394793	-0.0758114	0.116472	0.665472	0.653849	-0.392	-0.928411	-0.980738	blue	1372.88	1012.98	359.899	653.08
ENSMUSG00000015377	-0.486451	0.0425002	0.705797	-0.507189	-0.188221	-0.610227	0.505628	0.914166	0.340368	-0.489899	-0.72885	-0.909078	0.587789	0.269178	-0.0274194	0.660523	0.535968	-0.252663	-0.906858	-0.910619	blue	1206.7	860.069	346.636	513.433
ENSMUSG00000015396	0.492279	0.280905	-0.52865	0.534226	0.468347	0.844985	-0.225391	-0.852481	-0.278084	0.21834	0.443752	0.887269	-0.727733	-0.325837	-0.328777	-0.842238	-0.62517	0.0340231	0.944284	0.909972	yellow	1318.93	169.912	1149.01	-979.101
ENSMUSG00000015451	0.16244	0.284297	0.602824	-0.21047	-0.256139	-0.285394	0.00719706	0.346942	-0.0508845	0.0988278	-0.530892	-0.309136	0.243695	0.269878	-0.345554	0.0986078	-0.17182	-0.290219	-0.799914	0.0645442	blue	197.516	146.907	50.6092	96.2973
ENSMUSG00000015452	-0.374374	0.163791	0.374646	-0.664314	-0.300864	-0.353668	0.162343	0.256673	-0.276167	-0.147883	-0.333448	-0.283863	0.555858	0.575856	-0.135433	0.325889	0.248474	0.209515	-0.223319	-0.295879	brown	187.38	57.7203	129.66	-71.9395
ENSMUSG00000015461	-0.325343	0.0136161	0.655602	-0.0712603	0.0177426	-0.4505	0.551835	0.973187	0.725294	-0.608679	-0.759417	-0.937209	0.24474	-0.16967	-0.0241704	0.515634	0.448567	-0.584629	-0.98328	-0.913275	blue	1282.17	965.754	316.416	649.338
ENSMUSG00000015467	0.154407	0.277504	0.51339	-0.0692421	-0.0359071	-0.16649	0.298792	0.384208	0.11488	-0.130952	-0.565019	-0.328154	0.0665753	0.117728	-0.38974	-0.00388992	-0.108318	-0.411578	-0.144467	-0.448949	blue	256.522	209.34	47.1821	162.158
ENSMUSG00000015468	-0.0767015	0.293685	-0.0369352	0.414189	0.840476	0.687851	0.67068	0.0184912	0.393403	-0.638638	-0.278059	0.0351386	-0.583336	-0.591987	-0.485281	-0.399242	-0.102158	-0.457182	0.156689	0.0324924	yellow	100.592	32.5472	68.0443	-35.4971
ENSMUSG00000015474	-0.405162	-0.148764	0.486804	-0.0127682	0.0691886	-0.425428	0.547218	0.930043	0.777386	-0.623273	-0.589729	-0.912954	0.21206	-0.268817	0.138853	0.567075	0.538209	-0.497594	-0.944857	-0.938594	blue	1052.68	789.724	262.959	526.765
ENSMUSG00000015476	-0.506265	-0.187052	0.599565	-0.407807	-0.217378	-0.710051	0.463281	0.970194	0.480937	-0.440643	-0.612851	-0.981772	0.572546	0.115346	0.201982	0.769524	0.635274	-0.257539	-0.970978	-0.971785	blue	1594.92	1132.44	462.486	669.951
ENSMUSG00000015478	-0.407969	-0.102041	0.594627	-0.177417	-0.106416	-0.572361	0.5014	0.96326	0.657379	-0.554028	-0.669384	-0.951598	0.363949	-0.0760359	0.105806	0.619568	0.5464	-0.448534	-0.957346	-0.921873	blue	1210.62	894.886	315.734	579.152
ENSMUSG00000015488	-0.372115	0.015197	0.696583	-0.307989	-0.230146	-0.628883	0.410908	0.942435	0.514963	-0.477725	-0.725742	-0.923975	0.468942	0.109582	0.0236559	0.615994	0.494377	-0.402547	-0.951599	-0.90687	blue	1228.53	906.835	321.696	585.139
ENSMUSG00000015501	0.216509	0.200097	-0.575767	0.292652	0.424081	0.786673	-0.166149	-0.840952	-0.396784	0.140464	0.503107	0.841622	-0.520749	-0.150856	-0.244964	-0.667808	-0.451943	0.270091	0.878612	0.796653	turquoise	1051.48	882.185	169.293	712.892
ENSMUSG00000015522	-0.576796	-0.0647997	0.447635	-0.483803	-0.162538	-0.493379	0.420874	0.670305	0.230218	-0.445075	-0.47083	-0.699931	0.531176	0.217968	0.0893299	0.611442	0.537793	-0.0419662	-0.892178	-0.643067	blue	638.165	487.147	151.018	336.129
ENSMUSG00000015533	0.582481	0.303496	-0.482868	0.35351	0.169938	0.692317	-0.484592	-0.968788	-0.562764	0.491202	0.524512	0.992595	-0.538242	-0.0143746	-0.309659	-0.807363	-0.723162	0.233943	0.989819	0.997021	turquoise	1994.98	1674.45	320.529	1353.92
ENSMUSG00000015536	0.015538	-0.250342	-0.811399	0.0342135	0.0969672	0.422833	-0.348067	-0.870254	-0.565994	0.381889	0.848118	0.797221	-0.197322	0.0451375	0.233649	-0.328153	-0.169245	0.679766	0.870269	0.771049	turquoise	813.054	714.504	98.5496	615.955
ENSMUSG00000015542	-0.495817	-0.184684	0.502193	-0.218109	0.0131166	-0.528987	0.579689	0.957702	0.655016	-0.582148	-0.608126	-0.954493	0.363068	-0.136151	0.171705	0.659076	0.643951	-0.394665	-0.92521	-0.94801	blue	1274.42	944.6	329.821	614.779
ENSMUSG00000015568	0.000454793	0.32782	0.192304	0.335334	0.713094	0.472879	0.743907	0.21597	0.432618	-0.62748	-0.472062	-0.150909	-0.466966	-0.477521	-0.510373	-0.302496	-0.111924	-0.552314	0.106954	-0.274674	red	73.0581	24.4393	48.6187	-24.1794
ENSMUSG00000015575	0.463414	-0.0476304	-0.158491	0.857821	0.303182	0.307091	-0.0525952	-0.0136611	0.606285	-0.0641028	0.0332776	0.0787658	-0.668279	-0.725544	-0.0141774	-0.372714	-0.297222	-0.573662	-0.0412637	0.115291	pink	99.1929	19.0372	80.1556	-61.1184
ENSMUSG00000015597	-0.595484	-0.238888	0.374666	-0.852614	-0.562362	-0.806749	0.0945347	0.556944	-0.166301	-0.0528148	-0.219482	-0.624826	0.902953	0.653374	0.352874	0.82206	0.649714	0.375062	-0.866985	-0.654005	brown	529.759	151.954	377.805	-225.85
ENSMUSG00000015605	-0.192129	0.195753	0.56001	0.222786	0.334572	-0.0806595	0.654302	0.828311	0.845207	-0.770811	-0.763633	-0.757395	-0.102183	-0.411643	-0.233691	0.204586	0.279446	-0.758279	-0.810131	-0.779923	blue	835.794	642.075	193.719	448.356
ENSMUSG00000015619	-0.493159	-0.169957	0.600773	-0.3697	-0.239679	-0.708289	0.457877	0.974015	0.518001	-0.473862	-0.627454	-0.981803	0.546255	0.104159	0.179989	0.745697	0.630058	-0.292313	-0.983668	-0.970661	blue	1627.88	1158.77	469.102	689.673
ENSMUSG00000015647	0.811358	0.567476	-0.107411	0.319671	-0.0196114	0.546597	-0.574325	-0.812391	-0.572054	0.575835	0.224881	0.878992	-0.465772	0.1504	-0.523732	-0.839667	-0.894045	0.024195	0.956778	0.865256	turquoise	1167.15	993.434	173.716	819.718
ENSMUSG00000015652	-0.370715	-0.298263	-0.0218388	0.140188	0.0916504	-0.174017	0.28714	0.4172	0.554031	-0.43609	-0.0807697	-0.43685	0.0279983	-0.320204	0.307277	0.337714	0.422692	-0.168852	-0.472957	-0.483224	blue	285.705	219.83	65.8751	153.955
ENSMUSG00000015653	0.354645	0.136429	-0.629399	0.322211	0.234169	0.677659	-0.394125	-0.935294	-0.473673	0.349014	0.640558	0.930945	-0.49692	-0.088763	-0.12011	-0.670377	-0.508453	0.35034	0.960146	0.876591	turquoise	1300.92	1092.61	208.307	884.302
ENSMUSG00000015656	-0.402258	-0.706513	-0.363639	-0.0133487	-0.0724974	-0.340831	0.0133722	0.217911	0.299418	-0.0319059	0.395519	-0.290154	0.198689	-0.220457	0.780653	0.529005	0.587766	0.255857	-0.434772	-0.341538	magenta	166.111	13.4847	152.627	-139.142
ENSMUSG00000015659	0.383475	0.0408105	0.0780766	-0.342683	-0.81639	-0.409693	-0.883383	-0.35239	-0.686199	0.855385	0.293065	0.332391	0.411767	0.691968	0.151275	0.034441	-0.295545	0.455718	0.266905	0.361403	turquoise	162.631	136.901	25.73	111.171
ENSMUSG00000015668	0.432805	-0.0279659	-0.713779	0.535504	0.323703	0.677606	-0.313334	-0.842851	-0.243739	0.327885	0.635462	0.848645	-0.647327	-0.331921	-0.0544623	-0.695926	-0.491353	0.153806	0.894795	0.815433	turquoise	1049.81	870.612	179.195	691.416
ENSMUSG00000015671	0.414214	-0.16012	-0.778965	0.553619	0.237869	0.598344	-0.440066	-0.855315	-0.228541	0.414766	0.76666	0.841693	-0.602907	-0.352012	0.12195	-0.601913	-0.445086	0.244425	0.87754	0.829543	black	972.183	51.1109	921.073	-869.962
ENSMUSG00000015672	0.159243	-0.284709	-0.64691	-0.144918	-0.264068	0.10131	-0.659752	-0.815629	-0.747165	0.747219	0.84664	0.738191	0.0539102	0.283791	0.360976	-0.168761	-0.201742	0.75768	0.784713	0.749566	turquoise	790.921	712.111	78.8091	633.302
ENSMUSG00000015697	-0.429133	-0.0572556	0.663761	-0.643229	-0.532778	-0.815116	0.138085	0.789381	0.114204	-0.165764	-0.527716	-0.808538	0.781952	0.495645	0.165003	0.767763	0.519071	-0.0116624	-0.928049	-0.798771	blue	914.308	559.85	354.458	205.392
ENSMUSG00000015702	-0.424132	0.124196	-0.125736	-0.13686	0.558037	0.377366	0.667085	0.00974425	0.0515628	-0.589878	-0.149896	-0.0182785	-0.123322	-0.127291	-0.263029	-0.101839	0.228647	0.00195118	0.197465	-0.215119	red	93.9352	27.9846	65.9506	-37.966
ENSMUSG00000015711	0.755166	0.373692	-0.385746	0.588094	0.21668	0.722123	-0.489631	-0.87948	-0.346861	0.44936	0.412184	0.934211	-0.703809	-0.199733	-0.371033	-0.895252	-0.822418	-0.0167571	0.982678	0.929746	turquoise	1574.37	1280.23	294.134	986.099
ENSMUSG00000015714	0.466769	0.343009	-0.40463	0.726905	0.619187	0.90399	0.0118511	-0.629272	0.0470926	-0.0857795	0.23697	0.693735	-0.862047	-0.511578	-0.445083	-0.848019	-0.582047	-0.235904	0.93649	0.516154	yellow	734.512	134.309	600.203	-465.894
ENSMUSG00000015733	0.251931	-0.21469	-0.813768	0.185474	0.0566791	0.452404	-0.532413	-0.949821	-0.571005	0.57271	0.885177	0.898431	-0.308188	-0.023238	0.217401	-0.447232	-0.338398	0.58381	0.947564	0.867968	turquoise	1154.99	984.375	170.619	813.757
ENSMUSG00000015745	-0.717531	-0.286495	0.23324	-0.221814	0.330882	-0.268964	0.838883	0.798214	0.60755	-0.765478	-0.449324	-0.829358	0.248207	-0.27082	0.165482	0.592002	0.721625	-0.241819	-0.867452	-0.756438	blue	664.983	503.132	161.851	341.281
ENSMUSG00000015747	0.260239	-0.329119	-0.274359	-0.196058	-0.683945	-0.358892	-0.823012	-0.43903	-0.58413	0.863649	0.599708	0.380501	0.31047	0.446682	0.447878	0.10731	-0.169781	0.57775	0.0163537	0.547896	turquoise	238.612	212.157	26.4555	185.701
ENSMUSG00000015748	-0.104547	-0.0525891	0.087587	-0.754687	-0.750265	-0.50722	-0.516691	-0.173612	-0.772377	0.576078	0.183684	0.110825	0.712804	0.883572	0.165445	0.316765	0.0594933	0.648071	0.151263	0.0924641	purple	99.6813	14.1457	85.5356	-71.39
ENSMUSG00000015749	-0.436252	-0.811323	-0.643234	-0.0677279	-0.0221134	-0.179714	-0.023598	-0.0986566	0.0440023	0.0950399	0.632544	-0.0173469	0.143069	-0.19213	0.765065	0.38339	0.480552	0.480434	-0.837453	0.409451	magenta	78.0191	11.1101	66.909	-55.7989
ENSMUSG00000015750	0.819367	0.624746	0.0856558	0.846076	0.406132	0.696873	-0.134331	-0.341482	0.236577	0.00811097	-0.183096	0.472711	-0.862625	-0.49868	-0.652992	-0.875588	-0.8087	-0.667117	0.976066	0.235235	pink	515.082	24.0169	491.065	-467.048
ENSMUSG00000015755	-0.551909	-0.444831	0.159721	-0.506798	-0.486942	-0.753661	0.00880457	0.538926	0.122906	-0.07958	-0.0155544	-0.60824	0.693461	0.318787	0.609452	0.816807	0.697428	0.295972	-0.536173	-0.747948	green	414.458	110.583	303.875	-193.293
ENSMUSG00000015757	-0.25206	-0.533395	-0.576606	-0.535055	-0.478959	-0.276009	-0.530243	-0.527754	-0.747286	0.628725	0.801323	0.402425	0.476976	0.518654	0.612138	0.280591	0.208379	0.966982	-0.032906	0.483316	turquoise	192.616	170.554	22.0616	148.493
ENSMUSG00000015759	-0.450138	-0.744781	-0.89568	-0.0417286	0.17801	0.0945999	-0.0352922	-0.395106	-0.117469	0.0820279	0.849679	0.278688	-0.00220189	-0.228959	0.732761	0.197695	0.450255	0.647971	-0.0955793	0.369358	magenta	116.713	7.67599	109.037	-101.361
ENSMUSG00000015766	0.302233	-0.0395569	-0.695903	0.242813	0.102333	0.524056	-0.481803	-0.920231	-0.508455	0.449874	0.767542	0.890589	-0.380496	-0.0347391	0.0718161	-0.530799	-0.391911	0.481216	0.92567	0.842017	turquoise	973.333	841.969	131.364	710.605
ENSMUSG00000015776	0.677616	0.331844	0.173985	0.874361	0.313212	0.389049	-0.0488602	0.0386508	0.562715	-0.0683578	-0.268463	0.0776541	-0.722528	-0.63593	-0.375535	-0.536694	-0.538015	-0.794957	0.282521	0.0232801	turquoise	329.673	274.091	55.5816	218.51
ENSMUSG00000015790	-0.450731	-0.140094	0.507145	-0.0783089	0.0773865	-0.443305	0.600704	0.967306	0.766255	-0.659419	-0.647007	-0.950823	0.252541	-0.234857	0.105167	0.587466	0.571837	-0.504405	-0.985367	-0.948358	blue	1318.69	976.48	342.214	634.266
ENSMUSG00000015804	0.327642	-0.0786396	-0.160905	0.771612	0.306138	0.260532	-0.070918	0.0367442	0.636031	-0.124766	0.0656669	0.0180028	-0.588554	-0.736726	0.0898689	-0.252454	-0.152214	-0.51009	-0.119817	0.0718305	pink	77.1785	15.1978	61.9807	-46.7829
ENSMUSG00000015806	0.00723846	-0.113849	0.277285	0.424849	0.118769	-0.192709	0.22033	0.637333	0.843615	-0.389234	-0.386563	-0.586301	-0.167185	-0.537018	0.119241	0.212867	0.209399	-0.651255	-0.760398	-0.581784	blue	393.222	317.503	75.7188	241.784
ENSMUSG00000015812	-0.216437	0.15944	0.563146	-0.670358	-0.579768	-0.61813	-0.0683646	0.414061	-0.241387	0.0417757	-0.391541	-0.421574	0.691904	0.68876	-0.0516667	0.459558	0.241259	0.126524	-0.250949	-0.545725	brown	267.792	72.2749	195.517	-123.242
ENSMUSG00000015837	-0.450855	-0.183778	0.392086	0.0613251	0.203686	-0.330876	0.68109	0.919268	0.858255	-0.742571	-0.58286	-0.902818	0.110983	-0.383779	0.1165	0.507808	0.578304	-0.544588	-0.955145	-0.860147	blue	979.702	726.564	253.137	473.427
ENSMUSG00000015839	0.523633	0.235364	-0.558304	0.400976	0.240044	0.731719	-0.422987	-0.965871	-0.495786	0.422829	0.571123	0.982991	-0.58117	-0.095481	-0.25968	-0.796146	-0.66853	0.239134	0.984207	0.966455	turquoise	1860.03	1545.24	314.794	1230.44
ENSMUSG00000015846	0.802323	0.519724	-0.240503	0.654472	0.300061	0.78331	-0.372097	-0.778977	-0.24122	0.322384	0.226044	0.862187	-0.773372	-0.241452	-0.538227	-0.959533	-0.88353	-0.194289	0.977699	0.792799	turquoise	962.432	784.098	178.334	605.764
ENSMUSG00000015850	0.523055	0.63921	-0.124556	0.523032	0.515149	0.884878	-0.0029284	-0.615319	-0.155427	-0.0511942	-0.00310504	0.697208	-0.734126	-0.24507	-0.730616	-0.907457	-0.745304	-0.26236	0.885622	0.58291	yellow	771.108	124.645	646.463	-521.818
ENSMUSG00000015852	0.53708	0.454071	-0.35748	0.619785	0.591148	0.934832	-0.0970751	-0.735386	-0.144602	0.0599694	0.234978	0.800626	-0.815164	-0.398694	-0.520288	-0.904865	-0.703229	-0.166837	0.966674	0.773738	yellow	944.719	159.37	785.35	-625.98
ENSMUSG00000015869	-0.248436	0.175191	0.697896	-0.0220579	0.126299	-0.308048	0.581194	0.904585	0.695377	-0.644503	-0.812332	-0.851064	0.13753	-0.206681	-0.184513	0.371724	0.347353	-0.653207	-0.846533	-0.805059	blue	860.215	675.272	184.944	490.328
ENSMUSG00000015880	0.318617	-0.01433	-0.580873	-0.00412359	-0.102472	0.337867	-0.625686	-0.898838	-0.730012	0.672412	0.721676	0.866522	-0.145162	0.218668	0.0937514	-0.418946	-0.402155	0.583746	0.958106	0.762875	turquoise	913.894	817.545	96.3493	721.196
ENSMUSG00000015882	-0.624145	-0.614549	-0.252983	-0.824016	-0.560118	-0.664493	-0.190286	0.0378349	-0.476297	0.282363	0.439031	-0.171511	0.826982	0.612273	0.721018	0.736543	0.64993	0.85335	-0.817889	-0.108728	green	670.177	100.895	569.282	-468.387
ENSMUSG00000015889	0.511286	0.424314	-0.136462	0.395436	0.147827	0.535517	-0.329433	-0.515319	-0.174769	0.181297	0.143148	0.579572	-0.465062	-0.0560055	-0.380915	-0.632262	-0.576371	-0.0984992	0.813996	0.282164	turquoise	636.739	549.565	87.174	462.391
ENSMUSG00000015932	0.097158	-0.422702	-0.894004	0.161802	0.0265957	0.331579	-0.474191	-0.849606	-0.462518	0.507148	0.958979	0.774079	-0.233451	-0.0758169	0.41764	-0.27488	-0.14742	0.645507	0.819283	0.759406	black	780.962	53.6614	727.301	-673.639
ENSMUSG00000015937	0.632471	0.458722	-0.330089	0.456607	0.269865	0.765827	-0.416629	-0.866555	-0.424106	0.374061	0.364692	0.918845	-0.624939	-0.111925	-0.430567	-0.853173	-0.772012	0.0520471	0.971218	0.942451	turquoise	1416.32	1155.63	260.688	894.94
ENSMUSG00000015942	-0.565381	-0.136814	0.58633	-0.421779	-0.176143	-0.650713	0.492811	0.946938	0.474352	-0.521856	-0.606487	-0.958801	0.562814	0.124053	0.165291	0.756342	0.66377	-0.229281	-0.965603	-0.952008	blue	1386.69	968.13	418.561	549.569
ENSMUSG00000015943	0.00578892	0.20611	0.191639	0.540369	0.640389	0.344747	0.648833	0.41331	0.794778	-0.724044	-0.488988	-0.336454	-0.526499	-0.701696	-0.315872	-0.192582	0.0324384	-0.751266	-0.0371145	-0.469962	red	125.663	14.0754	111.588	-97.5125
ENSMUSG00000015944	-0.00412887	0.362037	-0.193469	0.393455	0.805513	0.824481	0.541187	-0.270483	0.149517	-0.535701	-0.0913654	0.312741	-0.625036	-0.439028	-0.549992	-0.572222	-0.252722	-0.256027	0.655773	0.202555	yellow	208.428	55.5764	152.851	-97.275
ENSMUSG00000015950	0.407103	0.383669	-0.441784	0.492241	0.518069	0.886741	-0.146684	-0.796533	-0.253579	0.0803854	0.358773	0.836774	-0.700678	-0.290042	-0.407521	-0.81571	-0.595876	0.0284618	0.952476	0.80388	yellow	1116.91	168.631	948.275	-779.644
ENSMUSG00000015961	0.165342	-0.267285	-0.730521	-0.030393	-0.161577	0.234765	-0.618541	-0.890329	-0.696059	0.66633	0.89443	0.81738	-0.0707174	0.192143	0.326368	-0.26513	-0.238559	0.742161	0.891607	0.785745	turquoise	1187.15	1017	170.146	846.854
ENSMUSG00000015966	0.723942	0.384086	-0.261037	0.338767	0.053367	0.561211	-0.553483	-0.813527	-0.521231	0.594083	0.321613	0.86362	-0.477081	0.0337544	-0.392932	-0.775083	-0.816633	0.0535591	0.830836	0.912411	turquoise	1065.49	919.828	145.665	774.163
ENSMUSG00000015968	-0.742216	-0.128666	0.0166463	-0.19981	0.50871	0.08658	0.819082	0.43554	0.381147	-0.812345	-0.245022	-0.471082	0.0994489	-0.218712	0.026497	0.345126	0.58905	-0.0263629	-0.528213	-0.446048	red	273.927	32.2705	241.657	-209.386
ENSMUSG00000015970	0.833052	0.486024	-0.204162	0.41823	0.0281411	0.590247	-0.600378	-0.846107	-0.516891	0.603425	0.300797	0.91147	-0.539565	0.041089	-0.462566	-0.859604	-0.903046	0.00508459	0.949579	0.903605	turquoise	1402.66	1176.05	226.618	949.429
ENSMUSG00000015971	-0.394678	-0.241583	0.562034	-0.580193	-0.542747	-0.875714	0.113935	0.793424	0.163244	-0.0657437	-0.431514	-0.822677	0.76045	0.40232	0.314591	0.812185	0.537683	-0.00788577	-0.880229	-0.830006	brown	843.995	138.416	705.578	-567.162
ENSMUSG00000015980	-0.431367	-0.151933	0.629033	-0.44613	-0.324758	-0.752963	0.344046	0.92864	0.3885	-0.315678	-0.602367	-0.935709	0.618077	0.211586	0.195013	0.75297	0.580897	-0.228204	-0.926298	-0.930669	blue	1316.02	912.346	403.67	508.677
ENSMUSG00000015994	-0.243749	-0.515056	-0.777339	0.0169681	0.0603615	0.152356	-0.208441	-0.508889	-0.214146	0.16597	0.801829	0.42008	-0.0541874	-0.0990961	0.562325	0.0401645	0.2142	0.624489	0.661938	0.250548	black	296.032	22.2429	273.789	-251.546
ENSMUSG00000016018	-0.025075	-0.42912	-0.727251	-0.219982	-0.278346	0.0283705	-0.591598	-0.762042	-0.702095	0.653749	0.914029	0.662361	0.141948	0.292585	0.50553	-0.0299934	-0.0268973	0.863289	0.812341	0.641372	turquoise	932.601	773.731	158.869	614.862
ENSMUSG00000016024	0.53164	0.340712	-0.481172	0.578827	0.492076	0.896317	-0.22394	-0.846172	-0.261108	0.200823	0.396219	0.891513	-0.76161	-0.327201	-0.40707	-0.880643	-0.69563	-0.0116871	0.966211	0.868653	yellow	1392.78	207.264	1185.51	-978.25
ENSMUSG00000016028	0.63308	0.389815	-0.412801	0.435548	0.244349	0.757227	-0.412889	-0.921575	-0.475611	0.412034	0.420339	0.964321	-0.622671	-0.0834758	-0.417153	-0.875863	-0.777068	0.0996994	0.974024	0.969384	turquoise	1852.01	1523.87	328.136	1195.74
ENSMUSG00000016087	0.294981	0.176366	-0.568133	0.547768	0.686422	0.913092	0.063871	-0.724066	-0.11933	-0.0106432	0.396723	0.747993	-0.760718	-0.476211	-0.299857	-0.756669	-0.471397	-0.00518204	0.897576	0.711678	yellow	1003.95	158.657	845.289	-686.633
ENSMUSG00000016128	0.287776	0.386618	-0.235489	0.504963	0.739505	0.868739	0.287195	-0.449377	0.0307341	-0.223714	0.00927371	0.512196	-0.730778	-0.462363	-0.55847	-0.728261	-0.494266	-0.281115	0.596701	0.467	yellow	470.186	101.568	368.618	-267.051
ENSMUSG00000016181	-0.640728	-0.201295	0.529115	-0.528016	-0.21244	-0.67633	0.489061	0.902598	0.374475	-0.478754	-0.561494	-0.934662	0.637261	0.193586	0.189897	0.791167	0.693698	-0.126734	-0.972209	-0.885109	blue	1083.94	714.128	369.81	344.317
ENSMUSG00000016194	0.314894	0.188056	-0.549147	0.558236	0.659124	0.896281	0.0125858	-0.716618	-0.115221	0.00372755	0.40707	0.74374	-0.748356	-0.461036	-0.290779	-0.737086	-0.480526	0.00237047	0.969209	0.658092	yellow	917.142	145.807	771.335	-625.528
ENSMUSG00000016206	0.413233	0.225436	-0.536649	0.58905	0.586608	0.883348	-0.037539	-0.750996	-0.138185	0.0599214	0.382049	0.784846	-0.77808	-0.426828	-0.347699	-0.819309	-0.560771	-0.0488569	0.924336	0.744859	turquoise	975.395	749.675	225.72	523.955
ENSMUSG00000016239	0.621852	0.240385	-0.449915	0.316409	0.0190183	0.540896	-0.619612	-0.930182	-0.57244	0.613808	0.564074	0.950985	-0.4467	0.0405095	-0.173845	-0.707841	-0.690763	0.275591	0.975754	0.91805	turquoise	1398.82	1196.87	201.943	994.932
ENSMUSG00000016252	0.0495213	0.0400105	0.38805	0.423345	0.174126	-0.131108	0.334377	0.629501	0.812708	-0.457699	-0.499611	-0.567531	-0.217177	-0.517773	-0.036148	0.115891	0.143551	-0.710183	-0.686734	-0.482312	blue	374.765	308.05	66.7149	241.335
ENSMUSG00000016253	0.711373	0.561559	-0.150927	0.627702	0.441412	0.805304	-0.197549	-0.640429	-0.131888	0.173096	0.0765398	0.731304	-0.778528	-0.338666	-0.594826	-0.905939	-0.815452	-0.309682	0.948921	0.741402	turquoise	813.983	646.181	167.803	478.378
ENSMUSG00000016256	0.427977	0.382811	-0.413882	0.667152	0.718132	0.979929	0.047539	-0.676242	-0.0204844	-0.0790073	0.237053	0.736573	-0.86538	-0.529541	-0.470813	-0.868895	-0.595321	-0.202001	0.945959	0.66929	yellow	902.678	187.61	715.069	-527.459
ENSMUSG00000016257	0.282885	-0.17116	-0.745322	0.162389	0.00307661	0.401921	-0.516423	-0.926236	-0.584763	0.570547	0.834196	0.877965	-0.289054	0.021434	0.182612	-0.452781	-0.340989	0.565917	0.932111	0.887836	turquoise	1028.02	895.396	132.621	762.775
ENSMUSG00000016262	0.476329	0.215645	-0.56884	0.491762	0.336739	0.782632	-0.37789	-0.907005	-0.3542	0.325635	0.556665	0.927813	-0.644247	-0.23372	-0.226097	-0.778011	-0.626894	0.163506	0.916074	0.922745	turquoise	1299.32	1062.78	236.54	826.244
ENSMUSG00000016308	-0.0821999	-0.562303	-0.790013	0.175975	0.00904064	0.127533	-0.247076	-0.521917	-0.145362	0.248911	0.80065	0.440305	-0.168398	-0.204683	0.536333	-0.0482122	0.112579	0.490709	0.514577	0.448209	black	360.808	20.141	340.667	-320.526
ENSMUSG00000016319	0.468408	-0.00638158	-0.534517	0.851838	0.506875	0.674049	-0.0975928	-0.490953	0.278342	0.0178604	0.371661	0.536637	-0.844041	-0.711368	-0.0844416	-0.654694	-0.410163	-0.283993	0.718185	0.472265	pink	424.056	24.7181	399.338	-374.62
ENSMUSG00000016344	0.746805	0.503038	-0.163522	0.809338	0.451142	0.787454	-0.149217	-0.551627	0.0849231	0.0672927	0.0574677	0.653567	-0.88311	-0.481372	-0.549489	-0.912691	-0.775497	-0.442843	0.988073	0.421352	pink	691.642	28.7374	662.905	-634.168
ENSMUSG00000016356	-0.439566	-0.149566	0.588882	-0.554517	-0.382367	-0.756144	0.264883	0.831021	0.218716	-0.212808	-0.531377	-0.847805	0.690713	0.339769	0.181168	0.742834	0.553208	-0.10518	-0.929459	-0.786178	blue	852.472	586.555	265.917	320.638
ENSMUSG00000016382	0.380974	-0.119283	-0.74575	0.274935	0.0703345	0.497728	-0.566892	-0.956488	-0.543321	0.606828	0.816619	0.926523	-0.388826	-0.064454	0.125105	-0.539619	-0.456699	0.468793	0.923331	0.899025	turquoise	1217.41	1039.42	177.994	861.422
ENSMUSG00000016386	0.744253	0.160416	0.0418987	0.0886954	-0.536523	-0.127055	-0.832208	-0.432085	-0.485882	0.875928	0.220839	0.465847	-0.0160913	0.318118	-0.0471474	-0.308605	-0.592869	0.0852393	0.516	0.461233	lightcyan	354.576	6.6687	347.908	-341.239
ENSMUSG00000016409	-0.213054	-0.628297	-0.757954	-0.16432	-0.143102	-0.0552414	-0.358365	-0.534328	-0.413884	0.442701	0.874553	0.420231	0.127435	0.0477284	0.687408	0.146483	0.235	0.756766	-0.101875	0.563602	pink	154.771	8.60645	146.164	-137.558
ENSMUSG00000016427	-0.64542	-0.592223	-0.186328	-0.00827777	0.230833	-0.263081	0.584931	0.559742	0.636446	-0.591192	-0.0167705	-0.614238	0.120205	-0.398306	0.508498	0.547231	0.778451	-0.071708	-0.681178	-0.597705	blue	454.64	330.989	123.651	207.338
ENSMUSG00000016458	-0.605517	-0.201634	-0.206786	0.0732373	0.732419	0.32808	0.754855	0.275972	0.475993	-0.735582	-0.102102	-0.300203	-0.177877	-0.528528	0.0446019	0.153449	0.459187	-0.137226	-0.550216	-0.124576	red	192.421	33.2414	159.18	-125.938
ENSMUSG00000016477	0.409261	0.0907849	-0.0516403	0.188202	-0.285164	0.0426239	-0.622508	-0.327192	-0.21789	0.495889	0.226537	0.339048	-0.0887811	0.0817927	0.00467252	-0.219964	-0.381306	0.0616674	-0.0558495	0.768672	turquoise	319.401	285.59	33.8106	251.78
ENSMUSG00000016481	-0.785349	-0.762655	-0.522844	-0.288298	0.126495	-0.226447	0.367809	0.187298	0.173274	-0.320093	0.399236	-0.297104	0.300437	-0.116904	0.690469	0.581935	0.809022	0.454175	-0.532871	-0.262702	greenyellow	176.217	23.6049	152.613	-129.008
ENSMUSG00000016487	0.147016	0.0983835	-0.636169	0.161398	0.377464	0.703345	-0.129956	-0.861252	-0.500845	0.188976	0.574881	0.83958	-0.428533	-0.0737112	-0.168682	-0.597003	-0.352734	0.395664	0.844226	0.875815	turquoise	964.075	825.575	138.5	687.075
ENSMUSG00000016493	-0.746084	-0.669043	-0.0289857	-0.759933	-0.440768	-0.766836	0.113012	0.430958	-0.121888	0.0196095	0.126198	-0.554604	0.834948	0.415846	0.681113	0.898767	0.788917	0.551935	-0.9665	-0.207802	green	429.478	116.709	312.769	-196.06
ENSMUSG00000016494	-0.0509032	0.160991	-0.245913	0.601336	0.966739	0.776062	0.68743	-0.0447342	0.528169	-0.68065	-0.122044	0.0944328	-0.742761	-0.789851	-0.348971	-0.455316	-0.0679172	-0.47021	0.404539	-0.00672836	cyan	139.422	20.6701	118.752	-98.0817
ENSMUSG00000016495	-0.411763	-0.663383	-0.535467	-0.556146	-0.384362	-0.367098	-0.357508	-0.295219	-0.549665	0.488064	0.714533	0.166839	0.537927	0.396046	0.738092	0.477986	0.407933	0.890467	-0.349922	0.21664	green	97.6726	20.2011	77.4715	-57.2703
ENSMUSG00000016496	0.208572	0.293644	-0.362171	0.3964	0.538537	0.777155	0.154687	-0.592078	-0.15004	-0.127995	0.2142	0.618054	-0.607503	-0.276164	-0.423242	-0.676843	-0.417683	-0.0152626	0.92683	0.535851	turquoise	615.864	509.392	106.472	402.92
ENSMUSG00000016503	-0.186746	-0.0392253	-0.0429223	0.441182	0.542241	0.262974	0.53742	0.307994	0.695048	-0.670884	-0.184699	-0.279438	-0.399749	-0.637733	-0.0507476	-0.0301105	0.220186	-0.446454	-0.170067	-0.348924	blue	174.096	128.231	45.865	82.3656
ENSMUSG00000016510	0.518696	0.151259	-0.377309	0.172497	-0.217803	0.280334	-0.715341	-0.805103	-0.565647	0.63128	0.58776	0.806132	-0.23439	0.184289	0.00719842	-0.487992	-0.506935	0.383834	0.911877	0.677297	turquoise	772.908	700.795	72.1125	628.683
ENSMUSG00000016520	0.635888	0.660627	0.770192	0.276097	-0.215012	-0.0810635	-0.151136	0.291482	0.200485	0.0698044	-0.683411	-0.166793	-0.156139	0.0537335	-0.591409	-0.281438	-0.528439	-0.70344	0.343309	-0.373274	midnightblue	86.8858	9.09658	77.7892	-68.6926
ENSMUSG00000016526	0.48705	0.29189	-0.497213	0.288273	0.18576	0.696882	-0.427422	-0.953483	-0.57923	0.429292	0.514377	0.968954	-0.491905	0.0250621	-0.316533	-0.772117	-0.67023	0.276239	0.963257	0.973505	turquoise	1658.8	1393.2	265.603	1127.6
ENSMUSG00000016528	0.704238	0.484502	-0.299933	0.727614	0.4761	0.885198	-0.23133	-0.739892	-0.112511	0.168781	0.214536	0.819658	-0.863001	-0.410566	-0.54047	-0.965737	-0.809425	-0.260479	0.985353	0.785046	turquoise	892.078	701.333	190.745	510.588
ENSMUSG00000016534	0.232938	-0.261613	-0.817422	0.145595	0.00287657	0.390774	-0.561309	-0.930364	-0.588994	0.608863	0.905741	0.872912	-0.252295	0.0153876	0.268848	-0.393437	-0.301013	0.621185	0.880896	0.859416	turquoise	1097.81	936.76	161.049	775.711
ENSMUSG00000016541	0.0115258	-0.0258238	-0.415598	0.686337	0.69546	0.616513	0.402988	-0.139608	0.546544	-0.525119	0.111117	0.169063	-0.719952	-0.76864	-0.100935	-0.415965	-0.0247953	-0.358571	0.402147	0.0711347	cyan	137.098	8.04865	129.049	-121
ENSMUSG00000016552	0.267918	0.408772	0.206971	0.316505	0.392836	0.383567	0.368082	0.0270238	0.179288	-0.284341	-0.34467	0.0524238	-0.401047	-0.202189	-0.519108	-0.404036	-0.300267	-0.427071	0.682968	-0.270557	yellow	104.354	27.1381	77.2158	-50.0777
ENSMUSG00000016554	-0.338097	-0.0344624	0.312016	0.298953	0.432151	-0.0297506	0.694363	0.766207	0.926519	-0.828507	-0.546114	-0.723432	-0.15743	-0.570188	-0.0220253	0.2714	0.413107	-0.641928	-0.822692	-0.786717	salmon	675.618	30.8504	644.767	-613.917
ENSMUSG00000016559	0.574839	0.0280511	-0.644432	0.53506	0.205227	0.63878	-0.513901	-0.915245	-0.354809	0.524942	0.669923	0.922832	-0.620894	-0.264852	-0.0559818	-0.718992	-0.625654	0.190599	0.91877	0.951561	turquoise	1265.34	1052.68	212.656	840.028
ENSMUSG00000016619	0.292081	0.0274386	-0.493146	0.493084	0.121396	0.454989	-0.400865	-0.598385	-0.050237	0.163358	0.533677	0.605065	-0.471772	-0.259337	0.0866268	-0.448358	-0.300623	0.143398	0.693643	0.443206	turquoise	567.412	492.776	74.6357	418.141
ENSMUSG00000016624	0.244691	0.327222	-0.259341	0.114214	0.168399	0.504204	-0.135066	-0.609194	-0.402755	0.103986	0.259681	0.620592	-0.307909	0.10712	-0.315933	-0.531169	-0.379155	0.217962	0.78904	0.612732	turquoise	616.045	548.781	67.2638	481.517
ENSMUSG00000016637	-0.243163	0.104087	0.427603	0.230821	0.491393	0.0209494	0.796551	0.746601	0.804058	-0.788055	-0.685458	-0.689255	-0.174286	-0.507143	-0.229525	0.172836	0.275701	-0.706342	-0.691296	-0.73741	blue	599.589	472.922	126.667	346.255
ENSMUSG00000016664	-0.258198	-0.210866	-0.166791	0.0510214	0.0688126	-0.0717593	0.172606	0.129121	0.265154	-0.28156	0.108678	-0.157069	-0.00570406	-0.166579	0.272516	0.154328	0.347962	0.0295089	0.0569949	-0.305162	greenyellow	75.4459	4.59912	70.8468	-66.2477
ENSMUSG00000016756	0.443638	0.252655	-0.549569	0.415569	0.381138	0.793689	-0.297012	-0.891561	-0.403137	0.296531	0.49787	0.912212	-0.615482	-0.193201	-0.290081	-0.783619	-0.605551	0.162854	0.965465	0.912786	turquoise	1334.75	1086.04	248.715	837.324
ENSMUSG00000016757	0.573626	0.621195	-0.0185078	0.818376	0.634231	0.870325	0.106175	-0.349971	0.284296	-0.255287	-0.174137	0.462461	-0.904548	-0.576767	-0.691952	-0.875944	-0.677639	-0.610576	0.917786	0.263954	yellow	547.506	112.224	435.282	-323.058
ENSMUSG00000016758	0.922448	0.520712	0.168815	0.41167	-0.145072	0.278669	-0.589468	-0.458387	-0.280506	0.592215	-0.0269913	0.550461	-0.411555	0.031939	-0.459729	-0.66333	-0.864073	-0.277299	0.713572	0.513612	tan	410.218	28.1308	382.087	-353.957
ENSMUSG00000016763	0.359838	0.525794	-0.0235381	0.59676	0.679481	0.804283	0.323528	-0.269571	0.203647	-0.344736	-0.198007	0.360951	-0.753774	-0.476995	-0.676645	-0.729073	-0.51503	-0.499015	0.723018	0.141862	yellow	385.866	89.1604	296.706	-207.546
ENSMUSG00000016831	-0.435003	-0.445681	0.23334	-0.0338717	-0.0661509	-0.519525	0.357366	0.807719	0.687072	-0.407425	-0.314249	-0.828824	0.282552	-0.247425	0.395023	0.652755	0.588676	-0.294772	-0.941866	-0.836489	blue	759.852	573.02	186.832	386.189
ENSMUSG00000016833	0.199352	-0.307879	-0.803014	0.136892	-0.0527955	0.319249	-0.537936	-0.879582	-0.551251	0.582895	0.885294	0.813033	-0.218019	0.0216648	0.300431	-0.343793	-0.261924	0.615288	0.835437	0.840714	turquoise	889.991	774.958	115.033	659.925
ENSMUSG00000016918	0.256201	0.0707393	-0.671411	0.452635	0.558423	0.83508	-0.130299	-0.819097	-0.24741	0.147293	0.565505	0.820367	-0.652754	-0.390602	-0.146993	-0.67677	-0.430847	0.174667	0.853153	0.869367	turquoise	918.617	762.491	156.126	606.365
ENSMUSG00000016921	-0.709234	-0.441815	0.249157	-0.813557	-0.481366	-0.819684	0.140056	0.592125	-0.0701881	-0.0738751	-0.125504	-0.685383	0.892685	0.495096	0.50784	0.92151	0.751957	0.399141	-0.984584	-0.492948	green	544.186	148.974	395.212	-246.238
ENSMUSG00000016933	0.672897	0.541316	-0.223983	0.316905	0.141011	0.682068	-0.437313	-0.874093	-0.571882	0.445867	0.280921	0.927564	-0.519801	0.0783795	-0.53326	-0.862248	-0.834158	0.0882461	0.981803	0.931926	turquoise	1492.94	1249.05	243.89	1005.16
ENSMUSG00000016940	-0.395322	-0.00988473	0.650408	-0.187787	-0.0163594	-0.493357	0.563156	0.960593	0.639338	-0.600562	-0.736339	-0.938163	0.329926	-0.0843202	-0.00965411	0.571062	0.493267	-0.487019	-0.949866	-0.911229	blue	1033.24	770.175	263.064	507.11
ENSMUSG00000016946	0.658879	0.35732	-0.393999	0.565422	0.323393	0.776219	-0.414225	-0.845954	-0.317002	0.384587	0.405394	0.899048	-0.697631	-0.251615	-0.353083	-0.846006	-0.766739	-0.00463433	0.942306	0.933541	turquoise	1327.56	1069.57	257.993	811.575
ENSMUSG00000016984	0.110789	-0.198243	-0.672852	-0.158042	-0.204031	0.208285	-0.605326	-0.872723	-0.771192	0.642043	0.830237	0.801584	0.0182875	0.315646	0.264025	-0.241335	-0.219105	0.775986	0.906313	0.716205	turquoise	1156.23	1009.22	147.01	862.21
ENSMUSG00000017009	0.766834	0.386866	-0.366757	0.602498	0.207811	0.723066	-0.504828	-0.873842	-0.336765	0.454083	0.401572	0.931372	-0.708119	-0.203701	-0.378364	-0.898384	-0.840094	-0.033097	0.967073	0.929224	turquoise	1646.38	1336.1	310.286	1025.81
ENSMUSG00000017057	0.345809	-0.157424	-0.735017	0.232852	-0.0243238	0.413597	-0.626722	-0.937856	-0.553049	0.622137	0.858683	0.897866	-0.314733	-0.00350331	0.205057	-0.462519	-0.402096	0.541735	0.880245	0.859215	turquoise	1127.72	964.292	163.431	800.862
ENSMUSG00000017119	-0.662599	-0.434955	0.33114	-0.362406	-0.152123	-0.69114	0.475516	0.91281	0.551823	-0.483593	-0.375679	-0.954164	0.548138	-0.0123991	0.452043	0.855769	0.816961	-0.116738	-0.984228	-0.96326	blue	1321.31	864.745	456.562	408.183
ENSMUSG00000017132	0.722911	0.609672	0.132538	0.26631	-0.0252455	0.405596	-0.488132	-0.539513	-0.397347	0.461647	0.0115218	0.620091	-0.358913	0.111049	-0.485263	-0.653798	-0.77343	-0.10788	0.900878	0.459536	turquoise	632.476	563.658	68.8181	494.84
ENSMUSG00000017144	-0.00695174	-0.185828	-0.829116	0.216721	0.401797	0.640396	-0.136181	-0.823885	-0.355939	0.161148	0.756611	0.771138	-0.418308	-0.237734	0.122232	-0.44096	-0.167818	0.475124	0.708263	0.811174	turquoise	824.092	731.974	92.1181	639.855
ENSMUSG00000017146	0.268836	0.0719094	-0.618869	0.0908351	0.0545567	0.511404	-0.485031	-0.936367	-0.650238	0.471869	0.691752	0.908831	-0.277532	0.129547	-0.0214155	-0.530076	-0.418884	0.535159	0.963957	0.827804	turquoise	1067.1	931.745	135.352	796.393
ENSMUSG00000017167	0.347432	0.720379	0.240545	0.399941	0.609195	0.705281	0.377171	-0.129316	0.133071	-0.382638	-0.433376	0.239066	-0.593519	-0.270121	-0.812732	-0.672086	-0.511248	-0.535709	0.771009	-0.139976	yellow	232.485	61.7627	170.722	-108.959
ENSMUSG00000017176	-0.610556	-0.218294	0.461483	-0.252866	0.0354088	-0.505248	0.6367	0.955753	0.64791	-0.664348	-0.576738	-0.96625	0.398126	-0.105596	0.181172	0.704445	0.691293	-0.319843	-0.984482	-0.957933	blue	1394.77	1004.34	390.429	613.91
ENSMUSG00000017188	0.738938	0.292745	-0.326883	0.877609	0.391574	0.727817	-0.284106	-0.60708	0.109358	0.186091	0.263147	0.686465	-0.882176	-0.558538	-0.324209	-0.840498	-0.719351	-0.343035	0.892902	0.575846	pink	694.819	36.616	658.203	-621.587
ENSMUSG00000017204	-0.556495	-0.251543	0.50851	-0.378462	-0.187507	-0.693065	0.501697	0.957774	0.528542	-0.496736	-0.564991	-0.975659	0.538875	0.058614	0.245992	0.769541	0.698611	-0.249884	-0.958479	-0.97643	blue	1430.41	1022.24	408.171	614.065
ENSMUSG00000017210	0.519722	0.679537	0.53541	0.55856	0.299327	0.367843	0.167037	0.192246	0.418418	-0.29212	-0.607655	-0.0630423	-0.506286	-0.305442	-0.687177	-0.484222	-0.512298	-0.77855	0.504112	-0.278524	turquoise	160.533	121.639	38.894	82.745
ENSMUSG00000017221	0.318479	0.43672	0.705418	0.429761	0.165316	-0.023461	0.299631	0.634382	0.697414	-0.394623	-0.804332	-0.517378	-0.267624	-0.363474	-0.457942	-0.0981921	-0.190332	-0.923925	-0.670286	-0.499452	blue	405.108	299.424	105.684	193.74
ENSMUSG00000017264	-0.213953	0.0897514	0.650905	-0.0656509	-0.0648728	-0.402745	0.44142	0.804311	0.550465	-0.484691	-0.672233	-0.773492	0.226807	-0.0534684	-0.0931876	0.416586	0.285454	-0.47406	-0.680395	-0.834041	blue	660.132	543.245	116.887	426.358
ENSMUSG00000017286	0.388147	-0.196151	-0.765145	0.345367	0.043531	0.447822	-0.593677	-0.911262	-0.444713	0.5961	0.852141	0.879151	-0.406973	-0.13218	0.214801	-0.495503	-0.408666	0.446615	0.860447	0.868054	black	1092.33	58.2299	1034.1	-975.869
ENSMUSG00000017288	0.933002	0.5298	0.00447472	0.435385	-0.16733	0.400985	-0.704347	-0.685159	-0.427877	0.652068	0.166508	0.76509	-0.459179	0.1024	-0.459734	-0.775033	-0.933323	-0.110813	0.822363	0.724074	tan	627.631	33.3292	594.302	-560.972
ENSMUSG00000017291	-0.0583524	-0.448702	-0.704844	-0.3092	-0.320018	-0.0273905	-0.582474	-0.735145	-0.759113	0.685179	0.897111	0.629334	0.221962	0.3705	0.511652	0.0189112	0.0067025	0.902531	0.796848	0.65656	turquoise	1025.98	852.773	173.205	679.569
ENSMUSG00000017299	0.367781	0.671856	0.37514	-0.0923174	-0.20173	0.167676	-0.29156	-0.257791	-0.41061	0.176578	-0.252979	0.308991	-0.011048	0.413623	-0.585103	-0.377795	-0.527226	-0.0389037	0.620702	0.165701	turquoise	223.004	192.874	30.1294	162.745
ENSMUSG00000017307	0.14766	0.499304	0.739024	0.159683	0.166511	-0.050045	0.444708	0.588625	0.483878	-0.470784	-0.801288	-0.497649	-0.112264	-0.15615	-0.494396	-0.0265455	-0.0977934	-0.70146	-0.0775218	-0.712342	blue	399.598	333.418	66.1794	267.239
ENSMUSG00000017309	-0.158959	0.267809	0.482856	0.145564	0.495658	0.105715	0.814634	0.630644	0.603437	-0.727054	-0.736165	-0.565356	-0.178003	-0.359587	-0.425035	0.0348073	0.143458	-0.668121	-0.363123	-0.609305	red	344.395	33.1408	311.254	-278.113
ENSMUSG00000017314	0.206988	0.351873	0.577939	0.173779	0.171557	-0.0347704	0.384636	0.509733	0.41512	-0.296662	-0.698542	-0.423186	-0.131366	-0.177483	-0.424804	-0.0547132	-0.123908	-0.669224	-0.0854913	-0.617333	blue	321.605	271.448	50.1576	221.29
ENSMUSG00000017376	-0.46997	-0.354263	0.478628	-0.435939	-0.431585	-0.842942	0.221633	0.869466	0.368425	-0.210125	-0.406104	-0.904946	0.66878	0.212122	0.40475	0.844901	0.636809	-0.0820751	-0.914389	-0.94662	green	1119	157.764	961.233	-803.469
ENSMUSG00000017386	0.733799	0.457608	-0.310918	0.431793	0.154859	0.697155	-0.503885	-0.904386	-0.506226	0.500478	0.365664	0.957921	-0.596725	-0.0317464	-0.454191	-0.885658	-0.84969	0.0571258	0.986271	0.96519	turquoise	1745.67	1448.04	297.632	1150.41
ENSMUSG00000017390	0.74361	0.255191	-0.359393	0.805372	0.320418	0.687177	-0.397712	-0.646486	0.0240106	0.297664	0.322951	0.719947	-0.810004	-0.480657	-0.266052	-0.807295	-0.72428	-0.263461	0.877824	0.645981	turquoise	754.582	596.865	157.716	439.149
ENSMUSG00000017400	-0.240902	0.231539	-0.121587	0.13671	0.723258	0.604291	0.60596	-0.0852233	0.143949	-0.556175	-0.160464	0.0977817	-0.375662	-0.365405	-0.397535	-0.30439	-0.0108792	-0.179664	0.00441701	0.250595	red	63.849	10.6283	53.2207	-42.5923
ENSMUSG00000017404	-0.519467	-0.354039	0.297353	-0.0114621	0.077241	-0.462358	0.551782	0.89336	0.8072	-0.626496	-0.425545	-0.90557	0.224552	-0.343176	0.335755	0.646641	0.677884	-0.381077	-0.951367	-0.906227	blue	1032.89	746.907	285.983	460.924
ENSMUSG00000017405	0.78917	0.523931	-0.0998069	0.292688	-0.0147931	0.519055	-0.606165	-0.785014	-0.573835	0.623963	0.236504	0.847996	-0.428901	0.127436	-0.475029	-0.77938	-0.87486	0.0321175	0.901476	0.853927	turquoise	1006.5	870.601	135.896	734.706
ENSMUSG00000017412	-0.707384	-0.40853	0.140728	-0.252917	0.228826	-0.339126	0.771944	0.735125	0.532583	-0.657945	-0.327716	-0.779777	0.293835	-0.207807	0.264498	0.6282	0.728047	-0.132456	-0.861882	-0.737522	blue	725.415	538.583	186.832	351.75
ENSMUSG00000017417	0.770282	0.394209	-0.233344	0.461509	0.0744465	0.586037	-0.576209	-0.787375	-0.42359	0.572062	0.304659	0.843865	-0.549259	-0.0641619	-0.406786	-0.801223	-0.858114	-0.0332701	0.824235	0.902622	turquoise	998.974	849.896	149.078	700.818
ENSMUSG00000017418	-0.316858	-0.359747	-0.407536	-0.481015	-0.288215	-0.227025	-0.218693	-0.282666	-0.478065	0.266486	0.481048	0.194707	0.3817	0.377615	0.403168	0.242023	0.318959	0.654228	0.116593	0.287212	brown	74.6838	19.6436	55.0401	-35.3965
ENSMUSG00000017421	-0.392809	-0.555517	-0.326332	-0.731068	-0.640686	-0.56271	-0.458124	-0.205452	-0.659727	0.551948	0.586577	0.079983	0.739985	0.66619	0.668208	0.560739	0.396988	0.917141	-0.510072	0.141324	brown	306.215	59.8212	246.394	-186.573
ENSMUSG00000017428	0.407987	0.0552429	-0.256587	0.153115	-0.376986	0.0780972	-0.637828	-0.547693	-0.380702	0.516203	0.397217	0.547245	-0.111861	0.214906	0.0072292	-0.32743	-0.419299	0.233189	0.687826	0.391702	turquoise	544.126	501.025	43.1014	457.923
ENSMUSG00000017446	0.25982	0.299719	-0.409197	0.630862	0.811832	0.956502	0.215599	-0.524685	0.111102	-0.244901	0.154474	0.577306	-0.824397	-0.601564	-0.44594	-0.752958	-0.454258	-0.250334	0.729193	0.573458	yellow	590.56	142.653	447.907	-305.254
ENSMUSG00000017466	0.748934	0.429874	-0.342288	0.614472	0.33304	0.799857	-0.368799	-0.832157	-0.299	0.368463	0.313934	0.90072	-0.755392	-0.250501	-0.474996	-0.937976	-0.848531	-0.113749	0.969095	0.876321	turquoise	1261.5	1011.26	250.244	761.012
ENSMUSG00000017478	-0.269065	0.225909	0.839799	-0.4941	-0.407076	-0.65558	0.245837	0.813154	0.204967	-0.299716	-0.748156	-0.789613	0.605558	0.430816	-0.113879	0.560645	0.336894	-0.246838	-0.619489	-0.884622	midnightblue	733.517	29.5666	703.95	-674.384
ENSMUSG00000017485	0.0425547	-0.426355	-0.707515	-0.224582	-0.321937	0.00505774	-0.656686	-0.770756	-0.7441	0.749009	0.903835	0.674147	0.154994	0.31912	0.486483	-0.0452009	-0.0774882	0.844732	0.613694	0.736279	turquoise	808.746	693.888	114.858	579.029
ENSMUSG00000017491	0.479249	0.218971	-0.551306	0.426772	0.328052	0.761949	-0.331542	-0.897147	-0.403311	0.34017	0.500135	0.91878	-0.614043	-0.183899	-0.28705	-0.788312	-0.643343	0.152596	0.857302	0.951134	turquoise	1249.57	1033.57	216	817.571
ENSMUSG00000017493	0.369015	0.290487	-0.484445	0.640644	0.720683	0.958942	0.0366257	-0.677837	-0.0224182	-0.0633777	0.297913	0.724953	-0.832921	-0.541796	-0.39018	-0.815256	-0.532108	-0.144807	0.882561	0.726734	yellow	868.208	178.73	689.478	-510.747
ENSMUSG00000017499	0.401192	0.302501	-0.444258	0.18467	0.103231	0.600114	-0.409508	-0.890059	-0.591183	0.381242	0.483774	0.899967	-0.387383	0.114233	-0.279417	-0.679523	-0.566572	0.32191	0.974812	0.869033	turquoise	1025.77	894.552	131.22	763.331
ENSMUSG00000017548	-0.179235	-0.547825	-0.589833	-0.46385	-0.50478	-0.292684	-0.61206	-0.530978	-0.702192	0.686731	0.819843	0.412774	0.439206	0.464354	0.655364	0.261606	0.181644	0.917175	0.135062	0.46691	turquoise	109.614	89.7233	19.8903	69.8329
ENSMUSG00000017550	-0.0149989	-0.236369	-0.56364	-0.394258	-0.307909	0.0280285	-0.554121	-0.751857	-0.86762	0.66735	0.751776	0.663623	0.242842	0.487746	0.308989	-0.0608562	-0.0990427	0.868221	0.923962	0.600269	turquoise	870.029	772.697	97.3323	675.365
ENSMUSG00000017561	0.349055	0.188864	-0.481918	0.184049	0.227379	0.631144	-0.388676	-0.856143	-0.564982	0.432346	0.524416	0.856983	-0.383124	0.000218713	-0.195629	-0.606276	-0.533483	0.332153	0.855856	0.873545	turquoise	898.698	790.324	108.373	681.951
ENSMUSG00000017607	0.511492	0.0288364	-0.171374	0.302759	-0.0888807	0.183245	-0.488796	-0.420579	-0.213013	0.532391	0.252564	0.434062	-0.271993	-0.101691	-0.0653066	-0.369104	-0.510982	-0.0298826	-0.419908	0.844751	turquoise	420.674	370.172	50.5023	319.67
ENSMUSG00000017615	-0.33375	-0.0957858	0.10701	0.392749	0.460477	0.0895013	0.632994	0.563076	0.867623	-0.809398	-0.337223	-0.540266	-0.266609	-0.625297	0.0199653	0.166804	0.383465	-0.519544	-0.542233	-0.540113	blue	383.968	306.543	77.4254	229.118
ENSMUSG00000017631	0.665423	0.383096	-0.340569	0.606189	0.327894	0.776947	-0.342067	-0.789314	-0.258615	0.323294	0.311288	0.847112	-0.725494	-0.276217	-0.438923	-0.871869	-0.789201	-0.100293	0.887945	0.845665	turquoise	1068.03	865.521	202.511	663.01
ENSMUSG00000017639	0.696795	0.270559	0.447389	0.216443	-0.442665	-0.261135	-0.523326	0.101337	0.00991557	0.509065	-0.267154	-0.0207241	-0.0314194	0.1173	-0.178837	-0.155921	-0.473643	-0.398721	0.0128547	-0.0250338	tan	127.378	15.6192	111.759	-96.1395
ENSMUSG00000017664	-0.422397	-0.0291773	0.597594	-0.105237	0.0710543	-0.426541	0.622205	0.97644	0.730004	-0.676239	-0.733844	-0.950221	0.259023	-0.180197	-0.00177999	0.545765	0.523044	-0.542398	-0.973662	-0.923951	blue	1394.45	1042.62	351.82	690.805
ENSMUSG00000017667	-0.240212	0.0121987	-0.446922	0.324996	0.842511	0.723045	0.603348	-0.24041	0.219163	-0.565309	0.137063	0.241068	-0.543169	-0.539862	-0.202836	-0.361647	0.0432935	-0.0761601	0.303794	0.214917	yellow	153.976	47.3471	106.629	-59.282
ENSMUSG00000017670	0.0582091	0.465056	0.289327	0.480178	0.801016	0.572405	0.681861	0.291683	0.60071	-0.706294	-0.586416	-0.195012	-0.571913	-0.620485	-0.600726	-0.358661	-0.157148	-0.748998	0.0983145	-0.263724	cyan	69.8752	9.31553	60.5596	-51.2441
ENSMUSG00000017677	0.183143	-0.0503266	-0.537527	-0.197688	-0.142636	0.264573	-0.531473	-0.85431	-0.838969	0.650321	0.676306	0.796575	0.00527593	0.358011	0.0691487	-0.319827	-0.334755	0.689928	0.848038	0.817809	turquoise	877.791	791.68	86.1108	705.57
ENSMUSG00000017679	0.795533	0.339004	-0.302739	0.424026	-0.0592026	0.50855	-0.711382	-0.867088	-0.505338	0.671247	0.440242	0.911322	-0.496082	0.0243871	-0.289425	-0.773458	-0.821756	0.102908	0.928265	0.911546	turquoise	1199.49	1018.95	180.536	838.414
ENSMUSG00000017686	-0.454748	-0.658961	-0.460349	-0.680947	-0.542065	-0.497215	-0.386956	-0.257463	-0.62278	0.506511	0.673098	0.115858	0.668379	0.547829	0.723661	0.540473	0.442521	0.945065	-0.939845	0.361472	green	269.316	73.404	195.912	-122.508
ENSMUSG00000017692	0.624165	0.199529	-0.449768	0.556705	0.232263	0.642133	-0.506037	-0.783856	-0.262211	0.45606	0.482124	0.825995	-0.624354	-0.274336	-0.176193	-0.722866	-0.664582	0.0188821	0.780979	0.957694	turquoise	878.276	743.293	134.983	608.31
ENSMUSG00000017707	0.750218	0.110357	-0.454763	0.61974	0.122608	0.532308	-0.550267	-0.769166	-0.243903	0.569195	0.50183	0.809695	-0.637738	-0.279194	-0.121403	-0.72472	-0.702502	-0.0159759	0.78855	0.829012	turquoise	882.789	746.551	136.238	610.312
ENSMUSG00000017713	-0.105729	0.186461	0.813616	-0.347009	-0.374625	-0.614962	0.210924	0.791795	0.256121	-0.194018	-0.765228	-0.754683	0.477182	0.299751	-0.17593	0.450524	0.210044	-0.398596	-0.954193	-0.615192	blue	641.91	494.127	147.783	346.344
ENSMUSG00000017715	0.221185	0.804835	0.661553	-0.0842437	0.0546934	0.196281	0.154147	0.116496	-0.101895	-0.213465	-0.660552	-0.031298	-0.0391677	0.266399	-0.775846	-0.305211	-0.403439	-0.365081	0.477883	-0.233544	midnightblue	72.5497	7.02654	65.5231	-58.4966
ENSMUSG00000017716	0.407585	0.0985941	-0.469086	0.018852	-0.0979542	0.357697	-0.580756	-0.854106	-0.715084	0.657576	0.581204	0.845022	-0.180248	0.241232	-0.0587511	-0.49772	-0.497088	0.449619	0.847425	0.804657	turquoise	876.387	792.412	83.9756	708.436
ENSMUSG00000017718	0.294812	0.388857	0.268194	-0.360414	-0.269494	-0.0347259	-0.328812	-0.293145	-0.651653	0.480623	-0.041824	0.306143	0.213491	0.524146	-0.269279	-0.151666	-0.380727	0.248799	0.459685	0.234857	turquoise	193.208	170.034	23.1743	146.859
ENSMUSG00000017721	0.850168	0.696959	0.267904	0.765347	0.19066	0.521573	-0.22235	-0.238778	0.215561	0.0473044	-0.279809	0.374922	-0.72189	-0.326698	-0.655942	-0.78621	-0.80396	-0.667677	0.886645	-0.0109959	tan	361.818	21.3635	340.455	-319.091
ENSMUSG00000017724	-0.453847	-0.0473601	-0.265291	0.0450609	0.585494	0.427912	0.530203	-0.0126311	0.198352	-0.567857	0.0404884	-0.0112054	-0.202158	-0.315004	-0.0741685	-0.0343942	0.26103	0.0333741	-0.0725464	0.0207175	red	64.8836	10.3383	54.5453	-44.207
ENSMUSG00000017734	0.376919	0.351936	-0.174123	-0.14269	-0.225021	0.278955	-0.543759	-0.734402	-0.777682	0.549746	0.344336	0.735679	-0.0321837	0.479053	-0.25092	-0.452937	-0.514972	0.43558	0.873369	0.625499	turquoise	682.264	627.172	55.0918	572.08
ENSMUSG00000017737	0.0736277	0.381728	-0.216737	0.457	0.78699	0.853792	0.472704	-0.325647	0.14346	-0.480305	-0.0594469	0.376997	-0.672588	-0.448121	-0.544296	-0.627804	-0.321944	-0.264838	0.822356	0.114694	yellow	291.665	75.4277	216.237	-140.809
ENSMUSG00000017740	-0.51754	0.00139182	0.389955	-0.477868	-0.0289685	-0.346557	0.527816	0.555733	0.139061	-0.47335	-0.466198	-0.585555	0.425146	0.21313	-0.0717873	0.44085	0.4598	-0.0430448	-0.652821	-0.436998	blue	432.412	329.887	102.525	227.362
ENSMUSG00000017747	0.416757	0.608713	0.244865	0.601702	0.602162	0.612821	0.328937	0.00116002	0.388149	-0.391586	-0.43423	0.114949	-0.672012	-0.487266	-0.645946	-0.596635	-0.467307	-0.682037	0.828248	-0.390712	yellow	235.314	60.1849	175.129	-114.944
ENSMUSG00000017754	0.347283	0.224758	-0.405219	0.765522	0.818771	0.915916	0.176545	-0.45602	0.249599	-0.198053	0.16222	0.516928	-0.892682	-0.744985	-0.359059	-0.736949	-0.450698	-0.363705	0.727452	0.569478	yellow	468.171	114.766	353.405	-238.638
ENSMUSG00000017756	0.680419	0.4663	-0.298251	0.405193	0.1828	0.702089	-0.393407	-0.867941	-0.485258	0.408433	0.312324	0.920242	-0.591889	-0.0169838	-0.499799	-0.88432	-0.816037	0.0414089	0.965573	0.934981	turquoise	1391.93	1156.35	235.586	920.76
ENSMUSG00000017760	0.563296	0.310737	-0.332986	0.863689	0.642397	0.875745	-0.0205947	-0.532467	0.196402	-0.0444414	0.180318	0.60924	-0.927456	-0.662138	-0.404072	-0.826853	-0.628244	-0.382152	0.885824	0.519123	pink	583.318	30.7045	552.614	-521.909
ENSMUSG00000017764	-0.131275	0.325817	0.583251	0.188914	0.398717	0.0214143	0.656739	0.725153	0.729813	-0.739873	-0.789642	-0.648913	-0.148117	-0.38718	-0.358681	0.0952648	0.169823	-0.746452	-0.442067	-0.783099	blue	529.216	432.548	96.6689	335.879
ENSMUSG00000017765	-0.11399	0.169411	-0.261957	0.485972	0.925103	0.789953	0.628146	-0.13245	0.380538	-0.620594	-0.0527678	0.164669	-0.666061	-0.689636	-0.342421	-0.428981	-0.0710222	-0.320526	0.305417	0.159143	cyan	101.711	8.78518	92.9258	-84.1406
ENSMUSG00000017774	0.628176	0.47125	-0.350054	0.57026	0.406264	0.851253	-0.244376	-0.820798	-0.282324	0.211774	0.283011	0.882434	-0.75638	-0.253296	-0.522	-0.936881	-0.76595	-0.0923056	0.98146	0.862541	turquoise	1039.45	835.974	203.476	632.498
ENSMUSG00000017776	0.107705	-0.251783	-0.777493	0.00375711	-0.0651747	0.31281	-0.54987	-0.891691	-0.631332	0.550917	0.891202	0.819942	-0.129576	0.118974	0.303186	-0.297316	-0.194716	0.71228	0.857612	0.808484	turquoise	981.306	851.785	129.52	722.265
ENSMUSG00000017778	-0.257755	-0.738884	-0.440687	0.25348	0.0891684	-0.18178	0.130332	0.198192	0.461619	-0.0922449	0.334563	-0.258223	-0.0606428	-0.467272	0.614112	0.33282	0.420392	0.0137603	-0.850105	0.095508	magenta	106.27	10.4234	95.8466	-85.4231
ENSMUSG00000017781	0.700856	0.256865	-0.427392	0.377532	-0.00991651	0.549979	-0.657063	-0.94196	-0.569658	0.660688	0.537799	0.966749	-0.485864	0.0280786	-0.237247	-0.764938	-0.774569	0.213443	0.94324	0.982379	turquoise	1432.02	1216.15	215.867	1000.29
ENSMUSG00000017801	0.661149	0.288594	-0.465965	0.661299	0.314618	0.767331	-0.393778	-0.832651	-0.215686	0.319463	0.43921	0.883246	-0.758541	-0.321689	-0.324133	-0.860267	-0.734582	-0.0478906	0.95132	0.82055	turquoise	1281.71	1017.61	264.102	753.508
ENSMUSG00000017802	0.756066	0.298011	-0.387834	0.521353	0.0820034	0.589791	-0.60379	-0.854818	-0.382261	0.560396	0.454921	0.902331	-0.599535	-0.127299	-0.251777	-0.801326	-0.773909	0.0433261	0.974456	0.87498	turquoise	1257.87	1054.86	203.007	851.852
ENSMUSG00000017817	-0.562992	-0.0658411	0.362251	-0.151477	0.402399	-0.163232	0.900081	0.778296	0.600614	-0.797288	-0.597626	-0.774494	0.132818	-0.277521	-0.0504548	0.423897	0.563096	-0.391486	-0.625618	-0.829166	red	648.902	62.4421	586.459	-524.017
ENSMUSG00000017830	0.700492	0.354916	-0.380155	0.402113	0.104226	0.641051	-0.57236	-0.921779	-0.532333	0.573509	0.453961	0.961937	-0.543693	-0.0201924	-0.333641	-0.815335	-0.799697	0.140354	0.965261	0.98587	turquoise	1634.57	1372.67	261.906	1110.76
ENSMUSG00000017831	-0.218474	-0.750831	-0.788649	-0.235119	-0.325275	-0.204572	-0.506548	-0.505209	-0.461051	0.574517	0.933659	0.379929	0.262408	0.170374	0.798292	0.255512	0.272325	0.835206	-0.395205	0.547359	black	137.269	25.8196	111.449	-85.6298
ENSMUSG00000017837	0.604409	0.404912	-0.256907	0.874699	0.61602	0.866083	0.029198	-0.495043	0.227191	-0.112545	0.0650431	0.585374	-0.95071	-0.633364	-0.522657	-0.892291	-0.663922	-0.48219	0.948589	0.470379	yellow	642.147	120.349	521.798	-401.449
ENSMUSG00000017843	0.17057	-0.143355	-0.809054	0.348695	0.298604	0.627261	-0.313152	-0.874476	-0.338199	0.272636	0.792218	0.837226	-0.481844	-0.240323	0.124051	-0.511725	-0.29062	0.430474	0.821501	0.817217	turquoise	843.863	718.187	125.676	592.511
ENSMUSG00000017858	0.299987	-0.241021	-0.37705	0.227829	-0.338903	-0.0551787	-0.66344	-0.407265	-0.155743	0.508536	0.574475	0.388853	-0.0801357	0.0161617	0.40915	-0.0819942	-0.15472	0.293357	0.535617	0.127425	turquoise	241.277	208.967	32.3103	176.657
ENSMUSG00000017861	-0.27677	0.23076	0.54001	-0.75221	-0.468647	-0.515639	-0.0397591	0.318514	-0.348102	0.0388689	-0.347518	-0.335072	0.691229	0.69033	-0.045291	0.436102	0.24795	0.234285	0.0322507	-0.475122	brown	231.838	68.8033	163.035	-94.2316
ENSMUSG00000017897	0.655952	0.373548	-0.406431	0.402404	0.156174	0.69402	-0.483756	-0.935469	-0.523617	0.479221	0.447741	0.97254	-0.574031	-0.0210605	-0.384431	-0.853309	-0.779998	0.143727	0.995261	0.981312	turquoise	1841.3	1536.01	305.292	1230.72
ENSMUSG00000017929	0.148064	0.207791	-0.458701	0.510624	0.771405	0.877075	0.196439	-0.532021	0.046291	-0.212066	0.240663	0.55875	-0.720674	-0.563116	-0.314865	-0.645761	-0.328011	-0.116827	0.573208	0.722025	turquoise	461.913	357.485	104.428	253.057
ENSMUSG00000017969	-0.242042	0.0564962	-0.169279	0.420063	0.932827	0.615538	0.750867	0.131565	0.555512	-0.724655	-0.164967	-0.100661	-0.547884	-0.736651	-0.216035	-0.218134	0.136908	-0.40368	-0.0954014	-0.0675153	cyan	91.9171	15.3005	76.6166	-61.3161
ENSMUSG00000017978	0.309092	-0.162664	-0.0133691	-0.296906	-0.776916	-0.504162	-0.784877	-0.216793	-0.51199	0.79905	0.318005	0.19202	0.411088	0.55381	0.324042	0.157869	-0.11756	0.395271	0.343501	0.129559	turquoise	435.766	389.828	45.9376	343.891
ENSMUSG00000017999	-0.133033	0.196792	0.349284	0.283311	0.290949	0.0669571	0.345785	0.48561	0.651867	-0.583288	-0.433647	-0.435584	-0.180086	-0.414805	-0.131064	0.0967137	0.160732	-0.511609	-0.255636	-0.708611	blue	307.874	258.636	49.2381	209.398
ENSMUSG00000018001	-0.455783	-0.2716	-0.166866	-0.157309	0.412681	0.115258	0.496496	0.144511	0.0831487	-0.300206	0.0242484	-0.190539	0.054981	-0.184561	0.094029	0.218944	0.331688	0.109378	-0.821842	0.179185	red	97.5558	11.2494	86.3065	-75.0571
ENSMUSG00000018008	0.411102	0.347193	-0.475466	0.538249	0.604682	0.934784	-0.0689919	-0.78399	-0.209754	0.0559661	0.34632	0.825824	-0.757697	-0.36818	-0.425331	-0.841778	-0.602917	-0.0231211	0.964095	0.775888	yellow	1067.07	182.406	884.66	-702.254
ENSMUSG00000018012	0.733114	0.460378	-0.313819	0.553435	0.236796	0.755976	-0.428955	-0.856013	-0.358932	0.38237	0.331895	0.918278	-0.694616	-0.153229	-0.471528	-0.916448	-0.842584	-0.0429404	0.95794	0.89657	turquoise	1364.7	1106.73	257.966	848.763
ENSMUSG00000018040	0.408492	0.534947	0.449985	0.727947	0.5258	0.421706	0.398723	0.341706	0.7322	-0.521005	-0.649708	-0.20992	-0.653053	-0.631893	-0.604714	-0.438835	-0.367393	-0.96049	0.560139	-0.347782	grey	261.051	0.206333	260.845	-260.639
ENSMUSG00000018042	0.679204	0.367333	-0.430069	0.668777	0.393904	0.843599	-0.32607	-0.847296	-0.231369	0.288174	0.38405	0.906144	-0.802264	-0.333914	-0.410466	-0.927597	-0.782841	-0.0874191	0.98697	0.859547	turquoise	1314.72	1033.26	281.463	751.794
ENSMUSG00000018068	0.132559	-0.121582	-0.238841	-0.435977	-0.591713	-0.209967	-0.624381	-0.526852	-0.831372	0.733602	0.47911	0.46618	0.383469	0.689162	0.15734	0.00264776	-0.185877	0.684444	0.455866	0.596829	turquoise	236.457	209.368	27.0892	182.279
ENSMUSG00000018076	0.650364	0.678234	-0.0423115	0.459274	0.352598	0.769623	-0.205651	-0.651421	-0.289743	0.175798	0.0306235	0.736065	-0.638847	-0.117209	-0.664367	-0.878368	-0.808848	-0.192867	0.960637	0.632173	turquoise	807.543	666.543	141	525.542
ENSMUSG00000018102	0.606192	0.21889	-0.523999	0.438294	0.176226	0.657952	-0.499442	-0.938472	-0.469008	0.508019	0.568897	0.961722	-0.57849	-0.116868	-0.203083	-0.777258	-0.690718	0.196613	0.978796	0.951659	turquoise	1553.45	1300.2	253.252	1046.94
ENSMUSG00000018143	-0.277415	-0.0410437	0.617097	-0.0266303	-0.00622382	-0.467927	0.479699	0.94979	0.733164	-0.534966	-0.702573	-0.917653	0.226369	-0.206925	0.0340959	0.515434	0.428186	-0.580149	-0.972165	-0.880063	blue	1142.42	870.285	272.138	598.147
ENSMUSG00000018160	-0.477225	-0.186386	0.574942	-0.647609	-0.530746	-0.843916	0.121119	0.774951	0.11255	-0.115933	-0.430478	-0.813097	0.803123	0.453663	0.289281	0.829046	0.579036	0.0574544	-0.901189	-0.762025	brown	885.037	168.612	716.425	-547.813
ENSMUSG00000018166	0.614153	0.587651	0.215555	0.752376	0.267239	0.493261	-0.0884126	-0.0992869	0.398542	-0.181645	-0.287911	0.22233	-0.683712	-0.428021	-0.546521	-0.636704	-0.58264	-0.674649	0.795778	-0.248745	turquoise	455.483	380.889	74.5945	306.294
ENSMUSG00000018167	0.790494	0.542639	-0.220989	0.57032	0.194453	0.728259	-0.468465	-0.8078	-0.32578	0.37927	0.245825	0.884998	-0.691894	-0.134784	-0.524975	-0.930064	-0.876409	-0.118795	0.970481	0.851995	turquoise	1133.97	926.163	207.811	718.352
ENSMUSG00000018168	-0.755522	-0.435445	0.202205	-0.409065	-0.0565124	-0.543856	0.562681	0.765754	0.420276	-0.535183	-0.281415	-0.827201	0.519015	0.033463	0.378155	0.775022	0.808271	0.0182215	-0.951838	-0.833705	green	729.078	92.5692	636.509	-543.939
ENSMUSG00000018169	0.294693	0.399386	-0.3317	0.633656	0.823862	0.969859	0.287365	-0.503557	0.114421	-0.30506	0.0824357	0.567467	-0.847349	-0.569941	-0.526873	-0.799954	-0.466377	-0.293934	0.869765	0.418883	yellow	561.756	137.922	423.833	-285.911
ENSMUSG00000018171	0.37	0.011614	-0.597175	0.0577672	-0.100236	0.393841	-0.644873	-0.946809	-0.730493	0.674944	0.722632	0.915243	-0.203878	0.209004	0.0297332	-0.500951	-0.479003	0.55723	0.956159	0.897753	turquoise	1170.62	1025.48	145.137	880.347
ENSMUSG00000018189	-0.221717	-0.588981	-0.63076	-0.479447	-0.470674	-0.287429	-0.534769	-0.529543	-0.700373	0.645488	0.835319	0.404959	0.436658	0.457805	0.667921	0.269376	0.225938	0.940564	0.266395	0.46916	grey	174.208	0.242659	173.966	-173.723
ENSMUSG00000018196	-0.252932	-0.419508	0.250043	-0.541967	-0.769029	-0.894774	-0.257715	0.460201	-0.0725696	0.277368	-0.0678767	-0.520895	0.747182	0.496496	0.479104	0.711078	0.430567	0.240101	-0.923118	-0.297843	brown	359.971	93.2186	266.752	-173.534
ENSMUSG00000018199	0.104969	-0.488645	-0.791073	-0.0439474	-0.243421	0.0660113	-0.626591	-0.778968	-0.604652	0.705954	0.951236	0.689374	0.0111824	0.155523	0.524799	-0.106788	-0.0962596	0.75873	0.602196	0.739541	turquoise	709.165	593.217	115.948	477.269
ENSMUSG00000018209	0.405799	0.0208263	-0.676339	0.278806	0.0845115	0.554307	-0.546507	-0.973243	-0.558979	0.534641	0.756411	0.95563	-0.414746	-0.0139243	0.0148358	-0.606798	-0.49777	0.451014	0.967732	0.906732	turquoise	1433.71	1217.28	216.429	1000.85
ENSMUSG00000018217	-0.0731783	0.088561	-0.30849	0.630999	0.986891	0.786531	0.672584	-0.0613477	0.552568	-0.669168	-0.0583391	0.104212	-0.760827	-0.845117	-0.287402	-0.435656	-0.0467241	-0.448208	0.282578	0.0657774	cyan	138.971	22.4793	116.491	-94.0121
ENSMUSG00000018239	-0.0936006	-0.315203	-0.357725	-0.492003	-0.558721	-0.305334	-0.561304	-0.473815	-0.724612	0.623498	0.608732	0.374439	0.44896	0.573873	0.445086	0.186539	0.0694246	0.814176	0.181928	0.465458	grey	141.972	0.201183	141.77	-141.569
ENSMUSG00000018286	0.44062	0.123625	-0.221365	0.955142	0.59149	0.627658	0.150929	-0.137423	0.612174	-0.270663	-0.0078677	0.217264	-0.879885	-0.842442	-0.253401	-0.591663	-0.383039	-0.63526	0.534557	0.171347	pink	255.06	28.8514	226.209	-197.358
ENSMUSG00000018287	-0.381758	-0.448401	0.176357	-0.0127858	0.03503	-0.463315	0.45814	0.726567	0.623638	-0.369665	-0.280369	-0.748588	0.202959	-0.309259	0.381268	0.572069	0.558527	-0.287137	-0.788808	-0.758239	blue	638.724	504.949	133.775	371.174
ENSMUSG00000018293	0.678957	0.389014	-0.354323	0.820971	0.529669	0.879604	-0.159666	-0.685256	0.0187203	0.0980852	0.242373	0.763324	-0.919083	-0.526342	-0.461428	-0.934765	-0.744705	-0.305711	0.974979	0.668161	turquoise	896.041	673.307	222.734	450.573
ENSMUSG00000018322	0.662632	0.563957	0.55241	0.437181	-0.0340792	0.104537	-0.248991	0.135106	0.229813	0.126917	-0.451545	-0.0175601	-0.309577	-0.143425	-0.460305	-0.342715	-0.549223	-0.624339	0.323444	-0.202707	tan	70.7238	11.2266	59.4972	-48.2706
ENSMUSG00000018326	0.425703	-0.0925344	-0.712232	0.339243	0.0391597	0.486839	-0.56982	-0.940651	-0.489754	0.578632	0.785615	0.915654	-0.427834	-0.0858515	0.0965723	-0.572093	-0.487331	0.412092	0.933574	0.899265	turquoise	1258.58	1072.4	186.185	886.212
ENSMUSG00000018334	-0.0970499	0.210813	-0.320297	0.435738	0.750912	0.774754	0.433685	-0.287109	0.227431	-0.540525	0.0805604	0.308303	-0.604616	-0.50418	-0.324899	-0.471038	-0.122611	-0.149227	0.501582	0.217452	yellow	138.429	39.1512	99.2774	-60.1263
ENSMUSG00000018339	0.261785	0.180344	-0.370125	0.635332	0.748374	0.831318	0.26506	-0.413304	0.180775	-0.21005	0.120147	0.458498	-0.78733	-0.636024	-0.381985	-0.67505	-0.402598	-0.316128	0.291949	0.590826	yellow	414.699	91.686	323.014	-231.328
ENSMUSG00000018340	-0.536266	-0.157561	0.446412	-0.0968895	0.230054	-0.34353	0.762106	0.935117	0.746284	-0.743438	-0.634086	-0.928527	0.208967	-0.291572	0.0699082	0.558889	0.60435	-0.47598	-0.957128	-0.880365	blue	1122.22	830.53	291.688	538.843
ENSMUSG00000018347	0.353556	0.26598	-0.0267912	-0.143673	-0.370434	0.0388154	-0.626834	-0.536925	-0.628218	0.579438	0.291295	0.53558	0.079223	0.421679	-0.0693747	-0.23799	-0.399136	0.379471	0.854762	0.311818	turquoise	455.651	422.098	33.5528	388.546
ENSMUSG00000018362	0.557846	0.119601	-0.579174	0.322802	0.0187609	0.541752	-0.623222	-0.975051	-0.579204	0.621225	0.676598	0.977051	-0.446176	0.01371	-0.0878825	-0.683364	-0.625348	0.350073	0.976244	0.950804	turquoise	1671.9	1423.18	248.72	1174.47
ENSMUSG00000018363	-0.170934	-0.471089	-0.760448	-0.226725	-0.20257	0.0352245	-0.455549	-0.678345	-0.579725	0.467818	0.891727	0.572113	0.140147	0.225197	0.548277	0.0340627	0.120575	0.847773	0.760797	0.504003	turquoise	520.741	435.453	85.2884	350.165
ENSMUSG00000018372	-0.38555	-0.253992	0.227494	-0.905415	-0.739533	-0.789167	-0.283989	0.229754	-0.523335	0.377718	0.0417638	-0.307859	0.936761	0.833234	0.410333	0.702844	0.430698	0.608469	-0.773857	-0.296349	brown	383.477	145.897	237.579	-91.6821
ENSMUSG00000018377	0.281632	-0.29574	-0.79062	0.234603	0.0218925	0.37175	-0.532486	-0.858144	-0.483259	0.594561	0.873177	0.811051	-0.297441	-0.0614988	0.284868	-0.38049	-0.308022	0.529782	0.761117	0.779383	black	819.098	45.4963	773.601	-728.105
ENSMUSG00000018378	-0.26195	0.108317	0.81249	-0.471283	-0.358193	-0.700461	0.30339	0.881806	0.273446	-0.269072	-0.758823	-0.861506	0.591089	0.329283	-0.0538609	0.6031	0.374542	-0.312206	-0.835662	-0.835198	blue	921.12	665.296	255.823	409.473
ENSMUSG00000018379	-0.34529	-0.687479	-0.569456	-0.553533	-0.504243	-0.420867	-0.482284	-0.357176	-0.61058	0.587978	0.784751	0.223042	0.559524	0.464537	0.770709	0.457395	0.370696	0.941075	-0.552978	0.326237	green	90.6695	22.2719	68.3976	-46.1257
ENSMUSG00000018381	0.48409	0.377807	-0.426471	0.414782	0.370058	0.807016	-0.238007	-0.863987	-0.401419	0.222924	0.392006	0.896895	-0.631713	-0.142429	-0.428155	-0.833058	-0.669785	0.106457	0.938325	0.889039	turquoise	1282.64	1042.8	239.839	802.962
ENSMUSG00000018387	-0.588366	-0.0997703	0.558704	-0.42128	-0.114175	-0.58228	0.600565	0.910874	0.463128	-0.60871	-0.625043	-0.922338	0.515467	0.127523	0.0922165	0.689068	0.658886	-0.227437	-0.884778	-0.973283	blue	1084.01	778.833	305.173	473.66
ENSMUSG00000018395	-0.780611	-0.560578	0.0127335	-0.701103	-0.288882	-0.648703	0.239501	0.505125	0.0106604	-0.155223	0.00200672	-0.601162	0.74522	0.31797	0.571499	0.841098	0.811209	0.396482	-0.756195	-0.559955	green	422.924	112.832	310.092	-197.26
ENSMUSG00000018398	-0.245257	-0.0449085	0.223464	0.160719	0.321131	0.00801431	0.515734	0.465724	0.524479	-0.52023	-0.339273	-0.458363	-0.0916866	-0.36168	-0.0614403	0.179941	0.22306	-0.354438	-0.798822	-0.135165	blue	320.315	260.653	59.6626	200.99
ENSMUSG00000018401	-0.467459	-0.2244	0.506988	-0.194548	-0.0694789	-0.594309	0.529637	0.974672	0.673334	-0.546138	-0.593092	-0.974783	0.38214	-0.1191	0.20878	0.68484	0.631357	-0.398942	-0.96869	-0.961941	blue	1493.02	1086.21	406.815	679.392
ENSMUSG00000018405	-0.156824	0.27044	0.275549	0.447933	0.624662	0.334486	0.672911	0.481306	0.793042	-0.842793	-0.54633	-0.409201	-0.417361	-0.613569	-0.342876	-0.0999164	0.109794	-0.69862	-0.115334	-0.556441	red	199.985	18.3569	181.628	-163.271
ENSMUSG00000018411	0.134999	0.442448	0.198352	0.320343	0.572754	0.515592	0.57823	0.0638602	0.25249	-0.482519	-0.445769	0.0108789	-0.467137	-0.304449	-0.652117	-0.448739	-0.283075	-0.514684	0.274689	-0.0617027	yellow	80.231	23.9685	56.2624	-32.2939
ENSMUSG00000018412	0.4829	0.399478	-0.269623	0.0810986	0.0269262	0.543963	-0.477993	-0.846043	-0.710212	0.512431	0.375797	0.866854	-0.283032	0.262296	-0.379807	-0.659134	-0.671756	0.311039	0.93027	0.815052	turquoise	921.256	817.717	103.539	714.178
ENSMUSG00000018415	-0.66467	-0.396398	0.312284	-0.29083	-0.0599483	-0.608136	0.543788	0.912387	0.626067	-0.580785	-0.403702	-0.945686	0.459656	-0.0968881	0.396902	0.791437	0.810867	-0.189057	-0.942931	-0.963352	blue	1224.9	860.441	364.464	495.977
ENSMUSG00000018417	0.134077	0.180554	-0.559483	0.136023	0.398392	0.705767	-0.0489615	-0.810579	-0.480585	0.104013	0.47947	0.799099	-0.422195	-0.0432886	-0.244287	-0.606605	-0.348958	0.349455	0.847559	0.819072	turquoise	899.234	774.521	124.713	649.808
ENSMUSG00000018425	-0.6719	-0.73028	-0.0145008	-0.532216	-0.374721	-0.796568	0.164425	0.584427	0.176995	-0.0700881	0.0619952	-0.683534	0.695056	0.163305	0.755876	0.913355	0.834249	0.31193	-0.893794	-0.562455	magenta	514.394	23.9174	490.477	-466.559
ENSMUSG00000018427	-0.366069	-0.395299	0.384451	-0.452021	-0.566622	-0.852712	0.0259785	0.69181	0.178223	0.0162237	-0.257722	-0.738904	0.689048	0.318806	0.425982	0.783062	0.522506	0.048053	-0.83283	-0.793716	green	626.038	87.894	538.144	-450.25
ENSMUSG00000018428	-0.410936	0.140271	0.48865	0.0452974	0.282438	-0.120295	0.69343	0.778797	0.7425	-0.854201	-0.66987	-0.741091	0.0282818	-0.292886	-0.152175	0.310874	0.421531	-0.540794	-0.530221	-0.85132	blue	624.652	514.705	109.947	404.758
ENSMUSG00000018433	0.130667	-0.146062	-0.741131	0.0500396	0.078978	0.444936	-0.423914	-0.909022	-0.62053	0.469334	0.813437	0.851318	-0.229022	0.0543808	0.1566	-0.399562	-0.266861	0.625985	0.85593	0.842666	turquoise	924.754	813.91	110.844	703.065
ENSMUSG00000018442	-0.787928	-0.697506	-0.0325972	-0.539479	-0.280413	-0.729396	0.278154	0.626631	0.250968	-0.255556	0.0296077	-0.723847	0.679406	0.144493	0.714433	0.916856	0.916303	0.297538	-0.881647	-0.685431	greenyellow	548.16	34.3163	513.844	-479.528
ENSMUSG00000018446	-0.30003	-0.279642	0.294172	0.0605194	-0.0704386	-0.458684	0.279013	0.736114	0.683202	-0.384445	-0.353488	-0.735994	0.182199	-0.286101	0.308617	0.524645	0.478161	-0.372975	-0.851466	-0.734076	blue	588.448	472.19	116.257	355.933
ENSMUSG00000018449	0.143836	0.220634	-0.234825	-0.184036	0.0759935	0.371595	-0.22043	-0.597689	-0.646913	0.334869	0.282261	0.58726	-0.0595428	0.28398	-0.262181	-0.371174	-0.327915	0.367702	0.516413	0.704692	turquoise	602.766	548.526	54.2402	494.286
ENSMUSG00000018470	-0.465984	0.019791	0.6986	-0.496078	-0.202158	-0.605116	0.495359	0.889727	0.307785	-0.433863	-0.717561	-0.887685	0.583863	0.27093	-0.034426	0.647664	0.49586	-0.246856	-0.93571	-0.860859	blue	921.035	647.576	273.459	374.118
ENSMUSG00000018474	-0.292292	0.284647	0.746021	-0.46352	-0.200286	-0.465181	0.344872	0.699991	0.160586	-0.36503	-0.685801	-0.67418	0.497476	0.357254	-0.161704	0.45767	0.317858	-0.204836	-0.136025	-0.869089	blue	521.89	407.255	114.635	292.619
ENSMUSG00000018476	-0.0132775	0.410747	0.932365	-0.37908	-0.398911	-0.565357	0.167178	0.738006	0.162309	-0.19128	-0.847093	-0.680662	0.470623	0.413226	-0.320777	0.35141	0.0945518	-0.412805	-0.509965	-0.73354	midnightblue	539.527	30.085	509.442	-479.357
ENSMUSG00000018481	-0.220638	-0.524486	-0.725208	-0.153228	-0.157807	-0.0210432	-0.327105	-0.49755	-0.373049	0.320556	0.786691	0.40289	0.113935	0.110556	0.556802	0.0948711	0.249044	0.685306	0.274533	0.483306	black	247.002	21.2159	225.786	-204.57
ENSMUSG00000018501	-0.438559	-0.266226	0.507835	-0.642055	-0.620776	-0.908833	0.0677109	0.737679	0.0772067	-0.0438627	-0.347669	-0.782441	0.825334	0.509182	0.363802	0.837822	0.585789	0.121197	-0.853755	-0.823886	blue	772.184	426.668	345.516	81.1522
ENSMUSG00000018507	-0.04808	0.280823	-0.0920223	0.418487	0.871489	0.701199	0.722472	-0.0324293	0.361269	-0.651681	-0.232736	0.0812432	-0.614254	-0.5785	-0.477338	-0.439511	-0.111822	-0.409941	0.332031	-0.00261373	cyan	100.493	12.3538	88.1391	-75.7852
ENSMUSG00000018509	0.508738	0.260354	0.189613	0.547029	0.00306065	0.116859	-0.120188	0.0700176	0.352467	-0.0206953	-0.225901	0.00935261	-0.397715	-0.268768	-0.279809	-0.339489	-0.35954	-0.538175	0.311919	-0.0830161	pink	90.0516	8.53622	81.5154	-72.9792
ENSMUSG00000018537	-0.0599734	0.29204	0.9134	-0.445842	-0.507716	-0.684775	0.100188	0.760129	0.130124	-0.113153	-0.772505	-0.720857	0.575655	0.471783	-0.186261	0.470531	0.16314	-0.309888	-0.635424	-0.751672	midnightblue	625.207	33.5004	591.707	-558.207
ENSMUSG00000018541	0.420933	0.306806	-0.237644	0.233167	0.241188	0.575091	-0.23487	-0.674426	-0.440393	0.327453	0.270608	0.69053	-0.409002	-0.040451	-0.356188	-0.60916	-0.596435	0.123827	0.615238	0.826603	turquoise	747.719	669.344	78.3746	590.97
ENSMUSG00000018547	0.0730871	0.237554	-0.0930995	0.596871	0.758583	0.67391	0.388514	-0.0378444	0.472642	-0.485718	-0.123942	0.0937302	-0.651916	-0.68515	-0.325135	-0.412497	-0.177208	-0.460624	0.0485323	0.174094	yellow	120.675	32.5432	88.1316	-55.5884
ENSMUSG00000018548	-0.369743	-0.698755	-0.363726	-0.458674	-0.580402	-0.583866	-0.450654	-0.0463613	-0.302647	0.452852	0.586587	-0.0672934	0.602713	0.377366	0.830239	0.612918	0.472011	0.713357	-0.437144	0.00506677	magenta	243.634	9.21849	234.415	-225.197
ENSMUSG00000018559	-0.137214	0.267923	0.741651	0.0355987	0.0754452	-0.273619	0.542842	0.853742	0.666656	-0.614698	-0.867108	-0.788255	0.0830575	-0.168022	-0.308188	0.260372	0.203455	-0.71464	-0.897957	-0.696033	blue	869.99	653.206	216.785	436.421
ENSMUSG00000018565	-0.424492	-0.0127307	0.478571	0.0348503	0.279617	-0.240004	0.777261	0.898344	0.811355	-0.822302	-0.693077	-0.867257	0.0685335	-0.346695	-0.0590256	0.407522	0.512297	-0.59341	-0.807843	-0.858135	blue	944.78	712.26	232.52	479.74
ENSMUSG00000018566	-0.0173678	0.238151	0.249227	0.210266	0.510126	0.260654	0.689581	0.308383	0.39544	-0.535898	-0.514639	-0.252336	-0.306817	-0.342911	-0.444521	-0.184886	-0.0508051	-0.532331	-0.109632	-0.303504	red	80.5856	21.7627	58.8229	-37.0602
ENSMUSG00000018567	0.113973	-0.046471	-0.270844	0.83833	0.716314	0.553767	0.434681	0.0530475	0.762969	-0.537737	-0.0229355	-0.000183729	-0.778598	-0.917963	-0.0999893	-0.369292	-0.0515807	-0.583686	0.0687685	-0.0132772	pink	113.521	16.3367	97.1838	-80.8471
ENSMUSG00000018569	0.701447	0.420332	-0.373324	0.664427	0.341668	0.819705	-0.372812	-0.834552	-0.228614	0.290262	0.349421	0.898504	-0.78678	-0.304894	-0.434946	-0.927081	-0.807283	-0.10692	0.966943	0.865056	turquoise	1195.24	949.121	246.115	703.006
ENSMUSG00000018572	0.78718	0.547418	-0.197763	0.583071	0.186826	0.71043	-0.459984	-0.781695	-0.304456	0.36921	0.237544	0.859484	-0.688798	-0.145918	-0.514255	-0.911406	-0.860915	-0.136392	0.953006	0.840654	turquoise	963.26	800.818	162.442	638.377
ENSMUSG00000018574	0.628289	0.405331	-0.182045	0.942296	0.603297	0.811025	0.0038796	-0.380642	0.371124	-0.144035	0.000538642	0.484293	-0.961009	-0.713489	-0.47377	-0.835649	-0.640173	-0.590965	0.957907	0.292911	pink	495.785	34.2971	461.488	-427.191
ENSMUSG00000018581	-0.572772	-0.353733	0.416122	-0.400823	-0.290181	-0.742812	0.319567	0.88427	0.458607	-0.361781	-0.392813	-0.916395	0.610121	0.115054	0.413146	0.84519	0.725348	-0.0959522	-0.938986	-0.960901	blue	1142.09	763.113	378.978	384.134
ENSMUSG00000018583	0.543099	0.196326	-0.500911	0.602286	0.268863	0.712498	-0.433964	-0.818555	-0.221604	0.321452	0.515319	0.846274	-0.669494	-0.297591	-0.19486	-0.7425	-0.644366	0.0677406	0.779372	0.883345	turquoise	985.907	810.784	175.123	635.661
ENSMUSG00000018585	0.506814	0.226387	-0.51336	0.756029	0.512171	0.846163	-0.185933	-0.729032	0.00483326	0.0831148	0.408683	0.777123	-0.848368	-0.534045	-0.266156	-0.819052	-0.600786	-0.136585	0.925565	0.676725	turquoise	909.258	691.416	217.842	473.574
ENSMUSG00000018593	0.370523	0.284903	-0.444236	0.65789	0.718247	0.922808	0.0388926	-0.612728	0.0389667	-0.0728303	0.252256	0.664985	-0.828647	-0.584296	-0.376025	-0.783013	-0.509775	-0.208512	0.802255	0.740439	yellow	644.372	124.905	519.467	-394.562
ENSMUSG00000018599	0.778938	0.585006	-0.0832478	0.599007	0.230653	0.693077	-0.345596	-0.653515	-0.206899	0.266656	0.0925382	0.737694	-0.69019	-0.17055	-0.59687	-0.894151	-0.868023	-0.249554	0.84671	0.720002	turquoise	823.055	681.362	141.693	539.669
ENSMUSG00000018604	-0.443848	-0.119972	0.641243	-0.399077	-0.277757	-0.725305	0.413931	0.960461	0.467172	-0.42157	-0.65144	-0.962426	0.565502	0.15425	0.146141	0.72563	0.590421	-0.296548	-0.959209	-0.939991	blue	1512.44	1079.98	432.459	647.526
ENSMUSG00000018623	0.375478	0.0957764	-0.573322	0.561043	0.390654	0.726335	-0.214936	-0.760436	-0.150285	0.16494	0.515759	0.774663	-0.6693	-0.374403	-0.138372	-0.673878	-0.504679	0.0854729	0.86443	0.652482	turquoise	787.695	659.502	128.193	531.308
ENSMUSG00000018648	0.626309	0.223124	-0.518481	0.489922	0.158965	0.671543	-0.536113	-0.932931	-0.431472	0.498722	0.563516	0.957888	-0.604939	-0.138929	-0.232635	-0.797848	-0.714974	0.157849	0.926621	0.978838	turquoise	1673.62	1390.05	283.566	1106.49
ENSMUSG00000018651	-0.692135	-0.336217	0.337791	-0.606316	-0.192634	-0.659403	0.435731	0.75656	0.221759	-0.340323	-0.359928	-0.810279	0.676168	0.220512	0.347464	0.815763	0.749424	0.0726978	-0.843338	-0.77481	green	677.381	112.659	564.722	-452.063
ENSMUSG00000018654	0.660188	0.361146	-0.39087	0.385887	0.206231	0.693085	-0.423253	-0.902695	-0.521582	0.489487	0.40401	0.943452	-0.575095	-0.0472183	-0.402361	-0.848091	-0.782571	0.103739	0.947478	0.972477	turquoise	1584.73	1323.36	261.373	1061.99
ENSMUSG00000018656	-0.412876	-0.243599	0.562419	-0.343666	-0.281872	-0.74325	0.369976	0.93698	0.479525	-0.327696	-0.562679	-0.946684	0.545344	0.0923705	0.245939	0.749657	0.577563	-0.274931	-0.939671	-0.960302	blue	1324.47	946.647	377.818	568.829
ENSMUSG00000018659	-0.343477	-0.0747869	0.536646	0.0179894	0.0742583	-0.404621	0.597294	0.946878	0.796343	-0.659104	-0.688231	-0.915886	0.167133	-0.261193	0.0195468	0.487712	0.477802	-0.593765	-0.994755	-0.867761	blue	978.859	743.253	235.606	507.647
ENSMUSG00000018661	0.0286214	0.43029	0.836179	0.0703902	0.0690215	-0.220285	0.492042	0.811174	0.601424	-0.553591	-0.928717	-0.719348	0.0346362	-0.0976253	-0.445251	0.142976	0.0627924	-0.769573	-0.677172	-0.729436	blue	775.255	587.724	187.531	400.193
ENSMUSG00000018666	-0.374235	-0.639234	-0.40416	-0.466266	-0.514434	-0.527087	-0.423874	-0.125602	-0.332729	0.406554	0.625587	0.00885605	0.545573	0.331878	0.822447	0.553584	0.497061	0.747242	-0.367648	0.0609483	green	214.182	45.2705	168.912	-123.641
ENSMUSG00000018669	-0.443331	-0.108158	0.585338	-0.170157	-0.0218699	-0.532323	0.568233	0.99065	0.690825	-0.604788	-0.68167	-0.975643	0.344971	-0.121019	0.0991268	0.6296	0.577047	-0.468413	-0.976369	-0.966564	blue	1447.8	1065.16	382.635	682.528
ENSMUSG00000018672	-0.616466	-0.223303	0.443104	-0.270891	0.06327	-0.499582	0.673639	0.95186	0.63929	-0.67009	-0.577388	-0.962378	0.389455	-0.117789	0.181961	0.691029	0.722176	-0.324307	-0.909323	-0.9698	blue	1150.5	843.974	306.526	537.448
ENSMUSG00000018677	0.148007	0.296059	0.555604	0.424948	0.269269	-0.0101581	0.473753	0.668029	0.791774	-0.55948	-0.734649	-0.567973	-0.284914	-0.451512	-0.351291	-0.0375212	0.00487148	-0.879627	-0.509648	-0.584985	blue	538.309	447.077	91.2322	355.845
ENSMUSG00000018678	0.0220366	0.21845	0.652781	0.243507	0.134176	-0.203854	0.479154	0.789805	0.744334	-0.53675	-0.77642	-0.714381	-0.0736937	-0.315191	-0.260314	0.1635	0.107314	-0.782562	-0.70288	-0.674014	blue	653.557	543.856	109.701	434.155
ENSMUSG00000018697	-0.645237	-0.317411	0.387502	-0.62371	-0.341503	-0.760088	0.272108	0.754325	0.199233	-0.259887	-0.306662	-0.809888	0.741383	0.294253	0.437061	0.871075	0.759745	0.130116	-0.849959	-0.805051	green	640.724	134.368	506.357	-371.989
ENSMUSG00000018707	0.908997	0.652791	0.200841	0.693058	0.156461	0.52679	-0.37791	-0.358266	0.0360381	0.275818	-0.179209	0.484407	-0.675582	-0.272776	-0.626866	-0.803809	-0.879546	-0.572624	0.808476	0.39191	tan	480.982	25.9434	455.039	-429.095
ENSMUSG00000018733	0.136925	-0.171393	-0.236205	0.210222	-0.046643	0.00663754	-0.346794	-0.176211	0.0565558	0.225689	0.333335	0.171599	-0.119636	-0.200582	0.321516	0.000432556	-0.0267186	0.0911725	0.498114	-0.0470162	black	86.1364	5.11166	81.0248	-75.9131
ENSMUSG00000018736	-0.815433	-0.300026	0.254025	-0.433012	0.109802	-0.442987	0.694027	0.808092	0.480137	-0.698823	-0.397081	-0.852702	0.466798	-0.0400279	0.281033	0.734632	0.851125	-0.0680194	-0.723592	-0.935796	blue	709.393	520.553	188.84	331.713
ENSMUSG00000018740	-0.466024	-0.187043	0.585733	-0.360186	-0.255837	-0.72418	0.433904	0.960264	0.510025	-0.439742	-0.60394	-0.968215	0.5436	0.104431	0.208916	0.744776	0.624159	-0.280006	-0.946286	-0.971935	blue	1430.52	1027.04	403.472	623.572
ENSMUSG00000018750	0.0996309	0.573068	0.504011	0.352124	0.586561	0.389079	0.631855	0.421398	0.56258	-0.684284	-0.743039	-0.312824	-0.414193	-0.401863	-0.668841	-0.292444	-0.151095	-0.78587	0.195317	-0.407397	yellow	159.615	39.3918	120.223	-80.8316
ENSMUSG00000018752	0.276182	0.121343	-0.205859	0.329282	0.110729	0.343794	-0.0533171	-0.349806	-0.0475505	0.0257667	0.154752	0.370421	-0.368706	-0.103681	-0.216742	-0.434433	-0.333326	-0.0542436	0.480539	0.453873	turquoise	303.017	262.354	40.6625	221.692
ENSMUSG00000018761	0.513502	0.385133	0.0481735	0.859962	0.596157	0.631517	0.245327	-0.0607345	0.540438	-0.312676	-0.267524	0.167446	-0.846342	-0.728647	-0.516594	-0.652913	-0.488465	-0.755602	0.608796	0.11503	turquoise	444.546	343.811	100.734	243.077
ENSMUSG00000018765	-0.227222	0.245012	0.790682	-0.208157	-0.160539	-0.470934	0.384496	0.872159	0.494807	-0.489895	-0.815818	-0.822863	0.34281	0.0980228	-0.178065	0.438387	0.319223	-0.509584	-0.703154	-0.895572	blue	729.669	574.986	154.683	420.303
ENSMUSG00000018770	0.591928	0.153696	-0.299954	0.91199	0.491725	0.641625	-0.13515	-0.351465	0.387657	0.0100876	0.162473	0.428241	-0.86489	-0.750234	-0.204508	-0.670586	-0.508276	-0.49304	0.663173	0.46448	pink	363.392	26.1489	337.243	-311.094
ENSMUSG00000018774	0.543123	0.475616	-0.353086	0.531233	0.48112	0.892818	-0.173008	-0.808149	-0.282869	0.142209	0.285888	0.864541	-0.741037	-0.261759	-0.518344	-0.899201	-0.720944	-0.0518852	0.987238	0.806804	yellow	1227.28	185.573	1041.71	-856.138
ENSMUSG00000018796	-0.334559	-2.74023e-05	-0.0969968	0.278717	0.753297	0.406627	0.827212	0.263532	0.562872	-0.787686	-0.24215	-0.245194	-0.390765	-0.585027	-0.17545	-0.087501	0.282285	-0.373688	-0.0645908	-0.301369	red	119.22	28.0768	91.1428	-63.066
ENSMUSG00000018800	-0.656649	-0.425638	0.371577	-0.482193	-0.251534	-0.766278	0.436152	0.902146	0.429706	-0.396177	-0.399752	-0.950647	0.645768	0.117553	0.419096	0.876861	0.800193	-0.065431	-0.966735	-0.965534	green	1330.33	193.988	1136.34	-942.356
ENSMUSG00000018809	-0.477214	-0.296074	0.470744	-0.286743	-0.286302	-0.731484	0.308824	0.915862	0.564146	-0.397172	-0.459617	-0.933787	0.51917	0.0281596	0.358467	0.779747	0.662184	-0.229058	-0.961364	-0.945028	blue	1207.09	842.381	364.712	477.668
ENSMUSG00000018819	0.261676	0.348376	-0.380225	0.56199	0.809289	0.95542	0.217133	-0.552093	0.0284232	-0.213227	0.151872	0.604323	-0.790007	-0.54247	-0.463569	-0.75587	-0.457308	-0.204246	0.833467	0.579979	yellow	654.628	149.684	504.943	-355.259
ENSMUSG00000018820	-0.149552	0.149217	0.84368	-0.332775	-0.344288	-0.654774	0.255431	0.890129	0.352357	-0.25258	-0.79461	-0.85196	0.49755	0.25393	-0.113126	0.530618	0.274176	-0.43095	-0.918609	-0.79016	blue	900.638	672.978	227.66	445.319
ENSMUSG00000018821	0.533116	0.325837	-0.487927	0.653076	0.455779	0.876075	-0.245364	-0.814436	-0.160814	0.145943	0.39445	0.862145	-0.79463	-0.375218	-0.378709	-0.879195	-0.678121	-0.0638633	0.921875	0.818142	yellow	1235.89	182.103	1053.79	-871.685
ENSMUSG00000018830	-0.658782	-0.217277	0.265807	-0.310426	0.254571	-0.302392	0.819509	0.732305	0.462563	-0.68261	-0.462357	-0.760324	0.292738	-0.140002	0.109954	0.547304	0.665436	-0.189626	-0.62155	-0.850705	red	605.122	50.1947	554.927	-504.733
ENSMUSG00000018841	-0.214408	0.119781	0.76935	-0.167658	-0.170393	-0.53594	0.381161	0.919028	0.558578	-0.442414	-0.784925	-0.876606	0.343806	0.0268159	-0.079753	0.499628	0.33394	-0.524389	-0.910993	-0.877569	blue	953.869	728.567	225.302	503.265
ENSMUSG00000018846	-0.245136	-0.695875	-0.914267	-0.0672936	-0.0863295	0.0412378	-0.347763	-0.586641	-0.350727	0.369589	0.952066	0.47066	0.0455898	-0.00917866	0.687818	0.0899608	0.243424	0.755696	0.0688371	0.572016	black	262.007	33.3418	228.666	-195.324
ENSMUSG00000018848	-0.256272	-0.778491	-0.749611	-0.147446	-0.316297	-0.231619	-0.437347	-0.397304	-0.301858	0.457273	0.885093	0.274201	0.232261	0.0868951	0.822295	0.302578	0.323176	0.746998	-0.375246	0.446239	black	101.824	19.2599	82.5645	-63.3046
ENSMUSG00000018849	0.570977	0.651748	0.599149	-0.0716395	-0.513608	-0.147382	-0.406445	-0.0556247	-0.32	0.329502	-0.409644	0.13253	0.0870017	0.512313	-0.54968	-0.298236	-0.555672	-0.219622	0.694937	-0.0923763	grey	109.429	0.65822	108.771	-108.113
ENSMUSG00000018858	-0.173493	-0.168566	0.0391361	0.49026	0.455367	0.0785669	0.570885	0.509013	0.882354	-0.663875	-0.275514	-0.477887	-0.355174	-0.708044	0.088468	0.089623	0.301789	-0.576236	-0.757325	-0.413445	salmon	337.46	23.2713	314.189	-290.917
ENSMUSG00000018861	0.296745	0.54411	0.669718	0.316789	0.243679	0.0913937	0.350902	0.488151	0.500867	-0.37402	-0.781816	-0.375419	-0.265066	-0.268481	-0.555604	-0.19594	-0.244289	-0.813284	-0.0151487	-0.455735	blue	149.59	119.99	29.6005	90.3892
ENSMUSG00000018882	0.471927	-0.106622	-0.589226	0.601162	0.203318	0.494914	-0.452586	-0.647212	-0.0543392	0.38701	0.565308	0.658804	-0.580829	-0.414029	0.097176	-0.533183	-0.453251	0.0332569	0.613564	0.732977	turquoise	575.603	495.487	80.1161	415.371
ENSMUSG00000018899	0.68104	0.344246	-0.422917	0.567426	0.272017	0.761338	-0.441271	-0.894422	-0.359209	0.41399	0.445712	0.940828	-0.697448	-0.213615	-0.35171	-0.872485	-0.786859	0.0347956	0.960667	0.938438	turquoise	1671.38	1356.36	315.021	1041.34
ENSMUSG00000018900	0.436598	0.0797593	0.222515	0.375675	-0.262919	-0.156787	-0.361072	0.125258	0.294518	0.185162	-0.101056	-0.0725535	-0.1572	-0.156497	0.0349113	-0.068738	-0.236253	-0.345486	-0.0110707	-0.18518	tan	61.311	3.72909	57.5819	-53.8528
ENSMUSG00000018906	0.206969	-0.130326	0.305158	0.0265487	-0.437467	-0.481102	-0.29237	0.358142	0.186236	0.261569	-0.1807	-0.345671	0.215305	0.0779549	0.164037	0.253691	0.00711934	-0.223598	-0.737653	0.0206907	blue	225.076	173.445	51.6303	121.815
ENSMUSG00000018909	0.662492	0.508138	-0.212318	0.617386	0.407418	0.788719	-0.133623	-0.647976	-0.131218	0.109072	0.11142	0.729627	-0.768858	-0.285343	-0.589139	-0.915639	-0.74787	-0.264173	0.971708	0.629594	turquoise	825.021	662.566	162.455	500.111
ENSMUSG00000018920	0.617234	0.343209	-0.452617	0.415755	0.198656	0.722414	-0.478267	-0.948757	-0.505987	0.462455	0.488517	0.980983	-0.58866	-0.0667003	-0.341632	-0.839243	-0.745422	0.166262	0.991998	0.991048	turquoise	1977.62	1644.28	333.339	1310.94
ENSMUSG00000018921	0.263041	0.578171	0.75447	0.373942	0.184705	0.0368336	0.37284	0.591021	0.639771	-0.520229	-0.847786	-0.474467	-0.263692	-0.279933	-0.567961	-0.145636	-0.198986	-0.872539	-0.0237859	-0.612611	blue	352.079	293.518	58.5608	234.957
ENSMUSG00000018923	0.663625	0.267566	-0.229351	0.781706	0.360338	0.641341	-0.252106	-0.498895	0.114957	0.175215	0.195143	0.565755	-0.775351	-0.517697	-0.30173	-0.725364	-0.648794	-0.326612	0.496147	0.684177	turquoise	546.906	442.37	104.537	337.833
ENSMUSG00000018931	0.266588	0.316995	0.641149	0.392814	0.102657	-0.119562	0.299926	0.654213	0.699855	-0.378914	-0.724085	-0.550264	-0.203126	-0.330774	-0.321064	-0.00240682	-0.0977656	-0.837642	-0.228893	-0.701991	blue	446.217	354.262	91.9546	262.307
ENSMUSG00000018932	-0.313321	0.0525353	0.505442	0.149231	0.202574	-0.224777	0.603869	0.860442	0.857456	-0.771399	-0.674003	-0.8168	0.00906835	-0.375643	-0.0699261	0.347845	0.416827	-0.650349	-0.752356	-0.836837	blue	757.756	599.256	158.499	440.757
ENSMUSG00000018965	0.605345	0.0566531	-0.554657	0.362263	-0.0396665	0.468854	-0.671591	-0.92674	-0.532302	0.68579	0.662627	0.926546	-0.438289	-0.0217971	-0.049483	-0.653327	-0.646007	0.296679	0.888351	0.96764	turquoise	1286.32	1100.3	186.019	914.286
ENSMUSG00000018974	-0.278497	0.110009	0.761372	-0.235071	-0.126504	-0.529841	0.41785	0.92592	0.530271	-0.463044	-0.770809	-0.89195	0.378909	0.0330378	-0.0584407	0.538741	0.39004	-0.478652	-0.877135	-0.908017	blue	942.163	716.987	225.176	491.811
ENSMUSG00000018983	-0.387151	0.0391673	0.409271	0.111997	0.270524	-0.106933	0.609104	0.750916	0.753222	-0.764261	-0.592848	-0.720285	0.0085943	-0.342916	-0.0972857	0.32206	0.39094	-0.53192	-0.70666	-0.743897	blue	611.023	504.942	106.081	398.861
ENSMUSG00000018995	-0.380848	-0.223272	0.515339	-0.682172	-0.675758	-0.902462	-0.00322688	0.666978	-0.0230596	0.0357086	-0.350055	-0.71214	0.833564	0.571744	0.284806	0.779404	0.501512	0.135486	-0.97586	-0.600576	blue	596.316	309.675	286.641	23.034
ENSMUSG00000018999	-0.478285	-0.269182	0.48881	-0.201152	-0.10327	-0.611749	0.484204	0.960096	0.651784	-0.502319	-0.547538	-0.966707	0.411065	-0.0972712	0.253956	0.717681	0.624232	-0.348559	-0.986482	-0.978621	blue	1443.23	1048.25	394.983	653.27
ENSMUSG00000019039	-0.335596	-0.00671309	0.711396	-0.301579	-0.227671	-0.638598	0.357316	0.94796	0.502848	-0.407079	-0.702615	-0.928582	0.481178	0.101048	0.0548622	0.644023	0.466177	-0.391971	-0.96791	-0.925034	blue	1226.67	904.813	321.857	582.957
ENSMUSG00000019054	0.438615	0.124812	-0.144237	0.92541	0.597662	0.588756	0.167607	-0.0694473	0.626528	-0.253338	-0.0754101	0.149861	-0.845258	-0.854918	-0.271379	-0.549844	-0.397049	-0.684431	-0.231576	0.27687	pink	241.838	20.5971	221.241	-200.644
ENSMUSG00000019055	0.0830281	0.208337	-0.311998	0.692763	0.942983	0.866525	0.49508	-0.204224	0.457119	-0.546142	-0.00692803	0.259186	-0.825212	-0.800465	-0.351849	-0.57264	-0.206547	-0.433706	0.63864	0.182029	cyan	220.39	12.8967	207.493	-194.596
ENSMUSG00000019066	-0.422364	-0.0803715	0.502627	-0.0206344	0.14973	-0.361033	0.676152	0.94433	0.78871	-0.724439	-0.682075	-0.918304	0.169191	-0.274791	0.0141694	0.496935	0.538511	-0.564106	-0.930517	-0.88368	blue	1189.01	892.042	296.969	595.073
ENSMUSG00000019080	-0.250916	0.260686	0.673574	-0.0135597	0.198626	-0.188471	0.625571	0.849524	0.655244	-0.698827	-0.845855	-0.786265	0.0916754	-0.175419	-0.3116	0.277336	0.290685	-0.665363	-0.767063	-0.758343	blue	792.264	624.693	167.57	457.123
ENSMUSG00000019082	0.377432	0.759649	0.553057	0.230052	0.0802273	0.251047	0.0858622	0.106533	0.133972	-0.24941	-0.586733	0.00382248	-0.267714	0.0287649	-0.721097	-0.419688	-0.40976	-0.547021	0.73024	-0.376021	grey60	65.3587	2.03464	63.324	-61.2894
ENSMUSG00000019087	0.675111	0.214638	-0.374176	0.908151	0.489897	0.759455	-0.192205	-0.551274	0.189082	0.128124	0.258115	0.626546	-0.907788	-0.650554	-0.295616	-0.81056	-0.657882	-0.384493	0.775492	0.586757	pink	605.435	36.3625	569.072	-532.71
ENSMUSG00000019088	0.63029	0.265522	-0.483016	0.496812	0.209355	0.699564	-0.497475	-0.916516	-0.406246	0.46182	0.518007	0.945285	-0.631285	-0.177355	-0.263204	-0.811203	-0.721498	0.124364	0.964845	0.973673	turquoise	1595.06	1317.49	277.57	1039.92
ENSMUSG00000019102	0.41505	-0.0234132	-0.40775	0.328037	0.12643	0.376418	-0.256977	-0.547085	-0.230639	0.352491	0.38015	0.56237	-0.393761	-0.132058	-0.0911747	-0.47646	-0.439449	0.0672163	0.37688	0.677842	turquoise	623.08	559.511	63.5687	495.942
ENSMUSG00000019122	0.554496	0.346072	-0.45214	0.623097	0.537725	0.894088	-0.183408	-0.784703	-0.182864	0.171528	0.337197	0.839114	-0.798137	-0.402463	-0.420489	-0.882857	-0.687676	-0.10712	0.948865	0.858024	yellow	1103.41	171.694	931.716	-760.022
ENSMUSG00000019124	-0.682375	-0.29907	0.110785	-0.0559581	0.465533	-0.102651	0.876771	0.707283	0.677828	-0.824358	-0.373653	-0.733486	0.0784935	-0.41358	0.138213	0.470839	0.667453	-0.27954	-0.897845	-0.552023	red	542.605	48.2105	494.395	-446.184
ENSMUSG00000019132	0.177317	-0.30686	-0.511977	-0.131949	-0.434108	-0.0870387	-0.705741	-0.631883	-0.59895	0.723863	0.696593	0.564697	0.122838	0.287424	0.36768	-0.0783773	-0.163796	0.60161	0.382213	0.663181	turquoise	439.316	401.525	37.7915	363.733
ENSMUSG00000019139	0.476288	0.43416	-0.371318	0.456464	0.497919	0.872602	-0.0732896	-0.773139	-0.300421	0.100487	0.239708	0.823595	-0.699108	-0.22545	-0.552013	-0.879442	-0.681924	-0.0529822	0.884917	0.817025	turquoise	974.813	776.022	198.791	577.232
ENSMUSG00000019143	-0.24095	-0.100843	0.513466	-0.639922	-0.678596	-0.800242	-0.199254	0.500918	-0.13871	0.186445	-0.284255	-0.535797	0.766595	0.570499	0.242828	0.659908	0.339471	0.172421	-0.877658	-0.347529	brown	385.575	92.0344	293.541	-201.507
ENSMUSG00000019158	-0.452188	-0.163705	0.483403	-0.0472613	0.0898809	-0.442654	0.625129	0.962818	0.793925	-0.680179	-0.627147	-0.948684	0.224965	-0.271215	0.12652	0.579498	0.587793	-0.509627	-0.973922	-0.925156	blue	1263.15	933.779	329.375	604.404
ENSMUSG00000019173	0.664661	0.293133	-0.449028	0.796207	0.456586	0.836423	-0.258299	-0.75141	-0.0399064	0.189026	0.360646	0.813911	-0.878298	-0.494886	-0.356849	-0.900544	-0.729111	-0.203355	0.946264	0.753906	turquoise	1014.31	780.509	233.799	546.711
ENSMUSG00000019179	0.537174	0.38169	0.314315	0.759676	0.313873	0.293743	0.134168	0.214492	0.641474	-0.249781	-0.450288	-0.0990085	-0.629286	-0.601828	-0.421284	-0.438034	-0.409244	-0.865249	0.236349	-0.15987	grey	106.836	0.511753	106.324	-105.812
ENSMUSG00000019188	-0.602024	-0.131092	0.445012	-0.17724	0.17203	-0.373589	0.749934	0.934099	0.706957	-0.787288	-0.627849	-0.931024	0.276753	-0.193461	0.0736956	0.59063	0.671311	-0.409057	-0.865923	-0.945521	blue	904.458	682.356	222.102	460.254
ENSMUSG00000019189	0.824579	0.463918	-0.101745	0.427226	0.0253779	0.508362	-0.568666	-0.719208	-0.420578	0.585538	0.211093	0.783305	-0.510947	-0.0239797	-0.431067	-0.776184	-0.87811	-0.0775018	0.806344	0.889237	turquoise	817.319	708.526	108.794	599.732
ENSMUSG00000019194	0.408299	0.411431	-0.33009	0.339298	0.521373	0.816767	-0.00326904	-0.717846	-0.347927	0.105948	0.22301	0.759538	-0.611242	-0.181613	-0.506525	-0.793205	-0.592297	0.0023963	0.838758	0.779435	turquoise	803.838	665.057	138.781	526.277
ENSMUSG00000019210	0.547117	-0.147392	-0.639746	0.538044	0.0686166	0.438331	-0.553613	-0.783691	-0.247838	0.566639	0.699383	0.781293	-0.528159	-0.271409	0.139973	-0.555409	-0.515499	0.189689	0.682156	0.789709	turquoise	791.1	682.851	108.25	574.601
ENSMUSG00000019214	0.496474	0.311622	-0.203918	-0.0407854	-0.216896	0.258693	-0.61903	-0.744859	-0.72526	0.637492	0.388882	0.76008	-0.104702	0.377476	-0.19829	-0.486837	-0.556122	0.359172	0.894043	0.635298	turquoise	742.186	679.727	62.4598	617.267
ENSMUSG00000019254	-0.463512	0.12694	0.612483	-0.157379	0.24771	-0.245912	0.791613	0.899601	0.637816	-0.797033	-0.802341	-0.867273	0.195541	-0.157462	-0.202215	0.419081	0.469437	-0.53567	-0.842293	-0.816612	blue	913.287	688.754	224.533	464.221
ENSMUSG00000019256	0.22979	-0.0258392	-0.519457	0.185973	0.158583	0.44082	-0.399535	-0.691667	-0.38456	0.398908	0.58169	0.677952	-0.289106	-0.0850296	0.0942085	-0.371116	-0.327176	0.35391	0.822511	0.627384	turquoise	623.922	559.731	64.1909	495.54
ENSMUSG00000019261	0.543967	0.824666	0.553504	0.466317	0.430136	0.493484	0.273634	0.0975959	0.273864	-0.301208	-0.682801	0.0400426	-0.547816	-0.270287	-0.86934	-0.618183	-0.602299	-0.786558	0.682257	-0.143609	turquoise	307.854	254.105	53.7487	200.357
ENSMUSG00000019278	0.225916	0.311502	-0.184169	0.67838	0.906454	0.845774	0.487121	-0.189468	0.392541	-0.456357	-0.121399	0.263625	-0.827884	-0.73789	-0.487432	-0.637285	-0.34023	-0.522465	0.59066	0.199783	cyan	260.464	17.0517	243.412	-226.36
ENSMUSG00000019295	0.0351329	0.172618	0.192316	0.645943	0.557621	0.307469	0.534112	0.457834	0.895277	-0.717149	-0.471814	-0.376445	-0.535436	-0.726597	-0.276972	-0.170552	0.0232544	-0.807071	-0.312219	-0.429005	salmon	104.929	10.2807	94.6487	-84.368
ENSMUSG00000019297	0.534015	0.678742	0.112632	0.642501	0.52459	0.754073	0.0715957	-0.290121	0.195136	-0.21875	-0.244758	0.399464	-0.755874	-0.435968	-0.700501	-0.776338	-0.63598	-0.557765	0.747529	0.209919	yellow	431.72	82.0725	349.647	-267.575
ENSMUSG00000019302	0.389779	0.593597	0.43069	0.154376	0.100359	0.220178	0.0984912	0.0546522	0.0273413	-0.0958506	-0.508764	0.0336779	-0.236693	0.027692	-0.659265	-0.411907	-0.403543	-0.480553	0.216886	0.0995706	grey	83.0088	0.219723	82.789	-82.5693
ENSMUSG00000019303	0.436426	0.187477	-0.338137	0.104331	-0.00343891	0.397326	-0.392918	-0.754548	-0.590233	0.508344	0.409212	0.756306	-0.267662	0.153612	-0.195106	-0.550857	-0.563735	0.28636	0.6992	0.809369	turquoise	807.937	737.451	70.4857	666.965
ENSMUSG00000019312	0.946441	0.651769	0.115447	0.657989	0.0377253	0.522293	-0.496845	-0.522821	-0.111494	0.362763	-0.034054	0.635094	-0.655608	-0.146446	-0.589466	-0.850877	-0.932739	-0.402381	0.852456	0.475299	tan	523.149	30.0385	493.111	-463.072
ENSMUSG00000019320	0.636718	0.32367	-0.442586	0.36996	0.126226	0.665622	-0.551056	-0.961791	-0.562933	0.545768	0.51691	0.990787	-0.533009	-0.00741315	-0.301109	-0.805691	-0.754186	0.214913	0.987828	0.997359	turquoise	1924.01	1618.81	305.205	1313.6
ENSMUSG00000019326	-0.330448	0.105587	0.402101	0.0342657	0.494712	0.00819327	0.866946	0.684929	0.619634	-0.762836	-0.669512	-0.64585	-0.0700968	-0.363823	-0.254171	0.184615	0.316662	-0.563151	-0.489143	-0.697143	red	424.629	44.5024	380.127	-335.624
ENSMUSG00000019338	-0.264231	0.101352	0.806706	-0.331984	-0.268546	-0.636142	0.361548	0.943283	0.436218	-0.377257	-0.796819	-0.91209	0.491633	0.1885	-0.0725311	0.581859	0.376582	-0.433447	-0.945432	-0.882587	blue	1190.53	875.109	315.416	559.693
ENSMUSG00000019362	-0.354259	-0.113762	0.432187	0.120167	0.193295	-0.296242	0.585493	0.872205	0.851923	-0.683564	-0.584823	-0.849337	0.0561017	-0.422241	0.0782944	0.446248	0.476929	-0.584402	-0.92003	-0.829359	blue	836.729	643.617	193.112	450.505
ENSMUSG00000019368	0.882854	0.444442	-0.0124964	0.409048	-0.123385	0.379225	-0.609584	-0.618698	-0.397268	0.636647	0.129409	0.69198	-0.441204	0.0651303	-0.457816	-0.733895	-0.881684	-0.148365	0.720982	0.717112	tan	643.26	28.3216	614.939	-586.617
ENSMUSG00000019370	0.595978	0.350609	-0.458112	0.643233	0.425211	0.859747	-0.261652	-0.839074	-0.216594	0.205141	0.396214	0.890474	-0.790554	-0.331817	-0.39953	-0.90049	-0.721827	-0.0487203	0.985233	0.810485	yellow	1440.52	197.325	1243.2	-1045.87
ENSMUSG00000019373	-0.3339	-0.724128	-0.844967	-0.176105	-0.131856	-0.0389031	-0.308728	-0.514924	-0.384701	0.358336	0.915315	0.388115	0.165009	0.0781266	0.713693	0.207946	0.29099	0.821654	-0.16324	0.479841	black	173.986	24.3414	149.645	-125.303
ENSMUSG00000019428	0.466285	0.564682	0.400317	0.734114	0.563259	0.48779	0.387825	0.253247	0.664306	-0.479472	-0.613364	-0.117139	-0.702935	-0.624669	-0.65291	-0.527083	-0.427595	-0.946391	0.742143	-0.255101	turquoise	436.776	365	71.7751	293.225
ENSMUSG00000019432	-0.372961	0.0882274	0.769504	-0.523369	-0.285515	-0.640852	0.361566	0.856299	0.234743	-0.323534	-0.719762	-0.849637	0.612636	0.330768	-0.0549823	0.633898	0.422223	-0.232238	-0.940363	-0.755025	blue	851.975	598.337	253.639	344.698
ENSMUSG00000019433	0.854587	0.615026	0.128127	0.696002	0.18936	0.550456	-0.285534	-0.394843	0.0433228	0.187649	-0.142439	0.50675	-0.711354	-0.297338	-0.635991	-0.830658	-0.841401	-0.539615	0.787791	0.473583	tan	502.103	18.4975	483.606	-465.108
ENSMUSG00000019437	-0.383317	-0.201764	0.579238	-0.343869	-0.328164	-0.753001	0.267797	0.911733	0.466793	-0.297865	-0.525302	-0.918404	0.554665	0.115993	0.276646	0.747922	0.58325	-0.245711	-0.961979	-0.882278	blue	1155.36	822.293	333.062	489.232
ENSMUSG00000019461	0.695965	0.481372	-0.319089	0.461093	0.247401	0.767207	-0.413118	-0.891256	-0.459908	0.406264	0.333852	0.947038	-0.643983	-0.0826218	-0.500073	-0.911713	-0.83874	0.0242856	0.993335	0.947329	turquoise	1507.52	1230.64	276.876	953.769
ENSMUSG00000019464	0.188172	0.0905987	-0.493648	0.199438	0.480456	0.663856	0.0342479	-0.68389	-0.383107	0.161231	0.401835	0.675395	-0.448145	-0.179624	-0.212085	-0.550943	-0.357794	0.225444	0.554987	0.815085	turquoise	698.686	615.148	83.5376	531.611
ENSMUSG00000019467	-0.585594	-0.0545221	0.362493	-0.242057	0.39713	-0.155741	0.88142	0.745593	0.496201	-0.740061	-0.594275	-0.746301	0.192262	-0.199455	-0.0768038	0.433016	0.542895	-0.331123	-0.657877	-0.764675	red	572.173	59.1598	513.013	-453.853
ENSMUSG00000019470	-0.208477	0.0976964	0.727868	-0.0838335	-0.0566428	-0.464079	0.427405	0.935564	0.640854	-0.489538	-0.775066	-0.887443	0.262949	-0.0906391	-0.0817822	0.478102	0.341795	-0.587488	-0.983556	-0.881765	blue	1050.11	805.193	244.913	560.28
ENSMUSG00000019471	0.204005	0.388825	0.51731	0.502317	0.291575	0.130961	0.301367	0.494078	0.723595	-0.488658	-0.630474	-0.395174	-0.365576	-0.491002	-0.364312	-0.131199	-0.143814	-0.809592	-0.252727	-0.568831	blue	228.077	192.395	35.6825	156.712
ENSMUSG00000019478	0.595656	0.541758	0.0181264	0.294667	0.154908	0.480753	-0.163496	-0.473047	-0.266509	0.193357	-0.0402572	0.550114	-0.457631	8.36196e-05	-0.561779	-0.701063	-0.613336	-0.196162	0.814765	0.461117	turquoise	567.037	499.715	67.3213	432.394
[truncated: 13,007 more rows]
