# Supplementary material for: Transcriptional network analysis of PTEN‐protein‐deficient prostate tumors reveals robust stromal reprogramming and signs of senescent paracrine communication
Source: Mol Oncol. 2025 Nov 17;20(6):1429–52. doi: 10.1002/1878-0261.70164 (PMC13238722; doi:10.1002/1878-0261.70164)
Supplement: Supplementary file 24 — Table S14. Results of differential expression analyses of the mouse dataset using the limma‐voom pipeline. Sheet 1: The table includes log2 fold changes (log2FC_limma_voom), average expression (AveExpr), moderated t‐statistics (t), raw and adjusted P‐values (pvalues_limma_voom, padj_limma_voom), B‐statistics (B), and gene identifiers (GeneID, gene_name). Sheet 2: List of 185 genes comprising the yellow module signature, obtained by intersecting the yellow WGCNA module with the differentially expressed genes. [file MOL2-20-1429-s015.xlsx]

## Sheet: DEGs
GeneID	log2FC_limma_voom	AveExpr	t	pvalues_limma_voom	padj_limma_voom	B	gene_name	gene_info
ENSMUSG00000000001	0.0534212	6.55583	0.272993	0.788485	0.841488	-7.46106	Gnai3	protein_coding
ENSMUSG00000000003	-11.2162	7.11358	-10.9456	1.14573e-08	7.81381e-07	10.3102	Pbsn	protein_coding
ENSMUSG00000000028	0.879191	0.913325	2.88317	0.0111396	0.0269448	-3.12639	Cdc45	protein_coding
ENSMUSG00000000037	-2.86721	0.639305	-5.71533	3.69451e-05	0.000280158	2.47842	Scml2	protein_coding
ENSMUSG00000000056	0.387593	5.32077	2.82182	0.0126266	0.0297942	-4.08405	Narf	protein_coding
ENSMUSG00000000058	-0.888353	6.60533	-4.23574	0.000680884	0.00282773	-1.192	Cav2	protein_coding
ENSMUSG00000000078	0.0904774	6.73525	0.588959	0.564428	0.650607	-7.31738	Klf6	protein_coding
ENSMUSG00000000085	-0.148917	5.46864	-1.27689	0.220556	0.30696	-6.67719	Scmh1	protein_coding
ENSMUSG00000000088	0.468006	4.82641	2.39607	0.0296749	0.0595713	-4.86072	Cox5a	protein_coding
ENSMUSG00000000093	-1.1789	3.92352	-2.13253	0.0494418	0.0900452	-5.26348	Tbx2	protein_coding
ENSMUSG00000000120	0.800921	1.67717	1.03214	0.317944	0.413221	-6.33242	Ngfr	protein_coding
ENSMUSG00000000126	1.79959	1.34563	2.64648	0.0180165	0.0397078	-3.55781	Wnt9a	protein_coding
ENSMUSG00000000127	-0.112216	4.80287	-0.546742	0.59239	0.675575	-7.31238	Fer	protein_coding
ENSMUSG00000000131	0.247493	6.21106	2.19127	0.0441921	0.0821831	-5.28714	Xpo6	protein_coding
ENSMUSG00000000134	0.342486	4.65792	2.17625	0.045483	0.0840736	-5.24495	Tfe3	protein_coding
ENSMUSG00000000142	-3.2047	5.1694	-10.9682	1.11373e-08	7.72707e-07	10.2153	Axin2	protein_coding
ENSMUSG00000000148	-0.0343585	3.91281	-0.183408	0.856871	0.895756	-7.31284	Brat1	protein_coding
ENSMUSG00000000149	-0.185238	5.48422	-0.570686	0.576445	0.66103	-7.32558	Gna12	protein_coding
ENSMUSG00000000154	3.34907	2.19959	8.07668	6.38168e-07	1.25128e-05	6.37367	Slc22a18	protein_coding
ENSMUSG00000000159	-0.466584	4.21867	-2.32304	0.0342424	0.0670034	-4.95928	Igsf5	protein_coding
ENSMUSG00000000168	0.141686	4.87251	1.23091	0.236822	0.325464	-6.69713	Dlat	protein_coding
ENSMUSG00000000171	0.220093	5.87212	1.10566	0.285848	0.379145	-6.87995	Sdhd	protein_coding
ENSMUSG00000000184	1.62561	5.02876	4.55889	0.000353028	0.00167067	-0.470646	Ccnd2	protein_coding
ENSMUSG00000000194	-0.269517	6.09482	-2.10838	0.0517616	0.0932761	-5.43408	Gpr107	protein_coding
ENSMUSG00000000197	-1.22719	1.42224	-1.82381	0.0876446	0.144237	-5.16438	Nalcn	protein_coding
ENSMUSG00000000204	6.93909	0.137733	2.72054	0.0155126	0.0351803	-2.9705	Slfn4	protein_coding
ENSMUSG00000000214	-0.751914	-2.23088	-0.426754	0.675464	0.748817	-5.77099	Th	protein_coding
ENSMUSG00000000216	1.59137	0.00425093	2.63128	0.0185763	0.0406146	-3.43544	Scnn1g	protein_coding
ENSMUSG00000000223	1.22649	0.152589	1.11216	0.283129	0.376222	-5.68575	Drp2	protein_coding
ENSMUSG00000000244	2.1888	-0.523286	2.48616	0.024832	0.0515641	-3.46131	Tspan32	protein_coding
ENSMUSG00000000253	1.13348	3.12011	2.73005	0.0152165	0.0346165	-3.92118	Gmpr	protein_coding
ENSMUSG00000000266	0.281308	5.19633	1.73904	0.10197	0.163223	-6.02161	Mid2	protein_coding
ENSMUSG00000000275	1.04399	5.98728	4.7306	0.000250023	0.00128515	-0.173711	Trim25	protein_coding
ENSMUSG00000000276	-0.555022	4.11915	-2.70038	0.0161588	0.0363341	-4.21528	Dgke	protein_coding
ENSMUSG00000000278	-3.34695	5.10394	-8.19091	5.34248e-07	1.11729e-05	6.25897	Scpep1	protein_coding
ENSMUSG00000000282	-0.00668113	4.50818	-0.0433304	0.965995	0.97541	-7.4163	Mnt	protein_coding
ENSMUSG00000000290	3.05963	2.27921	3.39669	0.00385863	0.0114217	-2.20872	Itgb2	protein_coding
ENSMUSG00000000295	-0.453891	3.21061	-2.39513	0.02973	0.0596507	-4.62722	Hddc2	protein_coding
ENSMUSG00000000296	-1.88683	4.23495	-6.70379	6.16483e-06	7.05815e-05	3.72815	Tpd52l1	protein_coding
ENSMUSG00000000303	2.14377	9.2165	9.68701	6.00073e-08	2.48674e-06	8.47798	Cdh1	protein_coding
ENSMUSG00000000305	-1.68546	0.130616	-2.55932	0.0214617	0.0457617	-3.63117	Cdh4	protein_coding
ENSMUSG00000000308	6.29115	3.17566	9.57919	6.96652e-08	2.73191e-06	8.46437	Ckmt1	protein_coding
ENSMUSG00000000318	0.757223	0.299294	0.894828	0.384651	0.481575	-5.92249	Clec10a	protein_coding
ENSMUSG00000000320	-1.08412	5.22995	-7.61639	1.32808e-06	2.18581e-05	5.22825	Alox12	protein_coding
ENSMUSG00000000326	-1.16978	6.91136	-5.82713	2.99702e-05	0.000238967	2.00343	Comt	protein_coding
ENSMUSG00000000339	0.0597677	3.6866	0.465671	0.647969	0.724781	-7.18476	Rtca	protein_coding
ENSMUSG00000000340	-1.86968	4.94572	-10.1825	3.06953e-08	1.54355e-06	9.14997	Dbt	protein_coding
ENSMUSG00000000346	0.242824	7.01575	1.27481	0.221275	0.307738	-6.6724	Dazap2	protein_coding
ENSMUSG00000000355	-0.639877	3.92282	-2.4145	0.0286167	0.0579552	-4.74058	Mcts1	protein_coding
ENSMUSG00000000359	-1.06037	0.845591	-2.28169	0.0371137	0.0714816	-4.19013	Rem1	protein_coding
ENSMUSG00000000365	-0.489384	0.457195	-0.706292	0.490554	0.582578	-6.26199	Rnf17	protein_coding
ENSMUSG00000000374	-0.0469371	6.55627	-0.32955	0.746179	0.805886	-7.4442	Trappc10	protein_coding
ENSMUSG00000000378	-0.420222	4.75066	-2.5137	0.0235082	0.0493161	-4.64636	Ccm2	protein_coding
ENSMUSG00000000384	-0.169648	4.39206	-1.05309	0.308542	0.403727	-6.85303	Tbrg4	protein_coding
ENSMUSG00000000385	0.458352	9.41032	1.85699	0.0825421	0.137358	-5.75549	Tmprss2	protein_coding
ENSMUSG00000000386	0.45201	3.35319	1.33872	0.200088	0.284174	-6.31895	Mx1	protein_coding
ENSMUSG00000000392	0.924129	0.35502	1.46608	0.162745	0.239571	-5.30827	Fap	protein_coding
ENSMUSG00000000399	0.323321	4.70588	1.55938	0.139216	0.210409	-6.24352	Ndufa9	protein_coding
ENSMUSG00000000409	0.15573	0.627484	0.302429	0.766371	0.82346	-6.49571	Lck	protein_coding
ENSMUSG00000000416	0.419655	3.80277	2.3081	0.0352549	0.0685473	-4.89007	Cttnbp2	protein_coding
ENSMUSG00000000420	0.740882	5.87492	3.75013	0.00185276	0.0062906	-2.20358	Galnt1	protein_coding
ENSMUSG00000000439	-0.229893	4.39372	-2.19432	0.0439344	0.0817928	-5.19075	Mkrn2	protein_coding
ENSMUSG00000000440	6.68286	1.61861	7.35731	2.03047e-06	3.02759e-05	5.0407	Pparg	protein_coding
ENSMUSG00000000441	0.213638	6.33463	2.5577	0.0215314	0.0458719	-4.61142	Raf1	protein_coding
ENSMUSG00000000486	0.620726	1.14701	1.53367	0.145395	0.218042	-5.4935	Septin1	protein_coding
ENSMUSG00000000489	2.64229	2.31577	5.22766	9.38149e-05	0.000587128	1.40384	Pdgfb	protein_coding
ENSMUSG00000000530	1.02498	3.25511	2.30889	0.035201	0.0684597	-4.72042	Acvrl1	protein_coding
ENSMUSG00000000531	1.75474	0.932196	2.62754	0.0187167	0.0408518	-3.59326	Tamalin	protein_coding
ENSMUSG00000000532	1.27926	4.71485	7.07747	3.24392e-06	4.30641e-05	4.36102	Acvr1b	protein_coding
ENSMUSG00000000538	-0.825852	6.11081	-4.77685	0.000227954	0.00119413	-0.0868027	Tom1l2	protein_coding
ENSMUSG00000000544	9.19473	1.01518	3.47541	0.00327679	0.00994715	-1.61383	Gpa33	protein_coding
ENSMUSG00000000552	0.702598	1.24224	1.44756	0.167791	0.245748	-5.56565	Zfp385a	protein_coding
ENSMUSG00000000555	0.483239	4.26014	1.16331	0.262413	0.353396	-6.6812	Itga5	protein_coding
ENSMUSG00000000561	-0.0703051	3.8053	-0.530161	0.603561	0.68546	-7.18307	Wdr77	protein_coding
ENSMUSG00000000563	-0.131211	6.50461	-0.778854	0.447868	0.54245	-7.18668	Atp5pb	protein_coding
ENSMUSG00000000567	1.7059	5.32339	5.69297	3.8531e-05	0.000290033	1.77534	Sox9	protein_coding
ENSMUSG00000000568	-0.330566	5.46213	-1.45424	0.165956	0.24341	-6.44814	Hnrnpd	protein_coding
ENSMUSG00000000579	0.0438255	1.06545	0.150213	0.882546	0.915258	-6.66547	Dynlt1c	protein_coding
ENSMUSG00000000581	0.155964	4.12512	0.576245	0.572775	0.657707	-7.21919	C1d	protein_coding
ENSMUSG00000000594	1.47847	4.43086	3.53218	0.00291238	0.0090543	-2.51508	Gm2a	protein_coding
ENSMUSG00000000600	-0.294621	5.88661	-1.58854	0.132479	0.20226	-6.26622	Krit1	protein_coding
ENSMUSG00000000605	0.257334	6.15512	2.27381	0.0376858	0.0723381	-5.13988	Clcn4	protein_coding
ENSMUSG00000000628	4.98583	4.049	10.5287	1.94947e-08	1.09492e-06	9.78715	Hk2	protein_coding
ENSMUSG00000000631	1.94145	5.91959	12.2776	2.32031e-09	2.57426e-07	11.7779	Myo18a	protein_coding
ENSMUSG00000000682	2.30675	4.30757	2.05164	0.0576128	0.101901	-5.43481	Cd52	protein_coding
ENSMUSG00000000686	0.879093	-0.0271146	1.4582	0.164875	0.242172	-5.26772	Abhd15	protein_coding
ENSMUSG00000000690	-1.07816	3.43323	-3.35829	0.00417869	0.0121648	-2.80207	Hoxb6	protein_coding
ENSMUSG00000000693	1.78885	2.21426	1.96309	0.0679561	0.116983	-4.98723	Loxl3	protein_coding
ENSMUSG00000000708	-0.179341	6.82411	-1.04332	0.312901	0.407883	-6.93663	Kat2b	protein_coding
ENSMUSG00000000711	-0.188831	6.11794	-1.35151	0.196051	0.279139	-6.59038	Rab5b	protein_coding
ENSMUSG00000000732	1.2718	3.18057	5.40994	6.59826e-05	0.000444904	1.50593	Icosl	protein_coding
ENSMUSG00000000738	-0.658303	5.53321	-4.86651	0.000190697	0.00103542	0.101983	Spg7	protein_coding
ENSMUSG00000000739	-1.91619	3.24067	-4.05248	0.000991862	0.00381637	-1.25413	Sult5a1	protein_coding
ENSMUSG00000000740	-0.990146	7.54761	-5.38143	6.96975e-05	0.000464438	1.14895	Rpl13	protein_coding
ENSMUSG00000000743	-0.337895	6.61379	-1.73746	0.102257	0.163596	-6.03909	Chmp1a	protein_coding
ENSMUSG00000000751	-0.0742898	5.89391	-0.356459	0.726333	0.789963	-7.43836	Rpa1	protein_coding
ENSMUSG00000000753	2.04159	3.31529	2.12873	0.0497997	0.0905465	-4.91503	Serpinf1	protein_coding
ENSMUSG00000000759	-0.526898	5.30741	-4.41189	0.000475421	0.00211785	-0.824008	Tubgcp3	protein_coding
ENSMUSG00000000776	-0.239126	3.37706	-1.68404	0.112326	0.176303	-5.8524	Polr3d	protein_coding
ENSMUSG00000000782	-2.12083	3.21239	-5.4583	6.01441e-05	0.000412798	1.565	Tcf7	protein_coding
ENSMUSG00000000787	0.102025	8.51736	0.454968	0.65548	0.731431	-7.33261	Ddx3x	protein_coding
ENSMUSG00000000792	0.703975	1.05192	2.01363	0.0618631	0.108184	-4.77592	Slc5a5	protein_coding
ENSMUSG00000000794	-3.63271	3.07676	-9.41619	8.75019e-08	3.23293e-06	8.29171	Kcnn3	protein_coding
ENSMUSG00000000804	-0.0200848	6.01289	-0.0927585	0.927291	0.947246	-7.50171	Usp32	protein_coding
ENSMUSG00000000811	-0.341019	2.66267	-2.10606	0.05199	0.0935967	-4.99463	Txnrd3	protein_coding
ENSMUSG00000000823	-0.56046	5.97676	-3.42424	0.0036441	0.0109047	-2.88229	Zfp512b	protein_coding
ENSMUSG00000000826	0.628859	7.07737	4.94362	0.000163684	0.000920342	0.265531	Dnajc5	protein_coding
ENSMUSG00000000827	0.058018	5.57982	0.599654	0.557457	0.644266	-7.31053	Tpd52l2	protein_coding
ENSMUSG00000000838	-0.287025	5.35896	-0.835016	0.416474	0.513122	-7.13684	Fmr1	protein_coding
ENSMUSG00000000861	0.815907	3.26501	3.21608	0.00561143	0.0154694	-3.03846	Bcl11a	protein_coding
ENSMUSG00000000876	-0.0376486	3.47045	-0.213587	0.833671	0.878655	-7.231	Pxmp4	protein_coding
ENSMUSG00000000881	0.517985	5.49484	2.91293	0.0104811	0.0256556	-3.91002	Dlg3	protein_coding
ENSMUSG00000000884	0.157918	1.25926	0.59598	0.559846	0.646492	-6.49702	Gnb1l	protein_coding
ENSMUSG00000000889	-0.2338	-1.70644	-0.169033	0.867971	0.904239	-6.14396	Dbh	protein_coding
ENSMUSG00000000901	3.83433	1.10217	5.02247	0.000140115	0.000813165	1.223	Mmp11	protein_coding
ENSMUSG00000000902	0.525929	4.80275	3.9645	0.00118911	0.00441256	-1.71033	Smarcb1	protein_coding
ENSMUSG00000000915	-0.434632	6.60735	-2.26786	0.0381226	0.0729847	-5.14571	Hip1r	protein_coding
ENSMUSG00000000916	-0.349293	2.76661	-1.9597	0.0683843	0.117549	-5.29894	Nsun5	protein_coding
ENSMUSG00000000934	-0.132712	2.62373	-0.687971	0.501702	0.593473	-6.80228	Top1mt	protein_coding
ENSMUSG00000000938	0.27853	4.77446	1.70277	0.108702	0.171668	-6.03447	Hoxa10	protein_coding
ENSMUSG00000000948	-1.15545	1.40098	-2.79325	0.0133833	0.0312527	-3.46354	Gm38393	protein_coding
ENSMUSG00000000957	3.07306	5.2068	11.466	6.03173e-09	4.86761e-07	10.8648	Mmp14	protein_coding
ENSMUSG00000000958	2.91493	2.18358	6.58236	7.62632e-06	8.24297e-05	3.91537	Slc7a7	protein_coding
ENSMUSG00000000959	-0.0260253	5.4989	-0.191757	0.850438	0.890694	-7.47927	Oxa1l	protein_coding
ENSMUSG00000000976	0.191813	4.48826	1.56913	0.136932	0.207647	-6.21575	Heatr6	protein_coding
ENSMUSG00000000982	4.49861	-2.01506	3.39953	0.00383595	0.0113794	-1.76617	Ccl3	protein_coding
ENSMUSG00000000983	10.3649	1.72279	4.74704	0.000241936	0.00125197	0.617125	Wfdc18	protein_coding
ENSMUSG00000001016	0.0521798	4.92244	0.408173	0.688765	0.759882	-7.38035	Ilf2	protein_coding
ENSMUSG00000001017	0.0931611	5.96211	0.829063	0.419733	0.516183	-7.14909	Chtop	protein_coding
ENSMUSG00000001018	0.467541	4.86066	3.37581	0.00402954	0.0118234	-2.93478	Snapin	protein_coding
ENSMUSG00000001025	3.1539	6.31879	8.32372	4.35383e-07	9.56408e-06	6.40691	S100a6	protein_coding
ENSMUSG00000001034	0.132677	3.12949	0.702976	0.492561	0.584463	-6.89506	Mapk7	protein_coding
ENSMUSG00000001036	0.0480318	4.73614	0.408887	0.688252	0.759698	-7.36525	Epn2	protein_coding
ENSMUSG00000001039	0.260986	2.56466	1.04493	0.312181	0.407279	-6.50237	B9d1	protein_coding
ENSMUSG00000001052	-0.0591616	5.86154	-0.675193	0.509564	0.600287	-7.26752	Sec24b	protein_coding
ENSMUSG00000001053	-0.319059	2.85522	-1.479	0.159302	0.235339	-6.01681	N4bp3	protein_coding
ENSMUSG00000001054	0.149658	4.25082	1.04749	0.311033	0.406385	-6.82152	Rmnd5b	protein_coding
ENSMUSG00000001056	-0.552602	4.43243	-2.61185	0.0193166	0.0419227	-4.41636	Nhp2	protein_coding
ENSMUSG00000001062	-0.851592	4.3127	-5.85265	2.85792e-05	0.00023015	2.13336	Vps9d1	protein_coding
ENSMUSG00000001065	-0.288152	4.34605	-1.91967	0.0736197	0.125187	-5.66757	Zfp276	protein_coding
ENSMUSG00000001082	-1.42268	4.77267	-6.68971	6.31813e-06	7.14951e-05	3.65083	Mfsd10	protein_coding
ENSMUSG00000001089	1.65143	6.21781	15.258	1.03915e-10	3.06334e-08	14.9354	Luzp1	protein_coding
ENSMUSG00000001095	3.10777	-3.39637	2.19734	0.04368	0.08138	-3.70182	Slc13a2	protein_coding
ENSMUSG00000001098	1.25036	5.12418	4.60531	0.000321497	0.00155652	-0.387346	Kctd10	protein_coding
ENSMUSG00000001100	-0.261469	5.1385	-1.433	0.171845	0.250387	-6.45905	Poldip2	protein_coding
ENSMUSG00000001105	-2.29286	5.4343	-14.0664	3.35908e-10	6.86729e-08	13.756	Ift20	protein_coding
ENSMUSG00000001119	-0.0239211	5.38997	-0.0421616	0.966912	0.976207	-7.47695	Col6a1	protein_coding
ENSMUSG00000001120	0.220203	2.66028	0.533094	0.601577	0.683714	-6.97495	Pcbp3	protein_coding
ENSMUSG00000001123	5.27242	4.0676	8.44052	3.64315e-07	8.41272e-06	6.87892	Lgals9	protein_coding
ENSMUSG00000001127	-0.887673	6.60613	-6.66326	6.61694e-06	7.37873e-05	3.55576	Araf	protein_coding
ENSMUSG00000001128	0.220453	2.41809	0.431545	0.672052	0.746222	-6.86575	Cfp	protein_coding
ENSMUSG00000001131	3.58739	1.92744	2.94428	0.00982867	0.0243541	-2.98914	Timp1	protein_coding
ENSMUSG00000001134	-0.00933268	2.91821	-0.060206	0.952766	0.965998	-7.13134	Uxt	protein_coding
ENSMUSG00000001138	0.0372157	4.34639	0.205741	0.839688	0.883188	-7.38106	Cnnm3	protein_coding
ENSMUSG00000001143	-0.697089	4.80737	-4.50082	0.000396981	0.0018323	-0.607211	Lman2l	protein_coding
ENSMUSG00000001150	0.0479987	5.2758	0.47057	0.644543	0.721898	-7.37167	Mcm3ap	protein_coding
ENSMUSG00000001151	-0.0483087	5.47548	-0.394608	0.698543	0.767302	-7.41624	Pcnt	protein_coding
ENSMUSG00000001156	0.289918	4.57487	1.64369	0.120495	0.18664	-6.11709	Mxd1	protein_coding
ENSMUSG00000001157	-0.21982	4.5407	-1.20357	0.24693	0.336549	-6.70829	Gmcl1	protein_coding
ENSMUSG00000001158	-0.154689	3.57	-0.828792	0.419881	0.516324	-6.92786	Snrnp27	protein_coding
ENSMUSG00000001166	0.443768	2.44697	1.8554	0.0827803	0.13765	-5.36631	Oas1c	protein_coding
ENSMUSG00000001173	-0.753679	4.95363	-6.03967	2.02295e-05	0.000174707	2.42283	Ocrl	protein_coding
ENSMUSG00000001175	0.251327	7.9901	1.4025	0.180602	0.260898	-6.4776	Calm1	protein_coding
ENSMUSG00000001211	-0.25551	6.03176	-1.57364	0.135886	0.206353	-6.2878	Agpat3	protein_coding
ENSMUSG00000001225	-4.95238	2.92609	-5.95491	2.36454e-05	0.00019866	2.70703	Slc26a3	protein_coding
ENSMUSG00000001227	1.84034	0.631118	2.79424	0.0133561	0.0312083	-3.15498	Sema6b	protein_coding
ENSMUSG00000001228	1.83912	2.78072	7.13512	2.94289e-06	4.01454e-05	4.73647	Uhrf1	protein_coding
ENSMUSG00000001229	-0.496383	5.20476	-3.17806	0.00607077	0.0164342	-3.36867	Dpp9	protein_coding
ENSMUSG00000001240	0.718298	1.07966	1.0621	0.304562	0.399474	-6.01622	Ramp2	protein_coding
ENSMUSG00000001247	1.4193	6.37493	5.81672	3.05578e-05	0.000242266	1.98138	Lsr	protein_coding
ENSMUSG00000001248	-1.32864	6.01359	-4.22703	0.00069314	0.00286913	-1.21212	Gramd1a	protein_coding
ENSMUSG00000001249	1.27007	2.19257	5.26948	8.65062e-05	0.000550602	1.30848	Hpn	protein_coding
ENSMUSG00000001270	-1.16652	4.2888	-1.77968	0.0948637	0.153725	-5.88172	Ckb	protein_coding
ENSMUSG00000001280	0.135454	6.98635	1.04492	0.312186	0.407279	-6.93177	Sp1	protein_coding
ENSMUSG00000001281	1.20692	0.511393	1.488	0.156939	0.232496	-5.32504	Itgb7	protein_coding
ENSMUSG00000001285	-0.118209	3.33912	-0.710857	0.487799	0.579846	-6.96524	Myg1	protein_coding
ENSMUSG00000001288	1.37899	4.98669	7.23542	2.48694e-06	3.51449e-05	4.61985	Rarg	protein_coding
ENSMUSG00000001289	-0.816718	6.29631	-4.91551	0.000173046	0.000958215	0.195249	Pfdn5	protein_coding
ENSMUSG00000001300	0.829726	6.23748	5.55137	5.0364e-05	0.000359679	1.46194	Efnb2	protein_coding
ENSMUSG00000001305	-0.302178	2.60466	-1.38723	0.185121	0.266072	-6.09744	Rrp15	protein_coding
ENSMUSG00000001313	1.63168	0.930066	3.63711	0.00234229	0.00762482	-1.60017	Rnd2	protein_coding
ENSMUSG00000001323	-0.887163	4.59937	-6.54359	8.16573e-06	8.66472e-05	3.38605	Srr	protein_coding
ENSMUSG00000001333	0.759768	1.12756	1.95469	0.0690199	0.118509	-4.84449	Sync	protein_coding
ENSMUSG00000001334	2.83399	2.03917	4.29963	0.000597543	0.00254291	-0.403883	Fndc5	protein_coding
ENSMUSG00000001348	2.45623	3.05683	4.98881	0.000149717	0.000858491	0.750881	Acp5	protein_coding
ENSMUSG00000001349	-3.53688	6.19004	-2.82848	0.0124561	0.0294919	-4.03896	Cnn1	protein_coding
ENSMUSG00000001366	0.0472136	5.21665	0.358278	0.724998	0.788957	-7.41825	Fbxo9	protein_coding
ENSMUSG00000001376	0.239278	5.04331	1.23675	0.234709	0.322849	-6.70752	Vps50	protein_coding
ENSMUSG00000001380	-0.514023	5.17605	-3.93955	0.00125196	0.00460343	-1.796	Hars	protein_coding
ENSMUSG00000001383	0.193943	4.75308	1.30256	0.211865	0.297648	-6.59516	Zmat2	protein_coding
ENSMUSG00000001403	1.95422	0.657062	4.58366	0.000335831	0.00160765	0.376053	Ube2c	protein_coding
ENSMUSG00000001415	-0.146461	6.02447	-1.13152	0.275148	0.367623	-6.85385	Smg5	protein_coding
ENSMUSG00000001416	-0.360687	6.39564	-2.71708	0.0156215	0.0353594	-4.30445	Cct3	protein_coding
ENSMUSG00000001418	-0.236667	6.48905	-1.00916	0.328492	0.424542	-6.98035	Glmp	protein_coding
ENSMUSG00000001419	-0.16346	5.8824	-1.0629	0.304212	0.399185	-6.92713	Mef2d	protein_coding
ENSMUSG00000001420	0.730994	4.48229	3.41393	0.00372295	0.0111015	-2.81422	Tmem79	protein_coding
ENSMUSG00000001424	-0.72277	7.78395	-5.03993	0.000135385	0.000791385	0.477309	Snd1	protein_coding
ENSMUSG00000001435	0.144111	5.47029	0.509649	0.617522	0.697853	-7.35715	Col18a1	protein_coding
ENSMUSG00000001436	-0.383684	2.36427	-1.6507	0.119041	0.184686	-5.65719	Slc19a1	protein_coding
ENSMUSG00000001440	0.145997	7.37758	1.32146	0.205644	0.290638	-6.60373	Kpnb1	protein_coding
ENSMUSG00000001441	0.579313	6.19747	3.19312	0.00588447	0.0160431	-3.35318	Npepps	protein_coding
ENSMUSG00000001445	-0.601233	4.93604	-3.59517	0.00255534	0.00814068	-2.49104	Mrpl10	protein_coding
ENSMUSG00000001467	1.09475	5.09441	3.60216	0.00251852	0.00805684	-2.47081	Cyp51	protein_coding
ENSMUSG00000001472	-0.659214	8.04369	-6.33201	1.19006e-05	0.000115562	2.98435	Tcf25	protein_coding
ENSMUSG00000001473	1.19919	2.78464	2.65844	0.0175872	0.038952	-3.94061	Tubb6	protein_coding
ENSMUSG00000001482	0.431129	3.85902	1.99649	0.063872	0.110987	-5.43699	Def8	protein_coding
ENSMUSG00000001493	1.21507	0.0234577	1.50353	0.15293	0.227621	-5.16101	Meox1	protein_coding
ENSMUSG00000001494	-2.10001	-2.28403	-1.40313	0.180416	0.260654	-4.97394	Sost	protein_coding
ENSMUSG00000001497	-0.0525395	0.895053	-0.0904323	0.929109	0.94866	-6.63905	Pax9	protein_coding
ENSMUSG00000001504	0.316211	3.62295	0.966474	0.348739	0.445602	-6.82168	Irx2	protein_coding
ENSMUSG00000001506	2.40404	7.25452	3.92432	0.00129197	0.00472788	-1.82079	Col1a1	protein_coding
ENSMUSG00000001507	0.460343	6.68305	2.32268	0.0342665	0.0670419	-5.04406	Itga3	protein_coding
ENSMUSG00000001517	1.02697	1.90177	4.41579	0.000471676	0.00210544	-0.242971	Foxm1	protein_coding
ENSMUSG00000001518	-0.750471	3.75651	-5.17915	0.000103099	0.000633089	0.887629	Itfg2	protein_coding
ENSMUSG00000001521	-2.10449	4.89011	-10.0176	3.82621e-08	1.80515e-06	8.93375	Tulp3	protein_coding
ENSMUSG00000001524	-0.108234	2.36098	-0.505742	0.620199	0.700155	-6.88573	Gtf2h4	protein_coding
ENSMUSG00000001525	0.868986	7.28656	3.52108	0.00298032	0.00923363	-2.66213	Tubb5	protein_coding
ENSMUSG00000001542	-0.318128	6.21955	-1.18109	0.255486	0.346203	-6.79508	Ell2	protein_coding
ENSMUSG00000001552	1.21322	7.20233	5.04853	0.000133118	0.000782331	0.479992	Jup	protein_coding
ENSMUSG00000001555	0.689923	2.60674	1.12854	0.276367	0.369058	-6.32619	Fkbp10	protein_coding
ENSMUSG00000001569	0.0934915	4.58154	0.687769	0.501826	0.593573	-7.19151	Nom1	protein_coding
ENSMUSG00000001576	-0.578752	7.20699	-2.84731	0.0119866	0.0285898	-4.03089	Ergic1	protein_coding
ENSMUSG00000001583	0.69124	4.28302	3.53664	0.00288555	0.00898722	-2.53484	Tnk1	protein_coding
ENSMUSG00000001588	1.68832	-0.277268	2.45529	0.0264001	0.0542546	-3.71316	Acap1	protein_coding
ENSMUSG00000001604	1.048	1.92318	3.71376	0.0019979	0.00670439	-1.68693	Tcea3	protein_coding
ENSMUSG00000001627	-0.688624	4.90159	-3.50275	0.00309596	0.00951768	-2.68332	Ifrd1	protein_coding
ENSMUSG00000001630	1.61994	4.75781	10.5299	1.94656e-08	1.09492e-06	9.6365	Stk38l	protein_coding
ENSMUSG00000001632	-0.425829	5.57767	-3.53489	0.00289608	0.00901453	-2.65016	Brpf1	protein_coding
ENSMUSG00000001642	-2.62785	7.81376	-8.00073	7.18877e-07	1.36289e-05	5.88146	Akr1b3	protein_coding
ENSMUSG00000001663	2.16822	2.71524	2.8777	0.0112648	0.0271868	-3.50462	Gstt1	protein_coding
ENSMUSG00000001665	1.34655	4.65116	5.60104	4.58342e-05	0.000333069	1.64364	Gstt3	protein_coding
ENSMUSG00000001666	-0.398884	1.91577	-1.38899	0.184594	0.265415	-5.9643	Ddt	protein_coding
ENSMUSG00000001672	0.186401	4.29821	1.10756	0.285049	0.37828	-6.77981	Marveld3	protein_coding
ENSMUSG00000001674	-0.0388589	4.14482	-0.230506	0.820732	0.868062	-7.35578	Ddx18	protein_coding
ENSMUSG00000001687	-0.555358	6.0829	-4.92256	0.000170648	0.000949339	0.207234	Ubl3	protein_coding
ENSMUSG00000001700	-3.24087	5.69723	-17.8804	1.02208e-11	7.12346e-09	17.2621	Gramd3	protein_coding
ENSMUSG00000001707	0.154973	2.55551	0.645769	0.527934	0.617783	-6.85714	Eef1e1	protein_coding
ENSMUSG00000001729	0.0160607	7.01862	0.0873485	0.93152	0.950552	-7.48827	Akt1	protein_coding
ENSMUSG00000001741	1.36932	1.87962	2.04947	0.0578474	0.102245	-4.85325	Il16	protein_coding
ENSMUSG00000001750	1.25479	4.83387	7.77056	1.03589e-06	1.79878e-05	5.53327	Tcirg1	protein_coding
ENSMUSG00000001751	0.0742949	4.92859	0.300431	0.767866	0.824314	-7.40969	Naglu	protein_coding
ENSMUSG00000001755	-0.624384	4.72751	-4.06567	0.000965308	0.00373293	-1.49803	Coasy	protein_coding
ENSMUSG00000001761	1.9964	4.38727	7.25634	2.40152e-06	3.42853e-05	4.74923	Smo	protein_coding
ENSMUSG00000001763	3.51856	1.22791	7.40034	1.89107e-06	2.85944e-05	5.31643	Tspan33	protein_coding
ENSMUSG00000001767	0.210252	4.33843	1.21227	0.243677	0.333004	-6.66936	Crnkl1	protein_coding
ENSMUSG00000001768	1.6481	6.30746	8.47395	3.46306e-07	8.16152e-06	6.61229	Rin2	protein_coding
ENSMUSG00000001774	-0.0775963	5.18385	-0.270157	0.790626	0.843375	-7.45438	Chordc1	protein_coding
ENSMUSG00000001783	-0.0799939	6.57912	-0.591805	0.562569	0.648901	-7.31837	Rtcb	protein_coding
ENSMUSG00000001785	0.0608768	4.18459	0.378096	0.71052	0.777449	-7.31098	Pwp1	protein_coding
ENSMUSG00000001786	-0.141096	4.34109	-1.06619	0.302765	0.397628	-6.82264	Fbxo7	protein_coding
ENSMUSG00000001794	0.616321	6.99163	3.0187	0.00843478	0.0214372	-3.6956	Capns1	protein_coding
ENSMUSG00000001802	-0.531341	0.855161	-0.725192	0.479209	0.572073	-6.23415	Lrp3	protein_coding
ENSMUSG00000001815	-0.714799	1.30359	-2.29235	0.0363523	0.0703065	-4.30951	Evx2	protein_coding
ENSMUSG00000001819	0.343549	4.12801	0.972708	0.345729	0.442604	-6.85756	Hoxd13	protein_coding
ENSMUSG00000001823	0.690668	0.522718	1.22324	0.239625	0.328403	-5.68577	Hoxd12	protein_coding
ENSMUSG00000001827	-1.6287	2.66463	-2.50571	0.0238853	0.0499976	-4.2458	Folr1	protein_coding
ENSMUSG00000001829	-0.796865	5.20724	-4.89885	0.00017885	0.000983259	0.175988	Clpb	protein_coding
ENSMUSG00000001833	-0.0395035	6.38227	-0.131489	0.897091	0.925895	-7.49366	Septin7	protein_coding
ENSMUSG00000001844	-0.0482992	4.05367	-0.309187	0.761323	0.819271	-7.31871	Zdhhc4	protein_coding
ENSMUSG00000001847	0.204248	7.53887	1.57553	0.135449	0.205832	-6.25559	Rac1	protein_coding
ENSMUSG00000001855	-0.133439	5.85151	-0.877582	0.393655	0.490604	-7.10681	Nup214	protein_coding
ENSMUSG00000001864	2.92856	1.38253	5.72112	3.65448e-05	0.000278085	2.46702	Aif1l	protein_coding
ENSMUSG00000001870	1.94954	4.32945	5.40197	6.69996e-05	0.000450968	1.35087	Ltbp1	protein_coding
ENSMUSG00000001891	-0.0683659	5.93089	-0.28358	0.780509	0.834906	-7.46377	Ugp2	protein_coding
ENSMUSG00000001901	6.24588	-0.773131	2.5929	0.0200656	0.0432722	-3.13336	Kcnh6	protein_coding
ENSMUSG00000001909	-1.03805	4.9175	-8.36736	4.07256e-07	9.14268e-06	6.46872	Trmt1	protein_coding
ENSMUSG00000001910	0.294858	6.27447	1.72969	0.103671	0.165358	-6.0534	Nacc1	protein_coding
ENSMUSG00000001911	0.267346	6.96594	1.13578	0.273413	0.365655	-6.83678	Nfix	protein_coding
ENSMUSG00000001918	-1.26435	7.61225	-5.21421	9.62991e-05	0.000598765	0.820133	Slc1a5	protein_coding
ENSMUSG00000001924	0.0463006	8.01341	0.240998	0.812735	0.861982	-7.43195	Uba1	protein_coding
ENSMUSG00000001930	1.36353	4.29738	2.13492	0.049217	0.0897318	-5.2122	Vwf	protein_coding
ENSMUSG00000001942	2.23443	3.2576	7.87006	8.83821e-07	1.61329e-05	5.91537	Siae	protein_coding
ENSMUSG00000001943	0.269003	-0.0128301	0.474837	0.641567	0.719514	-6.30021	Vsig2	protein_coding
ENSMUSG00000001946	-0.0897877	2.54163	-0.250048	0.805855	0.856165	-6.96981	Esam	protein_coding
ENSMUSG00000001962	0.104463	3.89469	0.866685	0.399416	0.496132	-6.94911	Fam50a	protein_coding
ENSMUSG00000001964	0.244194	3.9078	1.15717	0.264834	0.356046	-6.64846	Emd	protein_coding
ENSMUSG00000001983	0.155955	2.3022	0.745044	0.467463	0.561241	-6.6952	Taco1	protein_coding
ENSMUSG00000001986	1.03806	2.49352	2.84727	0.0119875	0.0285898	-3.54981	Gria3	protein_coding
ENSMUSG00000001995	0.554843	4.08157	1.88843	0.0779517	0.131114	-5.65864	Sipa1l2	protein_coding
ENSMUSG00000001998	-0.265183	4.25082	-1.18773	0.252935	0.343604	-6.6926	Ap4e1	protein_coding
ENSMUSG00000001999	1.10228	2.81787	5.80003	3.15244e-05	0.000247752	2.29504	Blvra	protein_coding
ENSMUSG00000002006	1.53477	1.00985	3.52339	0.00296609	0.00919697	-1.80092	Pdzd4	protein_coding
ENSMUSG00000002010	-0.135378	5.45704	-0.832194	0.418017	0.514443	-7.13893	Idh3g	protein_coding
ENSMUSG00000002012	-0.674887	1.76696	-0.986027	0.339358	0.436013	-6.40496	Pnck	protein_coding
ENSMUSG00000002014	-1.46539	6.70553	-4.54513	0.000362975	0.00170251	-0.549748	Ssr4	protein_coding
ENSMUSG00000002015	0.280714	5.73916	1.61605	0.12638	0.194361	-6.22253	Bcap31	protein_coding
ENSMUSG00000002017	-0.461319	4.76828	-3.25332	0.00519485	0.0145405	-3.19313	Fam98a	protein_coding
ENSMUSG00000002020	5.6441	4.29177	6.37568	1.10051e-05	0.000108376	3.49456	Ltbp2	protein_coding
ENSMUSG00000002028	-0.381935	7.63301	-2.52367	0.0230456	0.0485116	-4.64314	Kmt2a	protein_coding
ENSMUSG00000002031	-0.707416	5.22168	-4.39886	0.000488178	0.00216274	-0.844426	Ift46	protein_coding
ENSMUSG00000002033	2.11831	-0.802898	2.53195	0.0226681	0.0478589	-3.40204	Cd3g	protein_coding
ENSMUSG00000002043	-0.593807	4.35171	-2.62908	0.0186586	0.0407597	-4.36772	Trappc6a	protein_coding
ENSMUSG00000002052	-0.326649	7.14311	-2.8952	0.0108687	0.0264156	-3.93721	Supt6	protein_coding
ENSMUSG00000002055	1.98337	1.10798	4.73808	0.00024631	0.00127032	0.604896	Spag5	protein_coding
ENSMUSG00000002058	0.584104	1.9291	2.10489	0.0521054	0.0937274	-4.8006	Unc119	protein_coding
ENSMUSG00000002059	-0.438285	2.91671	-1.28213	0.218759	0.305091	-6.29523	Rab34	protein_coding
ENSMUSG00000002064	-0.539266	5.06854	-2.97923	0.00914805	0.022957	-3.76017	Sdf2	protein_coding
ENSMUSG00000002076	0.584153	0.631119	1.18038	0.25576	0.346459	-5.82005	Hsf2bp	protein_coding
ENSMUSG00000002083	-0.784088	1.44873	-2.81606	0.0127755	0.0300855	-3.36065	Bbc3	protein_coding
ENSMUSG00000002102	-0.267881	6.22047	-2.05733	0.0569997	0.101035	-5.52148	Psmc3	protein_coding
ENSMUSG00000002103	-0.21395	5.20805	-1.55946	0.139197	0.210409	-6.28942	Acp2	protein_coding
ENSMUSG00000002105	-0.819068	3.96088	-2.80762	0.0129972	0.030542	-3.9738	Slc39a13	protein_coding
ENSMUSG00000002107	-0.0964741	6.20454	-0.664801	0.51601	0.606421	-7.27425	Celf2	protein_coding
ENSMUSG00000002108	0.0705623	1.15282	0.158145	0.876397	0.91005	-6.61551	Nr1h3	protein_coding
ENSMUSG00000002109	-0.349101	3.70547	-2.21649	0.042101	0.079074	-5.06611	Ddb2	protein_coding
ENSMUSG00000002111	2.20662	0.792713	2.79482	0.0133405	0.0311862	-3.1396	Spi1	protein_coding
ENSMUSG00000002129	0.419208	5.52296	2.73081	0.015193	0.0345884	-4.27018	Sf3a1	protein_coding
ENSMUSG00000002147	0.293357	6.62588	2.34031	0.0331061	0.0652295	-5.01432	Stat6	protein_coding
ENSMUSG00000002204	2.73166	-0.972601	2.52373	0.0230429	0.0485116	-3.30264	Napsa	protein_coding
ENSMUSG00000002205	0.502827	4.38929	3.87429	0.00143273	0.00513047	-1.84685	Vrk3	protein_coding
ENSMUSG00000002210	0.788886	3.78337	4.57426	0.000342256	0.00163026	-0.30568	Smg9	protein_coding
ENSMUSG00000002221	-0.164934	4.58476	-1.55983	0.139109	0.210351	-6.24354	Paxip1	protein_coding
ENSMUSG00000002222	0.122154	6.97053	0.690898	0.499911	0.591582	-7.24221	Rmnd5a	protein_coding
ENSMUSG00000002227	2.01543	4.01107	10.0998	3.42688e-08	1.67873e-06	9.13902	Mov10	protein_coding
ENSMUSG00000002228	3.83473	-0.9299	5.47645	5.80925e-05	0.000403046	1.93354	Ppm1j	protein_coding
ENSMUSG00000002233	2.5856	3.79028	7.56338	1.44757e-06	2.33637e-05	5.37224	Rhoc	protein_coding
ENSMUSG00000002249	-0.0772491	4.75015	-0.439169	0.666638	0.741714	-7.35714	Tead3	protein_coding
ENSMUSG00000002250	-0.002181	4.53043	-0.0108678	0.991468	0.993997	-7.43799	Ppard	protein_coding
ENSMUSG00000002257	-0.742699	3.64228	-3.61958	0.00242909	0.00782462	-2.26542	Def6	protein_coding
ENSMUSG00000002265	-0.649387	1.63172	-0.938743	0.362353	0.459018	-6.44148	Peg3	protein_coding
ENSMUSG00000002274	-2.18369	-0.079213	-3.11019	0.00698482	0.0183545	-2.41873	Metrn	protein_coding
ENSMUSG00000002279	-0.421218	4.48467	-2.74999	0.0146131	0.0335574	-4.16522	Lmf1	protein_coding
ENSMUSG00000002280	-0.584481	3.84852	-4.83366	0.000203565	0.0010902	0.192689	Ciao3	protein_coding
ENSMUSG00000002289	0.26792	1.71139	0.439694	0.666266	0.741407	-6.69954	Angptl4	protein_coding
ENSMUSG00000002297	0.167924	2.86935	0.682526	0.505043	0.596459	-6.88442	Dbf4	protein_coding
ENSMUSG00000002307	-0.123089	4.32934	-0.952147	0.355728	0.45233	-6.93865	Daxx	protein_coding
ENSMUSG00000002308	-1.43834	3.46487	-5.25177	8.95271e-05	0.000565603	1.12004	Cd320	protein_coding
ENSMUSG00000002319	-0.945202	4.14996	-4.66454	0.000285407	0.0014223	-0.191729	Ipo4	protein_coding
ENSMUSG00000002320	-0.334557	5.4466	-1.64753	0.119695	0.185551	-6.16858	Tm9sf1	protein_coding
ENSMUSG00000002324	0.82604	3.89943	0.757797	0.460011	0.553956	-7.02227	Rec8	protein_coding
ENSMUSG00000002325	1.12795	5.45328	6.88274	4.52227e-06	5.51192e-05	3.96609	Irf9	protein_coding
ENSMUSG00000002326	0.233613	3.13962	1.66466	0.116188	0.181195	-5.83599	Gmpr2	protein_coding
ENSMUSG00000002329	0.0402791	3.9732	0.300597	0.767742	0.824267	-7.30135	Mdp1	protein_coding
ENSMUSG00000002332	0.147431	4.21621	0.665783	0.515398	0.605749	-7.15652	Dhrs1	protein_coding
ENSMUSG00000002342	-0.26173	3.8733	-1.55019	0.141398	0.213014	-6.15401	Tmem161a	protein_coding
ENSMUSG00000002343	0.219688	1.69634	0.678902	0.507275	0.598403	-6.56417	Armc6	protein_coding
ENSMUSG00000002345	-0.0220296	3.61439	-0.152033	0.881135	0.913979	-7.26563	Borcs8	protein_coding
ENSMUSG00000002346	-1.33025	3.08673	-5.60842	4.51982e-05	0.000329228	1.8478	Slc25a42	protein_coding
ENSMUSG00000002365	0.209789	5.68921	1.66837	0.115441	0.180195	-6.14499	Snx9	protein_coding
ENSMUSG00000002372	-0.126084	5.40269	-0.928852	0.367296	0.463786	-7.04974	Ranbp3	protein_coding
ENSMUSG00000002379	0.390896	4.10139	1.74437	0.101013	0.161877	-5.88632	Ndufa11	protein_coding
ENSMUSG00000002384	-1.8845	0.0692864	-4.76466	0.000233568	0.00121937	0.71266	Bmp8b	protein_coding
ENSMUSG00000002393	0.312272	4.60134	1.32814	0.20348	0.288111	-6.53197	Nr2f6	protein_coding
ENSMUSG00000002395	-0.806753	5.41575	-5.80673	3.11327e-05	0.000245428	1.96555	Use1	protein_coding
ENSMUSG00000002396	-0.572747	3.01013	-2.91814	0.0103697	0.0254358	-3.57527	Ocel1	protein_coding
ENSMUSG00000002409	-0.565347	3.82533	-2.9434	0.00984645	0.0243824	-3.7137	Dyrk1b	protein_coding
ENSMUSG00000002413	-1.02938	7.03775	-6.96619	3.91962e-06	4.96281e-05	4.10641	Braf	protein_coding
ENSMUSG00000002416	-0.613093	2.78848	-3.16459	0.00624225	0.0167593	-3.0448	Ndufb2	protein_coding
ENSMUSG00000002428	0.044802	5.20457	0.16727	0.869334	0.905095	-7.47635	Hltf	protein_coding
ENSMUSG00000002455	-0.051578	5.89147	-0.549129	0.59079	0.674492	-7.34726	Prpf6	protein_coding
ENSMUSG00000002458	2.6491	1.93659	6.7721	5.47431e-06	6.42708e-05	4.26834	Rgs19	protein_coding
ENSMUSG00000002475	0.191157	0.625939	0.605632	0.55358	0.640607	-6.26316	Abhd3	protein_coding
ENSMUSG00000002477	0.771766	3.01296	2.95465	0.00962169	0.0239302	-3.50668	Snrpd1	protein_coding
ENSMUSG00000002486	-0.0861345	2.92791	-0.434132	0.670213	0.744773	-7.05912	Tchp	protein_coding
ENSMUSG00000002489	-0.793701	3.70288	-2.69256	0.0164161	0.0367887	-4.13784	Tiam1	protein_coding
ENSMUSG00000002496	-0.744612	6.88428	-4.94152	0.000164366	0.000923161	0.256443	Tsc2	protein_coding
ENSMUSG00000002504	-0.314306	5.29716	-1.20673	0.245746	0.335264	-6.75353	Nherf2	protein_coding
ENSMUSG00000002524	-0.030306	5.95178	-0.181044	0.858694	0.896952	-7.48867	Puf60	protein_coding
ENSMUSG00000002546	-0.488939	6.61239	-3.90586	0.0013422	0.00487328	-1.87963	Golga2	protein_coding
ENSMUSG00000002550	-0.576475	4.51779	-3.11805	0.00687247	0.0181182	-3.43484	Uck1	protein_coding
ENSMUSG00000002565	0.704922	1.54332	0.964676	0.349611	0.446418	-6.34494	Scin	protein_coding
ENSMUSG00000002578	-2.30209	1.5486	-5.04631	0.0001337	0.000784871	1.10903	Ikzf4	protein_coding
ENSMUSG00000002580	-0.604371	4.8482	-2.6046	0.0195999	0.0424647	-4.47605	Mien1	protein_coding
ENSMUSG00000002602	0.567641	5.96033	1.42761	0.173365	0.252106	-6.48417	Axl	protein_coding
ENSMUSG00000002603	1.98045	2.32948	4.43634	0.000452396	0.00203777	-0.210833	Tgfb1	protein_coding
ENSMUSG00000002608	-0.116946	4.4482	-0.598929	0.557928	0.644625	-7.236	Ccdc97	protein_coding
ENSMUSG00000002617	-1.09701	3.23852	-3.54194	0.00285399	0.00891246	-2.38514	Zfp40	protein_coding
ENSMUSG00000002625	-1.35546	5.58508	-5.81023	3.09299e-05	0.00024408	1.96933	Akap8l	protein_coding
ENSMUSG00000002633	-1.5056	0.0808306	-2.07314	0.0553281	0.0984959	-4.42893	Shh	protein_coding
ENSMUSG00000002635	-0.542592	2.92504	-2.7095	0.0158634	0.0358064	-3.95366	Pdcd2l	protein_coding
ENSMUSG00000002658	0.595695	4.4151	5.30858	8.02033e-05	0.000518229	1.07123	Gtf2f1	protein_coding
ENSMUSG00000002660	-0.598313	4.30856	-4.11081	0.000879718	0.00348366	-1.35954	Clpp	protein_coding
ENSMUSG00000002661	-0.298305	1.32084	-0.925274	0.369095	0.465291	-6.24785	Alkbh7	protein_coding
ENSMUSG00000002668	1.94285	0.955547	3.08341	0.00738177	0.0192034	-2.67052	Dennd1c	protein_coding
ENSMUSG00000002679	-0.0356487	3.13164	-0.196881	0.846496	0.887671	-7.16824	Med6	protein_coding
ENSMUSG00000002688	-0.354939	1.25316	-0.669669	0.512984	0.603513	-6.45581	Prkd1	protein_coding
ENSMUSG00000002699	-0.698393	2.91746	-1.75109	0.0998167	0.160361	-5.63137	Lcp2	protein_coding
ENSMUSG00000002718	0.464648	5.08179	2.48037	0.0251191	0.0521037	-4.73286	Cse1l	protein_coding
ENSMUSG00000002728	0.660774	3.78632	2.84326	0.0120861	0.0287849	-3.88271	Naa20	protein_coding
ENSMUSG00000002731	0.0751084	3.97697	0.495701	0.627104	0.706305	-7.23464	Prkra	protein_coding
ENSMUSG00000002732	0.170283	1.5087	0.396706	0.697027	0.76602	-6.65508	Fkbp7	protein_coding
ENSMUSG00000002733	0.126614	4.83507	0.846564	0.4102	0.506735	-7.09194	Plekha3	protein_coding
ENSMUSG00000002741	0.0561321	6.03103	0.398693	0.695593	0.764828	-7.42225	Ykt6	protein_coding
ENSMUSG00000002748	0.114391	6.83089	0.863377	0.401176	0.497833	-7.108	Baz1b	protein_coding
ENSMUSG00000002763	-0.358594	4.50452	-1.83513	0.085873	0.141763	-5.80251	Pex6	protein_coding
ENSMUSG00000002767	-0.131597	3.73551	-0.712718	0.486679	0.578828	-7.03012	Mrpl2	protein_coding
ENSMUSG00000002768	0.3082	4.4841	1.48491	0.157747	0.233491	-6.32367	Mea1	protein_coding
ENSMUSG00000002769	-3.88677	1.97966	-6.85985	4.70391e-06	5.7061e-05	4.41081	Gnmt	protein_coding
ENSMUSG00000002771	-5.82901	3.08006	-15.8404	6.02972e-11	2.31134e-08	14.9022	Grin2d	protein_coding
ENSMUSG00000002778	-1.08983	6.31249	-4.89647	0.000179696	0.000986496	0.158498	Kdelr1	protein_coding
ENSMUSG00000002781	-0.129916	3.25231	-0.614199	0.54805	0.635647	-7.00316	Tmem143	protein_coding
ENSMUSG00000002797	-0.357072	2.50509	-1.21664	0.24206	0.331266	-6.28532	Ggct	protein_coding
ENSMUSG00000002799	-0.588022	4.55111	-2.90002	0.010762	0.0261926	-3.8651	Jag2	protein_coding
ENSMUSG00000002803	-0.22358	3.53375	-1.14801	0.268484	0.360195	-6.59772	Btbd6	protein_coding
ENSMUSG00000002804	0.0508915	3.13823	0.204733	0.840462	0.883869	-7.15519	Nudt14	protein_coding
ENSMUSG00000002808	0.99512	0.69758	0.926234	0.368612	0.465026	-6.00628	Epdr1	protein_coding
ENSMUSG00000002812	0.409237	6.96575	2.18397	0.0448148	0.0830688	-5.28829	Flii	protein_coding
ENSMUSG00000002814	-0.329631	3.84285	-2.36587	0.0314897	0.0624944	-4.78815	Top3a	protein_coding
ENSMUSG00000002820	-0.134484	4.47858	-0.653318	0.523186	0.613069	-7.20337	Atg4d	protein_coding
ENSMUSG00000002825	-0.961662	4.03459	-6.54251	8.18127e-06	8.67282e-05	3.46012	Qtrt1	protein_coding
ENSMUSG00000002831	-0.521903	4.10367	-0.756661	0.460672	0.554477	-7.11323	Plin4	protein_coding
ENSMUSG00000002833	-0.150336	4.75726	-1.05467	0.307841	0.402981	-6.88825	Hdgfl2	protein_coding
ENSMUSG00000002835	1.19343	2.30712	5.70062	3.79805e-05	0.000286029	2.19873	Chaf1a	protein_coding
ENSMUSG00000002844	0.549634	3.61143	2.15627	0.0472537	0.0867403	-5.09121	Adprh	protein_coding
ENSMUSG00000002845	-1.48628	5.06312	-8.73929	2.32669e-07	6.33275e-06	7.04112	Tmem39a	protein_coding
ENSMUSG00000002846	-0.196072	3.71165	-1.48291	0.15827	0.23406	-6.22121	Timmdc1	protein_coding
ENSMUSG00000002847	1.48013	2.1803	1.59009	0.132128	0.201785	-5.56415	Pla1a	protein_coding
ENSMUSG00000002870	1.30546	3.84893	7.81182	9.6974e-07	1.715e-05	5.7058	Mcm2	protein_coding
ENSMUSG00000002871	-0.109827	4.60635	-0.779963	0.447234	0.541833	-7.12475	Tpra1	protein_coding
ENSMUSG00000002881	0.170269	5.43015	0.931026	0.366205	0.46279	-7.04754	Nab1	protein_coding
ENSMUSG00000002885	1.66322	4.35418	4.08385	0.000929864	0.00362789	-1.36924	Adgre5	protein_coding
ENSMUSG00000002897	0.291267	3.94621	1.29206	0.215389	0.301246	-6.48511	Il17ra	protein_coding
ENSMUSG00000002900	0.14569	5.02187	0.341396	0.737419	0.798957	-7.3919	Lamb1	protein_coding
ENSMUSG00000002908	-0.978771	0.195051	-1.92662	0.0726856	0.123859	-4.65845	Kcnn1	protein_coding
ENSMUSG00000002910	0.841847	2.88547	4.75249	0.000239319	0.00124045	0.232849	Arrdc2	protein_coding
ENSMUSG00000002944	-0.465708	1.97548	-0.628854	0.53866	0.626938	-6.71292	Cd36	protein_coding
ENSMUSG00000002948	0.0786996	4.26619	0.664704	0.51607	0.606446	-7.17176	Map2k7	protein_coding
ENSMUSG00000002949	-0.362331	4.68273	-3.21247	0.00565346	0.0155516	-3.26254	Timm44	protein_coding
ENSMUSG00000002957	0.0154216	6.53776	0.0931945	0.926951	0.947087	-7.49842	Ap2a2	protein_coding
ENSMUSG00000002963	-0.118768	4.15437	-0.814013	0.428044	0.524092	-7.03105	Pnkp	protein_coding
ENSMUSG00000002968	-0.405761	5.50582	-2.26321	0.0384678	0.0735078	-5.15331	Med25	protein_coding
ENSMUSG00000002980	1.12461	4.7829	3.56297	0.002732	0.00860691	-2.51598	Bcam	protein_coding
ENSMUSG00000002981	0.462774	6.22965	2.24693	0.0396991	0.0754283	-5.18698	Clptm1	protein_coding
ENSMUSG00000002983	2.28338	3.87259	9.86004	4.73476e-08	2.11656e-06	8.82943	Relb	protein_coding
ENSMUSG00000002984	-0.498873	4.48548	-3.71532	0.00199146	0.00668601	-2.20363	Tomm40	protein_coding
ENSMUSG00000002985	1.98047	6.78768	4.27394	0.000629724	0.0026558	-1.10258	Apoe	protein_coding
ENSMUSG00000002996	0.0281608	6.42399	0.210199	0.836268	0.880545	-7.48009	Hbp1	protein_coding
ENSMUSG00000002997	0.64792	4.12087	2.80604	0.013039	0.030626	-4.00096	Prkar2b	protein_coding
ENSMUSG00000003031	-0.0738443	5.33958	-0.548208	0.591407	0.674867	-7.33536	Cdkn1b	protein_coding
ENSMUSG00000003032	0.296567	4.04573	1.156	0.265299	0.356502	-6.66912	Klf4	protein_coding
ENSMUSG00000003033	0.234137	3.90382	1.40078	0.181106	0.261502	-6.35478	Ap1m1	protein_coding
ENSMUSG00000003037	0.188026	5.60596	1.29486	0.214446	0.300091	-6.65593	Rab8a	protein_coding
ENSMUSG00000003038	-1.31004	5.73573	-8.4385	3.65434e-07	8.42585e-06	6.55173	Hmgn2	protein_coding
ENSMUSG00000003039	-0.0925565	5.7358	-0.710288	0.488142	0.580163	-7.23964	Fam32a	protein_coding
ENSMUSG00000003051	4.38524	5.88362	17.1089	1.95503e-11	1.11024e-08	16.6131	Elf3	protein_coding
ENSMUSG00000003062	-0.802298	4.56834	-5.18358	0.000102214	0.000628656	0.806021	Stard3nl	protein_coding
ENSMUSG00000003068	-0.940798	5.66356	-5.78186	3.26135e-05	0.000253839	1.91112	Stk11	protein_coding
ENSMUSG00000003072	-0.0131709	5.84542	-0.0563575	0.955782	0.968094	-7.50312	Atp5d	protein_coding
ENSMUSG00000003099	0.292594	4.99359	2.30379	0.0355524	0.0690556	-5.05488	Ppp5c	protein_coding
ENSMUSG00000003119	-0.195571	6.53835	-1.38475	0.185864	0.26704	-6.54103	Cdk12	protein_coding
ENSMUSG00000003123	-1.0728	4.70123	-3.94521	0.0012374	0.00456304	-1.7499	Lipe	protein_coding
ENSMUSG00000003131	-0.0461211	5.91614	-0.329201	0.746438	0.806109	-7.44891	Pafah1b2	protein_coding
ENSMUSG00000003134	-0.107912	5.31085	-0.546436	0.592595	0.675609	-7.3361	Tbc1d8	protein_coding
ENSMUSG00000003135	-0.675465	4.67855	-4.54906	0.000360104	0.00169468	-0.49885	Cnot11	protein_coding
ENSMUSG00000003153	0.246544	1.64143	0.407763	0.689059	0.760116	-6.69775	Slc2a3	protein_coding
ENSMUSG00000003154	-0.58165	5.25994	-5.02908	0.000138304	0.000804178	0.437861	Foxj2	protein_coding
ENSMUSG00000003161	1.41599	5.47916	7.16515	2.79788e-06	3.85858e-05	4.46319	Sri	protein_coding
ENSMUSG00000003166	0.264039	5.78251	1.39838	0.181811	0.262298	-6.52598	Dgcr2	protein_coding
ENSMUSG00000003184	-0.612784	5.50522	-4.21556	0.0007096	0.00292088	-1.23472	Irf3	protein_coding
ENSMUSG00000003190	0.0692974	2.62719	0.358072	0.72515	0.789051	-7.00535	Bcl2l12	protein_coding
ENSMUSG00000003198	0.14712	2.43244	0.573784	0.574399	0.659226	-6.87898	Zfp959	protein_coding
ENSMUSG00000003199	-0.729755	5.19064	-3.82905	0.00157334	0.00552346	-2.02023	Mpnd	protein_coding
ENSMUSG00000003200	-0.144138	4.72636	-1.00795	0.329054	0.425196	-6.93465	Sh3gl1	protein_coding
ENSMUSG00000003208	-0.134272	2.75997	-0.79596	0.438152	0.533528	-6.76603	Yju2	protein_coding
ENSMUSG00000003226	-0.202954	8.14034	-0.674863	0.509768	0.600466	-7.21415	Ranbp2	protein_coding
ENSMUSG00000003228	1.22938	3.79425	4.95349	0.000160522	0.000905551	0.461663	Grk5	protein_coding
ENSMUSG00000003233	-0.178867	5.05181	-1.06123	0.304946	0.399943	-6.90595	Dvl3	protein_coding
ENSMUSG00000003234	-0.405502	5.42055	-3.55855	0.00275719	0.008672	-2.59504	Abcf3	protein_coding
ENSMUSG00000003235	-0.0132253	5.2013	-0.10187	0.920175	0.942	-7.47996	Eif2b5	protein_coding
ENSMUSG00000003269	-0.000690375	5.19818	-0.0048419	0.996199	0.997305	-7.48905	Cyth2	protein_coding
ENSMUSG00000003271	6.09435	-0.976046	6.3541	1.14386e-05	0.000111854	2.76108	Sult2b1	protein_coding
ENSMUSG00000003273	-1.79203	0.357979	-3.06134	0.00772544	0.019925	-2.69532	Car11	protein_coding
ENSMUSG00000003279	0.136282	0.310461	0.24788	0.807502	0.857321	-6.47236	Dlgap1	protein_coding
ENSMUSG00000003282	-1.83465	0.566456	-5.34329	7.50072e-05	0.00049128	1.76753	Plag1	protein_coding
ENSMUSG00000003283	3.29594	1.36359	3.13023	0.00670168	0.0177395	-2.51523	Hck	protein_coding
ENSMUSG00000003299	-0.0829013	3.8795	-0.455132	0.655364	0.731422	-7.21948	Mrpl4	protein_coding
ENSMUSG00000003308	-0.172619	5.2453	-1.22754	0.238053	0.326804	-6.72521	Keap1	protein_coding
ENSMUSG00000003309	-0.251985	5.89429	-1.35282	0.19564	0.278735	-6.5881	Ap1m2	protein_coding
ENSMUSG00000003316	0.236795	7.78504	1.60627	0.128519	0.197054	-6.20497	Glg1	protein_coding
ENSMUSG00000003344	-0.0783161	4.65199	-0.346061	0.733979	0.796302	-7.3772	Btbd2	protein_coding
ENSMUSG00000003345	-0.331784	6.14174	-2.01022	0.0622587	0.108738	-5.60214	Csnk1g2	protein_coding
ENSMUSG00000003346	-0.552915	4.13458	-2.16271	0.046676	0.0859266	-5.2029	Abhd17a	protein_coding
ENSMUSG00000003348	0.0884408	3.64287	0.306572	0.763275	0.820765	-7.22664	Mob3a	protein_coding
ENSMUSG00000003352	-0.749433	5.17515	-3.90364	0.00134837	0.00489202	-1.86637	Cacnb3	protein_coding
ENSMUSG00000003355	-4.15984	3.48527	-9.80293	5.11814e-08	2.23579e-06	8.80997	Fkbp11	protein_coding
ENSMUSG00000003360	-0.539561	5.669	-5.25631	8.8743e-05	0.000561575	0.880118	Ddx23	protein_coding
ENSMUSG00000003363	-0.261271	5.90212	-1.08581	0.294268	0.388431	-6.90233	Pld3	protein_coding
ENSMUSG00000003378	-1.05815	2.81103	-3.4581	0.00339672	0.0102665	-2.44211	Grik5	protein_coding
ENSMUSG00000003379	3.47494	-2.57149	2.13816	0.0489142	0.0892966	-3.79968	Cd79a	protein_coding
ENSMUSG00000003380	-1.33668	5.50501	-3.27491	0.00496751	0.0140167	-3.16979	Rabac1	protein_coding
ENSMUSG00000003382	0.973804	5.3765	7.28351	2.29518e-06	3.31633e-05	4.66262	Etv3	protein_coding
ENSMUSG00000003402	-0.319913	6.30637	-1.87222	0.0802897	0.134427	-5.82997	Prkcsh	protein_coding
ENSMUSG00000003411	0.487704	-0.500847	0.603779	0.55478	0.641705	-6.133	Rab3b	protein_coding
ENSMUSG00000003418	3.71312	1.17545	2.83689	0.0122443	0.0290937	-3.17718	St8sia6	protein_coding
ENSMUSG00000003420	1.70852	3.55484	2.83365	0.0123255	0.0292324	-3.75278	Fcgrt	protein_coding
ENSMUSG00000003421	-0.0909219	4.41592	-0.619864	0.54441	0.632142	-7.21489	Nosip	protein_coding
ENSMUSG00000003423	0.540473	3.35139	2.69919	0.0161976	0.0364054	-4.04592	Pih1d1	protein_coding
ENSMUSG00000003429	-0.95537	7.60795	-5.04586	0.000133818	0.00078524	0.482978	Rps11	protein_coding
ENSMUSG00000003435	-0.564298	6.88846	-4.496	0.000400877	0.00184806	-0.652383	Supt5	protein_coding
ENSMUSG00000003437	0.0491459	4.48893	0.430051	0.673115	0.746969	-7.33184	Paf1	protein_coding
ENSMUSG00000003438	0.0278764	3.57718	0.134446	0.894791	0.924297	-7.25436	Timm50	protein_coding
ENSMUSG00000003444	-0.355132	2.58035	-1.45372	0.166098	0.243548	-6.00179	Med29	protein_coding
ENSMUSG00000003452	-0.36187	5.78705	-1.29533	0.214286	0.299922	-6.66052	Bicd1	protein_coding
ENSMUSG00000003458	0.343484	7.42785	1.51911	0.148996	0.22271	-6.33986	Ncstn	protein_coding
ENSMUSG00000003464	0.526703	5.44966	2.90041	0.0107534	0.0261843	-3.93125	Pex19	protein_coding
ENSMUSG00000003477	-2.332	1.74192	-2.5031	0.0240095	0.050196	-4.09053	Inmt	protein_coding
ENSMUSG00000003484	3.91321	-0.36764	3.17276	0.00613761	0.0165625	-2.19516	Cyp4f18	protein_coding
ENSMUSG00000003500	-1.24164	4.25808	-4.86903	0.000189746	0.00103133	0.21342	Impdh1	protein_coding
ENSMUSG00000003518	-0.203715	5.24632	-1.04912	0.310307	0.405587	-6.92544	Dusp3	protein_coding
ENSMUSG00000003526	-4.96625	5.48125	-16.2932	3.99747e-11	1.76061e-08	15.9033	Prodh	protein_coding
ENSMUSG00000003527	-0.13427	3.85303	-0.93848	0.362484	0.459108	-6.87903	Ess2	protein_coding
ENSMUSG00000003528	0.315479	5.24788	1.34669	0.197564	0.280955	-6.57478	Slc25a1	protein_coding
ENSMUSG00000003531	-2.96185	4.79869	-15.4354	8.78704e-11	2.86663e-08	15.1258	Dgcr6	protein_coding
ENSMUSG00000003534	0.480057	6.72634	1.62157	0.125184	0.192754	-6.21069	Ddr1	protein_coding
ENSMUSG00000003541	2.01242	3.59651	11.6237	4.98852e-09	4.29713e-07	11.1173	Ier3	protein_coding
ENSMUSG00000003545	0.71352	-0.509662	1.11819	0.280623	0.373636	-5.63815	Fosb	protein_coding
ENSMUSG00000003546	0.468084	4.7633	3.41472	0.0037169	0.0110899	-2.84079	Klc4	protein_coding
ENSMUSG00000003549	-0.152024	3.22306	-0.843675	0.411764	0.508298	-6.82862	Ercc1	protein_coding
ENSMUSG00000003559	-0.394764	3.77551	-1.90129	0.0761414	0.128624	-5.60421	As3mt	protein_coding
ENSMUSG00000003573	2.05876	2.55734	9.13596	1.30359e-07	4.18156e-06	7.91261	Homer3	protein_coding
ENSMUSG00000003575	-0.608077	4.41152	-3.49081	0.00317368	0.0097091	-2.66152	Crtc1	protein_coding
ENSMUSG00000003581	0.369361	3.61745	2.17099	0.0459436	0.0847513	-5.09247	Rnf215	protein_coding
ENSMUSG00000003585	0.112854	4.75167	0.438422	0.667168	0.742142	-7.34543	Sec14l2	protein_coding
ENSMUSG00000003604	0.0446928	2.95606	0.209679	0.836667	0.880844	-7.10797	Aven	protein_coding
ENSMUSG00000003617	1.24591	6.17818	3.43771	0.00354362	0.0106601	-2.84575	Cp	protein_coding
ENSMUSG00000003623	0.0483558	6.05842	0.223239	0.826284	0.872489	-7.47984	Crot	protein_coding
ENSMUSG00000003644	0.687289	6.58411	3.64768	0.00229146	0.00749945	-2.41481	Rps6ka1	protein_coding
ENSMUSG00000003660	0.216549	7.17212	1.57961	0.134512	0.204747	-6.26142	Snrnp200	protein_coding
ENSMUSG00000003662	-0.133112	4.58976	-0.710076	0.48827	0.58027	-7.17056	Ciao1	protein_coding
ENSMUSG00000003680	-0.0169041	2.67622	-0.0930046	0.927099	0.947124	-7.06439	Taf6l	protein_coding
ENSMUSG00000003721	1.11017	4.48964	4.85064	0.000196808	0.00106255	0.164624	Insig2	protein_coding
ENSMUSG00000003731	-0.322047	6.30616	-2.76387	0.014207	0.0327976	-4.21413	Kpna6	protein_coding
ENSMUSG00000003746	-4.47882	8.35171	-29.8901	4.64653e-15	3.56226e-11	24.5123	Man1a	protein_coding
ENSMUSG00000003752	0.37887	3.98296	2.1747	0.045618	0.0842927	-5.14635	Itpkc	protein_coding
ENSMUSG00000003762	0.318272	3.72327	1.84162	0.0848724	0.140475	-5.66764	Coq8b	protein_coding
ENSMUSG00000003778	-0.503093	6.17244	-2.82549	0.0125323	0.029622	-4.09333	Brd8	protein_coding
ENSMUSG00000003779	1.25978	2.30627	4.93989	0.000164896	0.000925795	0.739894	Kif20a	protein_coding
ENSMUSG00000003808	-0.332609	4.52572	-2.57469	0.0208116	0.0445925	-4.51259	Farsa	protein_coding
ENSMUSG00000003809	-1.3175	4.89327	-6.44716	9.68761e-06	9.90929e-05	3.20031	Gcdh	protein_coding
ENSMUSG00000003810	-0.328958	6.68039	-2.59075	0.0201524	0.0434207	-4.54241	Mast2	protein_coding
ENSMUSG00000003812	0.220139	4.1439	1.31618	0.207366	0.292614	-6.5038	Dnase2a	protein_coding
ENSMUSG00000003813	-0.35171	5.27672	-1.73366	0.102946	0.164471	-6.03309	Rad23a	protein_coding
ENSMUSG00000003814	-1.12663	9.39892	-4.97061	0.000155188	0.000883831	0.393342	Calr	protein_coding
ENSMUSG00000003847	-1.43915	7.76752	-7.62376	1.3123e-06	2.17061e-05	5.25627	Nfat5	protein_coding
ENSMUSG00000003848	-0.712163	3.12796	-4.10929	0.000882465	0.00349003	-1.15477	Nob1	protein_coding
ENSMUSG00000003849	-1.62505	-0.108168	-2.63195	0.0185512	0.0405712	-3.44865	Nqo1	protein_coding
ENSMUSG00000003865	0.304268	4.89167	1.43626	0.170931	0.249441	-6.43663	Gys1	protein_coding
ENSMUSG00000003868	0.331018	4.06739	1.85946	0.0821722	0.136847	-5.69605	Ruvbl2	protein_coding
ENSMUSG00000003873	0.886002	3.20403	3.97767	0.00115722	0.00431092	-1.42002	Bax	protein_coding
ENSMUSG00000003882	2.6057	-0.234924	2.35147	0.0323912	0.0639935	-3.78255	Il7r	protein_coding
ENSMUSG00000003923	0.0213132	4.01005	0.122881	0.903791	0.930577	-7.35251	Tfam	protein_coding
ENSMUSG00000003929	-0.250686	3.54271	-0.956118	0.353781	0.450542	-6.83965	Zfp81	protein_coding
ENSMUSG00000003948	-0.372658	2.67924	-0.937869	0.362788	0.459379	-6.61003	Mmd	protein_coding
ENSMUSG00000003949	-1.44124	2.79456	-3.13272	0.00666729	0.0176745	-3.15044	Hlf	protein_coding
ENSMUSG00000003955	0.370111	3.88673	1.50185	0.153359	0.228164	-6.21658	Fam162a	protein_coding
ENSMUSG00000003970	-0.294195	7.92241	-1.30223	0.211976	0.297743	-6.61409	Rpl8	protein_coding
ENSMUSG00000003992	-0.116215	3.2529	-0.636074	0.534067	0.622869	-7.00527	Ssbp2	protein_coding
ENSMUSG00000004018	0.531181	2.44671	2.40061	0.0294109	0.0591574	-4.44188	Fancl	protein_coding
ENSMUSG00000004031	-1.43194	-1.02037	-1.68247	0.112636	0.176644	-4.70743	Brinp2	protein_coding
ENSMUSG00000004032	2.22729	2.70848	4.72173	0.000254501	0.00130336	0.277305	Gstm5	protein_coding
ENSMUSG00000004035	1.4877	1.74762	1.3972	0.18216	0.262579	-5.72624	Gstm7	protein_coding
ENSMUSG00000004040	1.11747	6.86753	7.93792	7.93708e-07	1.47336e-05	5.75291	Stat3	protein_coding
ENSMUSG00000004043	-3.05824	6.83078	-11.3451	6.98663e-09	5.43787e-07	10.6504	Stat5a	protein_coding
ENSMUSG00000004044	-0.327668	4.87425	-0.804478	0.433364	0.529085	-7.11977	Cavin1	protein_coding
ENSMUSG00000004054	0.127669	4.96782	0.714295	0.485731	0.577956	-7.20205	Map3k11	protein_coding
ENSMUSG00000004056	0.112457	5.87554	0.649152	0.525803	0.615524	-7.28437	Akt2	protein_coding
ENSMUSG00000004069	-0.0967015	5.0928	-0.784752	0.444503	0.539126	-7.16097	Dnaja3	protein_coding
ENSMUSG00000004070	0.370067	4.44121	2.59399	0.0200219	0.0432084	-4.45302	Hmox2	protein_coding
ENSMUSG00000004071	-0.0788023	5.26899	-0.758022	0.45988	0.553956	-7.19491	Cdip1	protein_coding
ENSMUSG00000004085	0.269694	6.21938	1.90789	0.0752266	0.127495	-5.77078	Map3k20	protein_coding
ENSMUSG00000004096	-0.00194672	4.96535	-0.0112704	0.991152	0.993745	-7.476	Cwc15	protein_coding
ENSMUSG00000004098	0.237604	2.46182	0.461799	0.650681	0.727232	-6.82581	Col5a3	protein_coding
ENSMUSG00000004099	0.663386	5.53249	6.20402	1.49909e-05	0.000138384	2.71494	Dnmt1	protein_coding
ENSMUSG00000004100	-0.962414	4.11254	-6.53326	8.31609e-06	8.78219e-05	3.42576	Ppan	protein_coding
ENSMUSG00000004105	2.27079	3.62352	4.68229	0.000275426	0.00138735	0.0792915	Angptl2	protein_coding
ENSMUSG00000004110	1.77036	-0.672782	1.7781	0.0951329	0.154047	-4.68535	Cacna1e	protein_coding
ENSMUSG00000004113	2.71471	-1.12485	2.45615	0.0263551	0.0541837	-3.51831	Cacna1b	protein_coding
ENSMUSG00000004127	-0.766753	2.23034	-4.00061	0.00110375	0.00415105	-1.22104	Trmt10a	protein_coding
ENSMUSG00000004151	-1.78402	1.96325	-4.04438	0.00100854	0.00386793	-1.02539	Etv1	protein_coding
ENSMUSG00000004187	-1.25352	3.23681	-5.15692	0.000107667	0.000656144	0.929494	Kifc2	protein_coding
ENSMUSG00000004207	1.13148	8.8499	4.57567	0.000341281	0.00162713	-0.431824	Psap	protein_coding
ENSMUSG00000004221	-0.173485	6.00983	-1.69486	0.11022	0.173601	-6.10874	Ikbkg	protein_coding
ENSMUSG00000004231	1.77548	-3.542	0.947313	0.358107	0.454804	-5.23794	Pax2	protein_coding
ENSMUSG00000004233	-0.147016	3.0266	-0.886955	0.388744	0.485747	-6.75711	Wars2	protein_coding
ENSMUSG00000004263	-1.15972	1.38274	-4.54637	0.000362065	0.00169876	0.083099	Atn1	protein_coding
ENSMUSG00000004264	-0.466678	6.09168	-3.54112	0.00285885	0.00892401	-2.64135	Phb2	protein_coding
ENSMUSG00000004266	0.450851	4.25557	2.11672	0.0509491	0.0921663	-5.29394	Ptpn6	protein_coding
ENSMUSG00000004267	-0.0729807	1.06186	-0.0936455	0.926598	0.94679	-6.64835	Eno2	protein_coding
ENSMUSG00000004268	-0.361069	4.64722	-3.11138	0.00696766	0.0183206	-3.45586	Emg1	protein_coding
ENSMUSG00000004270	0.73393	5.42565	4.43691	0.000451873	0.00203662	-0.766856	Lpcat3	protein_coding
ENSMUSG00000004285	0.37045	4.92408	1.60695	0.128369	0.196908	-6.19198	Atp6v1f	protein_coding
ENSMUSG00000004317	1.01087	5.40637	2.64549	0.0180522	0.0397806	-4.433	Clcn5	protein_coding
ENSMUSG00000004319	-0.574037	7.37087	-3.10683	0.00703355	0.0184635	-3.50538	Clcn3	protein_coding
ENSMUSG00000004328	2.31467	1.62796	3.50767	0.00306446	0.00945039	-1.94671	Hif3a	protein_coding
ENSMUSG00000004347	2.79789	-0.464869	3.5035	0.00309116	0.00950787	-1.6247	Pde1c	protein_coding
ENSMUSG00000004356	0.298382	5.18238	2.59192	0.0201051	0.0433452	-4.52608	Utp20	protein_coding
ENSMUSG00000004360	-2.78521	1.08335	-4.54864	0.000360411	0.00169515	0.214124	9330159F19Rik	protein_coding
ENSMUSG00000004364	-0.0408391	6.57183	-0.147178	0.884901	0.916645	-7.48787	Cul3	protein_coding
ENSMUSG00000004371	2.37917	-0.958407	2.45406	0.0264648	0.0543657	-3.46501	Il11	protein_coding
ENSMUSG00000004383	1.18367	4.67213	8.95234	1.70074e-07	5.06357e-06	7.40209	Large1	protein_coding
ENSMUSG00000004393	-0.47603	4.74548	-2.99096	0.00893006	0.0224909	-3.71188	Ddx56	protein_coding
ENSMUSG00000004394	-0.390766	5.81698	-2.05176	0.057599	0.101891	-5.53034	Tmed4	protein_coding
ENSMUSG00000004415	1.56545	-2.92359	0.969942	0.347062	0.443829	-5.26923	Col26a1	protein_coding
ENSMUSG00000004446	1.16512	3.36157	5.70622	3.75828e-05	0.00028401	1.99887	Bid	protein_coding
ENSMUSG00000004451	1.16728	5.12934	6.46548	9.37725e-06	9.67574e-05	3.22752	Ralb	protein_coding
ENSMUSG00000004455	0.395746	5.64604	2.27795	0.037384	0.0718668	-5.12824	Ppp1cc	protein_coding
ENSMUSG00000004460	-0.731127	6.09751	-3.34836	0.00426572	0.0123922	-3.03739	Dnajb11	protein_coding
ENSMUSG00000004462	0.56479	3.55837	4.1095	0.000882093	0.00348945	-1.23845	Tbccd1	protein_coding
ENSMUSG00000004473	0.934044	1.0542	1.15807	0.264478	0.355629	-5.87942	Clec11a	protein_coding
ENSMUSG00000004500	-0.512943	4.16663	-3.73816	0.00189934	0.00642458	-2.12129	Zfp324	protein_coding
ENSMUSG00000004508	-0.379953	5.30779	-1.84585	0.0842242	0.139672	-5.85786	Gab2	protein_coding
ENSMUSG00000004530	1.28059	5.72444	7.16504	2.79837e-06	3.85858e-05	4.45311	Coro1c	protein_coding
ENSMUSG00000004535	0.784575	7.9073	2.7873	0.0135463	0.0315469	-4.12777	Tax1bp1	protein_coding
ENSMUSG00000004540	4.66342	-0.889494	5.41747	6.50368e-05	0.000440075	1.8002	Psg17	protein_coding
ENSMUSG00000004552	10.2141	2.79472	5.94749	2.39715e-05	0.00020085	2.86207	Ctse	protein_coding
ENSMUSG00000004558	1.42695	4.52134	4.58697	0.000333594	0.00159943	-0.355404	Ndrg2	protein_coding
ENSMUSG00000004561	-0.658182	3.921	-3.98559	0.00113848	0.00425659	-1.57279	Mettl17	protein_coding
ENSMUSG00000004562	1.70344	5.41529	6.36584	1.12006e-05	0.000109878	3.04784	Arhgef40	protein_coding
ENSMUSG00000004565	0.0946369	5.70007	0.743996	0.468079	0.561761	-7.21589	Pnpla6	protein_coding
ENSMUSG00000004567	-0.410134	4.74359	-3.26562	0.00506409	0.0142264	-3.16237	Mcoln1	protein_coding
ENSMUSG00000004568	0.251991	6.52416	1.78408	0.0941212	0.152731	-5.9659	Arhgef18	protein_coding
ENSMUSG00000004591	0.0671832	6.64	0.258583	0.799381	0.85082	-7.46271	Pkn2	protein_coding
ENSMUSG00000004609	1.95318	2.33037	2.77182	0.0139794	0.0323884	-3.60189	Cd33	protein_coding
ENSMUSG00000004610	-0.0458938	2.17312	-0.204302	0.840793	0.884156	-6.93557	Etfb	protein_coding
ENSMUSG00000004612	4.05507	-1.53651	3.49423	0.00315121	0.00965579	-1.58853	Nkg7	protein_coding
ENSMUSG00000004626	-0.766931	6.84592	-4.79658	0.000219162	0.00115557	-0.036631	Stxbp2	protein_coding
ENSMUSG00000004631	0.154964	1.91257	0.311969	0.759248	0.817639	-6.84806	Sgce	protein_coding
ENSMUSG00000004633	-4.26135	4.56286	-12.3514	2.13285e-09	2.42244e-07	11.9459	Chn2	protein_coding
ENSMUSG00000004637	-0.116714	3.99677	-0.868597	0.398401	0.495192	-6.97741	Wwox	protein_coding
ENSMUSG00000004642	0.598425	3.66621	4.02015	0.00106017	0.00402175	-1.44132	Slbp	protein_coding
ENSMUSG00000004655	-0.279835	4.49034	-0.562724	0.581722	0.665752	-7.26068	Aqp1	protein_coding
ENSMUSG00000004661	-1.78705	3.24941	-8.468	3.49441e-07	8.19262e-06	6.80334	Arid3b	protein_coding
ENSMUSG00000004665	0.480883	4.34277	1.26907	0.22326	0.309952	-6.56701	Cnn2	protein_coding
ENSMUSG00000004667	-0.364704	4.63145	-1.73442	0.102808	0.164321	-5.98393	Polr2e	protein_coding
ENSMUSG00000004677	0.725624	6.3076	4.87907	0.000186004	0.00101387	0.123114	Myo9b	protein_coding
ENSMUSG00000004698	1.60929	2.24118	3.06966	0.00759417	0.0196592	-3.01819	Hdac9	protein_coding
ENSMUSG00000004707	4.09005	-1.20072	3.85084	0.00150396	0.00532813	-0.948209	Ly9	protein_coding
ENSMUSG00000004709	1.58977	0.0146	2.85606	0.0117742	0.0281733	-2.94811	Cd244a	protein_coding
ENSMUSG00000004730	2.85381	2.77974	3.84352	0.00152691	0.00539066	-1.41019	Adgre1	protein_coding
ENSMUSG00000004748	-0.279118	1.05779	-1.07684	0.298131	0.392753	-6.02666	Mtfp1	protein_coding
ENSMUSG00000004768	0.0655999	3.43552	0.401106	0.693852	0.763648	-7.16547	Rab23	protein_coding
ENSMUSG00000004771	0.492723	5.99967	2.77374	0.013925	0.0323013	-4.19368	Rab11a	protein_coding
ENSMUSG00000004788	0.0863492	4.00992	0.573101	0.574849	0.659594	-7.17596	Eif2b2	protein_coding
ENSMUSG00000004789	0.0818705	5.91387	0.879899	0.392437	0.489445	-7.10499	Dlst	protein_coding
ENSMUSG00000004798	-0.668991	5.68167	-5.2318	9.30642e-05	0.000583186	0.830856	Ulk2	protein_coding
ENSMUSG00000004815	0.289026	4.53767	1.70636	0.108019	0.170747	-6.01332	Dgkq	protein_coding
ENSMUSG00000004837	2.39727	-0.424618	2.43221	0.0276336	0.0563141	-3.55241	Grap	protein_coding
ENSMUSG00000004843	1.54272	5.51414	6.72203	5.97192e-06	6.90554e-05	3.68128	Chmp2b	protein_coding
ENSMUSG00000004846	0.242843	4.64477	0.932368	0.365533	0.462181	-6.9768	Plod3	protein_coding
ENSMUSG00000004849	1.01231	4.27122	5.66817	4.03741e-05	0.000302246	1.81036	Ap1s1	protein_coding
ENSMUSG00000004864	2.4629	4.3007	10.11	3.38037e-08	1.6666e-06	9.13589	Mapk13	protein_coding
ENSMUSG00000004865	0.226107	6.03493	1.83495	0.0859016	0.141794	-5.88953	Srpk1	protein_coding
ENSMUSG00000004880	0.347244	4.13571	2.38692	0.0302144	0.060354	-4.79106	Lbr	protein_coding
ENSMUSG00000004891	1.88813	2.33589	4.66451	0.000285425	0.0014223	0.223803	Nes	protein_coding
ENSMUSG00000004895	-0.418679	4.7365	-3.12686	0.00674852	0.0178313	-3.43618	Prcc	protein_coding
ENSMUSG00000004896	-0.636246	4.07026	-2.91009	0.0105423	0.0257685	-3.81256	Rrnad1	protein_coding
ENSMUSG00000004897	-0.308125	6.63246	-1.98292	0.0655034	0.113334	-5.64201	Hdgf	protein_coding
ENSMUSG00000004929	-0.406113	4.75344	-2.37175	0.0311284	0.0619344	-4.90834	Thop1	protein_coding
ENSMUSG00000004931	-0.843227	4.10348	-3.97168	0.00117162	0.00435501	-1.62145	Apba3	protein_coding
ENSMUSG00000004933	0.906237	0.0950601	1.06799	0.301982	0.396666	-5.66892	Matk	protein_coding
ENSMUSG00000004934	-0.33885	3.86958	-2.03282	0.0596822	0.104968	-5.39709	Pias4	protein_coding
ENSMUSG00000004936	0.958942	5.15762	6.05543	1.96533e-05	0.000170347	2.46242	Map2k1	protein_coding
ENSMUSG00000004937	-0.00808537	5.32659	-0.0510013	0.95998	0.970871	-7.49056	Sgta	protein_coding
ENSMUSG00000004945	-0.499233	4.40002	-2.99064	0.00893593	0.022502	-3.68434	Tmem242	protein_coding
ENSMUSG00000004947	0.640754	3.29271	3.39966	0.00383492	0.0113794	-2.63429	Dtx2	protein_coding
ENSMUSG00000004951	-1.15599	5.63153	-3.90179	0.00135353	0.00490748	-1.88261	Hspb1	protein_coding
ENSMUSG00000004952	0.000619423	2.60947	0.00199051	0.998437	0.998899	-7.04018	Rasa4	protein_coding
ENSMUSG00000004980	-0.338702	7.90876	-1.40684	0.179334	0.259457	-6.47394	Hnrnpa2b1	protein_coding
ENSMUSG00000004988	6.87774	1.07726	4.69108	0.000270614	0.00136987	0.616423	Fxyd4	protein_coding
ENSMUSG00000004994	-0.0702551	2.9621	-0.477691	0.639579	0.717701	-7.04217	Ccdc130	protein_coding
ENSMUSG00000004996	-0.379396	4.02537	-2.21879	0.0419144	0.0788266	-5.10363	Mri1	protein_coding
ENSMUSG00000005034	0.850565	6.20536	5.3136	7.94299e-05	0.000514533	0.994564	Prkacb	protein_coding
ENSMUSG00000005043	0.0729875	4.63677	0.365141	0.719972	0.784991	-7.36611	Sgsh	protein_coding
ENSMUSG00000005045	-0.601622	-0.271239	-0.786294	0.443626	0.538444	-5.97996	Chd5	protein_coding
ENSMUSG00000005054	0.797773	4.7495	3.50487	0.00308238	0.00949228	-2.6487	Cstb	protein_coding
ENSMUSG00000005057	1.7853	0.275285	2.87388	0.0113532	0.027345	-2.95344	Sh2b2	protein_coding
ENSMUSG00000005069	-1.17692	5.00172	-6.56068	7.92319e-06	8.47912e-05	3.40038	Pex5	protein_coding
ENSMUSG00000005078	-0.0545	3.87289	-0.392178	0.7003	0.768736	-7.24691	Jkamp	protein_coding
ENSMUSG00000005087	4.35457	5.99566	10.8134	1.3537e-08	8.68461e-07	10.0274	Cd44	protein_coding
ENSMUSG00000005102	-1.25851	5.00363	-6.91677	4.26557e-06	5.27877e-05	4.03549	Eif2ak4	protein_coding
ENSMUSG00000005103	1.17553	7.69336	6.38806	1.07641e-05	0.000106772	3.07666	Wdr1	protein_coding
ENSMUSG00000005107	0.887907	0.745309	2.08712	0.0538869	0.0964165	-4.52794	Slc2a9	protein_coding
ENSMUSG00000005124	1.73417	1.82289	2.41957	0.0283318	0.0574923	-4.08528	Ccn4	protein_coding
ENSMUSG00000005125	1.92713	4.80657	6.37646	1.09897e-05	0.000108363	3.13082	Ndrg1	protein_coding
ENSMUSG00000005142	1.08509	7.38248	4.54267	0.000364781	0.00170993	-0.54332	Man2b1	protein_coding
ENSMUSG00000005148	5.42376	4.90833	15.5415	7.95493e-11	2.71051e-08	15.1952	Klf5	protein_coding
ENSMUSG00000005150	-0.033877	3.12353	-0.227087	0.823343	0.869923	-7.16315	Wdr83	protein_coding
ENSMUSG00000005161	0.55103	6.5209	2.45649	0.0263377	0.0541639	-4.80056	Prdx2	protein_coding
ENSMUSG00000005198	0.156377	6.95662	0.999102	0.333185	0.429557	-6.98095	Polr2a	protein_coding
ENSMUSG00000005204	0.184264	5.2671	1.67612	0.113892	0.178191	-6.11847	Senp3	protein_coding
ENSMUSG00000005225	0.443301	4.92365	2.70364	0.0160525	0.0361474	-4.29971	Plekha8	protein_coding
ENSMUSG00000005233	1.10406	1.12646	2.44795	0.0267867	0.0548944	-3.95573	Spc25	protein_coding
ENSMUSG00000005251	0.683766	5.20998	3.81384	0.00162366	0.00566323	-2.05057	Ripk4	protein_coding
ENSMUSG00000005262	-0.309765	5.10048	-3.50751	0.00306553	0.00945179	-2.68827	Ufd1	protein_coding
ENSMUSG00000005267	-1.49861	2.96362	-5.71833	3.6737e-05	0.000279132	2.0904	Zfp287	protein_coding
ENSMUSG00000005268	-2.77185	7.87869	-6.23017	1.42976e-05	0.000133756	2.79952	Prlr	protein_coding
ENSMUSG00000005299	-0.12149	5.17839	-1.04596	0.311719	0.406981	-6.92634	Letm1	protein_coding
ENSMUSG00000005312	-0.245559	6.9571	-1.77188	0.0961943	0.155503	-5.97492	Ubqln1	protein_coding
ENSMUSG00000005338	-0.0728681	1.04127	-0.0801706	0.937134	0.954502	-6.58285	Cadm3	protein_coding
ENSMUSG00000005354	-0.393671	5.03827	-2.00718	0.0626126	0.109266	-5.57484	Txn2	protein_coding
ENSMUSG00000005360	-1.19809	1.11611	-2.87764	0.0112662	0.0271868	-3.20119	Slc1a3	protein_coding
ENSMUSG00000005362	-0.981781	5.11943	-4.43458	0.000454017	0.00204448	-0.767334	Crbn	protein_coding
ENSMUSG00000005364	-3.79928	0.757436	-5.89951	2.61973e-05	0.000214638	2.8026	Il5ra	protein_coding
ENSMUSG00000005370	0.667021	4.75926	4.83079	0.000204728	0.0010949	0.076858	Msh6	protein_coding
ENSMUSG00000005371	-0.0435206	5.97745	-0.158635	0.876018	0.909824	-7.49315	Fbxo11	protein_coding
ENSMUSG00000005374	-0.573148	4.83512	-3.67662	0.00215791	0.00714068	-2.31835	Tbl2	protein_coding
ENSMUSG00000005378	-0.150118	3.5402	-0.978976	0.34272	0.439523	-6.77635	Bud23	protein_coding
ENSMUSG00000005397	0.743379	5.43883	1.40483	0.17992	0.260121	-6.48328	Nid1	protein_coding
ENSMUSG00000005410	2.29414	2.53788	10.6431	1.68219e-08	9.92041e-07	9.93108	Mcm5	protein_coding
ENSMUSG00000005413	2.11514	2.21659	6.2558	1.36505e-05	0.000128643	3.27798	Hmox1	protein_coding
ENSMUSG00000005417	0.830947	8.01389	5.06232	0.00012956	0.000763764	0.531883	Mprip	protein_coding
ENSMUSG00000005442	-0.161695	6.52361	-0.815342	0.427306	0.523439	-7.15703	Cic	protein_coding
ENSMUSG00000005447	1.28136	3.69524	4.63212	0.000304616	0.00149749	-0.137567	Pafah1b3	protein_coding
ENSMUSG00000005465	1.84732	-0.649245	1.95411	0.0690944	0.118597	-4.371	Il27ra	protein_coding
ENSMUSG00000005469	-0.296071	5.42593	-1.46602	0.162762	0.239573	-6.42901	Prkaca	protein_coding
ENSMUSG00000005470	1.75077	0.482993	4.31368	0.000580659	0.00248625	-0.14729	Asf1b	protein_coding
ENSMUSG00000005481	0.251168	4.30008	2.10874	0.0517268	0.0932323	-5.32444	Ddx39a	protein_coding
ENSMUSG00000005483	0.779703	4.18678	3.57596	0.00265931	0.00841367	-2.42974	Dnajb1	protein_coding
ENSMUSG00000005501	-0.0536167	5.24364	-0.384254	0.706044	0.773537	-7.41437	Usp40	protein_coding
ENSMUSG00000005505	0.197846	3.38816	1.20342	0.246988	0.336598	-6.50342	Kbtbd4	protein_coding
ENSMUSG00000005506	-0.00116945	7.06419	-0.0122647	0.990372	0.993157	-7.48836	Celf1	protein_coding
ENSMUSG00000005510	-0.272781	4.7376	-1.7897	0.0931811	0.151511	-5.90397	Ndufs3	protein_coding
ENSMUSG00000005514	1.77265	6.33196	6.50237	8.7832e-06	9.18015e-05	3.27135	Por	protein_coding
ENSMUSG00000005533	-1.0339	6.81517	-4.36931	0.000518428	0.00227181	-0.912512	Igf1r	protein_coding
ENSMUSG00000005534	-0.625201	6.99896	-6.59841	7.41401e-06	8.06806e-05	3.44458	Insr	protein_coding
ENSMUSG00000005553	2.78687	-1.68373	1.5573	0.139707	0.210964	-4.81038	Atp4a	protein_coding
ENSMUSG00000005566	-0.0504089	6.79187	-0.336109	0.741324	0.801885	-7.43794	Trim28	protein_coding
ENSMUSG00000005575	-0.440712	5.27716	-2.51167	0.0236033	0.0494817	-4.68467	Ube2m	protein_coding
ENSMUSG00000005580	-0.580631	5.16708	-3.68958	0.00210064	0.00699134	-2.3134	Adcy9	protein_coding
ENSMUSG00000005583	0.959922	2.63403	1.9721	0.0668321	0.11532	-5.20946	Mef2c	protein_coding
ENSMUSG00000005609	1.06978	5.84892	7.06897	3.29096e-06	4.35377e-05	4.27903	Ctr9	protein_coding
ENSMUSG00000005610	-0.396313	9.79805	-2.42999	0.027755	0.0565238	-4.74071	Eif4g2	protein_coding
ENSMUSG00000005611	-1.88023	4.26983	-3.22731	0.00548237	0.0151927	-3.15634	Irag1	protein_coding
ENSMUSG00000005615	0.315616	5.42864	2.29226	0.0363587	0.0703101	-5.09687	Pcyt1a	protein_coding
ENSMUSG00000005621	0.0633489	5.41208	0.514333	0.61432	0.695413	-7.35669	Zfp592	protein_coding
ENSMUSG00000005625	0.229559	5.64835	1.94566	0.0701813	0.120207	-5.70482	Psmd4	protein_coding
ENSMUSG00000005628	-6.48195	2.55883	-15.1331	1.17062e-10	3.20588e-08	13.9466	Tmod4	protein_coding
ENSMUSG00000005640	5.43076	1.34623	2.87359	0.0113599	0.027357	-2.86835	Insrr	protein_coding
ENSMUSG00000005656	0.75891	5.76034	4.15496	0.000803471	0.00323605	-1.362	Snx6	protein_coding
ENSMUSG00000005667	-2.32747	4.34502	-6.15704	1.63255e-05	0.000147856	2.74423	Mthfd2	protein_coding
ENSMUSG00000005672	3.20423	3.50794	7.8431	9.22553e-07	1.66014e-05	5.8933	Kit	protein_coding
ENSMUSG00000005674	-0.797411	4.31941	-4.98201	0.000151738	0.000866842	0.429063	Tomm40l	protein_coding
ENSMUSG00000005682	-1.06746	5.52994	-6.73439	5.84486e-06	6.79448e-05	3.68506	Pan2	protein_coding
ENSMUSG00000005683	0.148196	7.05426	0.870509	0.397388	0.494092	-7.09844	Cs	protein_coding
ENSMUSG00000005686	2.65288	3.0405	7.82437	9.50516e-07	1.68684e-05	5.87486	Ampd3	protein_coding
ENSMUSG00000005687	-0.0130929	4.57599	-0.0863178	0.932326	0.951058	-7.44066	Bcas2	protein_coding
ENSMUSG00000005698	0.356898	5.71637	2.74111	0.0148789	0.0340148	-4.25692	Ctcf	protein_coding
ENSMUSG00000005699	0.536572	1.1032	1.73449	0.102795	0.16432	-5.19909	Pard6a	protein_coding
ENSMUSG00000005718	-0.608008	1.899	-2.22324	0.0415568	0.078231	-4.62375	Tfap4	protein_coding
ENSMUSG00000005732	0.384095	3.2793	1.94436	0.0703495	0.120468	-5.43913	Ranbp1	protein_coding
ENSMUSG00000005763	0.961273	-1.68001	1.16888	0.260226	0.351113	-5.34279	Cd247	protein_coding
ENSMUSG00000005774	0.11381	4.56251	0.892004	0.386115	0.483014	-7.02528	Rfx5	protein_coding
ENSMUSG00000005779	-0.031044	5.58059	-0.134012	0.895129	0.924503	-7.48931	Psmb4	protein_coding
ENSMUSG00000005802	2.22528	4.53867	10.4571	2.13937e-08	1.14296e-06	9.56513	Slc30a4	protein_coding
ENSMUSG00000005803	1.2265	5.57053	6.15938	1.62561e-05	0.000147751	2.64274	Sqor	protein_coding
ENSMUSG00000005804	0.388176	3.80795	2.47159	0.0255609	0.0528345	-4.60093	Bloc1s6	protein_coding
ENSMUSG00000005813	0.0452831	5.48974	0.345241	0.734583	0.796569	-7.43705	Metap1	protein_coding
ENSMUSG00000005823	-0.562954	5.96743	-3.48923	0.00318411	0.00973518	-2.74801	Gpr108	protein_coding
ENSMUSG00000005836	1.89764	-0.479302	2.12034	0.0506002	0.0916542	-4.09364	Gata6	protein_coding
ENSMUSG00000005846	-0.139278	5.12793	-0.531867	0.602406	0.684352	-7.33718	Rsl1d1	protein_coding
ENSMUSG00000005871	0.122846	7.63173	0.970627	0.346732	0.443517	-6.98481	Apc	protein_coding
ENSMUSG00000005873	0.0190384	5.82863	0.106915	0.916236	0.939646	-7.49912	Reep5	protein_coding
ENSMUSG00000005881	0.226224	6.18881	1.05366	0.30829	0.403501	-6.9366	Ergic3	protein_coding
ENSMUSG00000005882	-0.160635	4.29808	-1.47114	0.16139	0.237965	-6.32941	Uqcc1	protein_coding
ENSMUSG00000005886	-0.215732	6.40094	-2.28968	0.0365417	0.0705838	-5.1091	Ncoa2	protein_coding
ENSMUSG00000005893	0.11245	6.5085	0.985715	0.339506	0.43613	-7.00215	Nr2c2	protein_coding
ENSMUSG00000005897	-0.34965	4.21815	-2.84844	0.011959	0.0285465	-3.94835	Nr2c1	protein_coding
ENSMUSG00000005899	-0.168074	4.65867	-1.38067	0.187089	0.268549	-6.49369	Smpd4	protein_coding
ENSMUSG00000005907	-1.29987	4.69558	-7.87252	8.80374e-07	1.61329e-05	5.68552	Pex1	protein_coding
ENSMUSG00000005936	-0.370684	5.42931	-3.5839	0.00261584	0.00829893	-2.54429	Kctd20	protein_coding
ENSMUSG00000005947	2.98087	0.72106	4.18656	0.000753043	0.00306596	-0.4164	Itgae	protein_coding
ENSMUSG00000005949	-1.83944	6.1432	-6.17539	1.579e-05	0.000144408	2.66353	Ctns	protein_coding
ENSMUSG00000005951	-1.23975	3.85135	-5.49452	5.61229e-05	0.000392363	1.52212	Shpk	protein_coding
ENSMUSG00000005958	4.14237	3.02244	12.1824	2.58835e-09	2.80614e-07	11.6901	Ephb3	protein_coding
ENSMUSG00000005968	0.330153	5.21652	1.99787	0.0637082	0.110765	-5.59745	Tuft1	protein_coding
ENSMUSG00000005973	-2.68961	7.48288	-4.23629	0.000680126	0.00282612	-1.16001	Rcn1	protein_coding
ENSMUSG00000005981	-0.470718	5.60916	-4.10171	0.000896339	0.00352852	-1.47366	Trap1	protein_coding
ENSMUSG00000005982	0.26754	4.60921	1.44198	0.169334	0.247607	-6.40088	Naa60	protein_coding
ENSMUSG00000005983	-0.13806	1.71313	-0.622446	0.542756	0.630651	-6.65535	1700037C18Rik	protein_coding
ENSMUSG00000005986	-0.617372	3.18019	-1.82952	0.0867471	0.14299	-5.60202	Ankrd13d	protein_coding
ENSMUSG00000006005	0.398729	7.65602	1.73807	0.102147	0.163471	-6.00524	Tpr	protein_coding
ENSMUSG00000006010	-1.09377	5.80059	-3.06299	0.00769925	0.0198742	-3.61567	Odr4	protein_coding
ENSMUSG00000006014	4.34551	-0.624567	3.12918	0.00671619	0.0177673	-2.227	Prg4	protein_coding
ENSMUSG00000006019	0.114093	3.8349	0.60835	0.551822	0.639152	-7.12769	Dhx34	protein_coding
ENSMUSG00000006021	-0.0509378	2.66417	-0.280701	0.782676	0.836419	-7.02761	Kptn	protein_coding
ENSMUSG00000006024	-0.730691	6.55221	-4.95695	0.000159431	0.000900791	0.281935	Napa	protein_coding
ENSMUSG00000006050	0.0715057	4.7499	0.509685	0.617497	0.697853	-7.31552	Sra1	protein_coding
ENSMUSG00000006057	-0.0387551	5.38904	-0.148694	0.883725	0.915864	-7.48204	Atp5g1	protein_coding
ENSMUSG00000006058	-0.417544	4.40118	-3.16792	0.0061994	0.0166745	-3.32055	Snf8	protein_coding
ENSMUSG00000006095	-0.331484	4.49956	-1.91213	0.0746449	0.126705	-5.68629	Tbcb	protein_coding
ENSMUSG00000006127	-0.0996438	5.73833	-0.807868	0.431468	0.527316	-7.1653	Inpp5k	protein_coding
ENSMUSG00000006134	-0.266322	5.36515	-2.21732	0.0420339	0.079003	-5.23001	Crkl	protein_coding
ENSMUSG00000006154	1.51326	3.94904	5.19196	0.000100559	0.000620469	0.930356	Eps8l1	protein_coding
ENSMUSG00000006169	-0.363484	7.91491	-1.74996	0.100017	0.160633	-5.98236	Clint1	protein_coding
ENSMUSG00000006179	-1.25091	0.132239	-2.64074	0.018226	0.04002	-3.41147	Prss16	protein_coding
ENSMUSG00000006191	-0.442765	4.52552	-2.27831	0.0373575	0.0718428	-5.06703	Cdkal1	protein_coding
ENSMUSG00000006204	5.02079	4.66712	2.82324	0.01259	0.0297263	-3.71785	Cdcp3	protein_coding
ENSMUSG00000006205	-0.0734175	2.77561	-0.180032	0.859475	0.897399	-7.01332	Htra1	protein_coding
ENSMUSG00000006215	-0.351892	4.57684	-2.7801	0.013746	0.0319489	-4.11464	Zbtb17	protein_coding
ENSMUSG00000006219	1.87766	3.55458	4.96084	0.000158209	0.000896457	0.567486	Fblim1	protein_coding
ENSMUSG00000006221	-0.819391	1.46622	-1.55213	0.140936	0.212423	-5.60391	Hspb7	protein_coding
ENSMUSG00000006241	-0.170752	1.01502	-0.482728	0.636078	0.714662	-6.58551	Ccdc159	protein_coding
ENSMUSG00000006262	-0.33656	6.89639	-1.30115	0.212337	0.298065	-6.63895	Mob1b	protein_coding
ENSMUSG00000006269	2.64911	-1.57186	2.36097	0.0317937	0.0629592	-3.64324	Atp6v1b1	protein_coding
ENSMUSG00000006273	-0.414029	6.51826	-2.82741	0.0124834	0.0295291	-4.08648	Atp6v1b2	protein_coding
ENSMUSG00000006276	-0.820605	6.23791	-5.24181	9.1273e-05	0.000574975	0.849939	Eps15l1	protein_coding
ENSMUSG00000006281	0.777319	5.55572	5.53059	5.23941e-05	0.000371067	1.42885	Tep1	protein_coding
ENSMUSG00000006288	-0.309257	4.52918	-2.52017	0.0232069	0.0487708	-4.60967	Ttc5	protein_coding
ENSMUSG00000006289	-0.318337	3.56137	-2.19372	0.0439849	0.0818571	-5.05278	Osgep	protein_coding
ENSMUSG00000006299	-0.497046	6.37951	-2.60485	0.0195901	0.0424499	-4.52159	Aamp	protein_coding
ENSMUSG00000006301	0.711303	6.64495	4.46947	0.000423	0.00192459	-0.710311	Tmbim1	protein_coding
ENSMUSG00000006304	0.897284	6.73117	6.4049	1.04452e-05	0.000104472	3.08729	Arpc2	protein_coding
ENSMUSG00000006307	-0.458326	6.53114	-2.42399	0.0280861	0.0570995	-4.85916	Kmt2b	protein_coding
ENSMUSG00000006313	3.42833	2.94815	3.61798	0.00243717	0.00784735	-1.96926	Upk1a	protein_coding
ENSMUSG00000006315	-0.0141415	4.48381	-0.0467041	0.963349	0.973251	-7.42315	Tmem147	protein_coding
ENSMUSG00000006333	-0.484541	8.22932	-2.40532	0.0291394	0.0587654	-4.85288	Rps9	protein_coding
ENSMUSG00000006335	-0.347672	2.71598	-2.26802	0.0381113	0.0729847	-4.7506	Tfpt	protein_coding
ENSMUSG00000006342	1.12824	3.59018	2.12929	0.049747	0.0904722	-5.12224	Susd2	protein_coding
ENSMUSG00000006344	2.17551	0.620353	3.0655	0.00765958	0.0197984	-2.58385	Ggt5	protein_coding
ENSMUSG00000006345	0.19334	4.43511	0.228988	0.821891	0.868748	-7.41811	Ggt1	protein_coding
ENSMUSG00000006356	-1.00554	5.52651	-3.68812	0.00210704	0.00700809	-2.32407	Crip2	protein_coding
ENSMUSG00000006360	1.90182	3.28269	2.77704	0.0138317	0.0321141	-3.79797	Crip1	protein_coding
ENSMUSG00000006362	0.550019	1.62335	1.26941	0.223142	0.309857	-5.94264	Cbfa2t3	protein_coding
ENSMUSG00000006369	2.92608	3.6834	2.4774	0.0252676	0.0523476	-4.27518	Fbln1	protein_coding
ENSMUSG00000006373	-0.372927	6.16246	-2.03354	0.0596026	0.104852	-5.56242	Pgrmc1	protein_coding
ENSMUSG00000006378	-2.43261	0.58008	-6.07599	1.89272e-05	0.000165362	3.1129	Gcat	protein_coding
ENSMUSG00000006386	0.79256	2.33507	1.25467	0.228305	0.315767	-6.13725	Tek	protein_coding
ENSMUSG00000006390	0.275907	4.92694	1.312	0.208739	0.294173	-6.60072	Elovl1	protein_coding
ENSMUSG00000006392	-0.297048	4.48363	-2.62376	0.0188593	0.041122	-4.41398	Med8	protein_coding
ENSMUSG00000006395	-1.4261	1.17954	-4.4838	0.000410903	0.00188424	0.0302827	Hyi	protein_coding
ENSMUSG00000006398	1.27671	1.66669	3.81326	0.00162563	0.00566882	-1.34666	Cdc20	protein_coding
ENSMUSG00000006403	4.60009	0.231534	3.14674	0.00647682	0.0172621	-2.22558	Adamts4	protein_coding
ENSMUSG00000006411	0.754356	4.89578	4.13822	0.000831564	0.00333256	-1.34173	Nectin4	protein_coding
ENSMUSG00000006412	-0.415619	3.54847	-2.76101	0.0142897	0.0329381	-3.99585	Pfdn2	protein_coding
ENSMUSG00000006418	0.639568	5.6232	3.41435	0.00371976	0.0110942	-2.89159	Rnf114	protein_coding
ENSMUSG00000006423	-0.289405	5.07311	-1.72846	0.103896	0.165596	-6.03599	Steep1	protein_coding
ENSMUSG00000006435	2.9643	1.14408	4.61304	0.000316535	0.00154175	0.374678	Neurl1a	protein_coding
ENSMUSG00000006442	-1.54896	4.39738	-5.48987	5.66226e-05	0.000394993	1.43142	Srm	protein_coding
ENSMUSG00000006445	3.59282	2.95992	7.89864	8.44622e-07	1.55843e-05	6.0551	Epha2	protein_coding
ENSMUSG00000006456	-0.641778	4.56585	-4.73549	0.000247588	0.00127563	-0.117847	Rbm14	protein_coding
ENSMUSG00000006463	-0.336093	3.64717	-2.07789	0.0548341	0.0978292	-5.27225	Zdhhc24	protein_coding
ENSMUSG00000006464	-0.332256	2.82614	-1.63977	0.121315	0.187663	-5.81328	Bbs1	protein_coding
ENSMUSG00000006471	-0.732762	3.18357	-4.23879	0.000676658	0.00281629	-0.922761	Ndor1	protein_coding
ENSMUSG00000006476	2.00687	4.53708	8.84961	1.97688e-07	5.63411e-06	7.29371	Nsmf	protein_coding
ENSMUSG00000006494	1.42322	5.22642	6.99307	3.74394e-06	4.80384e-05	4.17926	Pdk1	protein_coding
ENSMUSG00000006498	0.271566	7.17519	1.7706	0.096414	0.155727	-5.97388	Ptbp1	protein_coding
ENSMUSG00000006517	0.311676	3.15882	1.02118	0.322941	0.418724	-6.6465	Mvd	protein_coding
ENSMUSG00000006519	4.57302	3.23663	6.29059	1.28207e-05	0.000122403	3.37549	Cyba	protein_coding
ENSMUSG00000006526	0.1747	3.49044	0.92559	0.368936	0.465132	-6.80428	Stimate	protein_coding
ENSMUSG00000006527	-0.335478	5.13946	-2.44262	0.0270708	0.0553435	-4.81204	Sfmbt1	protein_coding
ENSMUSG00000006538	3.93644	1.85637	5.96981	2.30037e-05	0.000194227	2.88201	Ihh	protein_coding
ENSMUSG00000006575	-0.252275	0.98507	-0.663608	0.516752	0.607132	-6.45658	Rundc3a	protein_coding
ENSMUSG00000006576	-0.400326	3.32776	-1.58535	0.133201	0.20318	-6.0252	Slc4a3	protein_coding
ENSMUSG00000006585	0.85357	1.65263	3.16939	0.00618061	0.0166521	-2.72331	Cdt1	protein_coding
ENSMUSG00000006586	-1.04301	1.03254	-2.05741	0.0569906	0.101033	-4.64372	Runx1t1	protein_coding
ENSMUSG00000006589	-0.724799	4.23374	-2.51493	0.0234507	0.0492088	-4.56444	Aprt	protein_coding
ENSMUSG00000006599	-0.402419	5.26519	-1.6507	0.119041	0.184686	-6.16273	Gtf2h1	protein_coding
ENSMUSG00000006611	-0.434837	3.54575	-1.77307	0.0959891	0.155221	-5.73658	Hfe	protein_coding
ENSMUSG00000006638	-0.394696	2.24164	-1.29938	0.21293	0.29868	-6.16499	Abhd1	protein_coding
ENSMUSG00000006641	-0.250614	3.40356	-0.952426	0.355591	0.452208	-6.7584	Slc5a6	protein_coding
ENSMUSG00000006651	1.72073	0.803278	2.30937	0.035168	0.0684053	-4.12589	Aplp1	protein_coding
ENSMUSG00000006673	-0.26184	6.60944	-3.02082	0.00839794	0.0213542	-3.69862	Qrich1	protein_coding
ENSMUSG00000006675	-2.33229	1.68649	-9.25948	1.09237e-07	3.70562e-06	8.0932	P4htm	protein_coding
ENSMUSG00000006676	-0.333547	6.9374	-2.45123	0.0266135	0.0546272	-4.80255	Usp19	protein_coding
ENSMUSG00000006678	1.1445	3.31584	5.0216	0.000140355	0.000813328	0.683983	Pola1	protein_coding
ENSMUSG00000006699	0.422779	7.47145	2.39389	0.0298029	0.0597517	-4.89381	Cdc42	protein_coding
ENSMUSG00000006705	-0.620505	4.23601	-3.13426	0.00664614	0.0176368	-3.37498	Pknox1	protein_coding
ENSMUSG00000006715	0.794094	1.13352	2.34148	0.0330307	0.0650976	-4.22122	Gmnn	protein_coding
ENSMUSG00000006717	0.364343	3.24085	1.69111	0.110948	0.174496	-5.81583	Acot13	protein_coding
ENSMUSG00000006720	0.231999	1.11216	1.00423	0.330784	0.426893	-6.12563	Zfp184	protein_coding
ENSMUSG00000006728	0.401748	5.88423	2.45726	0.0262971	0.0541082	-4.80039	Cdk4	protein_coding
ENSMUSG00000006731	0.643204	6.23988	2.88589	0.0110777	0.0268248	-3.97116	B4galnt1	protein_coding
ENSMUSG00000006732	-1.59021	3.71865	-9.02737	1.52492e-07	4.66106e-06	7.5986	Mettl1	protein_coding
ENSMUSG00000006736	-0.0288969	5.61648	-0.150233	0.882531	0.915258	-7.48897	Tspan31	protein_coding
ENSMUSG00000006740	-0.0280432	8.41035	-0.099553	0.921983	0.943332	-7.43872	Kif5b	protein_coding
ENSMUSG00000006763	-0.490964	3.28968	-3.16413	0.00624816	0.0167722	-3.13349	Saal1	protein_coding
ENSMUSG00000006777	-0.386327	4.92923	-1.462	0.163845	0.241005	-6.39686	Krt23	protein_coding
ENSMUSG00000006782	1.68481	4.04411	5.397	6.76424e-05	0.000454496	1.33967	Cnp	protein_coding
ENSMUSG00000006784	0.596777	-0.486603	1.18129	0.255408	0.346197	-5.63665	Odad4	protein_coding
ENSMUSG00000006800	3.88834	4.21764	7.23675	2.48143e-06	3.51318e-05	4.85361	Sulf2	protein_coding
ENSMUSG00000006818	-0.328563	5.97814	-2.44349	0.027024	0.0552847	-4.82905	Sod2	protein_coding
ENSMUSG00000006850	0.479094	2.84299	2.45814	0.0262518	0.0540366	-4.42003	Tmco6	protein_coding
ENSMUSG00000006906	-0.64387	4.32367	-4.40577	0.000481373	0.00213877	-0.75878	Stambp	protein_coding
ENSMUSG00000006920	-0.111055	5.85714	-1.052	0.309026	0.404188	-6.93848	Ezh1	protein_coding
ENSMUSG00000006930	-0.339137	3.60753	-0.865948	0.399808	0.496464	-6.89988	Hap1	protein_coding
ENSMUSG00000006931	-0.561982	3.04671	-2.002	0.0632201	0.110084	-5.25711	P3h4	protein_coding
ENSMUSG00000006932	1.68262	9.10988	8.03729	6.78768e-07	1.31539e-05	5.97244	Ctnnb1	protein_coding
ENSMUSG00000006941	0.752293	1.95645	2.53468	0.0225451	0.0476477	-4.04786	Eif1b	protein_coding
ENSMUSG00000006958	1.74085	2.27901	4.02981	0.00103927	0.00395906	-1.04741	Chrd	protein_coding
ENSMUSG00000006998	0.279568	6.99902	1.84437	0.0844504	0.139957	-5.86253	Psmd2	protein_coding
ENSMUSG00000007021	0.866547	-2.33163	0.831512	0.41839	0.514821	-5.58023	Syngr3	protein_coding
ENSMUSG00000007029	0.0629975	7.31354	0.307506	0.762578	0.820188	-7.43381	Vars	protein_coding
ENSMUSG00000007030	0.822779	1.01116	2.02755	0.0602746	0.105876	-4.74769	Vwa7	protein_coding
ENSMUSG00000007034	0.999417	6.26058	4.31618	0.000577697	0.00247841	-1.02784	Slc44a4	protein_coding
ENSMUSG00000007035	0.0581505	1.77646	0.16396	0.871895	0.907209	-6.77827	Msh5	protein_coding
ENSMUSG00000007036	-0.442199	5.59	-1.99832	0.0636544	0.110697	-5.61565	Abhd16a	protein_coding
ENSMUSG00000007038	-0.407477	6.37233	-2.44877	0.0267433	0.0548203	-4.81726	Neu1	protein_coding
ENSMUSG00000007039	1.19215	3.21361	3.958	0.00120517	0.00446243	-1.42687	Ddah2	protein_coding
ENSMUSG00000007041	1.84399	6.40075	9.34479	9.67761e-08	3.40337e-06	7.93208	Clic1	protein_coding
ENSMUSG00000007050	0.219073	2.13545	1.01501	0.325781	0.421643	-6.40548	Lsm2	protein_coding
ENSMUSG00000007080	2.69513	2.64521	6.77856	5.41331e-06	6.38971e-05	4.18182	Pole	protein_coding
ENSMUSG00000007097	-1.25291	1.61175	-1.51321	0.150474	0.224635	-5.69495	Atp1a2	protein_coding
ENSMUSG00000007122	0.279824	-2.34132	0.169094	0.867924	0.904239	-5.7466	Casq1	protein_coding
ENSMUSG00000007207	2.32541	0.858449	4.13863	0.000830849	0.00333056	-0.549566	Stx1a	protein_coding
ENSMUSG00000007216	-1.17586	1.52253	-3.46323	0.00336072	0.0101677	-2.07865	Zfp775	protein_coding
ENSMUSG00000007279	-5.35459	2.17203	-13.677	5.02165e-10	9.16631e-08	12.8773	Scube2	protein_coding
ENSMUSG00000007338	0.0124393	4.06002	0.094619	0.925838	0.946328	-7.37004	Mrpl49	protein_coding
ENSMUSG00000007379	1.17634	2.31125	3.75959	0.0018168	0.00619594	-1.62208	Dennd2c	protein_coding
ENSMUSG00000007411	-0.0100189	6.19698	-0.0584462	0.954145	0.966957	-7.50339	Mark3	protein_coding
ENSMUSG00000007415	0.0233761	5.22972	0.163855	0.871976	0.907209	-7.47357	Gatad1	protein_coding
ENSMUSG00000007458	0.830542	6.95333	4.61857	0.000313033	0.00152955	-0.398857	M6pr	protein_coding
ENSMUSG00000007476	1.13155	3.37213	6.56438	7.87172e-06	8.44036e-05	3.62005	Lrrc8a	protein_coding
ENSMUSG00000007564	0.189099	6.92253	0.834303	0.416864	0.513359	-7.13318	Ppp2r1a	protein_coding
ENSMUSG00000007570	-0.848244	3.53279	-3.7612	0.00181076	0.00618144	-1.96377	Fance	protein_coding
ENSMUSG00000007589	0.34143	3.60037	2.31878	0.0345285	0.0674428	-4.83231	Tinf2	protein_coding
ENSMUSG00000007594	-3.97395	1.41232	-5.29826	8.18193e-05	0.000526011	1.60514	Hapln4	protein_coding
ENSMUSG00000007603	-0.836793	4.28008	-5.24152	9.13245e-05	0.000575063	0.944327	Dus3l	protein_coding
ENSMUSG00000007610	-0.590811	3.54385	-3.42423	0.00364418	0.0109047	-2.64918	Gtpbp3	protein_coding
ENSMUSG00000007613	0.778897	6.27293	3.33219	0.0044112	0.0127257	-3.0672	Tgfbr1	protein_coding
ENSMUSG00000007617	0.351973	4.0153	1.71969	0.105515	0.167602	-5.95509	Homer1	protein_coding
ENSMUSG00000007646	-1.09899	0.19648	-3.09674	0.00718153	0.0187716	-2.58297	Rad51c	protein_coding
ENSMUSG00000007655	-1.22307	5.68001	-2.4631	0.0259948	0.0536012	-4.78347	Cav1	protein_coding
ENSMUSG00000007656	0.36973	5.5163	2.27145	0.037858	0.0725869	-5.1369	Arpp19	protein_coding
ENSMUSG00000007659	0.602939	5.9611	3.0756	0.00750159	0.0194557	-3.59099	Bcl2l1	protein_coding
ENSMUSG00000007670	-0.152246	6.16036	-0.83238	0.417915	0.51436	-7.14669	Khsrp	protein_coding
ENSMUSG00000007682	2.75355	0.0697474	3.75941	0.00181749	0.00619693	-1.14807	Dio2	protein_coding
ENSMUSG00000007721	0.205842	3.43872	1.16609	0.26132	0.35231	-6.5536	Ccdc124	protein_coding
ENSMUSG00000007739	-0.207752	6.4106	-1.09042	0.292297	0.386327	-6.89584	Cct4	protein_coding
ENSMUSG00000007777	0.42903	2.77081	1.95319	0.0692124	0.118746	-5.29176	0610009B22Rik	protein_coding
ENSMUSG00000007783	-1.53096	2.4132	-5.09215	0.000122201	0.000727722	0.997997	Cpt1c	protein_coding
ENSMUSG00000007805	-1.92445	0.332505	-4.6732	0.000280491	0.00140542	0.560811	Twist2	protein_coding
ENSMUSG00000007812	-0.249199	5.6427	-1.35893	0.193738	0.276487	-6.57856	Zfp655	protein_coding
ENSMUSG00000007815	-0.0597884	7.51341	-0.460799	0.651383	0.727857	-7.36568	Rhoa	protein_coding
ENSMUSG00000007817	1.08779	7.00486	5.35702	7.30492e-05	0.000480895	1.09086	Zmiz1	protein_coding
ENSMUSG00000007827	-0.343076	3.33022	-1.70487	0.108302	0.171142	-5.86725	Ankrd26	protein_coding
ENSMUSG00000007833	-0.0565719	4.13932	-0.310881	0.760059	0.818261	-7.31374	Aldh16a1	protein_coding
ENSMUSG00000007836	0.437399	5.11721	3.24753	0.00525758	0.0146839	-3.20909	Hnrnpa0	protein_coding
ENSMUSG00000007837	-0.746142	3.79701	-4.34587	0.000543768	0.00235992	-0.801456	Prrg2	protein_coding
ENSMUSG00000007850	0.195407	7.21429	0.6823	0.505182	0.596531	-7.23852	Hnrnph1	protein_coding
ENSMUSG00000007867	-0.860505	3.6799	-5.16796	0.000105373	0.000644574	0.897305	Ift43	protein_coding
ENSMUSG00000007872	-1.90405	5.22257	-6.0069	2.14847e-05	0.000183524	2.37439	Id3	protein_coding
ENSMUSG00000007880	-0.0914919	7.28652	-0.624193	0.541637	0.629685	-7.27879	Arid1a	protein_coding
ENSMUSG00000007888	4.40856	0.607026	2.51275	0.0235523	0.0494019	-3.49507	Crlf1	protein_coding
ENSMUSG00000007891	0.377197	8.10014	1.50889	0.151565	0.225955	-6.3357	Ctsd	protein_coding
ENSMUSG00000007892	-0.392149	7.97957	-1.31984	0.20617	0.291221	-6.59194	Rplp1	protein_coding
ENSMUSG00000007908	1.50872	1.23381	3.8908	0.00138464	0.00499993	-1.10547	Hmgcll1	protein_coding
ENSMUSG00000007950	-0.20924	2.68199	-0.77847	0.448088	0.542644	-6.73151	Abhd8	protein_coding
ENSMUSG00000007987	0.289079	3.25103	1.87882	0.0793307	0.133112	-5.52626	Ift22	protein_coding
ENSMUSG00000007989	-0.478394	5.6666	-2.03221	0.0597511	0.105065	-5.5623	Fzd3	protein_coding
ENSMUSG00000008035	1.30277	4.26246	4.17015	0.000778815	0.00315081	-1.18311	Mid1ip1	protein_coding
ENSMUSG00000008036	-0.0997873	4.93146	-0.445839	0.661917	0.737761	-7.35839	Ap2s1	protein_coding
ENSMUSG00000008090	0.922039	3.3648	3.71941	0.00197464	0.0066367	-1.98077	Fgfrl1	protein_coding
ENSMUSG00000008136	1.27034	3.76286	5.91336	2.55338e-05	0.000210038	2.37411	Fhl2	protein_coding
ENSMUSG00000008140	0.0351603	5.27751	0.142676	0.888396	0.919458	-7.4739	Emc10	protein_coding
ENSMUSG00000008167	0.298758	4.4745	1.75571	0.0990008	0.159234	-5.92927	Fbxw9	protein_coding
ENSMUSG00000008193	4.58272	-1.00312	1.74353	0.101164	0.16205	-4.47586	Spib	protein_coding
ENSMUSG00000008200	-0.0993314	5.74192	-0.433454	0.670695	0.745108	-7.40677	Fnbp4	protein_coding
ENSMUSG00000008206	0.43157	3.05444	1.87486	0.079904	0.13393	-5.46277	Cers4	protein_coding
ENSMUSG00000008226	-1.35198	4.07175	-6.78749	5.33016e-06	6.31587e-05	3.89336	Scrn3	protein_coding
ENSMUSG00000008301	0.0581194	4.14894	0.372643	0.714493	0.781016	-7.31063	Phax	protein_coding
ENSMUSG00000008305	-1.19851	6.62514	-7.28938	2.27284e-06	3.2939e-05	4.66276	Tle1	protein_coding
ENSMUSG00000008307	-0.476747	2.25379	-1.73567	0.102581	0.164029	-5.56873	1700109H08Rik	protein_coding
ENSMUSG00000008318	3.47885	-1.16845	3.51943	0.00299058	0.00926167	-1.53435	Relt	protein_coding
ENSMUSG00000008333	0.281273	3.52353	1.14211	0.270855	0.362836	-6.60548	Snrpb2	protein_coding
ENSMUSG00000008348	-0.352704	6.29676	-1.48321	0.158192	0.233992	-6.41388	Ubc	protein_coding
ENSMUSG00000008373	-0.144054	4.6619	-1.22677	0.238334	0.327131	-6.6811	Prpf31	protein_coding
ENSMUSG00000008384	1.40246	3.20215	6.42252	1.0122e-05	0.000102181	3.41887	Sertad1	protein_coding
ENSMUSG00000008393	0.0865307	5.74214	0.387182	0.703919	0.771779	-7.42363	Carhsp1	protein_coding
ENSMUSG00000008398	1.53097	4.04879	4.98474	0.000150924	0.000863476	0.518469	Elk3	protein_coding
ENSMUSG00000008429	-0.865051	5.2483	-8.3802	3.99351e-07	8.97838e-06	6.46796	Herpud2	protein_coding
ENSMUSG00000008435	0.502934	4.05727	2.31139	0.0350299	0.0682198	-4.91826	Rdh13	protein_coding
ENSMUSG00000008450	-0.188548	3.13697	-0.996703	0.334312	0.430395	-6.67182	Nutf2	protein_coding
ENSMUSG00000008475	0.467504	6.44799	3.6671	0.00220094	0.0072543	-2.37651	Arpc5	protein_coding
ENSMUSG00000008496	1.88169	0.305224	2.79156	0.0134292	0.0313313	-3.07447	Pou2f2	protein_coding
ENSMUSG00000008540	3.32601	4.19197	9.09217	1.38846e-07	4.33091e-06	7.74963	Mgst1	protein_coding
ENSMUSG00000008575	-0.44681	8.63897	-2.41978	0.0283201	0.057476	-4.80536	Nfib	protein_coding
ENSMUSG00000008590	-0.0882374	-3.31601	-0.0744114	0.941641	0.957376	-5.66926	Htr3b	protein_coding
ENSMUSG00000008601	-0.0694431	5.51993	-0.298368	0.76941	0.825724	-7.45116	Rab25	protein_coding
ENSMUSG00000008604	-0.61457	5.78394	-4.12788	0.000849396	0.00338896	-1.42193	Ubqln4	protein_coding
ENSMUSG00000008668	-0.622061	7.71055	-2.40476	0.0291716	0.0588228	-4.867	Rps18	protein_coding
ENSMUSG00000008682	-1.1772	9.01382	-5.5331	5.21447e-05	0.000369642	1.49263	Rpl10	protein_coding
ENSMUSG00000008683	-0.279563	6.90379	-1.46106	0.164099	0.241287	-6.43387	Rps15a	protein_coding
ENSMUSG00000008690	-0.366101	6.29994	-2.33874	0.0332082	0.0653551	-5.02174	Ncaph2	protein_coding
ENSMUSG00000008730	0.440503	7.65467	4.01721	0.00106661	0.00404111	-1.62121	Hipk1	protein_coding
ENSMUSG00000008734	1.79908	2.73543	2.54321	0.0221642	0.0469656	-4.16038	Gprc5b	protein_coding
ENSMUSG00000008763	-0.0142639	6.51289	-0.0834596	0.934561	0.95249	-7.49822	Man1a2	protein_coding
ENSMUSG00000008822	-0.168989	2.14981	-0.813342	0.428417	0.524423	-6.61379	Acyp1	protein_coding
ENSMUSG00000008845	-0.198702	1.18215	-0.243502	0.81083	0.860246	-6.55126	Cd163	protein_coding
ENSMUSG00000008855	-0.511797	5.69477	-2.75522	0.0144589	0.0332777	-4.22762	Hdac5	protein_coding
ENSMUSG00000008859	0.306664	4.96819	1.72563	0.104416	0.166283	-6.02926	Rala	protein_coding
ENSMUSG00000008892	0.202972	5.2179	1.19612	0.24974	0.339835	-6.76117	Vdac3	protein_coding
ENSMUSG00000008958	-0.660604	4.99789	-4.5114	0.000388579	0.00180166	-0.599227	Vps72	protein_coding
ENSMUSG00000008976	-0.460425	5.40934	-2.45696	0.026313	0.0541336	-4.79418	Gabpa	protein_coding
ENSMUSG00000008999	-3.31574	4.6302	-13.5843	5.53458e-10	9.86764e-08	13.293	Bmp7	protein_coding
ENSMUSG00000009013	0.299943	5.27916	1.47292	0.160915	0.237428	-6.41184	Dynll1	protein_coding
ENSMUSG00000009030	-0.0613299	4.8909	-0.29077	0.775107	0.830576	-7.42591	Pdcl	protein_coding
ENSMUSG00000009035	0.851373	4.76095	4.05442	0.000987914	0.00380691	-1.51011	Tmem184b	protein_coding
ENSMUSG00000009073	-0.00549605	6.25445	-0.0430898	0.966184	0.975536	-7.50444	Nf2	protein_coding
ENSMUSG00000009076	0.216457	2.60677	0.913606	0.375005	0.471635	-6.61071	Zmat5	protein_coding
ENSMUSG00000009079	-0.605754	7.48482	-4.67342	0.000280367	0.00140532	-0.27137	Ewsr1	protein_coding
ENSMUSG00000009090	-0.580704	6.74919	-3.39859	0.00384344	0.0113878	-2.92761	Ap1b1	protein_coding
ENSMUSG00000009092	-5.95211	3.84424	-7.57232	1.42665e-06	2.31278e-05	5.48853	Derl3	protein_coding
ENSMUSG00000009097	1.32372	0.414996	2.08858	0.0537389	0.0962739	-4.44699	Tbx1	protein_coding
ENSMUSG00000009108	-2.46556	-0.453882	-4.18245	0.000759415	0.00308699	-0.344776	Gnat2	protein_coding
ENSMUSG00000009112	-0.204356	5.18925	-1.23949	0.23372	0.321777	-6.70993	Bcl2l13	protein_coding
ENSMUSG00000009145	1.82372	1.32548	5.53677	5.17817e-05	0.000367578	2.06055	Dqx1	protein_coding
ENSMUSG00000009185	3.95639	-1.40852	2.91671	0.0104002	0.0254901	-2.57573	Ccl8	protein_coding
ENSMUSG00000009207	-0.272375	3.98669	-1.03813	0.315235	0.410453	-6.81625	Lnpk	protein_coding
ENSMUSG00000009246	5.37352	-0.379203	1.35918	0.193659	0.276401	-5.08342	Trpm5	protein_coding
ENSMUSG00000009281	-0.354024	1.70981	-0.525133	0.606969	0.688514	-6.63139	Rarres2	protein_coding
ENSMUSG00000009291	-0.0741773	6.42509	-0.349749	0.731264	0.794197	-7.43976	Pttg1ip	protein_coding
ENSMUSG00000009292	2.75859	0.626873	3.7811	0.0017376	0.00597099	-1.1809	Trpm2	protein_coding
ENSMUSG00000009293	-0.482957	4.5239	-2.72406	0.0154024	0.0349666	-4.21392	Ube2g2	protein_coding
ENSMUSG00000009356	7.35207	-0.303822	1.68365	0.112404	0.176407	-4.64632	Lpo	protein_coding
ENSMUSG00000009376	0.231699	6.95791	1.43324	0.171776	0.250342	-6.46788	Met	protein_coding
ENSMUSG00000009378	4.3383	2.66928	7.99223	7.2855e-07	1.37403e-05	6.23992	Slc16a12	protein_coding
ENSMUSG00000009394	1.03095	-0.535694	1.01379	0.326345	0.422194	-5.82572	Syn2	protein_coding
ENSMUSG00000009406	-0.333586	3.33004	-2.52513	0.0229784	0.0483901	-4.41169	Elk1	protein_coding
ENSMUSG00000009418	1.5276	5.00552	3.05619	0.00780799	0.0201007	-3.56001	Nav1	protein_coding
ENSMUSG00000009470	0.318402	7.7268	1.99385	0.0641857	0.111386	-5.59267	Tnpo1	protein_coding
ENSMUSG00000009535	-1.40078	5.16322	-6.12033	1.74545e-05	0.000155238	2.57608	Rnmt	protein_coding
ENSMUSG00000009545	4.56799	2.64628	7.06793	3.29674e-06	4.35767e-05	4.72712	Kcnq1	protein_coding
ENSMUSG00000009549	-1.46857	5.54222	-10.493	2.04176e-08	1.11808e-06	9.53881	Srp14	protein_coding
ENSMUSG00000009555	-0.0951679	4.83089	-0.548466	0.591234	0.67476	-7.30278	Cdk9	protein_coding
ENSMUSG00000009563	-0.687688	4.62457	-3.00914	0.00860224	0.0217725	-3.65955	Tor2a	protein_coding
ENSMUSG00000009566	-0.914017	5.24806	-3.66976	0.00218885	0.00722066	-2.35404	Fpgs	protein_coding
ENSMUSG00000009569	-0.24247	7.0628	-1.61719	0.12613	0.194036	-6.20774	Mrtfb	protein_coding
ENSMUSG00000009575	0.775286	6.33741	6.4249	1.00793e-05	0.000101944	3.11918	Cbx5	protein_coding
ENSMUSG00000009580	1.10933	-0.245055	0.793947	0.439289	0.534445	-6.07623	Odam	protein_coding
ENSMUSG00000009585	-0.909095	5.53331	-1.64897	0.119397	0.185145	-6.15898	Apobec3	protein_coding
ENSMUSG00000009614	-1.49113	4.62913	-5.59039	4.67683e-05	0.000338094	1.61108	Sardh	protein_coding
ENSMUSG00000009621	-0.590626	6.52415	-3.49211	0.00316513	0.00969069	-2.73721	Vav2	protein_coding
ENSMUSG00000009628	-1.31836	4.71095	-2.17914	0.0452315	0.0836793	-5.27172	Tex15	protein_coding
ENSMUSG00000009630	-0.103935	5.19994	-0.691619	0.499471	0.591244	-7.23513	Ppp2cb	protein_coding
ENSMUSG00000009633	0.973267	0.277668	1.07916	0.297129	0.391567	-5.87926	G0s2	protein_coding
ENSMUSG00000009640	-0.239423	3.24049	-1.55333	0.14065	0.212199	-6.01669	Dmap1	protein_coding
ENSMUSG00000009646	2.21753	-3.79946	1.56712	0.1374	0.208197	-4.53859	Pla2g12b	protein_coding
ENSMUSG00000009647	1.23733	4.89044	8.01354	7.04549e-07	1.33864e-05	5.91599	Mcu	protein_coding
ENSMUSG00000009670	-1.57562	-3.98448	-1.16615	0.261295	0.352308	-4.92578	Tex11	protein_coding
ENSMUSG00000009681	-0.250623	6.35744	-1.60633	0.128507	0.197054	-6.23804	Bcr	protein_coding
ENSMUSG00000009687	2.31072	2.76494	2.94686	0.00977661	0.0242407	-3.27562	Fxyd5	protein_coding
ENSMUSG00000009733	-0.719359	4.40055	-5.45879	6.00869e-05	0.00041259	1.34764	Tfcp2	protein_coding
ENSMUSG00000009739	-0.696041	4.25297	-3.47725	0.00326428	0.00991898	-2.66634	Pou6f1	protein_coding
ENSMUSG00000009741	0.184379	6.23461	1.291	0.215745	0.301579	-6.66467	Ubp1	protein_coding
ENSMUSG00000009772	0.314843	3.94341	1.78533	0.0939124	0.15249	-5.78745	Nuak2	protein_coding
ENSMUSG00000009828	0.158813	6.13317	1.18466	0.254112	0.344836	-6.79228	Cilk1	protein_coding
ENSMUSG00000009863	-0.269422	5.32201	-1.45957	0.164505	0.241743	-6.43265	Sdhb	protein_coding
ENSMUSG00000009894	-0.0179432	4.59781	-0.0863394	0.932309	0.951058	-7.43119	Snap47	protein_coding
ENSMUSG00000009905	0.597135	5.12079	5.0221	0.000140216	0.000813328	0.435727	Kdsr	protein_coding
ENSMUSG00000009907	0.29015	6.58728	1.78832	0.0934101	0.151803	-5.95745	Vps4b	protein_coding
ENSMUSG00000009927	-1.05439	7.5704	-5.11975	0.000115775	0.00069666	0.633321	Rps25	protein_coding
ENSMUSG00000009995	-0.493992	5.79142	-3.84643	0.00151776	0.00536587	-2.00719	Tafazzin	protein_coding
ENSMUSG00000010021	4.05833	-0.340471	5.52799	5.26546e-05	0.000372274	2.08512	Kif19a	protein_coding
ENSMUSG00000010025	-0.692386	6.78471	-5.66131	4.08995e-05	0.000305461	1.67998	Aldh3a2	protein_coding
ENSMUSG00000010045	-0.063244	4.55248	-0.290025	0.775666	0.831059	-7.37997	Tmem115	protein_coding
ENSMUSG00000010047	1.15435	3.71651	4.69425	0.0002689	0.00136351	-0.0240726	Hyal2	protein_coding
ENSMUSG00000010048	-1.02685	3.91459	-4.02637	0.00104668	0.00398034	-1.475	Ifrd2	protein_coding
ENSMUSG00000010051	0.565775	2.63414	2.98094	0.00911591	0.0228913	-3.3509	Hyal1	protein_coding
ENSMUSG00000010054	0.0527912	4.33103	0.282626	0.781227	0.835557	-7.36965	Tusc2	protein_coding
ENSMUSG00000010057	-0.205072	3.26877	-1.39845	0.181792	0.262298	-6.25927	Nprl2	protein_coding
ENSMUSG00000010067	-0.0288756	4.57407	-0.2525	0.803993	0.854779	-7.39472	Rassf1	protein_coding
ENSMUSG00000010080	0.429097	6.03314	2.44867	0.0267483	0.0548232	-4.81752	Epn3	protein_coding
ENSMUSG00000010095	-1.11404	6.40937	-4.81679	0.000210515	0.00111767	-0.00238174	Slc3a2	protein_coding
ENSMUSG00000010097	-0.068224	6.18333	-0.478752	0.638841	0.717136	-7.38505	Nxf1	protein_coding
ENSMUSG00000010110	-1.13224	6.27408	-11.8951	3.61574e-09	3.51546e-07	11.3115	Stx5a	protein_coding
ENSMUSG00000010142	2.54788	-1.16152	2.27215	0.0378068	0.0724977	-3.74808	Tnfrsf13b	protein_coding
ENSMUSG00000010154	3.74072	0.418808	7.26826	2.35425e-06	3.37677e-05	5.05598	Spire2	protein_coding
ENSMUSG00000010175	2.60817	0.900634	6.16485	1.60955e-05	0.000146464	3.2675	Prox1	protein_coding
ENSMUSG00000010277	0.713082	8.6763	4.89753	0.000179318	0.000985123	0.220299	Bltp2	protein_coding
ENSMUSG00000010290	-0.0382052	4.35456	-0.291179	0.774799	0.830304	-7.37384	AI597479	protein_coding
ENSMUSG00000010307	1.16429	1.06844	2.40871	0.0289454	0.0584435	-3.94948	Tmem86a	protein_coding
ENSMUSG00000010358	1.14141	4.08222	5.71735	3.68049e-05	0.000279509	1.94908	Ifi35	protein_coding
ENSMUSG00000010362	-0.766297	2.63009	-2.94419	0.00983035	0.0243543	-3.41406	Rdm1	protein_coding
ENSMUSG00000010376	0.00271404	4.80138	0.0151586	0.9881	0.991593	-7.45519	Nedd8	protein_coding
ENSMUSG00000010392	-0.282009	5.44843	-2.29349	0.0362723	0.0701872	-5.09585	Gosr1	protein_coding
ENSMUSG00000010406	-0.428013	3.74601	-1.87599	0.07974	0.133726	-5.61519	Mrpl52	protein_coding
ENSMUSG00000010453	0.181767	5.7871	1.6026	0.12933	0.198084	-6.24372	Kansl3	protein_coding
ENSMUSG00000010461	-0.915901	0.916972	-1.76627	0.0971591	0.156742	-5.11543	Eya4	protein_coding
ENSMUSG00000010476	-0.337667	0.894684	-0.527758	0.605188	0.686947	-6.35642	Ebf3	protein_coding
ENSMUSG00000010505	3.17454	-2.00676	2.59758	0.0198778	0.0429519	-3.1359	Myt1	protein_coding
ENSMUSG00000010517	-0.492509	5.95041	-3.32452	0.00448199	0.0128814	-3.08746	Faf1	protein_coding
ENSMUSG00000010554	-0.391906	4.67387	-3.01202	0.00855152	0.0216764	-3.67166	Mettl16	protein_coding
ENSMUSG00000010592	2.8931	-2.53516	2.4198	0.0283195	0.057476	-3.36838	Dazl	protein_coding
ENSMUSG00000010601	2.80505	1.93657	5.27067	8.63065e-05	0.000549559	1.55939	Apol7a	protein_coding
ENSMUSG00000010607	-0.00312041	2.24515	-0.0103783	0.991853	0.994309	-6.93348	Pigyl	protein_coding
ENSMUSG00000010608	-0.392427	7.0659	-1.34958	0.196655	0.279869	-6.57257	Rbm25	protein_coding
ENSMUSG00000010609	-1.23653	4.34169	-5.46705	5.91458e-05	0.000408322	1.39274	Psen2	protein_coding
ENSMUSG00000010651	3.85534	0.602375	4.32905	0.00056273	0.00242642	-0.114712	Acaa1b	protein_coding
ENSMUSG00000010660	1.60801	2.7264	5.11333	0.000117238	0.000702603	1.02674	Plcd1	protein_coding
ENSMUSG00000010663	0.0277928	4.11936	0.0667639	0.947629	0.961551	-7.35288	Fads1	protein_coding
ENSMUSG00000010721	0.026753	4.61963	0.161203	0.874029	0.908637	-7.43122	Lmbr1	protein_coding
ENSMUSG00000010751	1.25515	0.729003	2.32891	0.0338525	0.06641	-4.08807	Tnfrsf22	protein_coding
ENSMUSG00000010755	-1.70896	5.64214	-9.86725	4.68854e-08	2.10203e-06	8.68102	Cars	protein_coding
ENSMUSG00000010797	-0.303623	2.99242	-0.5433	0.5947	0.677555	-6.91948	Wnt2	protein_coding
ENSMUSG00000010830	-0.783041	3.1132	-2.28632	0.0367812	0.070948	-4.77858	Kdelr3	protein_coding
ENSMUSG00000010911	0.0761215	3.15881	0.366144	0.719238	0.784359	-7.11345	Apip	protein_coding
ENSMUSG00000010914	0.160327	3.69161	1.00739	0.329312	0.425407	-6.78167	Pdhx	protein_coding
ENSMUSG00000010936	0.165012	4.65746	1.10508	0.28609	0.379367	-6.82181	Vac14	protein_coding
ENSMUSG00000011008	-4.3156	4.85805	-12.86	1.20662e-09	1.56789e-07	12.5155	Mcoln2	protein_coding
ENSMUSG00000011034	-0.606051	5.65921	-2.61837	0.019065	0.0414937	-4.49193	Slc5a1	protein_coding
ENSMUSG00000011096	-0.681946	4.13973	-3.42014	0.00367529	0.0109808	-2.75743	Akt1s1	protein_coding
ENSMUSG00000011114	0.113092	5.91204	0.786064	0.443757	0.538471	-7.18373	Tbrg1	protein_coding
ENSMUSG00000011148	2.54895	-0.469731	3.27149	0.00500287	0.014088	-2.04983	Adssl1	protein_coding
ENSMUSG00000011158	-0.998134	5.60599	-5.38768	6.88643e-05	0.000460889	1.143	Brf1	protein_coding
ENSMUSG00000011179	0.0152772	5.52561	0.0665291	0.947813	0.961673	-7.49963	Odc1	protein_coding
ENSMUSG00000011254	0.137266	2.81766	0.7098	0.488437	0.580378	-6.85484	Thg1l	protein_coding
ENSMUSG00000011256	1.28108	2.9723	2.11956	0.0506754	0.091747	-4.99161	Adam19	protein_coding
ENSMUSG00000011257	-1.2826	5.72055	-8.42236	3.74511e-07	8.57071e-06	6.52748	Pabpc4	protein_coding
ENSMUSG00000011263	0.650504	0.272271	1.08331	0.295339	0.3895	-5.81639	Exoc3l2	protein_coding
ENSMUSG00000011306	-1.15618	5.22583	-7.84225	9.23811e-07	1.66014e-05	5.60262	Sugp1	protein_coding
ENSMUSG00000011382	-1.11884	1.10623	-3.33266	0.00440694	0.0127183	-2.31714	Dhdh	protein_coding
ENSMUSG00000011427	-0.16148	4.41793	-0.883378	0.390613	0.487607	-7.02826	Zfp790	protein_coding
ENSMUSG00000011658	-0.806366	3.7388	-4.37246	0.00051511	0.00226179	-0.751018	Fuz	protein_coding
ENSMUSG00000011752	0.771371	4.71902	3.01384	0.00851947	0.021613	-3.64465	Pgam1	protein_coding
ENSMUSG00000011831	-0.0952314	5.40976	-0.449433	0.659379	0.735345	-7.39321	Evi5	protein_coding
ENSMUSG00000011832	-0.497295	4.0921	-3.16781	0.00620074	0.0166745	-3.28486	Evi5l	protein_coding
ENSMUSG00000011837	0.360034	3.51034	1.46384	0.16335	0.240392	-6.17224	Snapc2	protein_coding
ENSMUSG00000011877	-0.0276156	5.89756	-0.16373	0.872073	0.907209	-7.49131	Git1	protein_coding
ENSMUSG00000011884	0.747268	4.59287	3.18466	0.00598843	0.0162637	-3.29593	Gltp	protein_coding
ENSMUSG00000011958	0.125493	5.30754	0.732102	0.475101	0.568497	-7.21429	Bnip2	protein_coding
ENSMUSG00000011960	0.00846889	6.00818	0.0559039	0.956137	0.968333	-7.50469	Ccnt1	protein_coding
ENSMUSG00000012017	-0.0495161	2.37408	-0.0959914	0.924765	0.945721	-6.94964	Scarf2	protein_coding
ENSMUSG00000012076	-0.365738	3.55147	-2.26502	0.0383332	0.0732781	-4.95687	Brms1l	protein_coding
ENSMUSG00000012114	-0.218876	6.04371	-1.83557	0.0858055	0.141723	-5.8895	Med15	protein_coding
ENSMUSG00000012117	-1.09192	5.54962	-7.1013	3.11577e-06	4.17971e-05	4.33711	Dhdds	protein_coding
ENSMUSG00000012123	5.53236	1.25297	6.4286	1.0013e-05	0.000101604	3.69385	Crybg2	protein_coding
ENSMUSG00000012126	-0.584335	0.993001	-1.35333	0.19548	0.278559	-5.75538	Ubxn11	protein_coding
ENSMUSG00000012296	-0.377361	3.95642	-2.67302	0.0170773	0.0380314	-4.23609	Tjap1	protein_coding
ENSMUSG00000012350	-0.99369	9.78681	-3.99036	0.00112733	0.00422418	-1.59912	Ehf	protein_coding
ENSMUSG00000012405	-0.417749	6.83317	-1.90705	0.0753432	0.127622	-5.76501	Rpl15	protein_coding
ENSMUSG00000012422	-0.635344	5.52449	-2.31968	0.0344681	0.0673506	-5.05163	Tmem167	protein_coding
ENSMUSG00000012428	3.66364	4.64729	8.77708	2.20004e-07	6.07806e-06	7.25513	Steap4	protein_coding
ENSMUSG00000012429	-0.499054	4.05215	-2.64444	0.0180905	0.0398193	-4.33062	Mplkip	protein_coding
ENSMUSG00000012443	1.44544	2.21281	3.45886	0.0033914	0.0102524	-2.25023	Kif11	protein_coding
ENSMUSG00000012483	0.182841	2.17429	0.756007	0.461053	0.554848	-6.66895	Rpa3	protein_coding
ENSMUSG00000012519	2.75349	1.79541	7.64854	1.26069e-06	2.10288e-05	5.71226	Mlkl	protein_coding
ENSMUSG00000012535	-0.180315	6.28678	-1.81573	0.0889293	0.145932	-5.91926	Tnpo3	protein_coding
ENSMUSG00000012609	-0.743824	4.71656	-4.82716	0.000206211	0.00110053	0.0562876	Ttll5	protein_coding
ENSMUSG00000012640	-1.24709	5.05013	-4.0083	0.00108638	0.00410181	-1.64404	Zfp715	protein_coding
ENSMUSG00000012705	-0.327343	-2.69758	-0.184097	0.856339	0.895407	-5.67409	Retn	protein_coding
ENSMUSG00000012848	-1.10912	8.11029	-5.07842	0.000125533	0.000743738	0.563578	Rps5	protein_coding
ENSMUSG00000013033	-1.20829	5.60569	-3.46862	0.00332332	0.0100744	-2.78104	Adgrl1	protein_coding
ENSMUSG00000013076	-1.97129	6.92088	-9.47546	8.05149e-08	3.05578e-06	8.12229	Amotl1	protein_coding
ENSMUSG00000013089	0.391054	2.02786	0.672998	0.510922	0.60141	-6.66281	Etv5	protein_coding
ENSMUSG00000013150	-0.643468	3.12941	-3.70184	0.00204791	0.00684407	-2.00185	Gfod2	protein_coding
ENSMUSG00000013160	-0.0426579	6.07362	-0.175019	0.863345	0.90046	-7.49025	Atp6v0d1	protein_coding
ENSMUSG00000013236	0.784025	5.90311	3.65864	0.00223993	0.00735437	-2.39126	Ptprs	protein_coding
ENSMUSG00000013275	-0.0780401	5.22216	-0.437877	0.667554	0.742464	-7.38442	Slc41a1	protein_coding
ENSMUSG00000013338	7.6062	1.92466	7.1931	2.66958e-06	3.71777e-05	4.88658	Fer1l4	protein_coding
ENSMUSG00000013418	8.5125	2.71751	8.13173	5.85667e-07	1.1847e-05	6.34468	B4galnt2	protein_coding
ENSMUSG00000013419	0.794031	3.17883	2.66823	0.0172431	0.0383393	-4.04765	Zfp651	protein_coding
ENSMUSG00000013465	-0.205515	5.45858	-1.33513	0.201234	0.285616	-6.60101	Nelfb	protein_coding
ENSMUSG00000013483	0.30581	4.07402	1.34073	0.19945	0.283478	-6.48893	Card14	protein_coding
ENSMUSG00000013495	-0.011215	4.14927	-0.0629942	0.950581	0.964164	-7.37672	Tmem175	protein_coding
ENSMUSG00000013523	3.39603	-0.0502431	3.78515	0.00172309	0.00593178	-1.09903	Bcas1	protein_coding
ENSMUSG00000013539	-0.735025	4.98962	-2.91906	0.0103503	0.0254043	-3.87711	Tango2	protein_coding
ENSMUSG00000013584	1.21518	2.83543	1.6053	0.128734	0.197269	-5.73423	Aldh1a2	protein_coding
ENSMUSG00000013593	-0.0428098	5.96601	-0.254416	0.80254	0.853711	-7.47173	Ndufs2	protein_coding
ENSMUSG00000013611	3.20083	-1.40989	2.70785	0.0159162	0.0358886	-3.04881	Snx31	protein_coding
ENSMUSG00000013622	0.387604	4.20382	1.39184	0.183745	0.264541	-6.39212	Atraid	protein_coding
ENSMUSG00000013629	-0.528125	5.47644	-2.39589	0.0296856	0.0595849	-4.90742	Cad	protein_coding
ENSMUSG00000013643	12.2452	2.80319	3.81795	0.00160992	0.00563184	-0.993672	Lypd8	protein_coding
ENSMUSG00000013646	0.0980544	4.43379	0.519327	0.610915	0.691916	-7.27004	Sh3bp5l	protein_coding
ENSMUSG00000013662	0.114746	5.68265	0.539255	0.597421	0.68025	-7.35126	Atad1	protein_coding
ENSMUSG00000013663	-0.91233	7.30458	-5.13258	0.000112907	0.000682648	0.652182	Pten	protein_coding
ENSMUSG00000013698	0.800345	5.72482	3.62767	0.00238863	0.00773002	-2.45373	Pea15a	protein_coding
ENSMUSG00000013701	0.0123312	4.31475	0.079495	0.937663	0.95483	-7.3973	Timm23	protein_coding
ENSMUSG00000013707	1.63482	0.00261095	2.07407	0.0552312	0.0984084	-4.27712	Tnfaip8l2	protein_coding
ENSMUSG00000013736	-1.78143	5.28123	-6.2233	1.44763e-05	0.000134933	2.77251	Trnt1	protein_coding
ENSMUSG00000013766	1.92756	2.22153	5.57517	4.81386e-05	0.000346043	2.00857	Ly6g6e	protein_coding
ENSMUSG00000013787	-0.1296	6.85848	-0.802858	0.434272	0.530025	-7.16128	Ehmt2	protein_coding
ENSMUSG00000013822	0.158067	4.32809	0.76775	0.454246	0.548681	-7.09349	Elof1	protein_coding
ENSMUSG00000013833	-0.240826	4.36193	-1.04016	0.314322	0.409404	-6.84805	Med16	protein_coding
ENSMUSG00000013846	1.19247	2.94514	2.4058	0.0291117	0.0587252	-4.46761	St3gal1	protein_coding
ENSMUSG00000013858	-0.623186	5.33108	-3.50979	0.003051	0.00941266	-2.69138	Tmem259	protein_coding
ENSMUSG00000013878	0.0507764	3.88469	0.269675	0.79099	0.843646	-7.3176	Rnf170	protein_coding
ENSMUSG00000013921	-0.383373	2.43401	-0.596112	0.55976	0.646441	-6.79896	Clip3	protein_coding
ENSMUSG00000013973	0.391467	4.51101	2.97143	0.00929577	0.0232705	-3.72404	Dedd	protein_coding
ENSMUSG00000013997	-0.749852	5.18754	-6.87051	4.61834e-06	5.61562e-05	3.93866	Nit1	protein_coding
ENSMUSG00000014030	3.14991	-2.27021	2.20459	0.0430755	0.0805852	-3.76046	Pax5	protein_coding
ENSMUSG00000014039	0.115088	4.13454	0.782159	0.44598	0.540474	-7.07449	Prdm15	protein_coding
ENSMUSG00000014074	0.357472	4.44417	2.36674	0.0314358	0.0624197	-4.89165	Rnf168	protein_coding
ENSMUSG00000014075	-0.257845	1.57458	-1.13608	0.273293	0.365527	-6.14954	Dynlt2b	protein_coding
ENSMUSG00000014077	-1.28691	7.54028	-6.0862	1.8577e-05	0.00016342	2.5116	Chp1	protein_coding
ENSMUSG00000014104	2.07998	-3.96787	0.926752	0.368351	0.46485	-5.16685	Sval2	protein_coding
ENSMUSG00000014158	0.427881	2.18357	1.6713	0.114854	0.179457	-5.55679	Trpv4	protein_coding
ENSMUSG00000014164	1.01222	2.33061	4.75082	0.000240119	0.00124383	0.320367	Klhl3	protein_coding
ENSMUSG00000014177	-0.218818	4.97128	-1.05549	0.307477	0.402644	-6.90228	Tvp23b	protein_coding
ENSMUSG00000014195	-0.862537	6.21644	-5.34005	7.54773e-05	0.000493936	1.04465	Dnajc7	protein_coding
ENSMUSG00000014226	0.294233	4.10768	1.12181	0.279128	0.372	-6.75187	Cacybp	protein_coding
ENSMUSG00000014232	-0.217304	2.7477	-1.16663	0.261106	0.352114	-6.41599	Cluap1	protein_coding
ENSMUSG00000014245	-0.604546	2.6287	-3.55621	0.00277063	0.00870766	-2.21803	Pigl	protein_coding
ENSMUSG00000014294	-0.397146	4.7463	-1.97823	0.066077	0.114197	-5.60059	Ndufa2	protein_coding
ENSMUSG00000014301	-0.21632	2.50214	-1.12754	0.276776	0.369541	-6.38812	Pam16	protein_coding
ENSMUSG00000014303	1.69068	3.23436	3.93756	0.00125712	0.0046202	-1.45109	Glis2	protein_coding
ENSMUSG00000014313	0.284372	5.53404	1.80751	0.0902531	0.147627	-5.92496	Cox6c	protein_coding
ENSMUSG00000014329	1.42932	3.72069	1.95227	0.0693297	0.118907	-5.37598	Bicc1	protein_coding
ENSMUSG00000014349	0.438931	6.13097	2.89799	0.0108068	0.0262849	-3.94866	Ube2z	protein_coding
ENSMUSG00000014353	-1.23454	6.27982	-7.24274	2.45671e-06	3.49108e-05	4.57797	Tmem87b	protein_coding
ENSMUSG00000014355	-0.249147	7.16421	-2.95998	0.00951698	0.0237236	-3.80828	Anapc1	protein_coding
ENSMUSG00000014361	-3.69764	5.73783	-18.9089	4.47485e-12	4.09207e-09	18.0721	Mertk	protein_coding
ENSMUSG00000014402	0.222676	5.72954	1.73608	0.102507	0.163945	-6.04259	Tsg101	protein_coding
ENSMUSG00000014418	-0.264091	5.05426	-2.53896	0.0223532	0.0473008	-4.62442	Hps5	protein_coding
ENSMUSG00000014426	0.0617528	5.87107	0.497523	0.625848	0.705374	-7.37553	Map3k4	protein_coding
ENSMUSG00000014444	1.55948	5.26047	6.16636	1.60512e-05	0.000146235	2.67812	Piezo1	protein_coding
ENSMUSG00000014470	0.150019	3.96781	0.833768	0.417156	0.513673	-6.97625	Rnf166	protein_coding
ENSMUSG00000014496	-0.703135	5.98953	-3.36427	0.00412719	0.0120469	-3.00487	Ankrd28	protein_coding
ENSMUSG00000014498	-0.20083	6.01449	-1.11417	0.282291	0.375499	-6.87292	Ankrd52	protein_coding
ENSMUSG00000014504	-0.587264	4.07098	-3.24265	0.00531094	0.0148113	-3.14157	Srp19	protein_coding
ENSMUSG00000014547	-0.747004	6.08367	-5.59607	4.62678e-05	0.000335584	1.54585	Wdfy2	protein_coding
ENSMUSG00000014550	-0.278188	4.96845	-2.73047	0.0152036	0.0345973	-4.24761	Rbsn	protein_coding
ENSMUSG00000014551	0.135831	3.80889	1.24222	0.232739	0.32083	-6.55172	Mrps25	protein_coding
ENSMUSG00000014554	-0.350717	4.11584	-2.727	0.0153109	0.0347899	-4.16766	Dguok	protein_coding
ENSMUSG00000014592	-1.36799	3.34687	-6.3301	1.19416e-05	0.000115873	3.14477	Camta1	protein_coding
ENSMUSG00000014599	1.70191	4.22767	4.83741	0.000202051	0.00108361	0.221048	Csf1	protein_coding
ENSMUSG00000014601	0.3417	5.20056	2.73636	0.0150229	0.0342776	-4.24764	Strip1	protein_coding
ENSMUSG00000014602	1.48426	2.85673	1.8056	0.090562	0.147959	-5.50735	Kif1a	protein_coding
ENSMUSG00000014606	0.0823931	5.58429	0.403566	0.69208	0.762332	-7.41348	Slc25a11	protein_coding
ENSMUSG00000014633	-0.380142	1.9684	-1.86012	0.0820739	0.136721	-5.26312	Cmc2	protein_coding
ENSMUSG00000014668	-0.326492	5.31431	-2.68154	0.0167861	0.0375028	-4.36379	Chfr	protein_coding
ENSMUSG00000014725	0.583906	4.57431	2.59828	0.01985	0.0429161	-4.43907	Adam28	protein_coding
ENSMUSG00000014748	0.0443791	5.62141	0.177132	0.861713	0.899064	-7.48444	Tex261	protein_coding
ENSMUSG00000014763	-0.436161	5.71437	-3.20359	0.00575834	0.015775	-3.33331	Fam120b	protein_coding
ENSMUSG00000014767	-0.208463	4.33213	-1.45853	0.164787	0.242065	-6.37245	Tbp	protein_coding
ENSMUSG00000014769	-0.0225502	6.14096	-0.160022	0.874944	0.909095	-7.49275	Psmb1	protein_coding
ENSMUSG00000014771	0.292267	3.08465	1.99008	0.0646385	0.112052	-5.31278	Pdcd2	protein_coding
ENSMUSG00000014773	0.904896	2.31801	3.30041	0.00471174	0.013411	-2.63547	Dll1	protein_coding
ENSMUSG00000014778	-0.230344	5.31826	-0.873026	0.396057	0.493157	-7.10202	Fhod1	protein_coding
ENSMUSG00000014782	0.585783	-0.362672	0.854615	0.405862	0.502554	-5.94923	Plekhg4	protein_coding
ENSMUSG00000014786	-0.568417	2.77549	-1.77562	0.0955538	0.154615	-5.62678	Slc9a5	protein_coding
ENSMUSG00000014791	0.271224	5.43699	1.66901	0.115312	0.180048	-6.13618	Elmo3	protein_coding
ENSMUSG00000014813	-1.23957	1.33487	-2.37472	0.0309471	0.0616329	-4.22763	Stc1	protein_coding
ENSMUSG00000014837	1.45444	1.2409	3.65207	0.00227067	0.00744093	-1.67217	Matcap1	protein_coding
ENSMUSG00000014846	-0.513551	1.48818	-0.683083	0.504701	0.596101	-6.48912	Tppp3	protein_coding
ENSMUSG00000014850	0.326723	3.52497	2.06179	0.0565236	0.100356	-5.29699	Msh3	protein_coding
ENSMUSG00000014856	-0.409177	4.44902	-2.36921	0.0312837	0.0621499	-4.87758	Tmem208	protein_coding
ENSMUSG00000014859	0.14459	4.5784	1.13631	0.273201	0.365435	-6.77957	E2f4	protein_coding
ENSMUSG00000014867	-0.712352	7.77201	-3.66447	0.00221301	0.00728781	-2.35019	Surf4	protein_coding
ENSMUSG00000014873	-0.147964	3.79138	-0.950637	0.356469	0.452987	-6.86574	Surf2	protein_coding
ENSMUSG00000014905	-1.15205	5.73518	-3.03031	0.00823556	0.0210128	-3.68063	Dnajb9	protein_coding
ENSMUSG00000014907	0.491529	2.54203	2.59023	0.0201734	0.0434436	-4.10122	Naf1	protein_coding
ENSMUSG00000014932	-0.0214195	5.57025	-0.0777788	0.939006	0.955876	-7.49999	Yes1	protein_coding
ENSMUSG00000014956	0.335286	8.01486	1.18822	0.252748	0.34338	-6.74147	Ppp1cb	protein_coding
ENSMUSG00000014959	-0.572495	6.6995	-3.17296	0.00613511	0.0165587	-3.38863	Gorasp2	protein_coding
ENSMUSG00000014980	0.15528	2.53981	0.867043	0.399226	0.495935	-6.66454	Tsen15	protein_coding
ENSMUSG00000015002	0.476263	6.12291	2.79875	0.0132343	0.031004	-4.14434	Efr3a	protein_coding
ENSMUSG00000015013	-0.399139	3.48312	-2.04386	0.0584604	0.103162	-5.2915	Trappc2l	protein_coding
ENSMUSG00000015016	-0.332598	3.63442	-2.0431	0.0585437	0.103273	-5.3405	Acsf3	protein_coding
ENSMUSG00000015023	0.353715	4.3122	2.4302	0.0277435	0.0565079	-4.74747	Ddx19a	protein_coding
ENSMUSG00000015027	0.170388	3.55211	0.740552	0.470105	0.563707	-6.98495	Galns	protein_coding
ENSMUSG00000015053	-1.77596	6.86905	-5.51994	5.34678e-05	0.00037693	1.41136	Gata2	protein_coding
ENSMUSG00000015085	1.63876	2.46418	4.11627	0.000869907	0.0034521	-0.900909	Entpd2	protein_coding
ENSMUSG00000015087	-0.8257	5.99272	-8.03227	6.84131e-07	1.32166e-05	5.8971	Rabl6	protein_coding
ENSMUSG00000015090	1.8717	-2.37679	1.18354	0.254543	0.345359	-5.2412	Ptgds	protein_coding
ENSMUSG00000015092	-0.203374	5.38607	-1.36281	0.192537	0.275133	-6.56499	Edf1	protein_coding
ENSMUSG00000015093	4.11238	-1.37227	4.47404	0.0004191	0.00191234	0.145133	Clic3	protein_coding
ENSMUSG00000015094	-0.797688	5.78621	-4.44467	0.000444817	0.00201073	-0.764765	Npdc1	protein_coding
ENSMUSG00000015095	-0.0744568	5.32757	-0.446705	0.661305	0.737225	-7.38657	Fbxw5	protein_coding
ENSMUSG00000015112	-1.37538	4.07366	-5.51743	5.37235e-05	0.000378384	1.52283	Slc25a13	protein_coding
ENSMUSG00000015120	-0.239001	5.91458	-2.2659	0.0382682	0.0731812	-5.15506	Ube2i	protein_coding
ENSMUSG00000015126	-0.754704	3.349	-5.96148	2.33603e-05	0.00019655	2.48283	Tsr3	protein_coding
ENSMUSG00000015127	-1.13139	3.61206	-6.8955	4.42418e-06	5.41821e-05	4.14427	Unkl	protein_coding
ENSMUSG00000015133	0.358659	6.71834	2.94049	0.00990527	0.0245082	-3.85824	Lrrk1	protein_coding
ENSMUSG00000015134	5.49723	3.3959	3.88408	0.00140403	0.00505116	-1.22886	Aldh1a3	protein_coding
ENSMUSG00000015143	0.434543	6.7983	1.6382	0.121643	0.188115	-6.1827	Actn1	protein_coding
ENSMUSG00000015149	-0.444471	4.92303	-2.75282	0.0145295	0.0334004	-4.20091	Sirt2	protein_coding
ENSMUSG00000015165	-0.152653	7.27098	-1.37587	0.188543	0.270205	-6.53658	Hnrnpl	protein_coding
ENSMUSG00000015176	-0.517914	5.0033	-4.20571	0.000724072	0.00297168	-1.23409	Nolc1	protein_coding
ENSMUSG00000015189	1.1815	4.73464	4.80138	0.000217073	0.00114653	0.029113	Casd1	protein_coding
ENSMUSG00000015202	-0.643784	4.02335	-4.50706	0.000392001	0.00181314	-0.506122	Cnksr3	protein_coding
ENSMUSG00000015214	-0.604375	5.28201	-4.21343	0.000712713	0.00293291	-1.23379	Mtmr1	protein_coding
ENSMUSG00000015217	0.593067	3.46979	2.91803	0.0103721	0.0254374	-3.65362	Hmgb3	protein_coding
ENSMUSG00000015222	0.511296	4.01646	1.64252	0.120738	0.186959	-6.05171	Map2	protein_coding
ENSMUSG00000015224	0.794813	0.965518	1.53392	0.145334	0.218022	-5.41931	Cyp2j9	protein_coding
ENSMUSG00000015243	1.36925	7.38685	7.50136	1.60181e-06	2.51352e-05	5.03501	Abca1	protein_coding
ENSMUSG00000015247	0.574296	4.25102	3.01255	0.0085422	0.0216563	-3.60105	Nipsnap3b	protein_coding
ENSMUSG00000015289	-0.341143	3.13284	-1.48332	0.158164	0.233973	-6.08417	Lage3	protein_coding
ENSMUSG00000015290	-0.770229	5.18412	-4.22679	0.00069347	0.00286913	-1.19813	Ubl4a	protein_coding
ENSMUSG00000015291	-0.543502	6.13365	-5.13177	0.000113086	0.000683466	0.628218	Gdi1	protein_coding
ENSMUSG00000015305	-0.380859	5.72635	-3.04667	0.0079626	0.0204267	-3.64871	Sash1	protein_coding
ENSMUSG00000015312	2.40901	1.40361	6.13824	1.68938e-05	0.00015157	3.20479	Gadd45b	protein_coding
ENSMUSG00000015314	2.78562	-1.56892	2.62074	0.0189743	0.0413349	-3.12122	Slamf6	protein_coding
ENSMUSG00000015335	0.16395	2.58424	0.926001	0.368729	0.465097	-6.60339	Zdhhc12	protein_coding
ENSMUSG00000015337	-0.571643	1.7075	-1.66864	0.115386	0.180128	-5.46556	Endog	protein_coding
ENSMUSG00000015340	2.92908	3.17115	5.42871	6.36493e-05	0.000433031	1.66844	Cybb	protein_coding
ENSMUSG00000015341	0.490329	4.87239	3.11693	0.0068883	0.0181475	-3.4648	Golga7	protein_coding
ENSMUSG00000015342	-0.348811	4.6772	-1.96409	0.0678307	0.116807	-5.64075	Xk	protein_coding
ENSMUSG00000015354	1.08354	-1.29002	0.964117	0.349882	0.446715	-5.46208	Pcolce2	protein_coding
ENSMUSG00000015355	2.68703	0.0752694	3.09293	0.00723819	0.0188843	-2.41776	Cd48	protein_coding
ENSMUSG00000015357	-0.469893	4.96673	-2.9257	0.0102103	0.025109	-3.86319	Clpx	protein_coding
ENSMUSG00000015363	-1.47794	6.70446	-7.43358	1.79028e-06	2.75075e-05	4.91059	Trabd	protein_coding
ENSMUSG00000015377	-0.90224	3.22325	-4.39571	0.000491316	0.00217417	-0.608313	Dennd6b	protein_coding
ENSMUSG00000015396	2.09848	0.886481	4.23639	0.000679978	0.00282612	-0.335448	Cd83	protein_coding
ENSMUSG00000015405	2.70577	-1.56358	2.50402	0.0239655	0.0501314	-3.35452	Ace2	protein_coding
ENSMUSG00000015437	3.17998	-1.12486	4.12231	0.000859174	0.00341952	-0.43498	Gzmb	protein_coding
ENSMUSG00000015451	-1.1059	1.18181	-2.1432	0.0484471	0.0886126	-4.58971	C4a	lncRNA
ENSMUSG00000015461	-1.01798	5.11503	-5.32667	7.74512e-05	0.000504415	1.04743	Atf6b	protein_coding
ENSMUSG00000015468	0.0992992	2.111	0.20749	0.838346	0.882188	-6.89243	Notch4	protein_coding
ENSMUSG00000015474	-1.126	2.70527	-4.94159	0.000164343	0.000923161	0.645704	Ppt2	protein_coding
ENSMUSG00000015476	-3.32361	2.12712	-10.6594	1.64735e-08	9.90543e-07	9.92643	Prrt1	protein_coding
ENSMUSG00000015478	-1.2618	4.03021	-5.62383	4.38991e-05	0.000321752	1.73718	Rnf5	protein_coding
ENSMUSG00000015488	-0.914022	5.29859	-4.41878	0.000468813	0.00209591	-0.805686	Cacfd1	protein_coding
ENSMUSG00000015501	0.440679	6.19399	3.26868	0.00503209	0.014157	-3.19992	Hivep2	protein_coding
ENSMUSG00000015522	-0.221247	5.55855	-2.05049	0.0577364	0.102072	-5.52849	Arnt	protein_coding
ENSMUSG00000015533	6.57417	4.20507	16.8244	2.5001e-11	1.36907e-08	15.9242	Itga2	protein_coding
ENSMUSG00000015536	0.414863	4.1442	2.07392	0.0552468	0.0984084	-5.37619	Mocs2	protein_coding
ENSMUSG00000015542	-0.869545	3.61238	-5.37561	7.04822e-05	0.000467595	1.31347	Nat9	protein_coding
ENSMUSG00000015568	-0.067838	3.39701	-0.10445	0.91816	0.940676	-7.20845	Lpl	protein_coding
ENSMUSG00000015575	-0.0476726	5.10807	-0.282458	0.781353	0.835634	-7.43788	Atp6v0e	protein_coding
ENSMUSG00000015597	-0.293477	5.42371	-1.93775	0.0712118	0.121754	-5.7171	Zfp318	protein_coding
ENSMUSG00000015599	-3.15806	-0.457009	-7.12974	2.96972e-06	4.03319e-05	4.76928	Ttbk1	protein_coding
ENSMUSG00000015605	-0.350051	4.2578	-1.68295	0.112542	0.176532	-6.01219	Srf	protein_coding
ENSMUSG00000015619	-1.98059	7.10237	-10.1411	3.24307e-08	1.60926e-06	9.06621	Gata3	protein_coding
ENSMUSG00000015627	4.76392	-0.856357	2.72444	0.0153903	0.0349445	-3.00818	Gata5	protein_coding
ENSMUSG00000015647	1.78205	8.65929	6.90167	4.37755e-06	5.37829e-05	4.03739	Lama5	protein_coding
ENSMUSG00000015652	-0.242261	2.26471	-0.911688	0.375983	0.472536	-6.54653	Steap1	protein_coding
ENSMUSG00000015653	1.5051	4.93019	6.21487	1.46991e-05	0.000136264	2.79329	Steap2	protein_coding
ENSMUSG00000015656	-0.279426	8.81968	-1.05862	0.306096	0.401177	-6.85885	Hspa8	protein_coding
ENSMUSG00000015659	0.108004	3.15906	0.389495	0.702243	0.770372	-7.13257	Serac1	protein_coding
ENSMUSG00000015668	0.47191	3.8388	2.67805	0.0169046	0.0377015	-4.2095	Pdzd11	protein_coding
ENSMUSG00000015671	0.328539	5.50398	1.94346	0.0704666	0.120631	-5.70469	Psma2	protein_coding
ENSMUSG00000015672	0.277805	3.45756	1.37899	0.187596	0.269109	-6.3056	Mrpl32	protein_coding
ENSMUSG00000015697	-0.327984	5.69587	-2.93119	0.0100961	0.0248741	-3.88239	Setdb1	protein_coding
ENSMUSG00000015702	0.367115	1.08149	0.367496	0.71825	0.783671	-6.64309	Anxa9	protein_coding
ENSMUSG00000015709	1.06239	0.149001	1.52531	0.147452	0.220767	-5.30275	Arnt2	protein_coding
ENSMUSG00000015711	0.918188	4.19662	6.23142	1.42653e-05	0.000133698	2.88476	Prune1	protein_coding
ENSMUSG00000015714	0.442877	5.99269	2.70811	0.0159079	0.0358804	-4.32216	Cers2	protein_coding
ENSMUSG00000015733	0.60603	6.2338	2.99383	0.00887742	0.0223693	-3.75567	Capza2	protein_coding
ENSMUSG00000015745	-1.50362	3.78671	-4.94975	0.000161713	0.00091123	0.455127	Plekho1	protein_coding
ENSMUSG00000015747	-0.0317941	3.99686	-0.21316	0.833998	0.878939	-7.34218	Vps45	protein_coding
ENSMUSG00000015748	0.0103344	3.94619	0.0570164	0.955265	0.967634	-7.36845	Prpf3	protein_coding
ENSMUSG00000015749	-0.293367	4.54359	-2.12774	0.0498941	0.0906214	-5.33329	Anp32e	protein_coding
ENSMUSG00000015750	0.424575	4.66036	2.20583	0.0429737	0.0804144	-5.18922	Aph1a	protein_coding
ENSMUSG00000015755	-0.122595	6.48854	-1.25349	0.228723	0.316203	-6.70807	Tab2	protein_coding
ENSMUSG00000015757	-0.0415301	5.02516	-0.186333	0.854616	0.894215	-7.46589	Ppil4	protein_coding
ENSMUSG00000015759	-0.0605312	4.81461	-0.333138	0.743522	0.80334	-7.40318	Cnih1	protein_coding
ENSMUSG00000015766	0.423841	6.59729	3.17078	0.00616287	0.016616	-3.39492	Eps8	protein_coding
ENSMUSG00000015776	0.0471201	5.92045	0.220453	0.828414	0.874195	-7.47964	Med22	protein_coding
ENSMUSG00000015787	3.11381	1.12373	2.42509	0.0280248	0.0569976	-4.06449	Abo	protein_coding
ENSMUSG00000015790	-0.838806	4.78435	-6.24937	1.38099e-05	0.000129986	2.83892	Surf1	protein_coding
ENSMUSG00000015804	-0.0643098	5.00884	-0.407148	0.689502	0.760366	-7.38269	Med28	protein_coding
ENSMUSG00000015806	-0.416541	4.12684	-1.90711	0.0753353	0.127622	-5.63054	Qdpr	protein_coding
ENSMUSG00000015829	2.81464	-1.88836	2.15411	0.0474493	0.087045	-3.96898	Tnr	protein_coding
ENSMUSG00000015837	-0.733261	7.63956	-4.23851	0.000677043	0.00281712	-1.16377	Sqstm1	protein_coding
ENSMUSG00000015839	2.00063	5.44251	10.1538	3.18864e-08	1.58738e-06	9.09943	Nfe2l2	protein_coding
ENSMUSG00000015843	2.92016	-1.07935	2.0479	0.0580189	0.102507	-4.08228	Rxrg	protein_coding
ENSMUSG00000015846	1.40557	5.65875	5.79845	3.16175e-05	0.000248102	1.95821	Rxra	protein_coding
ENSMUSG00000015850	1.37001	2.81193	3.36756	0.00409913	0.0119901	-2.58226	Adamtsl4	protein_coding
ENSMUSG00000015852	3.52152	1.43676	3.02585	0.00831143	0.0211552	-2.66307	Fcrls	protein_coding
ENSMUSG00000015869	-0.397176	4.75597	-2.86285	0.011612	0.027833	-3.96874	Prpsap1	protein_coding
ENSMUSG00000015880	1.98178	1.02945	3.85256	0.0014986	0.00531407	-1.14847	Ncapg	protein_coding
ENSMUSG00000015882	-0.394806	5.78594	-0.98707	0.338863	0.435559	-7.00481	Lcorl	protein_coding
ENSMUSG00000015889	0.381481	5.05016	2.66779	0.0172584	0.0383513	-4.37214	Lta4h	protein_coding
ENSMUSG00000015932	0.255494	8.39522	1.27917	0.219775	0.306165	-6.62076	Dstn	protein_coding
ENSMUSG00000015937	0.552649	5.68154	5.84807	2.88238e-05	0.000231512	2.03778	Macroh2a1	protein_coding
ENSMUSG00000015942	-0.822005	3.55863	-5.92366	2.50515e-05	0.000207182	2.36881	Gtf2ird2	protein_coding
ENSMUSG00000015943	-0.0896569	2.01689	-0.325743	0.749003	0.808309	-6.83591	Bola1	protein_coding
ENSMUSG00000015944	0.383652	3.38374	1.08522	0.294519	0.388695	-6.638	Castor2	protein_coding
ENSMUSG00000015947	2.74063	0.424085	3.11487	0.00691762	0.0182185	-2.46004	Fcgr1	protein_coding
ENSMUSG00000015950	3.27699	1.63372	3.29429	0.00477195	0.0135271	-2.23508	Ncf1	protein_coding
ENSMUSG00000015957	2.70144	-1.47668	2.49224	0.024534	0.0510628	-3.30769	Wnt11	protein_coding
ENSMUSG00000015961	0.371366	5.74573	2.00614	0.0627342	0.109419	-5.60606	Adss	protein_coding
ENSMUSG00000015966	1.86035	0.718164	3.5825	0.00262348	0.008318	-1.62021	Il17rb	protein_coding
ENSMUSG00000015968	-0.433006	2.65661	-1.16668	0.261088	0.352114	-6.38844	Cacna1d	protein_coding
ENSMUSG00000015970	2.28164	5.29887	6.76054	5.58521e-06	6.52729e-05	3.79336	Chdh	protein_coding
ENSMUSG00000015971	-0.427324	5.06906	-3.68138	0.00213671	0.0070883	-2.32805	Actr8	protein_coding
ENSMUSG00000015980	-1.19906	2.19744	-5.23458	9.25629e-05	0.000580715	1.29085	Lrrc27	protein_coding
ENSMUSG00000015994	0.113358	4.69875	0.694323	0.49782	0.589655	-7.19837	Fnta	protein_coding
ENSMUSG00000016018	0.181235	5.09714	0.926498	0.368479	0.464896	-7.04014	Mtrex	protein_coding
ENSMUSG00000016024	3.14604	3.64461	4.61065	0.000318061	0.00154624	-0.0202982	Lbp	protein_coding
ENSMUSG00000016028	4.66633	3.82402	10.8304	1.3248e-08	8.67073e-07	10.1676	Celsr1	protein_coding
ENSMUSG00000016087	1.38078	1.70464	1.95603	0.06885	0.118257	-4.94283	Fli1	protein_coding
ENSMUSG00000016128	0.457712	3.36637	1.56841	0.137099	0.207803	-6.00488	Stard13	protein_coding
ENSMUSG00000016181	-0.844204	3.58305	-6.20025	1.50935e-05	0.000139247	2.88068	Utp25	protein_coding
ENSMUSG00000016194	2.62536	1.06434	1.59631	0.130731	0.20001	-5.17805	Hsd11b1	protein_coding
ENSMUSG00000016200	3.70068	-0.888964	4.43884	0.000450105	0.00202924	0.132343	Syt14	protein_coding
ENSMUSG00000016206	0.977297	1.71155	2.63879	0.0182975	0.0401597	-3.78743	H2-M3	protein_coding
ENSMUSG00000016239	2.40745	3.19377	6.83425	4.91623e-06	5.90294e-05	4.20722	Lonrf3	protein_coding
ENSMUSG00000016252	-0.454956	4.4745	-1.6831	0.112512	0.17651	-6.03799	Atp5e	protein_coding
ENSMUSG00000016253	0.452338	4.03684	3.57255	0.00267823	0.0084601	-2.41583	Nelfcd	protein_coding
ENSMUSG00000016256	1.48947	4.12969	3.45532	0.00341637	0.0103198	-2.60285	Ctsz	protein_coding
ENSMUSG00000016257	0.40283	4.23569	2.76692	0.0141193	0.0326384	-4.10477	Prelid3b	protein_coding
ENSMUSG00000016262	1.47531	2.91695	4.71154	0.000259746	0.00132756	0.175053	Sertad4	protein_coding
ENSMUSG00000016308	0.0083281	3.66521	0.0489861	0.96156	0.97202	-7.30746	Ube2a	protein_coding
ENSMUSG00000016319	0.291531	6.98566	1.24425	0.232013	0.32003	-6.70993	Slc25a5	protein_coding
ENSMUSG00000016344	0.903966	3.37474	3.32676	0.00446118	0.0128409	-2.78452	Ppdpf	protein_coding
ENSMUSG00000016346	2.10966	-2.23681	1.58752	0.132709	0.202551	-4.74405	Kcnq2	protein_coding
ENSMUSG00000016349	0.382912	-2.59859	0.249836	0.806016	0.856241	-5.815	Eef1a2	protein_coding
ENSMUSG00000016356	-1.41161	3.49113	-4.5865	0.000333909	0.00160045	-0.268096	Col20a1	protein_coding
ENSMUSG00000016382	0.79015	5.84762	3.76124	0.00181061	0.00618144	-2.17876	Pls3	protein_coding
ENSMUSG00000016386	0.40984	3.99816	0.829216	0.419649	0.516121	-6.99021	Mpped2	protein_coding
ENSMUSG00000016409	-0.0644412	3.77191	-0.403844	0.691879	0.762214	-7.23663	Nkap	protein_coding
ENSMUSG00000016427	-0.597907	5.02957	-2.20384	0.0431379	0.080643	-5.2429	Ndufa1	protein_coding
ENSMUSG00000016458	-0.71019	1.88977	-1.29616	0.214009	0.299671	-5.97917	Wt1	protein_coding
ENSMUSG00000016477	-0.0243813	3.51763	-0.15571	0.878284	0.911684	-7.25381	E2f3	protein_coding
ENSMUSG00000016481	-0.236976	5.83258	-1.39011	0.184261	0.265064	-6.53998	Cr1l	protein_coding
ENSMUSG00000016487	0.667058	5.74446	3.55763	0.00276248	0.00868686	-2.60242	Ppfibp1	protein_coding
ENSMUSG00000016493	-1.15938	2.25971	-4.61651	0.000314333	0.00153297	0.0275451	Cd46	protein_coding
ENSMUSG00000016494	0.360314	3.81128	0.618663	0.54518	0.632941	-7.07847	Cd34	protein_coding
ENSMUSG00000016495	-0.106729	3.79661	-0.56945	0.577263	0.661793	-7.15783	Plgrkt	protein_coding
ENSMUSG00000016496	0.713162	1.58278	2.04786	0.0580224	0.102507	-4.87726	Cd274	protein_coding
ENSMUSG00000016503	-0.0788745	3.7306	-0.559641	0.583772	0.667684	-7.14633	Gtf3a	protein_coding
ENSMUSG00000016510	0.307792	3.29654	2.36014	0.0318455	0.0630455	-4.70353	Mtif3	protein_coding
ENSMUSG00000016520	0.0461358	4.78888	0.294098	0.77261	0.828422	-7.41197	Lnx2	protein_coding
ENSMUSG00000016526	2.86182	0.623962	6.35276	1.14661e-05	0.000111981	3.58711	Dyrk3	protein_coding
ENSMUSG00000016528	0.768518	5.99317	3.91705	0.00131152	0.00478572	-1.85657	Mapkapk2	protein_coding
ENSMUSG00000016534	0.570668	8.01616	2.53163	0.0226826	0.0478723	-4.61661	Lamp2	protein_coding
ENSMUSG00000016541	0.0523386	6.13277	0.372672	0.714471	0.781016	-7.43274	Atxn10	protein_coding
ENSMUSG00000016552	0.437833	2.4176	1.27802	0.220171	0.306536	-6.23161	Foxred2	protein_coding
ENSMUSG00000016554	-0.269075	6.19353	-1.87552	0.079809	0.133827	-5.82503	Eif3d	protein_coding
ENSMUSG00000016559	0.563912	8.19446	3.7017	0.0020485	0.00684455	-2.26104	H3f3b	protein_coding
ENSMUSG00000016619	0.1964	5.622	1.70468	0.108337	0.171181	-6.08872	Nup50	protein_coding
ENSMUSG00000016624	1.50903	0.175117	3.10196	0.00710451	0.0186147	-2.56274	Phf21b	protein_coding
ENSMUSG00000016637	-0.356895	2.76172	-1.75903	0.0984195	0.158415	-5.59168	Ift27	protein_coding
ENSMUSG00000016664	-0.0256455	6.21748	-0.207326	0.838472	0.88226	-7.48272	Pacsin2	protein_coding
ENSMUSG00000016756	2.47811	1.60465	4.34964	0.000539611	0.00234919	-0.206677	Cmah	protein_coding
ENSMUSG00000016757	0.458404	3.91207	2.22517	0.0414023	0.0780308	-5.04664	Ttll12	protein_coding
ENSMUSG00000016758	0.544056	3.10439	1.56807	0.137178	0.207903	-5.92653	Bik	protein_coding
ENSMUSG00000016763	1.22965	0.294839	1.85139	0.0833835	0.138488	-4.78428	Scube1	protein_coding
ENSMUSG00000016831	-0.405201	6.1191	-4.10832	0.000884234	0.00349612	-1.46452	Tox4	protein_coding
ENSMUSG00000016833	0.332747	1.98921	1.53001	0.146293	0.219183	-5.774	Mrps18c	protein_coding
ENSMUSG00000016918	1.38241	5.24263	3.10391	0.00707599	0.0185559	-3.46956	Sulf1	protein_coding
ENSMUSG00000016921	-0.473002	7.10066	-3.62066	0.00242364	0.00781408	-2.45932	Srsf6	protein_coding
ENSMUSG00000016933	1.16166	6.21004	8.89546	1.84821e-07	5.38757e-06	7.25595	Plcg1	protein_coding
ENSMUSG00000016940	-0.452168	3.95971	-4.04264	0.00101218	0.00387993	-1.45567	Kctd2	protein_coding
ENSMUSG00000016942	5.66865	-1.9017	3.20508	0.00574063	0.0157405	-2.09025	Tmprss6	protein_coding
ENSMUSG00000016946	0.801653	4.35115	5.46862	5.89689e-05	0.000407651	1.41355	Kctd5	protein_coding
ENSMUSG00000016984	0.776728	2.83344	2.80767	0.012996	0.030542	-3.75808	Etaa1	protein_coding
ENSMUSG00000016995	2.27305	-1.13693	2.36784	0.0313681	0.0623095	-3.56854	Matn4	protein_coding
ENSMUSG00000016998	6.91846	3.51305	1.52987	0.146327	0.219212	-5.76637	Svs4	protein_coding
ENSMUSG00000017000	5.04023	0.629059	0.742842	0.468757	0.562307	-6.10061	Svs6	protein_coding
ENSMUSG00000017002	5.6714	-0.837321	2.39389	0.0298026	0.0597517	-3.44506	Slpi	protein_coding
ENSMUSG00000017003	4.9919	0.439957	0.745163	0.467393	0.561201	-6.06221	Svs3a	protein_coding
ENSMUSG00000017004	8.68945	5.28475	2.44938	0.0267107	0.0547716	-4.47521	Svs5	protein_coding
ENSMUSG00000017009	1.50603	6.99815	6.98933	3.76791e-06	4.82651e-05	4.14548	Sdc4	protein_coding
ENSMUSG00000017057	1.03286	6.2784	3.3039	0.00467783	0.0133368	-3.12306	Il13ra1	protein_coding
ENSMUSG00000017119	-0.676591	7.84065	-6.50382	8.76072e-06	9.1629e-05	3.29353	Nbr1	protein_coding
ENSMUSG00000017132	0.496781	4.94453	3.1965	0.00584346	0.015954	-3.30176	Cyth1	protein_coding
ENSMUSG00000017144	0.691619	3.31712	1.69429	0.11033	0.173703	-5.81729	Rnd3	protein_coding
ENSMUSG00000017146	1.92301	2.03546	5.34762	7.43839e-05	0.00048824	1.60451	Brca1	protein_coding
ENSMUSG00000017167	0.550234	1.32042	1.80948	0.0899338	0.147261	-5.15073	Cntnap1	protein_coding
ENSMUSG00000017176	-1.04012	3.47852	-7.31752	2.16894e-06	3.18243e-05	4.8992	Nt5c3b	protein_coding
ENSMUSG00000017188	0.569712	4.56502	2.50464	0.0239361	0.0500835	-4.62605	Coa3	protein_coding
ENSMUSG00000017195	-3.15117	-0.472458	-5.69049	3.87117e-05	0.000291106	2.40899	Zpbp2	protein_coding
ENSMUSG00000017204	-6.342	6.00754	-10.8021	1.37334e-08	8.70142e-07	10.038	Gsdma	protein_coding
ENSMUSG00000017210	0.0991407	5.00919	0.62293	0.542446	0.63038	-7.27077	Med24	protein_coding
ENSMUSG00000017221	-0.17817	5.99035	-1.03408	0.317062	0.412342	-6.95754	Psmd3	protein_coding
ENSMUSG00000017264	-0.190897	5.30666	-2.03195	0.0597794	0.105102	-5.55219	Exosc10	protein_coding
ENSMUSG00000017286	0.44621	4.91429	2.43271	0.0276064	0.0562809	-4.80752	Glod4	protein_coding
ENSMUSG00000017288	0.403662	5.39029	2.78444	0.0136252	0.0317115	-4.16138	Vps53	protein_coding
ENSMUSG00000017291	0.156558	7.68517	0.674519	0.50998	0.600624	-7.23053	Taok1	protein_coding
ENSMUSG00000017299	0.153984	3.9015	1.1004	0.288059	0.381582	-6.72266	Dnttip1	protein_coding
ENSMUSG00000017300	-3.4028	0.230611	-3.24948	0.00523634	0.0146325	-2.27081	Tnnc2	protein_coding
ENSMUSG00000017307	-0.129093	3.13557	-0.721039	0.481688	0.574443	-6.9057	Acot8	protein_coding
ENSMUSG00000017309	-0.649433	0.650833	-1.27012	0.222897	0.309739	-5.73233	Cd300lg	protein_coding
ENSMUSG00000017311	6.10965	-2.05022	2.593	0.0200615	0.0432694	-3.10942	Pyy	protein_coding
ENSMUSG00000017314	-0.161095	2.41559	-0.608677	0.551611	0.638955	-6.81166	Mpp2	protein_coding
ENSMUSG00000017376	-0.668348	5.03554	-5.63859	4.26919e-05	0.000315619	1.65155	Nlk	protein_coding
ENSMUSG00000017386	2.60057	4.02029	11.1256	9.15253e-09	6.65098e-07	10.4953	Traf4	protein_coding
ENSMUSG00000017390	1.17996	2.88245	2.68234	0.0167589	0.0374746	-3.92111	Aldoc	protein_coding
ENSMUSG00000017400	-0.0881187	1.50828	-0.120551	0.905605	0.931701	-6.73405	Stac2	protein_coding
ENSMUSG00000017404	-0.775257	7.49088	-5.42458	6.41554e-05	0.000435071	1.23309	Rpl19	protein_coding
ENSMUSG00000017405	0.8969	2.69	3.69996	0.00205592	0.00686636	-1.87738	Nek8	protein_coding
ENSMUSG00000017412	-2.01249	0.0703069	-4.10574	0.00088894	0.00350659	-0.556477	Cacnb4	protein_coding
ENSMUSG00000017417	1.2742	0.969041	2.74208	0.0148497	0.033956	-3.35101	Plxdc1	protein_coding
ENSMUSG00000017418	0.0426445	5.3858	0.164454	0.871513	0.906923	-7.48561	Arl5b	protein_coding
ENSMUSG00000017421	-0.137073	7.22155	-0.718509	0.483202	0.575675	-7.21387	Zfp207	protein_coding
ENSMUSG00000017428	0.11284	5.6937	0.998661	0.333392	0.42968	-6.99123	Psmd11	protein_coding
ENSMUSG00000017446	1.21684	2.20656	1.80819	0.090142	0.147523	-5.26801	C1qtnf1	protein_coding
ENSMUSG00000017466	2.55477	6.84753	6.24351	1.39568e-05	0.000131288	2.8043	Timp2	protein_coding
ENSMUSG00000017478	-0.189885	5.51173	-1.80502	0.0906579	0.148067	-5.93225	Zc3h18	protein_coding
ENSMUSG00000017485	0.169044	7.18273	0.650585	0.524902	0.614751	-7.26294	Top2b	protein_coding
ENSMUSG00000017491	1.50461	1.56508	4.53921	0.00036734	0.00171905	0.0951694	Rarb	protein_coding
ENSMUSG00000017493	2.25643	4.86121	2.92142	0.0103003	0.0253019	-3.71607	Igfbp4	protein_coding
ENSMUSG00000017499	2.00977	1.10762	6.08159	1.87341e-05	0.00016449	3.09333	Cdc6	protein_coding
ENSMUSG00000017548	-0.0116428	5.49696	-0.0402065	0.968445	0.977305	-7.50042	Suz12	protein_coding
ENSMUSG00000017550	0.565246	2.62831	1.71746	0.105931	0.168141	-5.65339	Atad5	protein_coding
ENSMUSG00000017561	0.574723	3.02044	2.93362	0.0100458	0.0247879	-3.52127	Crlf3	protein_coding
ENSMUSG00000017607	-0.170173	4.07593	-1.10977	0.284124	0.377282	-6.7336	Tns4	protein_coding
ENSMUSG00000017615	-0.196149	5.91305	-1.38273	0.186468	0.267833	-6.54961	Tnfaip1	protein_coding
ENSMUSG00000017631	0.684491	6.44653	3.49856	0.00312298	0.00959035	-2.72463	Abr	protein_coding
ENSMUSG00000017639	-0.0321269	6.20252	-0.0738292	0.942097	0.957775	-7.50345	Rab11fip4	protein_coding
ENSMUSG00000017652	3.16386	-1.44666	3.04504	0.00798946	0.0204854	-2.36354	Cd40	protein_coding
ENSMUSG00000017664	-1.15787	4.90017	-5.57527	4.81287e-05	0.000346043	1.55144	Slc35c2	protein_coding
ENSMUSG00000017667	0.260768	1.81039	0.520453	0.610149	0.691355	-6.72697	Zfp334	protein_coding
ENSMUSG00000017670	-0.0172682	4.54302	-0.0912953	0.928435	0.948161	-7.41706	Elmo2	protein_coding
ENSMUSG00000017677	0.363247	4.92435	2.17172	0.0458792	0.084682	-5.28586	Wsb1	protein_coding
ENSMUSG00000017679	0.958944	5.5399	4.84929	0.000197335	0.00106465	0.0745453	Ttpal	protein_coding
ENSMUSG00000017686	-0.202469	5.1491	-1.42139	0.175136	0.254295	-6.48177	Rhot1	protein_coding
ENSMUSG00000017688	5.97133	-0.303038	5.89661	2.63389e-05	0.000215609	2.58278	Hnf4g	protein_coding
ENSMUSG00000017692	1.51325	1.58792	3.65013	0.00227983	0.00746777	-1.64491	Rhbdl3	protein_coding
ENSMUSG00000017697	1.56291	0.648523	4.15967	0.000795733	0.0032105	-0.537005	Ada	protein_coding
ENSMUSG00000017707	0.468237	9.59863	2.50107	0.0241067	0.0503581	-4.61896	Serinc3	protein_coding
ENSMUSG00000017713	-0.590483	2.62449	-2.64427	0.0180968	0.0398275	-4.0431	Tha1	protein_coding
ENSMUSG00000017715	0.0953925	4.95742	0.668506	0.513706	0.604177	-7.23814	Pgs1	protein_coding
ENSMUSG00000017716	1.78298	0.702579	3.74895	0.00185733	0.00630473	-1.33051	Birc5	protein_coding
ENSMUSG00000017718	0.27681	0.877173	0.753655	0.462423	0.556192	-6.26585	Afmid	protein_coding
ENSMUSG00000017721	0.532197	6.20928	2.51573	0.023413	0.04915	-4.69066	Pigt	protein_coding
ENSMUSG00000017723	8.68807	3.98514	8.60818	2.82898e-07	7.10504e-06	7.1595	Wfdc2	protein_coding
ENSMUSG00000017724	-0.0381182	1.01565	-0.0751488	0.941064	0.956979	-6.64217	Etv4	protein_coding
ENSMUSG00000017737	1.93524	0.965303	1.71349	0.106674	0.169022	-5.12001	Mmp9	protein_coding
ENSMUSG00000017747	0.367133	2.52825	1.84753	0.0839697	0.139295	-5.37646	Ghdc	protein_coding
ENSMUSG00000017754	0.860527	3.72142	1.44563	0.168323	0.246363	-6.15872	Pltp	protein_coding
ENSMUSG00000017756	2.53891	5.31882	9.04347	1.48976e-07	4.57764e-06	7.52743	Slc12a7	protein_coding
ENSMUSG00000017760	0.363314	6.42322	1.8555	0.0827647	0.13765	-5.85451	Ctsa	protein_coding
ENSMUSG00000017764	-0.224563	3.11829	-1.28464	0.217904	0.304098	-6.32985	Zswim1	protein_coding
ENSMUSG00000017765	0.188176	2.95955	0.376438	0.711727	0.778548	-7.02833	Slc12a4	protein_coding
ENSMUSG00000017774	1.02065	7.17068	5.64326	4.2317e-05	0.000313452	1.6551	Myo1c	protein_coding
ENSMUSG00000017776	0.279471	6.79958	1.86571	0.0812448	0.135715	-5.83006	Crk	protein_coding
ENSMUSG00000017778	-0.424381	5.25187	-2.37373	0.0310075	0.0617453	-4.94407	Cox7c	protein_coding
ENSMUSG00000017781	1.11629	7.01171	7.28619	2.28494e-06	3.30519e-05	4.66264	Pitpna	protein_coding
ENSMUSG00000017801	0.524202	4.83568	3.71294	0.00200132	0.00671323	-2.23529	Mlx	protein_coding
ENSMUSG00000017802	0.938708	5.95941	5.63679	4.28369e-05	0.000316539	1.63084	Retreg3	protein_coding
ENSMUSG00000017817	-2.00674	3.28104	-3.13491	0.00663715	0.017616	-3.14191	Jph2	protein_coding
ENSMUSG00000017830	3.52166	2.42318	6.56877	7.81101e-06	8.40348e-05	3.92111	Dhx58	protein_coding
ENSMUSG00000017831	-0.162691	5.71229	-0.637575	0.533115	0.622089	-7.29215	Rab5a	protein_coding
ENSMUSG00000017837	0.419933	4.27159	1.96556	0.0676465	0.116541	-5.56316	Nkiras2	protein_coding
ENSMUSG00000017843	0.221937	6.29236	1.84556	0.0842683	0.1397	-5.87138	Ppp2r5c	protein_coding
ENSMUSG00000017858	0.110193	5.12951	0.827779	0.420438	0.516925	-7.12727	Ift52	protein_coding
ENSMUSG00000017861	-0.0444169	1.2867	-0.122205	0.904317	0.930883	-6.71326	Mybl2	protein_coding
ENSMUSG00000017897	4.51839	3.82199	16.2893	4.01133e-11	1.76061e-08	15.7697	Eya2	protein_coding
ENSMUSG00000017929	0.533607	3.45675	1.36631	0.191461	0.273799	-6.25312	B4galt5	protein_coding
ENSMUSG00000017950	9.97725	0.77796	2.54086	0.0222685	0.0471475	-3.21193	Hnf4a	protein_coding
ENSMUSG00000017969	-0.216458	2.01667	-0.251275	0.804924	0.855472	-6.78466	Ptgis	protein_coding
ENSMUSG00000017978	0.0595439	5.94436	0.248706	0.806874	0.856832	-7.47345	Cadps2	protein_coding
ENSMUSG00000017999	-0.0912467	4.64064	-0.800032	0.435859	0.531285	-7.10615	Ddx27	protein_coding
ENSMUSG00000018001	-0.281157	5.32159	-2.06846	0.055818	0.0992874	-5.49033	Cyth3	protein_coding
ENSMUSG00000018008	2.17457	2.99541	3.53527	0.0028938	0.00900927	-2.17344	Cyth4	protein_coding
ENSMUSG00000018012	1.83057	2.57152	5.93176	2.46786e-05	0.000205056	2.619	Rac3	protein_coding
ENSMUSG00000018040	0.0162435	5.35033	0.104804	0.917884	0.940581	-7.48589	Rrp7a	protein_coding
ENSMUSG00000018042	1.37358	6.06351	5.74069	3.52275e-05	0.000270072	1.8366	Cyb5r3	protein_coding
ENSMUSG00000018068	0.0604929	4.71696	0.534513	0.600618	0.682827	-7.31262	Ints2	protein_coding
ENSMUSG00000018076	0.491267	6.26383	3.96062	0.00119866	0.00444154	-1.76867	Med13l	protein_coding
ENSMUSG00000018102	1.18928	4.7018	7.754	1.06375e-06	1.83059e-05	5.51241	H2bc4	protein_coding
ENSMUSG00000018143	-0.661906	5.16605	-4.99046	0.000149231	0.00085667	0.36753	Mafk	protein_coding
ENSMUSG00000018160	-0.349485	6.28994	-3.39482	0.00387365	0.0114551	-2.94185	Med1	protein_coding
ENSMUSG00000018166	0.244729	7.15132	1.71619	0.106167	0.168393	-6.05821	Erbb3	protein_coding
ENSMUSG00000018167	1.1527	5.26847	6.29528	1.27128e-05	0.000121676	2.90691	Stard3	protein_coding
ENSMUSG00000018168	-2.43744	2.83795	-6.72313	5.96045e-06	6.90269e-05	3.94208	Ikzf3	protein_coding
ENSMUSG00000018169	1.33968	0.473836	2.1112	0.0514861	0.0929623	-4.37111	Mfng	protein_coding
ENSMUSG00000018171	0.575296	7.20395	3.83244	0.00156232	0.00549323	-2.01652	Vmp1	protein_coding
ENSMUSG00000018189	-0.000563432	3.62427	-0.00190039	0.998508	0.998899	-7.32223	Uchl5	protein_coding
ENSMUSG00000018196	-0.287233	4.37891	-2.44248	0.0270781	0.055351	-4.75059	Glrx2	protein_coding
ENSMUSG00000018199	0.194023	5.74142	0.789754	0.441662	0.536694	-7.18039	Ro60	protein_coding
ENSMUSG00000018209	0.556008	5.52845	4.63176	0.000304835	0.00149762	-0.375619	Stk4	protein_coding
ENSMUSG00000018211	5.68582	-1.1512	2.19136	0.0441847	0.0821831	-3.82939	Wfdc15b	protein_coding
ENSMUSG00000018217	0.223186	3.1848	0.342515	0.736593	0.798232	-7.07421	Pmp22	protein_coding
ENSMUSG00000018239	0.00804198	1.13757	0.0300192	0.976437	0.98317	-6.70321	Zcchc10	protein_coding
ENSMUSG00000018286	0.0518424	5.65802	0.28226	0.781502	0.835677	-7.46014	Psmb6	protein_coding
ENSMUSG00000018287	-0.420256	4.24238	-3.10872	0.00700606	0.0184008	-3.42128	Spag7	protein_coding
ENSMUSG00000018293	0.674184	6.86831	3.11274	0.00694811	0.0182768	-3.50825	Pfn1	protein_coding
ENSMUSG00000018322	0.0374906	4.82516	0.28535	0.779178	0.833948	-7.41288	Tomm34	protein_coding
ENSMUSG00000018326	0.479503	6.63111	3.11085	0.00697532	0.0183358	-3.5158	Ywhab	protein_coding
ENSMUSG00000018334	0.47683	3.22185	1.01419	0.32616	0.422026	-6.67004	Ksr1	protein_coding
ENSMUSG00000018339	0.487505	4.40678	0.612205	0.549334	0.636751	-7.19724	Gpx3	protein_coding
ENSMUSG00000018340	-1.08649	6.5365	-5.82388	3.01525e-05	0.000240171	1.99077	Anxa6	protein_coding
ENSMUSG00000018347	0.228093	3.58383	1.66813	0.115488	0.18025	-5.91817	Zkscan6	protein_coding
ENSMUSG00000018362	1.31036	4.39101	7.16222	2.81167e-06	3.86759e-05	4.53508	Kpna2	protein_coding
ENSMUSG00000018363	0.134252	6.06858	0.790955	0.440981	0.536079	-7.1804	Smurf2	protein_coding
ENSMUSG00000018372	-0.201078	3.61109	-0.958604	0.352566	0.449445	-6.83337	Cep95	protein_coding
ENSMUSG00000018377	0.174078	5.8691	1.40083	0.18109	0.261502	-6.52511	Vezf1	protein_coding
ENSMUSG00000018378	-0.965266	4.66482	-3.61992	0.00242738	0.0078224	-2.42019	Cuedc1	protein_coding
ENSMUSG00000018379	-0.139812	7.0785	-0.682415	0.505112	0.596494	-7.24443	Srsf1	protein_coding
ENSMUSG00000018381	2.31664	1.49992	4.03	0.00103887	0.00395849	-0.885903	Abi3	protein_coding
ENSMUSG00000018387	-1.27375	4.51023	-6.09457	1.82949e-05	0.000161402	2.55472	Shroom1	protein_coding
ENSMUSG00000018395	-0.322487	3.41926	-2.404	0.0292155	0.0588958	-4.66445	Kif3a	protein_coding
ENSMUSG00000018398	-0.345615	5.8725	-2.53177	0.0226761	0.0478651	-4.66231	Septin8	protein_coding
ENSMUSG00000018401	-0.944195	6.0866	-7.17221	2.76486e-06	3.82614e-05	4.45298	Mtmr4	protein_coding
ENSMUSG00000018405	-0.0500179	2.37276	-0.227549	0.82299	0.86973	-6.96017	Mrm1	protein_coding
ENSMUSG00000018411	0.311862	0.497346	0.416396	0.682865	0.75473	-6.51437	Mapt	protein_coding
ENSMUSG00000018412	0.249316	6.02507	2.81692	0.0127532	0.0300469	-4.11023	Kansl1	protein_coding
ENSMUSG00000018415	-0.879727	5.29165	-6.32474	1.20571e-05	0.000116712	2.94419	Gid4	protein_coding
ENSMUSG00000018417	1.96169	4.7649	4.08228	0.000932864	0.00363682	-1.43113	Myo1b	protein_coding
ENSMUSG00000018425	-0.968343	6.25141	-3.7953	0.00168723	0.00584639	-2.11071	Dhx40	protein_coding
ENSMUSG00000018427	-0.772437	6.19114	-4.51462	0.000386054	0.0017932	-0.622467	Ypel2	protein_coding
ENSMUSG00000018428	-0.237675	5.01022	-1.62224	0.12504	0.19257	-6.18672	Akap1	protein_coding
ENSMUSG00000018433	0.287836	4.15393	2.15954	0.0469602	0.0863048	-5.22325	Nol11	protein_coding
ENSMUSG00000018442	-0.581639	5.43724	-3.51573	0.0030136	0.0093198	-2.68638	Derl2	protein_coding
ENSMUSG00000018446	-0.493968	4.28918	-2.82147	0.0126355	0.0298063	-3.99117	C1qbp	protein_coding
ENSMUSG00000018449	0.107252	2.81468	0.718268	0.483347	0.575725	-6.85497	Rpain	protein_coding
ENSMUSG00000018451	-2.33303	-1.56998	-1.77129	0.096295	0.155617	-4.42117	6330403K07Rik	protein_coding
ENSMUSG00000018470	-1.11457	0.588648	-3.58669	0.00260072	0.00825792	-1.7057	Kcnab3	protein_coding
ENSMUSG00000018474	-0.0677073	7.46878	-0.591742	0.56261	0.648901	-7.29491	Chd3	protein_coding
ENSMUSG00000018476	-0.289863	5.80989	-1.09529	0.290221	0.383882	-6.8924	Kdm6b	protein_coding
ENSMUSG00000018481	0.0357826	6.2341	0.267525	0.792614	0.844849	-7.46696	Appbp2	protein_coding
ENSMUSG00000018500	2.1481	-0.260812	2.77385	0.0139219	0.0322991	-3.04327	Adora2b	protein_coding
ENSMUSG00000018501	-0.343385	8.07353	-3.07987	0.00743583	0.0193212	-3.53754	Ncor1	protein_coding
ENSMUSG00000018507	0.234246	1.80642	0.408509	0.688523	0.759779	-6.74439	Trpv2	protein_coding
ENSMUSG00000018509	0.0434211	3.30858	0.240426	0.813171	0.862325	-7.20253	Cenpv	protein_coding
ENSMUSG00000018537	-0.413291	4.23102	-1.8578	0.082421	0.137216	-5.75242	Pcgf2	protein_coding
ENSMUSG00000018541	0.0565269	3.77372	0.535195	0.600158	0.682455	-7.16553	Cwc25	protein_coding
ENSMUSG00000018547	-0.0181953	4.89116	-0.109187	0.914464	0.938457	-7.45374	Pip4k2b	protein_coding
ENSMUSG00000018548	-0.15039	4.76987	-1.04956	0.310111	0.405399	-6.8969	Trim37	protein_coding
ENSMUSG00000018559	-0.43099	4.89929	-2.42223	0.0281837	0.0572599	-4.83086	Ctdnep1	protein_coding
ENSMUSG00000018565	-0.532065	4.07353	-2.92345	0.0102575	0.0252049	-3.77122	Elp5	protein_coding
ENSMUSG00000018566	-0.298839	2.0051	-0.794261	0.439111	0.534314	-6.6043	Slc2a4	protein_coding
ENSMUSG00000018567	-0.0266192	6.94915	-0.130276	0.898034	0.92663	-7.48436	Gabarap	protein_coding
ENSMUSG00000018569	1.64239	5.90731	6.15589	1.63596e-05	0.000148049	2.63635	Cldn7	protein_coding
ENSMUSG00000018570	3.58666	0.0286819	7.31333	2.18408e-06	3.19547e-05	4.97345	2810408A11Rik	protein_coding
ENSMUSG00000018572	0.827585	4.36126	5.59523	4.63414e-05	0.0003358	1.64665	Phf23	protein_coding
ENSMUSG00000018574	0.289049	5.42554	1.7321	0.10323	0.164827	-6.03769	Acadvl	protein_coding
ENSMUSG00000018581	-2.27711	3.13775	-6.4107	1.03377e-05	0.00010394	3.39623	Dnah11	protein_coding
ENSMUSG00000018583	0.26683	6.89271	2.32415	0.0341687	0.0669019	-5.03815	G3bp1	protein_coding
ENSMUSG00000018585	0.930741	4.95445	3.37799	0.00401134	0.0117782	-2.91716	Atox1	protein_coding
ENSMUSG00000018593	1.47534	7.09327	2.94033	0.00990866	0.0245087	-3.85288	Sparc	protein_coding
ENSMUSG00000018599	0.496197	2.8687	2.69313	0.0163973	0.0367626	-3.9731	Mief2	protein_coding
ENSMUSG00000018604	-1.30446	7.78078	-6.43173	9.95738e-06	0.000101185	3.1621	Tbx3	protein_coding
ENSMUSG00000018623	0.670717	9.59965	2.83041	0.0124071	0.0293986	-3.98365	Mmp7	protein_coding
ENSMUSG00000018648	2.07048	1.47608	5.87156	2.75922e-05	0.000223277	2.68544	Dusp14	protein_coding
ENSMUSG00000018651	-0.526021	3.30033	-3.18162	0.00602621	0.0163422	-3.11284	Tada2a	protein_coding
ENSMUSG00000018654	3.78534	3.00499	6.98518	3.79465e-06	4.84458e-05	4.56439	Ikzf1	protein_coding
ENSMUSG00000018656	-10.0174	6.70665	-8.8522	1.96938e-07	5.63411e-06	7.4423	Tcaf3	protein_coding
ENSMUSG00000018659	-0.743313	5.05139	-4.2739	0.000629785	0.0026558	-1.09445	Pnpo	protein_coding
ENSMUSG00000018661	-0.183146	5.6146	-1.29685	0.213775	0.299485	-6.65547	Cog1	protein_coding
ENSMUSG00000018666	-0.105785	5.38002	-0.681889	0.505435	0.596738	-7.25288	Cbx1	protein_coding
ENSMUSG00000018669	-1.12999	5.42316	-7.39199	1.9173e-06	2.88781e-05	4.84439	Cdk5rap3	protein_coding
ENSMUSG00000018672	-1.76478	5.03367	-6.91182	4.30195e-06	5.31093e-05	4.03623	Copz2	protein_coding
ENSMUSG00000018677	-0.179805	6.22685	-0.808283	0.431236	0.527158	-7.16631	Slc25a39	protein_coding
ENSMUSG00000018678	-0.549758	3.53714	-2.07679	0.054948	0.0979672	-5.25008	Sp2	protein_coding
ENSMUSG00000018697	-0.470265	3.99229	-3.0299	0.00824247	0.0210181	-3.54314	Aatf	protein_coding
ENSMUSG00000018707	0.192414	9.7114	1.3799	0.187322	0.268832	-6.44585	Dync1h1	protein_coding
ENSMUSG00000018733	0.081652	3.1259	0.522275	0.60891	0.690374	-7.01234	Pex12	protein_coding
ENSMUSG00000018736	-0.757132	5.47734	-3.63182	0.00236813	0.00768153	-2.44458	Ndel1	protein_coding
ENSMUSG00000018740	-1.76087	4.11627	-8.41935	3.76232e-07	8.57172e-06	6.62181	Slc25a35	protein_coding
ENSMUSG00000018750	-0.000934294	6.16624	-0.00547041	0.995705	0.996897	-7.50619	Zbtb4	protein_coding
ENSMUSG00000018761	0.0736283	4.68792	0.41941	0.680708	0.753215	-7.35295	Mpdu1	protein_coding
ENSMUSG00000018765	-0.189792	5.39155	-1.74939	0.100118	0.160745	-6.01476	Fxr2	protein_coding
ENSMUSG00000018770	0.164092	5.49128	0.837511	0.415114	0.511815	-7.12966	Atp5g3	protein_coding
ENSMUSG00000018774	2.53525	2.174	4.61035	0.000318255	0.00154669	0.208853	Cd68	protein_coding
ENSMUSG00000018796	-0.0596443	6.44656	-0.403907	0.691834	0.762214	-7.41668	Acsl1	protein_coding
ENSMUSG00000018800	-2.28758	7.06461	-10.2177	2.92956e-08	1.50735e-06	9.17244	Abca5	protein_coding
ENSMUSG00000018809	-0.723351	3.6185	-5.22691	9.39523e-05	0.000587289	1.01203	Smyd4	protein_coding
ENSMUSG00000018819	1.45758	3.58587	2.32237	0.0342875	0.0670744	-4.69551	Lsp1	protein_coding
ENSMUSG00000018820	-0.61988	5.67953	-3.38407	0.00396106	0.0116641	-2.96159	Zfyve27	protein_coding
ENSMUSG00000018821	1.88426	2.89016	4.23501	0.000681909	0.00283122	-0.770188	Avpi1	protein_coding
ENSMUSG00000018822	2.59431	-2.24009	1.54535	0.142559	0.214615	-4.64234	Sfrp5	protein_coding
ENSMUSG00000018830	-3.18504	8.21345	-2.60453	0.0196025	0.0424647	-4.46225	Myh11	protein_coding
ENSMUSG00000018841	-0.35157	4.35696	-2.93314	0.0100558	0.0248047	-3.78792	Rad51d	protein_coding
ENSMUSG00000018846	-0.0239909	6.38708	-0.116274	0.908938	0.933871	-7.49564	Pank3	protein_coding
ENSMUSG00000018848	-0.133138	5.83388	-0.825251	0.421828	0.518095	-7.15232	Rars	protein_coding
ENSMUSG00000018849	0.207664	6.07939	1.18502	0.253975	0.34468	-6.79199	Wwc1	protein_coding
ENSMUSG00000018858	-0.21817	3.77527	-1.25592	0.227862	0.315269	-6.5248	Mrpl58	protein_coding
ENSMUSG00000018861	-0.0708365	2.16737	-0.337291	0.74045	0.801329	-6.8781	Fdxr	protein_coding
ENSMUSG00000018862	4.71387	-3.02753	2.31127	0.0350376	0.0682198	-3.54978	Otop3	protein_coding
ENSMUSG00000018865	2.12072	-1.90906	1.67344	0.114425	0.178865	-4.67127	Sult4a1	protein_coding
ENSMUSG00000018882	0.19961	3.63967	1.14525	0.269592	0.361397	-6.60404	Mrpl45	protein_coding
ENSMUSG00000018893	4.06804	-1.03185	5.16671	0.00010563	0.000645781	1.3488	Mb	protein_coding
ENSMUSG00000018899	1.15883	5.15358	6.53277	8.32336e-06	8.78219e-05	3.35322	Irf1	protein_coding
ENSMUSG00000018900	-0.0377709	4.67083	-0.212945	0.834163	0.879053	-7.4209	Slc22a5	protein_coding
ENSMUSG00000018906	-0.522309	4.68024	-2.25174	0.0393318	0.0748695	-5.12706	P4ha2	protein_coding
ENSMUSG00000018909	0.904423	6.9176	3.63335	0.00236061	0.00767011	-2.43451	Arrb1	protein_coding
ENSMUSG00000018920	3.54504	4.41195	16.7125	2.75672e-11	1.41032e-08	16.2334	Cxcl16	protein_coding
ENSMUSG00000018921	-0.0589895	4.12196	-0.336772	0.740834	0.801525	-7.31278	Pelp1	protein_coding
ENSMUSG00000018923	0.173784	2.92138	0.866564	0.39948	0.496171	-6.73071	Med11	protein_coding
ENSMUSG00000018924	2.80088	-0.830221	2.63506	0.0184356	0.0403761	-3.14478	Alox15	protein_coding
ENSMUSG00000018927	4.00329	1.69987	3.73166	0.00192511	0.00649453	-1.3214	Ccl6	protein_coding
ENSMUSG00000018931	-0.117599	4.50028	-0.664191	0.516389	0.606774	-7.19371	Natd1	protein_coding
ENSMUSG00000018932	-0.449646	5.21292	-2.56005	0.0214303	0.0457209	-4.58978	Map2k3	protein_coding
ENSMUSG00000018965	0.611016	5.98132	3.98865	0.0011313	0.00423698	-1.70997	Ywhah	protein_coding
ENSMUSG00000018974	-0.468302	4.7817	-3.85954	0.00147713	0.00525737	-1.93154	Sart3	protein_coding
ENSMUSG00000018983	-0.461585	2.53225	-1.99927	0.063542	0.110551	-5.15956	E2f2	protein_coding
ENSMUSG00000018995	-0.637008	3.98168	-3.81425	0.00162228	0.00565972	-1.95412	Nars2	protein_coding
ENSMUSG00000018999	-1.72803	6.04879	-11.6645	4.75136e-09	4.16876e-07	11.0353	Slc35b4	protein_coding
ENSMUSG00000019027	1.3298	-1.27727	1.41744	0.176268	0.255698	-5.03947	Dnah1	protein_coding
ENSMUSG00000019039	-0.5591	5.25388	-4.96602	0.0001566	0.000888983	0.31178	Dalrd3	protein_coding
ENSMUSG00000019054	-0.0687319	5.07159	-0.412789	0.685451	0.756879	-7.38656	Fis1	protein_coding
ENSMUSG00000019055	0.325331	4.28556	0.972284	0.345933	0.442717	-6.88333	Plod1	protein_coding
ENSMUSG00000019066	-0.998591	6.96362	-4.42753	0.000460559	0.00206968	-0.789424	Rab3d	protein_coding
ENSMUSG00000019080	-0.449303	1.73189	-1.74236	0.101374	0.162353	-5.38263	Mfsd3	protein_coding
ENSMUSG00000019082	0.264586	3.76936	1.57957	0.134522	0.204747	-6.09911	Slc25a22	protein_coding
ENSMUSG00000019087	0.347035	6.87552	1.63217	0.122918	0.189723	-6.19204	Atp6ap1	protein_coding
ENSMUSG00000019088	0.944185	3.20043	5.81978	3.03841e-05	0.000241388	2.2742	Dnase1l1	protein_coding
ENSMUSG00000019102	0.440063	1.01127	1.00437	0.33072	0.426846	-6.1557	Aldh3a1	protein_coding
ENSMUSG00000019122	3.12757	1.23753	3.68387	0.0021257	0.00706401	-1.38412	Ccl9	protein_coding
ENSMUSG00000019124	-2.02943	2.12686	-3.74841	0.0018594	0.00631035	-1.65749	Scrn1	protein_coding
ENSMUSG00000019132	-0.00823638	7.53283	-0.0679702	0.946684	0.961072	-7.4734	BC005537	protein_coding
ENSMUSG00000019139	1.59647	3.16841	4.29811	0.000599402	0.00255012	-0.733032	Isyna1	protein_coding
ENSMUSG00000019143	-0.297664	4.24786	-2.17719	0.0454011	0.0839323	-5.20779	Hars2	protein_coding
ENSMUSG00000019158	-1.59487	3.32955	-5.64	4.25784e-05	0.000315084	1.90493	Tmem160	protein_coding
ENSMUSG00000019173	0.583855	5.93773	3.12535	0.00676957	0.0178777	-3.49034	Rab5c	protein_coding
ENSMUSG00000019179	0.00247239	6.04461	0.0141178	0.988917	0.992108	-7.50625	Mdh2	protein_coding
ENSMUSG00000019188	-1.10971	7.05258	-4.85599	0.000194724	0.00105353	0.0894696	H13	protein_coding
ENSMUSG00000019189	0.512121	6.14062	3.19047	0.0059168	0.0161141	-3.35923	Rnf145	protein_coding
ENSMUSG00000019194	1.40597	1.7509	2.63786	0.0183318	0.0402035	-3.76232	Scn1b	protein_coding
ENSMUSG00000019210	0.225651	6.04855	1.42255	0.174804	0.253837	-6.49648	Atp6v1e1	protein_coding
ENSMUSG00000019214	1.37821	0.589119	3.63616	0.00234689	0.00763363	-1.5442	Chtf18	protein_coding
ENSMUSG00000019254	-0.657165	5.16569	-3.16814	0.00619661	0.0166718	-3.38574	Ppp1r12c	protein_coding
ENSMUSG00000019256	0.642107	5.8397	2.94319	0.00985057	0.0243886	-3.85121	Ahr	protein_coding
ENSMUSG00000019261	0.200213	3.36723	0.904814	0.379501	0.476372	-6.79537	Map1s	protein_coding
ENSMUSG00000019278	0.762086	1.38191	0.777214	0.448807	0.543438	-6.27595	Dpep1	protein_coding
ENSMUSG00000019295	-0.0899146	4.12201	-0.4859	0.633879	0.712674	-7.24943	Tmem129	protein_coding
ENSMUSG00000019297	0.271208	3.76123	1.80695	0.0903441	0.147697	-5.73021	Nop9	protein_coding
ENSMUSG00000019302	0.0243698	6.64372	0.149395	0.883181	0.915549	-7.48658	Atp6v0a1	protein_coding
ENSMUSG00000019312	0.63187	5.23255	3.02311	0.00835858	0.0212611	-3.67321	Grb7	protein_coding
ENSMUSG00000019320	3.2348	4.56477	15.7923	6.30264e-11	2.35703e-08	15.4456	Noxo1	protein_coding
ENSMUSG00000019326	-1.49653	2.2018	-2.13506	0.0492035	0.0897178	-4.80366	Aoc3	protein_coding
ENSMUSG00000019338	-0.610641	5.70095	-4.1938	0.00074195	0.00303288	-1.2839	Zfp687	protein_coding
ENSMUSG00000019359	3.10403	-0.252316	3.63798	0.00233806	0.00761783	-1.36197	Gdpd2	protein_coding
ENSMUSG00000019362	-0.521183	4.80169	-4.02943	0.00104009	0.0039602	-1.5794	D8Ertd738e	protein_coding
ENSMUSG00000019368	1.33841	2.7851	1.81997	0.0882525	0.14505	-5.50168	Sec14l4	protein_coding
ENSMUSG00000019370	1.48241	6.62631	5.50691	5.48122e-05	0.000384815	1.38288	Calm3	protein_coding
ENSMUSG00000019373	-0.0667205	4.99001	-0.420749	0.679751	0.752372	-7.38533	Cops3	protein_coding
ENSMUSG00000019428	0.0820308	6.54588	0.410167	0.687332	0.758792	-7.41374	Fkbp8	protein_coding
ENSMUSG00000019429	-4.70789	-0.575112	-2.39273	0.0298707	0.0598312	-3.56168	Ffar3	protein_coding
ENSMUSG00000019432	-0.542684	6.51895	-3.7552	0.00183342	0.006236	-2.1929	Ddx39b	protein_coding
ENSMUSG00000019433	0.324445	5.28437	1.50982	0.151331	0.225716	-6.35863	Gipc1	protein_coding
ENSMUSG00000019437	-0.579649	3.53454	-4.17976	0.000763611	0.00310075	-1.1018	Tlcd1	protein_coding
ENSMUSG00000019461	1.84475	4.07612	10.5679	1.85318e-08	1.07226e-06	9.75165	Plscr3	protein_coding
ENSMUSG00000019467	-1.15537	3.72406	-2.97366	0.00925333	0.0231757	-3.58565	Arhgef25	protein_coding
ENSMUSG00000019470	-0.406718	5.30301	-3.60139	0.00252256	0.00806472	-2.50143	Xab2	protein_coding
ENSMUSG00000019471	-0.0718029	5.76136	-0.661599	0.518005	0.6083	-7.27476	Cdc37	protein_coding
ENSMUSG00000019478	0.506102	4.01427	2.57279	0.0208909	0.0447438	-4.44753	Rab4a	protein_coding
ENSMUSG00000019487	0.37802	4.32897	2.35355	0.032259	0.0637628	-4.88921	Trip10	protein_coding
ENSMUSG00000019494	-0.171048	4.84875	-1.19168	0.251428	0.34189	-6.74122	Cops6	protein_coding
ENSMUSG00000019505	-0.177543	7.7418	-0.843287	0.411974	0.508517	-7.10453	Ubb	protein_coding
ENSMUSG00000019518	-0.106534	4.81044	-0.863756	0.400974	0.497714	-7.07447	Ap4m1	protein_coding
ENSMUSG00000019528	0.294482	3.32061	1.49407	0.155361	0.230545	-6.10515	Gyg	protein_coding
ENSMUSG00000019539	0.608779	3.07649	0.877005	0.393959	0.490904	-6.67741	Rcn3	protein_coding
ENSMUSG00000019558	2.47771	6.28903	10.0033	3.90054e-08	1.82848e-06	8.87991	Slc6a8	protein_coding
ENSMUSG00000019564	-0.569158	2.71709	-1.89078	0.0776187	0.130611	-5.3705	Arid3a	protein_coding
ENSMUSG00000019577	-1.78243	0.829099	-3.85591	0.00148825	0.00528893	-1.16049	Pdk4	protein_coding
ENSMUSG00000019578	-0.640869	4.91296	-3.69547	0.00207515	0.00691551	-2.28046	Ubxn6	protein_coding
ENSMUSG00000019579	-0.811828	5.37238	-3.8318	0.0015644	0.00549908	-2.02316	Mydgf	protein_coding
ENSMUSG00000019590	0.225999	6.67459	1.01238	0.326996	0.422894	-6.97382	Cyb561	protein_coding
ENSMUSG00000019647	-0.965493	3.71408	-3.7463	0.00186755	0.0063352	-2.0056	Sema6a	protein_coding
ENSMUSG00000019659	0.286024	4.70697	1.91172	0.0747008	0.126772	-5.69563	Ccdc12	protein_coding
ENSMUSG00000019689	-0.836377	2.01341	-2.67385	0.0170487	0.0379843	-3.80682	Fmc1	protein_coding
ENSMUSG00000019699	-1.84562	4.6578	-4.59894	0.00032565	0.00157216	-0.387339	Akt3	protein_coding
ENSMUSG00000019710	-0.404849	5.66375	-4.2491	0.000662536	0.00277029	-1.16909	Mrpl24	protein_coding
ENSMUSG00000019715	-1.10085	5.1638	-8.32997	4.31228e-07	9.51369e-06	6.39523	Gle1	protein_coding
ENSMUSG00000019718	-0.678614	1.89743	-3.13276	0.00666678	0.0176745	-2.85803	L3hypdh	protein_coding
ENSMUSG00000019726	0.383958	6.1642	2.49085	0.0246015	0.0511686	-4.7383	Lyst	protein_coding
ENSMUSG00000019731	-0.505195	6.02736	-2.94071	0.00990078	0.0245011	-3.86495	Slc35e1	protein_coding
ENSMUSG00000019734	1.21498	6.83011	7.42726	1.809e-06	2.7636e-05	4.90096	Tmc4	protein_coding
ENSMUSG00000019737	-2.2601	4.89127	-8.46951	3.48645e-07	8.18648e-06	6.64662	Syne4	protein_coding
ENSMUSG00000019738	-0.643639	3.21692	-3.15329	0.00638975	0.0170895	-3.15107	Polr2i	protein_coding
ENSMUSG00000019763	-0.257599	4.23824	-0.983631	0.340498	0.437148	-6.91384	Rmnd1	protein_coding
ENSMUSG00000019767	0.0572942	0.0220809	0.109346	0.91434	0.938392	-6.38853	Ccdc170	protein_coding
ENSMUSG00000019768	-1.07374	6.57085	-4.44431	0.000445141	0.002011	-0.763614	Esr1	protein_coding
ENSMUSG00000019773	0.530345	1.23951	2.02721	0.0603131	0.105931	-4.79661	Fbxo5	protein_coding
ENSMUSG00000019774	-0.542901	2.77493	-2.53412	0.0225701	0.0476874	-4.28702	Mtrf1l	protein_coding
ENSMUSG00000019775	2.37057	0.920379	3.22153	0.00554839	0.0153427	-2.36646	Rgs17	protein_coding
ENSMUSG00000019777	0.0464217	4.86242	0.197367	0.846122	0.887568	-7.449	Hdac2	protein_coding
ENSMUSG00000019779	0.318682	6.50352	1.45683	0.165247	0.242602	-6.44411	Frk	protein_coding
ENSMUSG00000019782	-0.358886	3.66241	-1.62494	0.124461	0.191833	-6.01355	Rwdd1	protein_coding
ENSMUSG00000019790	-0.337305	5.66419	-2.81119	0.012903	0.0303577	-4.12064	Stxbp5	protein_coding
ENSMUSG00000019791	-0.437949	4.02379	-3.02654	0.00829971	0.0211359	-3.55929	Hint3	protein_coding
ENSMUSG00000019792	-0.142182	3.0837	-0.612736	0.548993	0.636589	-7.00397	Trmt11	protein_coding
ENSMUSG00000019794	0.382805	4.37278	2.64989	0.0178931	0.0395095	-4.3445	Katna1	protein_coding
ENSMUSG00000019795	-0.847211	5.12985	-5.57037	4.85785e-05	0.000348714	1.51851	Pcmt1	protein_coding
ENSMUSG00000019796	0.142177	1.8405	0.572772	0.575066	0.659745	-6.68281	Lrp11	protein_coding
ENSMUSG00000019797	-0.159646	2.90575	-0.950036	0.356765	0.453326	-6.68268	Mtres1	protein_coding
ENSMUSG00000019802	-0.33654	6.95245	-1.49823	0.154288	0.229257	-6.37903	Sec63	protein_coding
ENSMUSG00000019804	-0.154975	5.27438	-0.881603	0.391543	0.488529	-7.08726	Snx3	protein_coding
ENSMUSG00000019806	-0.548898	5.36813	-5.46575	5.92929e-05	0.000408785	1.29999	Aig1	protein_coding
ENSMUSG00000019808	-0.204859	2.11108	-0.976543	0.343886	0.440723	-6.41725	Adat2	protein_coding
ENSMUSG00000019809	-0.731374	4.64834	-5.32928	7.70615e-05	0.000502225	1.07636	Pex3	protein_coding
ENSMUSG00000019810	0.537355	6.18421	3.19944	0.00580801	0.0158798	-3.34064	Fuca2	protein_coding
ENSMUSG00000019813	-0.115101	1.27672	-0.509371	0.617713	0.698017	-6.60372	Cep57l1	protein_coding
ENSMUSG00000019814	0.64002	3.64995	2.85791	0.0117298	0.0280845	-3.81018	Ltv1	protein_coding
ENSMUSG00000019817	2.73932	0.667783	3.4213	0.00366642	0.010958	-1.96297	Plagl1	protein_coding
ENSMUSG00000019818	1.19399	7.81671	5.81186	3.08361e-05	0.000243465	1.99931	Cd164	protein_coding
ENSMUSG00000019820	-0.762133	8.09512	-5.95431	2.36713e-05	0.000198769	2.27916	Utrn	protein_coding
ENSMUSG00000019822	-0.913122	4.57441	-5.462	5.97194e-05	0.000410802	1.34691	Smpd2	protein_coding
ENSMUSG00000019823	-0.087101	4.11842	-0.305381	0.764165	0.821492	-7.32268	Mical1	protein_coding
ENSMUSG00000019826	0.289944	4.17797	2.3721	0.0311068	0.0619027	-4.84472	Zbtb24	protein_coding
ENSMUSG00000019832	3.76727	2.91438	8.42734	3.71686e-07	8.53153e-06	6.89345	Rab32	protein_coding
ENSMUSG00000019837	0.289996	4.34101	1.79782	0.0918358	0.149656	-5.84982	Gtf3c6	protein_coding
ENSMUSG00000019838	-4.5364	4.03619	-16.0075	5.17455e-11	2.14436e-08	15.5672	Slc16a10	protein_coding
ENSMUSG00000019841	-0.492953	6.61656	-1.84412	0.0844893	0.140006	-5.86643	Rev3l	protein_coding
ENSMUSG00000019842	-0.269376	5.15299	-1.65483	0.118189	0.183755	-6.14947	Traf3ip2	protein_coding
ENSMUSG00000019843	0.973007	2.26161	2.0769	0.0549372	0.0979593	-4.8947	Fyn	protein_coding
ENSMUSG00000019845	-0.435262	1.16015	-1.81321	0.0893338	0.146514	-5.12325	Tube1	protein_coding
ENSMUSG00000019846	-0.0106828	4.50045	-0.0201863	0.984154	0.988763	-7.40393	Lama4	protein_coding
ENSMUSG00000019848	-0.112298	-2.09164	-0.103394	0.918985	0.941269	-5.80897	Popdc3	protein_coding
ENSMUSG00000019849	0.275632	5.53114	2.08581	0.0540208	0.0965948	-5.46562	Prep	protein_coding
ENSMUSG00000019850	1.99301	4.32178	12.7708	1.3315e-09	1.68726e-07	12.4062	Tnfaip3	protein_coding
ENSMUSG00000019851	0.163983	6.12879	0.944075	0.359707	0.456307	-7.04594	Perp	protein_coding
ENSMUSG00000019852	-1.95808	7.4104	-7.46854	1.69032e-06	2.62059e-05	4.988	Arfgef3	protein_coding
ENSMUSG00000019853	1.08575	2.52002	2.53401	0.0225751	0.0476914	-4.14238	Hebp2	protein_coding
ENSMUSG00000019854	-0.210791	5.42088	-1.61499	0.126609	0.194655	-6.21932	Reps1	protein_coding
ENSMUSG00000019856	-3.0643	2.42015	-6.8929	4.44398e-06	5.43377e-05	4.36819	Fam184a	protein_coding
ENSMUSG00000019857	-0.194302	3.19043	-0.869132	0.398118	0.494919	-6.83276	Asf1a	protein_coding
ENSMUSG00000019861	0.113499	4.97393	0.77587	0.449577	0.544284	-7.16181	Gopc	protein_coding
ENSMUSG00000019863	0.378955	3.15186	2.38055	0.0305947	0.0610024	-4.64652	Qrsl1	protein_coding
ENSMUSG00000019864	-0.261089	3.38837	-1.79198	0.0928018	0.150975	-5.70706	Rtn4ip1	protein_coding
ENSMUSG00000019866	1.75989	7.04797	12.2953	2.27387e-09	2.54491e-07	11.7967	Crybg1	protein_coding
ENSMUSG00000019868	0.0101455	4.53417	0.0696839	0.945342	0.96012	-7.43133	Vta1	protein_coding
ENSMUSG00000019872	0.198937	4.4286	0.41934	0.680758	0.753216	-7.33496	Smpdl3a	protein_coding
ENSMUSG00000019873	0.12171	7.15395	0.815816	0.427043	0.523158	-7.14093	Reep3	protein_coding
ENSMUSG00000019876	2.90304	-0.321982	2.53106	0.0227082	0.0479132	-3.41829	Pkib	protein_coding
ENSMUSG00000019877	-0.306929	6.56422	-1.65265	0.118637	0.184247	-6.16642	Serinc1	protein_coding
ENSMUSG00000019878	-0.975081	4.25868	-4.70483	0.000263256	0.00134059	-0.145085	Hsf2	protein_coding
ENSMUSG00000019880	-2.79335	2.49392	-3.86812	0.00145115	0.0051836	-1.42758	Rspo3	protein_coding
ENSMUSG00000019883	1.30977	3.63952	5.0962	0.000121235	0.000723869	0.786099	Echdc1	protein_coding
ENSMUSG00000019889	0.762981	7.09978	5.86333	2.80175e-05	0.000226033	2.07825	Ptprk	protein_coding
ENSMUSG00000019891	2.23192	2.81981	7.14785	2.88048e-06	3.93991e-05	4.74995	Dcbld1	protein_coding
ENSMUSG00000019897	-0.468864	3.91501	-2.3699	0.0312415	0.0620895	-4.81993	Ccdc59	protein_coding
ENSMUSG00000019899	-1.45643	5.06741	-3.06444	0.00767634	0.0198384	-3.55996	Lama2	protein_coding
ENSMUSG00000019905	-7.29316	-0.836132	-7.25489	2.40736e-06	3.43368e-05	4.20649	Gprc6a	protein_coding
ENSMUSG00000019907	-0.550352	7.14024	-2.39435	0.029776	0.0597194	-4.89789	Ppp1r12a	protein_coding
ENSMUSG00000019913	3.59207	-2.45563	1.89332	0.0772595	0.130178	-4.16631	Sim1	protein_coding
ENSMUSG00000019916	-0.339732	4.95302	-1.82339	0.0877114	0.144285	-5.87039	P4ha1	protein_coding
ENSMUSG00000019917	0.171689	3.57159	0.787139	0.443146	0.537985	-6.95912	Septin10	protein_coding
ENSMUSG00000019920	0.177475	5.87136	0.947914	0.357811	0.454541	-7.04192	Lims1	protein_coding
ENSMUSG00000019923	-0.48407	5.39261	-4.22452	0.0006967	0.00287706	-1.21431	Zwint	protein_coding
ENSMUSG00000019927	0.990487	3.52816	6.27506	1.31845e-05	0.000125253	3.06143	Ube2d1	protein_coding
ENSMUSG00000019929	0.317183	6.78557	0.639551	0.531863	0.621054	-7.28846	Dcn	protein_coding
ENSMUSG00000019936	3.90726	-1.4542	1.92689	0.0726494	0.123822	-4.17691	Epyc	protein_coding
ENSMUSG00000019942	1.63611	1.80212	4.01034	0.00108182	0.00408762	-0.973708	Cdk1	protein_coding
ENSMUSG00000019943	0.245796	6.87813	1.31754	0.206921	0.292039	-6.62018	Atp2b1	protein_coding
ENSMUSG00000019944	0.754266	2.17696	2.68187	0.0167747	0.0374937	-3.81464	Rhobtb1	protein_coding
ENSMUSG00000019947	0.192935	6.7922	1.94405	0.0703895	0.120523	-5.70202	Arid5b	protein_coding
ENSMUSG00000019948	0.391581	2.38412	1.79537	0.0922402	0.150204	-5.46232	Actr6	protein_coding
ENSMUSG00000019951	0.972372	6.70655	6.65983	6.65678e-06	7.40699e-05	3.55292	Uhrf1bp1l	protein_coding
ENSMUSG00000019952	0.403647	3.48744	2.88721	0.0110479	0.0267654	-3.73301	Poc1b	protein_coding
ENSMUSG00000019960	1.36235	3.73399	3.41918	0.00368259	0.0109983	-2.66006	Dusp6	protein_coding
ENSMUSG00000019961	0.869136	6.06581	5.79928	3.15688e-05	0.000247846	1.94221	Tmpo	protein_coding
ENSMUSG00000019966	2.10377	5.15971	7.93851	7.92973e-07	1.47336e-05	5.79536	Kitl	protein_coding
ENSMUSG00000019969	0.36893	5.92113	2.59379	0.0200299	0.0432197	-4.54296	Psen1	protein_coding
ENSMUSG00000019970	0.452714	7.97546	1.22534	0.238856	0.327583	-6.70143	Sgk1	protein_coding
ENSMUSG00000019971	-0.838573	5.48327	-2.29855	0.0359168	0.0696046	-5.08965	Cep290	protein_coding
ENSMUSG00000019975	0.886424	3.71524	4.0608	0.000975024	0.00376196	-1.36114	Ikbip	protein_coding
ENSMUSG00000019977	-1.26599	6.14752	-8.98463	1.6226e-07	4.89749e-06	7.38902	Hbs1l	protein_coding
ENSMUSG00000019978	1.41506	4.61689	3.50438	0.00308551	0.00949559	-2.60415	Epb41l2	protein_coding
ENSMUSG00000019979	0.535268	5.25497	4.60082	0.00032442	0.0015677	-0.429108	Apaf1	protein_coding
ENSMUSG00000019982	4.24464	1.1534	5.53062	5.23916e-05	0.000371067	2.14967	Myb	protein_coding
ENSMUSG00000019984	0.202203	5.31947	1.99456	0.064101	0.111284	-5.61297	Med23	protein_coding
ENSMUSG00000019986	0.1262	2.75557	0.566242	0.579388	0.663663	-6.92852	Ahi1	protein_coding
ENSMUSG00000019987	6.0829	1.68074	4.33904	0.000551397	0.0023856	-0.0343994	Arg1	protein_coding
ENSMUSG00000019988	0.511282	3.59884	2.20725	0.0428559	0.0802332	-5.04698	Nedd1	protein_coding
ENSMUSG00000019989	1.61004	2.79117	5.19264	0.000100426	0.000619899	1.14432	Enpp3	protein_coding
ENSMUSG00000019990	1.32869	3.1221	3.48329	0.00322361	0.00982071	-2.40593	Pde7b	protein_coding
ENSMUSG00000019996	-0.150477	5.84215	-1.20851	0.245081	0.334534	-6.76551	Map7	protein_coding
ENSMUSG00000019997	2.04901	5.21666	3.93996	0.00125091	0.00460147	-1.71506	Ccn2	protein_coding
ENSMUSG00000019998	0.966784	5.89293	5.40922	6.60737e-05	0.000445322	1.18556	Stx7	protein_coding
ENSMUSG00000020000	1.15097	3.99808	3.43089	0.00359413	0.0107845	-2.64062	Moxd1	protein_coding
ENSMUSG00000020003	-0.0082366	4.59046	-0.0523545	0.958919	0.969926	-7.4383	Pex7	protein_coding
ENSMUSG00000020009	0.374364	6.20776	1.40019	0.181279	0.261679	-6.52534	Ifngr1	protein_coding
ENSMUSG00000020010	3.97171	-0.386281	3.87605	0.00142754	0.00511652	-0.887176	Vnn3	protein_coding
ENSMUSG00000020014	-2.47638	1.88832	-5.4838	5.72825e-05	0.000398509	1.90183	Cfap54	protein_coding
ENSMUSG00000020015	0.308938	4.92428	2.21902	0.0418962	0.0788118	-5.20934	Cdk17	protein_coding
ENSMUSG00000020017	0.0961157	1.04005	0.0859679	0.9326	0.951147	-6.45524	Hal	protein_coding
ENSMUSG00000020018	0.256641	2.30601	1.1791	0.256253	0.346973	-6.27449	Snrpf	protein_coding
ENSMUSG00000020019	2.00725	3.65399	5.66767	4.04116e-05	0.000302246	1.96553	Ntn4	protein_coding
ENSMUSG00000020021	0.637798	5.45724	3.86091	0.00147294	0.00524368	-1.96863	Fgd6	protein_coding
ENSMUSG00000020022	0.148928	4.61643	0.898658	0.38267	0.479682	-7.02286	Ndufa12	protein_coding
ENSMUSG00000020023	2.3565	5.5746	7.44598	1.75413e-06	2.70857e-05	4.97559	Tmcc3	protein_coding
ENSMUSG00000020024	-0.250298	4.06465	-0.910472	0.376603	0.473122	-6.96365	Cep83	protein_coding
ENSMUSG00000020027	-0.587863	4.1277	-2.69707	0.0162674	0.0365307	-4.23846	Socs2	protein_coding
ENSMUSG00000020029	-0.0914009	7.32259	-0.477717	0.639561	0.717701	-7.36151	Nudt4	protein_coding
ENSMUSG00000020032	1.28318	3.05645	2.41749	0.0284485	0.0576756	-4.47899	Nuak1	protein_coding
ENSMUSG00000020034	-1.30736	4.4969	-6.72102	5.98239e-06	6.91244e-05	3.73734	Tcp11l2	protein_coding
ENSMUSG00000020038	-0.213419	3.11463	-0.955087	0.354286	0.450997	-6.73227	Cry1	protein_coding
ENSMUSG00000020042	1.6073	2.32671	4.71178	0.000259618	0.00132735	0.287232	Abtb3	protein_coding
ENSMUSG00000020044	0.906638	7.18294	2.80648	0.0130274	0.0306063	-4.11393	Timp3	protein_coding
ENSMUSG00000020048	-1.89719	9.34716	-4.75235	0.000239384	0.00124045	-0.0469412	Hsp90b1	protein_coding
ENSMUSG00000020053	0.665219	3.90484	1.17242	0.258845	0.349772	-6.55728	Igf1	protein_coding
ENSMUSG00000020056	0.0101296	3.88794	0.0672854	0.94722	0.961263	-7.3401	Washc3	protein_coding
ENSMUSG00000020057	4.48564	2.36548	4.27884	0.00062345	0.00263343	-0.334231	Dram1	protein_coding
ENSMUSG00000020061	-3.61955	-0.036363	-2.44562	0.0269107	0.0550897	-3.75946	Mybpc1	protein_coding
ENSMUSG00000020062	6.91904	0.47413	4.5349	0.000370553	0.00172958	0.3176	Slc5a8	protein_coding
ENSMUSG00000020063	-0.127369	4.15864	-0.573109	0.574844	0.659594	-7.22686	Sirt1	protein_coding
ENSMUSG00000020064	-0.28212	5.86599	-1.71159	0.10703	0.169499	-6.08287	Herc4	protein_coding
ENSMUSG00000020069	-0.39877	4.16124	-1.72783	0.104012	0.165749	-5.95297	Hnrnph3	protein_coding
ENSMUSG00000020070	-0.874214	4.16422	-4.87993	0.000185686	0.00101303	0.229853	Rufy2	protein_coding
ENSMUSG00000020072	-1.29057	0.512044	-4.81495	0.000211284	0.00112136	0.766199	Pbld2	protein_coding
ENSMUSG00000020074	-0.276056	6.37544	-1.41922	0.175755	0.255074	-6.49836	Ccar1	protein_coding
ENSMUSG00000020075	0.0743052	6.10354	0.547611	0.591808	0.675062	-7.34851	Ddx21	protein_coding
ENSMUSG00000020076	-0.743343	6.34907	-2.88182	0.0111703	0.0269978	-3.97822	Ddx50	protein_coding
ENSMUSG00000020077	4.47721	3.45854	4.38392	0.000503237	0.00221792	-0.36259	Srgn	protein_coding
ENSMUSG00000020078	0.705918	5.44351	3.24061	0.00533346	0.0148552	-3.24546	Vps26a	protein_coding
ENSMUSG00000020079	0.0207037	3.70173	0.172359	0.8654	0.902236	-7.27677	Supv3l1	protein_coding
ENSMUSG00000020083	0.581632	2.21442	2.42683	0.0279288	0.056825	-4.31697	Fam241b	protein_coding
ENSMUSG00000020085	0.505145	3.21195	2.30733	0.0353078	0.0686153	-4.7795	Aifm2	protein_coding
ENSMUSG00000020086	-0.929692	2.06016	-3.48165	0.00323464	0.0098504	-2.16776	Macroh2a2	protein_coding
ENSMUSG00000020087	-0.813937	3.70336	-3.78331	0.00172967	0.0059491	-1.94072	Tysnd1	protein_coding
ENSMUSG00000020088	-0.739604	6.76788	-4.76893	0.000231589	0.00121122	-0.095584	Sar1a	protein_coding
ENSMUSG00000020089	0.186377	5.90179	0.549013	0.590868	0.674492	-7.34734	Ppa1	protein_coding
ENSMUSG00000020091	-0.996428	8.27498	-3.78381	0.00172786	0.00594419	-2.08724	Eif4ebp2	protein_coding
ENSMUSG00000020092	0.57884	2.48121	1.69454	0.110281	0.173679	-5.61304	Pald1	protein_coding
ENSMUSG00000020097	1.71354	6.38775	8.64227	2.68829e-07	6.89583e-06	6.87407	Sgpl1	protein_coding
ENSMUSG00000020098	1.60031	2.19159	5.21319	9.64909e-05	0.000599714	1.2973	Pcbd1	protein_coding
ENSMUSG00000020099	0.698634	5.13527	1.8911	0.077573	0.130548	-5.77585	Unc5b	protein_coding
ENSMUSG00000020100	0.16759	4.47567	0.786191	0.443685	0.538444	-7.10046	Slc29a3	protein_coding
ENSMUSG00000020101	2.01156	3.47816	2.96486	0.00942196	0.0235097	-3.44031	Vsir	protein_coding
ENSMUSG00000020102	-2.06967	7.74679	-6.69926	6.21367e-06	7.05815e-05	3.65304	Slc16a7	protein_coding
ENSMUSG00000020105	-0.391482	3.999	-2.04686	0.058132	0.102641	-5.38427	Lrig3	protein_coding
ENSMUSG00000020107	-0.652708	4.88763	-5.94015	2.42989e-05	0.000202797	2.2464	Anapc16	protein_coding
ENSMUSG00000020108	1.01891	5.04393	5.15843	0.000107351	0.000655143	0.728846	Ddit4	protein_coding
ENSMUSG00000020109	-1.01507	6.16052	-6.67393	6.49465e-06	7.28924e-05	3.57112	Dnajb12	protein_coding
ENSMUSG00000020111	1.22879	5.0472	8.59564	2.8827e-07	7.20733e-06	6.83063	Micu1	protein_coding
ENSMUSG00000020114	0.0498182	6.57191	0.396184	0.697404	0.766325	-7.41823	Cand1	protein_coding
ENSMUSG00000020115	-0.174592	5.43022	-1.17444	0.258059	0.348903	-6.79919	Tbk1	protein_coding
ENSMUSG00000020116	0.0156649	4.0736	0.0796425	0.937547	0.954796	-7.37708	Pno1	protein_coding
ENSMUSG00000020120	2.73664	2.49843	3.89065	0.00138507	0.00499993	-1.30159	Plek	protein_coding
ENSMUSG00000020121	1.26673	4.79871	5.4698	5.88357e-05	0.000406914	1.35359	Srgap1	protein_coding
ENSMUSG00000020122	1.38001	6.58772	7.27197	2.33973e-06	3.36539e-05	4.63337	Egfr	protein_coding
ENSMUSG00000020123	0.481121	-0.561841	0.546085	0.59283	0.675776	-6.02136	Avpr1a	protein_coding
ENSMUSG00000020124	-0.266651	6.41249	-1.17297	0.25863	0.349543	-6.80284	Usp15	protein_coding
ENSMUSG00000020128	-0.09087	6.32553	-0.406343	0.690081	0.760786	-7.41619	Vps54	protein_coding
ENSMUSG00000020130	-0.904393	5.56753	-3.4703	0.00331174	0.0100433	-2.7806	Tbc1d15	protein_coding
ENSMUSG00000020131	-0.854266	0.814264	-2.53547	0.0225094	0.047592	-3.7853	Pcsk4	protein_coding
ENSMUSG00000020132	0.258803	5.48291	1.86372	0.08154	0.136119	-5.83531	Rab21	protein_coding
ENSMUSG00000020133	-0.0663521	4.0158	-0.298643	0.769204	0.825636	-7.30434	2310011J03Rik	protein_coding
ENSMUSG00000020134	0.236993	4.75352	1.43424	0.171495	0.25005	-6.43332	Peli1	protein_coding
ENSMUSG00000020135	-0.238223	-0.0693685	-0.360782	0.723163	0.787574	-6.23129	Apc2	protein_coding
ENSMUSG00000020137	-0.493913	4.58449	-2.68208	0.0167678	0.0374843	-4.32529	Thap2	protein_coding
ENSMUSG00000020140	-3.94616	3.143	-7.13283	2.95432e-06	4.01721e-05	4.77256	Lgr5	protein_coding
ENSMUSG00000020142	-1.74859	4.20887	-9.21124	1.17021e-07	3.90913e-06	7.83978	Slc1a4	protein_coding
ENSMUSG00000020143	2.15086	3.09701	4.07395	0.000948997	0.003681	-1.12103	Dock2	protein_coding
ENSMUSG00000020149	-0.576122	7.66316	-3.17553	0.00610254	0.0164934	-3.3576	Rab1a	protein_coding
ENSMUSG00000020150	-0.133612	0.460433	-0.283923	0.780251	0.834863	-6.4192	Gamt	protein_coding
ENSMUSG00000020151	3.33477	-1.06155	2.65352	0.0177624	0.0392663	-3.16398	Ptprr	protein_coding
ENSMUSG00000020152	0.238664	7.47382	1.24907	0.23029	0.31794	-6.68874	Actr2	protein_coding
ENSMUSG00000020153	-0.639286	4.25064	-2.90331	0.0106898	0.0260623	-3.82105	Ndufs7	protein_coding
ENSMUSG00000020154	0.139761	4.91552	0.344925	0.734816	0.796701	-7.40288	Ptprb	protein_coding
ENSMUSG00000020155	-1.11411	0.448335	-1.94867	0.0697921	0.11962	-4.71551	Kcnmb1	protein_coding
ENSMUSG00000020156	-0.341796	4.61846	-2.72906	0.015247	0.0346602	-4.21994	Pwwp3a	protein_coding
ENSMUSG00000020159	8.78253	3.27753	6.3423	1.1683e-05	0.000113665	3.57303	Gabrp	protein_coding
ENSMUSG00000020160	0.132722	5.58485	0.834511	0.41675	0.513359	-7.1415	Meis1	protein_coding
ENSMUSG00000020163	-0.539695	5.5444	-2.42094	0.0282554	0.0573904	-4.86295	Uqcr11	protein_coding
ENSMUSG00000020166	0.119316	5.66009	0.749976	0.464572	0.55847	-7.21067	Cnot2	protein_coding
ENSMUSG00000020167	0.529132	4.72059	3.33584	0.00437799	0.0126513	-2.99898	Tcf3	protein_coding
ENSMUSG00000020170	0.0240796	5.48431	0.238961	0.814287	0.863009	-7.47	Frs2	protein_coding
ENSMUSG00000020171	-0.947394	4.26136	-5.06019	0.000130103	0.000766667	0.580322	Yeats4	protein_coding
ENSMUSG00000020173	3.67156	3.56537	5.44713	6.14425e-05	0.00042058	1.60673	Cobl	protein_coding
ENSMUSG00000020175	-2.00215	1.43974	-6.34703	1.15844e-05	0.000112848	3.52961	Rab36	protein_coding
ENSMUSG00000020176	-0.285297	4.00615	-0.640072	0.531534	0.620716	-7.15622	Grb10	protein_coding
ENSMUSG00000020177	-3.04444	6.81758	-1.80802	0.0901706	0.147537	-5.87877	9530003J23Rik	protein_coding
ENSMUSG00000020180	-0.295293	3.4052	-1.64861	0.119471	0.185223	-5.91963	Snrpd3	protein_coding
ENSMUSG00000020181	1.27977	2.64936	3.44111	0.00351868	0.0105933	-2.36104	Nav3	protein_coding
ENSMUSG00000020182	3.08804	-0.653394	1.74468	0.100958	0.161855	-4.72071	Ddc	protein_coding
ENSMUSG00000020183	-0.988019	6.61884	-2.81131	0.0128998	0.030355	-4.11386	Cpm	protein_coding
ENSMUSG00000020184	-0.646728	5.66516	-3.58793	0.00259407	0.00824459	-2.54088	Mdm2	protein_coding
ENSMUSG00000020186	-1.64706	3.12304	-4.39619	0.000490843	0.00217329	-0.527443	Csrp2	protein_coding
ENSMUSG00000020189	-0.129063	5.53042	-0.632968	0.536041	0.624695	-7.29228	Osbpl8	protein_coding
ENSMUSG00000020190	0.471568	7.09282	2.25379	0.0391764	0.0746387	-5.15991	Mknk2	protein_coding
ENSMUSG00000020196	-0.261179	6.65116	-1.84114	0.0849452	0.140564	-5.87363	Cabin1	protein_coding
ENSMUSG00000020198	-0.331306	7.35148	-2.30521	0.0354538	0.0688815	-5.06089	Ap3d1	protein_coding
ENSMUSG00000020205	2.78599	3.01768	5.43489	6.29004e-05	0.000428836	1.6533	Phlda1	protein_coding
ENSMUSG00000020211	-0.170306	3.85537	-0.877091	0.393913	0.490887	-6.93399	Sf3a2	protein_coding
ENSMUSG00000020212	-1.41068	2.576	-8.30814	4.45911e-07	9.73953e-06	6.64162	Mdm1	protein_coding
ENSMUSG00000020218	-1.23555	3.79692	-2.2336	0.0407346	0.0770236	-5.00326	Wif1	protein_coding
ENSMUSG00000020219	-0.567823	4.26559	-2.45253	0.0265449	0.054501	-4.6957	Timm13	protein_coding
ENSMUSG00000020220	0.641273	7.93018	4.14736	0.000816094	0.00327999	-1.34155	Vps13d	protein_coding
ENSMUSG00000020224	-0.331308	2.84293	-1.48335	0.158156	0.233973	-6.02361	Llph	protein_coding
ENSMUSG00000020225	-0.304435	5.28942	-1.69411	0.110366	0.173742	-6.098	Tmbim4	protein_coding
ENSMUSG00000020227	-0.254532	2.92385	-0.692201	0.499115	0.590914	-6.90346	Irak3	protein_coding
ENSMUSG00000020228	0.32277	3.83751	2.28792	0.0366666	0.0707538	-4.9347	Helb	protein_coding
ENSMUSG00000020230	2.24976	2.71135	8.89031	1.86222e-07	5.41191e-06	7.55236	Prmt2	protein_coding
ENSMUSG00000020231	1.22713	4.53785	7.12375	2.99986e-06	4.06843e-05	4.45637	Dip2a	protein_coding
ENSMUSG00000020232	-0.455099	4.27028	-2.70072	0.0161477	0.0363145	-4.2319	Hmg20b	protein_coding
ENSMUSG00000020235	0.272483	4.57811	1.68322	0.112488	0.17651	-6.04866	Fzr1	protein_coding
ENSMUSG00000020238	-0.0408315	5.19389	-0.231072	0.8203	0.867748	-7.45447	Ncln	protein_coding
ENSMUSG00000020241	-0.148304	5.01061	-0.256525	0.800941	0.852235	-7.41326	Col6a2	protein_coding
ENSMUSG00000020246	-1.04065	4.99897	-5.75965	3.39975e-05	0.000262612	1.89057	Hcfc2	protein_coding
ENSMUSG00000020248	0.0238764	3.88866	0.136914	0.892872	0.922783	-7.34082	Nfyb	protein_coding
ENSMUSG00000020250	1.18465	6.2746	9.30161	1.02885e-07	3.50564e-06	7.86181	Txnrd1	protein_coding
ENSMUSG00000020253	1.60751	2.49393	5.92906	2.48023e-05	0.000205787	2.63992	Ppm1m	protein_coding
ENSMUSG00000020255	-0.404813	5.21253	-3.13085	0.00669313	0.0177277	-3.46745	Nopchap1	protein_coding
ENSMUSG00000020256	-4.36693	3.7492	-9.85025	4.79824e-08	2.13871e-06	8.86939	Aldh1l2	protein_coding
ENSMUSG00000020257	0.305956	5.70569	2.76918	0.0140546	0.0325173	-4.20115	Wdr82	protein_coding
ENSMUSG00000020260	-0.319051	4.89621	-1.52926	0.146478	0.219417	-6.30494	Pofut2	protein_coding
ENSMUSG00000020261	0.772351	5.00444	3.21394	0.00563631	0.0155183	-3.26597	Slc36a1	protein_coding
ENSMUSG00000020262	-0.0088572	3.04038	-0.020668	0.983776	0.988612	-7.16087	Adarb1	protein_coding
ENSMUSG00000020263	0.205894	7.08863	0.849579	0.408572	0.505294	-7.11423	Appl2	protein_coding
ENSMUSG00000020265	0.262239	5.28809	1.98777	0.0649162	0.11247	-5.62275	Sumo3	protein_coding
ENSMUSG00000020267	-0.708248	5.17848	-3.26669	0.00505287	0.014198	-3.18	Hint1	protein_coding
ENSMUSG00000020271	-0.161132	6.29663	-1.18576	0.253691	0.344356	-6.79137	Fbxw11	protein_coding
ENSMUSG00000020272	1.49255	2.33273	3.39656	0.00385967	0.0114224	-2.40125	Stk10	protein_coding
ENSMUSG00000020273	0.247922	4.01228	1.07244	0.30004	0.394656	-6.785	Papolg	protein_coding
ENSMUSG00000020275	1.55291	3.43804	8.33728	4.26427e-07	9.46171e-06	6.61288	Rel	protein_coding
ENSMUSG00000020277	2.33569	5.64489	9.38777	9.10759e-08	3.30151e-06	8.02405	Pfkl	protein_coding
ENSMUSG00000020280	0.257755	4.67561	1.20771	0.245379	0.334881	-6.71475	Pus10	protein_coding
ENSMUSG00000020282	0.287896	5.14172	1.99548	0.063992	0.11112	-5.60141	Rhbdf1	protein_coding
ENSMUSG00000020283	-0.122233	4.76709	-0.758246	0.45975	0.553956	-7.16059	Pex13	protein_coding
ENSMUSG00000020284	0.48409	3.02231	2.63079	0.0185947	0.040649	-4.14369	Cfap410	protein_coding
ENSMUSG00000020287	-0.941724	3.58337	-6.94105	4.09179e-06	5.11997e-05	4.23924	Mpg	protein_coding
ENSMUSG00000020288	-0.861648	4.47035	-4.91697	0.000172546	0.000956491	0.266117	Ahsa2	protein_coding
ENSMUSG00000020289	-0.550617	4.38872	-3.42501	0.0036383	0.0108957	-2.79972	Nprl3	protein_coding
ENSMUSG00000020290	0.249007	6.34058	0.861674	0.402084	0.498597	-7.118	Xpo1	protein_coding
ENSMUSG00000020297	0.344236	-0.665936	0.363088	0.721474	0.78607	-6.21638	Nsg2	protein_coding
ENSMUSG00000020300	0.233154	6.717	1.48286	0.158284	0.23406	-6.40536	Cpeb4	protein_coding
ENSMUSG00000020303	1.92926	2.97576	4.60763	0.000319999	0.00155221	-0.0136029	Stc2	protein_coding
ENSMUSG00000020305	-0.284792	3.84254	-1.99653	0.0638666	0.110987	-5.45637	Asb3	protein_coding
ENSMUSG00000020307	-0.2666	4.2465	-1.30336	0.211601	0.297413	-6.54398	Cdc34	protein_coding
ENSMUSG00000020308	-0.569025	1.97832	-1.77955	0.0948871	0.153746	-5.37942	Tpgs1	protein_coding
ENSMUSG00000020309	1.38867	1.28574	4.08477	0.000928107	0.00362288	-0.813364	Chac2	protein_coding
ENSMUSG00000020311	-0.808689	5.84624	-3.15372	0.00638411	0.0170863	-3.43392	Erlec1	protein_coding
ENSMUSG00000020312	2.65185	1.84523	2.58522	0.0203771	0.0438208	-3.79006	Shc2	protein_coding
ENSMUSG00000020315	-0.265105	9.34949	-1.96571	0.0676274	0.116522	-5.58383	Sptbn1	protein_coding
ENSMUSG00000020319	0.281594	2.93718	1.31519	0.207692	0.293019	-6.30758	Wdpcp	protein_coding
ENSMUSG00000020321	-0.18124	7.20054	-0.770576	0.452618	0.547102	-7.17494	Mdh1	protein_coding
ENSMUSG00000020325	1.154	1.56109	1.87979	0.0791894	0.132919	-5.00909	Fstl3	protein_coding
ENSMUSG00000020326	0.450413	7.33825	2.10894	0.0517069	0.093209	-5.40591	Ccng1	protein_coding
ENSMUSG00000020328	0.128939	3.44803	0.661407	0.518125	0.608394	-7.02168	Nudcd2	protein_coding
ENSMUSG00000020329	0.212656	3.78128	1.09089	0.292096	0.386095	-6.71045	Polrmt	protein_coding
ENSMUSG00000020330	1.20221	1.4176	2.87695	0.0112821	0.0272208	-3.22272	Hmmr	protein_coding
ENSMUSG00000020334	-0.125569	1.99728	-0.654791	0.522262	0.612267	-6.70874	Slc22a4	protein_coding
ENSMUSG00000020340	-1.17661	3.02198	-2.3469	0.0326821	0.0644934	-4.71963	Cyfip2	protein_coding
ENSMUSG00000020346	1.08263	4.74727	5.37815	7.01375e-05	0.000466357	1.20092	Mgat1	protein_coding
ENSMUSG00000020349	-0.0402475	7.00347	-0.292901	0.773507	0.829152	-7.44554	Ppp2ca	protein_coding
ENSMUSG00000020354	-1.37406	1.76685	-3.51395	0.00302476	0.0093472	-2.08462	Sgcd	protein_coding
ENSMUSG00000020357	1.43166	2.34997	2.72912	0.0152451	0.0346602	-3.73502	Flt4	protein_coding
ENSMUSG00000020358	0.0934573	7.0544	0.775747	0.449647	0.544327	-7.17665	Hnrnpab	protein_coding
ENSMUSG00000020359	-1.16405	4.20575	-6.16166	1.61889e-05	0.000147227	2.70795	Phykpl	protein_coding
ENSMUSG00000020361	0.260807	7.20733	1.39691	0.182245	0.262653	-6.50991	Hspa4	protein_coding
ENSMUSG00000020362	0.822644	6.16611	4.04702	0.00100308	0.00385084	-1.58702	Cnot6	protein_coding
[truncated: 13,334 more rows]

## Sheet: Yellow Module Signature
Intersection of DEGs with Yellow Module (Gene name)
Wnt9a
Itgb2
Pdgfb
Gm2a
Kctd10
Sema6b
Tubb6
Col1a1
Gstt1
Spi1
Tgfb1
Adgre5
Apoe
Fcgrt
Angptl2
Adgre1
Crip1
Chrd
Gprc5b
Trpm2
Nav1
Fxyd5
Glis2
Piezo1
Csf1
Cd83
Adamtsl4
Fcrls
Ncf1
Lbp
Ctsz
Igfbp4
Cyth4
Sparc
Cd68
Avpi1
Ccl9
Calm3
Dusp6
Ccn2
Vsir
Stk10
Shc2
Flt4
Gfpt2
Myo1g
Efemp1
Pxdn
Adap2
Gcnt2
Syk
Cdk20
Cxcl14
Nkd2
Cd180
Bmp1
Dab2
Col14a1
Parvg
Nckap1l
Ciita
Arsa
Ccdc80
Thbs2
Ptk7
Fgd2
Pim1
Epas1
C3
Pkdcc
Myo1f
Dpysl3
Cd74
Csf1r
Rab3il1
Fermt3
Atp10a
Sdc3
Cplx2
Col5a2
Col3a1
Slc11a1
Fn1
Ngef
Inpp5d
Rassf5
Nfasc
Ncf2
Fcgr2b
Plxdc2
Col5a1
Stom
Fbn1
Ecm1
Cdkn2c
Laptm5
Pdzk1ip1
Mmp23
Sorcs2
Naaa
Col1a2
Irf5
Tmem43
Ret
Plbd1
Tyrobp
Coro1a
Il4ra
Dkk3
Itgal
Msn
Bgn
Arhgap4
Col4a1
Adcy7
Ntpcr
Oaf
Stra6
Trf
Fhl3
Rac2
Ptprm
Cryzl2
Cpne2
Ppp1r18
Cd300a
Dbn1
Tgfbi
Arhgap45
Igfbp7
Igsf10
H2-Aa
C1qa
C1qc
Unc93b1
Serpine1
H2-DMa
Themis2
Tgm2
Pcdh18
Sirpa
Hoxa11
Egr1
C1s1
Lpar1
Akna
Prex1
Fgl2
Arhgap9
Limd2
Ptpre
Cilp
Stab1
S100a13
Maff
Fam43a
Gjb1
Arhgap30
Tifab
Wdfy4
Rinl
Pld4
Nrros
H1f3
Tmem119
Fmnl1
Ces1d
Fcer1g
Pirb
H2-Eb1
Fbln2
Fxyd6
Lyz2
Fam217b
Csf2rb
Csf2rb2
Fndc1
C4b
H2-Ab1
Ifi207
Plxnc1
Lrrc32
H4c16
Itprip
Ahnak2
