# Supplementary material for: Transcriptional network analysis of PTEN‐protein‐deficient prostate tumors reveals robust stromal reprogramming and signs of senescent paracrine communication
Source: Mol Oncol. 2025 Nov 17;20(6):1429–52. doi: 10.1002/1878-0261.70164 (PMC13238722; doi:10.1002/1878-0261.70164)
Supplement: Supplementary file 25 — Table S15. Results of functional enrichment for the differentially expressed genes in the yellow mouse module by gprofiler. Each row corresponds to one enriched term. term_id, term_name, and source identify the enriched term and its annotation source (e.g., GO, KEGG). The P_value column indicates the statistical significance of overrepresentation, and intersection_size reports the number of query genes overlapping with the term. term_size is the number of genes annotated to the term in the background database, and query_size is the total number of input genes. precision and recall describe the proportion of intersecting genes relative to the query and term size, respectively. [file MOL2-20-1429-s024.xlsx]

## Sheet: Sheet1
term_name	term_id	source	significant	p_value	term_size	query_size	intersection_size	precision	recall
cell periphery	GO:0071944	GO:CC	TRUE	8.91801e-29	3220	185	114	0.616216	0.0354037
extracellular region	GO:0005576	GO:CC	TRUE	3.47168e-25	953	185	61	0.32973	0.0640084
extracellular space	GO:0005615	GO:CC	TRUE	1.49474e-23	656	185	50	0.27027	0.0762195
extracellular matrix	GO:0031012	GO:CC	TRUE	9.04486e-23	308	185	36	0.194595	0.116883
external encapsulating structure	GO:0030312	GO:CC	TRUE	9.04486e-23	309	185	36	0.194595	0.116505
immune system process	GO:0002376	GO:BP	TRUE	1.01592e-21	1574	185	74	0.4	0.047014
immune response	GO:0006955	GO:BP	TRUE	1.65511e-20	963	185	57	0.308108	0.05919
cell adhesion	GO:0007155	GO:BP	TRUE	3.38963e-20	948	185	56	0.302703	0.0590717
collagen-containing extracellular matrix	GO:0062023	GO:CC	TRUE	3.40356e-20	252	185	31	0.167568	0.123016
response to stimulus	GO:0050896	GO:BP	TRUE	2.04757e-19	5453	185	134	0.724324	0.0245736
regulation of multicellular organismal process	GO:0051239	GO:BP	TRUE	3.09021e-17	2066	185	77	0.416216	0.0372701
regulation of immune system process	GO:0002682	GO:BP	TRUE	3.92496e-17	995	185	53	0.286486	0.0532663
immune effector process	GO:0002252	GO:BP	TRUE	6.94703e-17	378	185	34	0.183784	0.0899471
cell surface	GO:0009986	GO:CC	TRUE	1.5653e-16	539	185	38	0.205405	0.0705009
multicellular organismal process	GO:0032501	GO:BP	TRUE	3.89436e-16	4487	185	115	0.621622	0.0256296
cell surface receptor signaling pathway	GO:0007166	GO:BP	TRUE	3.99268e-16	1821	185	70	0.378378	0.0384404
plasma membrane	GO:0005886	GO:CC	TRUE	2.95888e-15	2908	185	87	0.47027	0.0299175
leukocyte mediated immunity	GO:0002443	GO:BP	TRUE	9.83141e-15	237	185	26	0.140541	0.109705
anatomical structure development	GO:0048856	GO:BP	TRUE	9.83141e-15	3925	185	104	0.562162	0.0264968
cell migration	GO:0016477	GO:BP	TRUE	1.41737e-14	1113	185	52	0.281081	0.0467206
regulation of developmental process	GO:0050793	GO:BP	TRUE	2.11804e-14	1820	185	67	0.362162	0.0368132
leukocyte migration	GO:0050900	GO:BP	TRUE	4.12836e-14	230	185	25	0.135135	0.108696
cell motility	GO:0048870	GO:BP	TRUE	5.36493e-14	1198	185	53	0.286486	0.0442404
signaling	GO:0023052	GO:BP	TRUE	8.91738e-14	3802	185	100	0.540541	0.0263019
cell communication	GO:0007154	GO:BP	TRUE	8.91738e-14	3867	185	101	0.545946	0.0261184
signal transduction	GO:0007165	GO:BP	TRUE	1.66653e-13	3524	185	95	0.513514	0.026958
regulation of biological process	GO:0050789	GO:BP	TRUE	1.66653e-13	7452	185	147	0.794595	0.0197262
cell activation	GO:0001775	GO:BP	TRUE	1.66653e-13	710	185	40	0.216216	0.056338
locomotion	GO:0040011	GO:BP	TRUE	1.66653e-13	899	185	45	0.243243	0.0500556
regulation of cell adhesion	GO:0030155	GO:BP	TRUE	2.13087e-13	576	185	36	0.194595	0.0625
positive regulation of multicellular organismal process	GO:0051240	GO:BP	TRUE	2.13087e-13	1162	185	51	0.275676	0.0438898
cellular response to stimulus	GO:0051716	GO:BP	TRUE	2.42492e-13	4624	185	111	0.6	0.0240052
adaptive immune response	GO:0002250	GO:BP	TRUE	3.52146e-13	258	185	25	0.135135	0.0968992
Staphylococcus aureus infection	KEGG:05150	KEGG	TRUE	4.37466e-13	32	185	12	0.0648649	0.375
defense response	GO:0006952	GO:BP	TRUE	5.20063e-13	1019	185	47	0.254054	0.0461237
biological regulation	GO:0065007	GO:BP	TRUE	6.84701e-13	7661	185	148	0.8	0.0193186
regulation of cell activation	GO:0050865	GO:BP	TRUE	7.59291e-13	408	185	30	0.162162	0.0735294
developmental process	GO:0032502	GO:BP	TRUE	8.45469e-13	4223	185	104	0.562162	0.024627
positive regulation of immune system process	GO:0002684	GO:BP	TRUE	1.18661e-12	687	185	38	0.205405	0.055313
extracellular matrix structural constituent	GO:0005201	GO:MF	TRUE	1.33509e-12	94	185	17	0.0918919	0.180851
leukocyte activation	GO:0045321	GO:BP	TRUE	1.65126e-12	622	185	36	0.194595	0.0578778
regulation of locomotion	GO:0040012	GO:BP	TRUE	1.71497e-12	811	185	41	0.221622	0.0505549
cell differentiation	GO:0030154	GO:BP	TRUE	3.12802e-12	2896	185	82	0.443243	0.0283149
cellular developmental process	GO:0048869	GO:BP	TRUE	3.12802e-12	2897	185	82	0.443243	0.0283051
regulation of cell motility	GO:2000145	GO:BP	TRUE	3.20495e-12	789	185	40	0.216216	0.0506971
cellular response to chemical stimulus	GO:0070887	GO:BP	TRUE	4.00705e-12	1902	185	64	0.345946	0.0336488
regulation of cell migration	GO:0030334	GO:BP	TRUE	4.04513e-12	757	185	39	0.210811	0.0515192
defense response to other organism	GO:0098542	GO:BP	TRUE	1.35293e-11	709	185	37	0.2	0.0521862
Factor: Kid3; motif: CCACN	TF:M01160	TF	TRUE	1.55023e-11	12319	185	185	1	0.0150175
Transfac	TF:M00000	TF	TRUE	1.55023e-11	12334	185	185	1	0.0149992
Factor: CPBP; motif: SNCCCNN	TF:M01822	TF	TRUE	1.55023e-11	12279	185	185	1	0.0150664
Factor: Spi-B; motif: TTCYBC	TF:M03851	TF	TRUE	1.55023e-11	12332	185	185	1	0.0150016
Factor: Kid3; motif: CCACN; match class: 1	TF:M01160_1	TF	TRUE	1.55023e-11	12274	185	185	1	0.0150725
leukocyte proliferation	GO:0070661	GO:BP	TRUE	2.02063e-11	233	185	22	0.118919	0.0944206
regulation of response to stimulus	GO:0048583	GO:BP	TRUE	2.02063e-11	2761	185	78	0.421622	0.0282506
regulation of multicellular organismal development	GO:2000026	GO:BP	TRUE	2.43544e-11	1055	185	45	0.243243	0.042654
inflammatory response	GO:0006954	GO:BP	TRUE	2.79022e-11	475	185	30	0.162162	0.0631579
response to biotic stimulus	GO:0009607	GO:BP	TRUE	3.45571e-11	980	185	43	0.232432	0.0438776
response to external stimulus	GO:0009605	GO:BP	TRUE	3.57075e-11	1739	185	59	0.318919	0.0339275
multicellular organism development	GO:0007275	GO:BP	TRUE	4.60974e-11	3237	185	85	0.459459	0.0262589
response to other organism	GO:0051707	GO:BP	TRUE	4.82592e-11	949	185	42	0.227027	0.0442571
response to external biotic stimulus	GO:0043207	GO:BP	TRUE	4.82592e-11	950	185	42	0.227027	0.0442105
regulation of leukocyte proliferation	GO:0070663	GO:BP	TRUE	4.82592e-11	172	185	19	0.102703	0.110465
regulation of leukocyte activation	GO:0002694	GO:BP	TRUE	7.02383e-11	365	185	26	0.140541	0.0712329
mononuclear cell migration	GO:0071674	GO:BP	TRUE	9.1682e-11	115	185	16	0.0864865	0.13913
negative regulation of multicellular organismal process	GO:0051241	GO:BP	TRUE	9.1682e-11	803	185	38	0.205405	0.0473225
lymphocyte mediated immunity	GO:0002449	GO:BP	TRUE	9.1682e-11	179	185	19	0.102703	0.106145
response to chemical	GO:0042221	GO:BP	TRUE	1.13569e-10	2511	185	72	0.389189	0.0286738
positive regulation of response to stimulus	GO:0048584	GO:BP	TRUE	1.23965e-10	1593	185	55	0.297297	0.0345261
biological process involved in interspecies interaction between organisms	GO:0044419	GO:BP	TRUE	1.33674e-10	1072	185	44	0.237838	0.0410448
regulation of cell differentiation	GO:0045595	GO:BP	TRUE	1.45732e-10	1166	185	46	0.248649	0.0394511
mononuclear cell proliferation	GO:0032943	GO:BP	TRUE	1.45837e-10	209	185	20	0.108108	0.0956938
regulation of immune response	GO:0050776	GO:BP	TRUE	1.56406e-10	550	185	31	0.167568	0.0563636
cellular anatomical entity	GO:0110165	GO:CC	TRUE	1.62699e-10	11584	185	179	0.967568	0.0154523
protein binding	GO:0005515	GO:MF	TRUE	2.07255e-10	7147	185	138	0.745946	0.0193088
Innate Immune System	REAC:R-MMU-168249	REAC	TRUE	2.53955e-10	631	185	34	0.183784	0.0538827
lymphocyte activation	GO:0046649	GO:BP	TRUE	2.57534e-10	525	185	30	0.162162	0.0571429
Factor: CPBP; motif: SNCCCNN; match class: 1	TF:M01822_1	TF	TRUE	2.77231e-10	12098	185	183	0.989189	0.0151265
Factor: Spi-B; motif: TTCYBC; match class: 1	TF:M03851_1	TF	TRUE	2.80152e-10	12311	185	184	0.994595	0.014946
positive regulation of cell adhesion	GO:0045785	GO:BP	TRUE	2.87185e-10	360	185	25	0.135135	0.0694444
leukocyte chemotaxis	GO:0030595	GO:BP	TRUE	3.62693e-10	127	185	16	0.0864865	0.125984
Factor: Pax-4; motif: NNNNNYCACCCB	TF:M00378	TF	TRUE	3.92942e-10	11337	185	178	0.962162	0.0157008
Microglia pathogen phagocytosis pathway	WP:WP3626	WP	TRUE	4.46635e-10	33	185	10	0.0540541	0.30303
Immune System	REAC:R-MMU-168256	REAC	TRUE	4.69115e-10	1078	185	44	0.237838	0.0408163
B cell mediated immunity	GO:0019724	GO:BP	TRUE	4.86922e-10	91	185	14	0.0756757	0.153846
cellular response to organic substance	GO:0071310	GO:BP	TRUE	4.86922e-10	1452	185	51	0.275676	0.035124
defense response to symbiont	GO:0140546	GO:BP	TRUE	4.88605e-10	653	185	33	0.178378	0.050536
adaptive immune response based on somatic recombination of immune receptors built from immunoglobulin superfamily domains	GO:0002460	GO:BP	TRUE	4.88605e-10	199	185	19	0.102703	0.0954774
positive regulation of biological process	GO:0048518	GO:BP	TRUE	5.25563e-10	4471	185	101	0.545946	0.02259
Extracellular matrix organization	REAC:R-MMU-1474244	REAC	TRUE	6.75284e-10	147	185	17	0.0918919	0.115646
lymphocyte proliferation	GO:0046651	GO:BP	TRUE	7.35418e-10	204	185	19	0.102703	0.0931373
phagocytosis	GO:0006909	GO:BP	TRUE	7.43655e-10	156	185	17	0.0918919	0.108974
response to organic substance	GO:0010033	GO:BP	TRUE	7.81854e-10	1944	185	60	0.324324	0.0308642
regulation of mononuclear cell proliferation	GO:0032944	GO:BP	TRUE	8.01277e-10	157	185	17	0.0918919	0.10828
regulation of cellular process	GO:0050794	GO:BP	TRUE	9.1142e-10	7130	185	135	0.72973	0.0189341
leukocyte cell-cell adhesion	GO:0007159	GO:BP	TRUE	1.03307e-09	263	185	21	0.113514	0.0798479
regulation of lymphocyte activation	GO:0051249	GO:BP	TRUE	1.32255e-09	326	185	23	0.124324	0.0705521
positive regulation of cell differentiation	GO:0045597	GO:BP	TRUE	1.54141e-09	685	185	33	0.178378	0.0481752
cytokine production	GO:0001816	GO:BP	TRUE	1.66207e-09	534	185	29	0.156757	0.0543071
Non-integrin membrane-ECM interactions	REAC:R-MMU-3000171	REAC	TRUE	1.89947e-09	26	185	9	0.0486486	0.346154
T cell activation	GO:0042110	GO:BP	TRUE	2.46987e-09	369	185	24	0.12973	0.0650407
innate immune response	GO:0045087	GO:BP	TRUE	2.46987e-09	581	185	30	0.162162	0.0516351
system development	GO:0048731	GO:BP	TRUE	2.58616e-09	2758	185	73	0.394595	0.0264685
leukocyte differentiation	GO:0002521	GO:BP	TRUE	2.65427e-09	438	185	26	0.140541	0.0593607
positive regulation of developmental process	GO:0051094	GO:BP	TRUE	3.01955e-09	1005	185	40	0.216216	0.039801
WIKIPATHWAYS	WP:000000	WP	TRUE	3.63506e-09	3105	185	78	0.421622	0.0251208
immunoglobulin mediated immune response	GO:0016064	GO:BP	TRUE	3.68787e-09	88	185	13	0.0702703	0.147727
Tuberculosis	KEGG:05152	KEGG	TRUE	3.75932e-09	122	185	15	0.0810811	0.122951
myeloid leukocyte activation	GO:0002274	GO:BP	TRUE	3.88785e-09	151	185	16	0.0864865	0.10596
regulation of lymphocyte proliferation	GO:0050670	GO:BP	TRUE	5.17635e-09	154	185	16	0.0864865	0.103896
negative regulation of cell activation	GO:0050866	GO:BP	TRUE	6.90934e-09	134	185	15	0.0810811	0.11194
antigen processing and presentation of exogenous peptide antigen via MHC class II	GO:0019886	GO:BP	TRUE	7.01425e-09	14	185	7	0.0378378	0.5
blood vessel development	GO:0001568	GO:BP	TRUE	8.10797e-09	574	185	29	0.156757	0.0505226
anatomical structure morphogenesis	GO:0009653	GO:BP	TRUE	8.13277e-09	1903	185	57	0.308108	0.0299527
cell chemotaxis	GO:0060326	GO:BP	TRUE	8.13277e-09	184	185	17	0.0918919	0.0923913
Factor: GKLF; motif: CCTCCYN; match class: 1	TF:M01835_1	TF	TRUE	8.37344e-09	5714	185	117	0.632432	0.020476
cell population proliferation	GO:0008283	GO:BP	TRUE	8.66751e-09	1432	185	48	0.259459	0.0335196
leukocyte activation involved in immune response	GO:0002366	GO:BP	TRUE	1.01624e-08	187	185	17	0.0918919	0.0909091
positive regulation of cell motility	GO:2000147	GO:BP	TRUE	1.07546e-08	470	185	26	0.140541	0.0553191
myeloid leukocyte migration	GO:0097529	GO:BP	TRUE	1.14378e-08	140	185	15	0.0810811	0.107143
chemotaxis	GO:0006935	GO:BP	TRUE	1.14378e-08	273	185	20	0.108108	0.0732601
hemopoiesis	GO:0030097	GO:BP	TRUE	1.14378e-08	705	185	32	0.172973	0.0453901
taxis	GO:0042330	GO:BP	TRUE	1.14378e-08	273	185	20	0.108108	0.0732601
cell activation involved in immune response	GO:0002263	GO:BP	TRUE	1.21687e-08	190	185	17	0.0918919	0.0894737
cell-cell adhesion	GO:0098609	GO:BP	TRUE	1.21687e-08	587	185	29	0.156757	0.0494037
cellular_component	GO:0005575	GO:CC	TRUE	1.44324e-08	12230	185	181	0.978378	0.0147997
positive regulation of locomotion	GO:0040017	GO:BP	TRUE	1.57297e-08	480	185	26	0.140541	0.0541667
Assembly of collagen fibrils and other multimeric structures	REAC:R-MMU-2022090	REAC	TRUE	1.73775e-08	33	185	9	0.0486486	0.272727
granulocyte migration	GO:0097530	GO:BP	TRUE	1.85514e-08	82	185	12	0.0648649	0.146341
growth factor binding	GO:0019838	GO:MF	TRUE	2.1757e-08	113	185	14	0.0756757	0.123894
binding	GO:0005488	GO:MF	TRUE	2.1757e-08	9730	185	161	0.87027	0.0165468
positive regulation of chemotaxis	GO:0050921	GO:BP	TRUE	2.25748e-08	103	185	13	0.0702703	0.126214
vasculature development	GO:0001944	GO:BP	TRUE	2.27422e-08	604	185	29	0.156757	0.0480132
regulation of cytokine production	GO:0001817	GO:BP	TRUE	2.50265e-08	529	185	27	0.145946	0.0510397
cell-substrate adhesion	GO:0031589	GO:BP	TRUE	2.52897e-08	287	185	20	0.108108	0.0696864
regulation of leukocyte migration	GO:0002685	GO:BP	TRUE	2.52897e-08	149	185	15	0.0810811	0.100671
positive regulation of cell migration	GO:0030335	GO:BP	TRUE	2.69202e-08	457	185	25	0.135135	0.0547046
regulation of leukocyte differentiation	GO:1902105	GO:BP	TRUE	2.89454e-08	230	185	18	0.0972973	0.0782609
anatomical structure formation involved in morphogenesis	GO:0048646	GO:BP	TRUE	2.89454e-08	865	185	35	0.189189	0.0404624
antigen processing and presentation of peptide antigen via MHC class II	GO:0002495	GO:BP	TRUE	3.02922e-08	17	185	7	0.0378378	0.411765
biological_process	GO:0008150	GO:BP	TRUE	3.73307e-08	12149	185	180	0.972973	0.014816
negative regulation of immune system process	GO:0002683	GO:BP	TRUE	4.05724e-08	328	185	21	0.113514	0.0640244
Factor: egr-3; motif: GTGGGY	TF:M03818	TF	TRUE	4.35626e-08	8924	185	153	0.827027	0.0171448
regulation of cell-cell adhesion	GO:0022407	GO:BP	TRUE	4.7394e-08	331	185	21	0.113514	0.0634441
ECM proteoglycans	REAC:R-MMU-3000178	REAC	TRUE	5.16819e-08	26	185	8	0.0432432	0.307692
Factor: PU.1; motif: AGGAAG	TF:M02031	TF	TRUE	5.96589e-08	11232	185	174	0.940541	0.0154915
Factor: Elf-1; motif: AGGAAG	TF:M01266	TF	TRUE	5.96589e-08	11232	185	174	0.940541	0.0154915
Factor: myogenin; motif: CAGCTG; match class: 1	TF:M02101_1	TF	TRUE	5.96589e-08	7697	185	139	0.751351	0.018059
Factor: myogenin; motif: CAGCTG	TF:M02101	TF	TRUE	5.96589e-08	7697	185	139	0.751351	0.018059
regulation of immune effector process	GO:0002697	GO:BP	TRUE	6.22848e-08	242	185	18	0.0972973	0.0743802
antigen processing and presentation	GO:0019882	GO:BP	TRUE	6.39661e-08	73	185	11	0.0594595	0.150685
response to cytokine	GO:0034097	GO:BP	TRUE	7.02257e-08	679	185	30	0.162162	0.0441826
Factor: ZIC3; motif: NNNCACAGCAKGNNN	TF:M02941	TF	TRUE	7.13652e-08	11252	185	174	0.940541	0.0154639
antigen processing and presentation of peptide or polysaccharide antigen via MHC class II	GO:0002504	GO:BP	TRUE	7.21432e-08	19	185	7	0.0378378	0.368421
regulation of signaling	GO:0023051	GO:BP	TRUE	7.44163e-08	2437	185	64	0.345946	0.0262618
positive regulation of cell development	GO:0010720	GO:BP	TRUE	7.66017e-08	375	185	22	0.118919	0.0586667
negative regulation of developmental process	GO:0051093	GO:BP	TRUE	8.05244e-08	684	185	30	0.162162	0.0438596
skeletal system development	GO:0001501	GO:BP	TRUE	8.31177e-08	377	185	22	0.118919	0.0583554
negative regulation of leukocyte activation	GO:0002695	GO:BP	TRUE	9.32438e-08	117	185	13	0.0702703	0.111111
positive regulation of leukocyte differentiation	GO:1902107	GO:BP	TRUE	9.80569e-08	141	185	14	0.0756757	0.0992908
positive regulation of hemopoiesis	GO:1903708	GO:BP	TRUE	9.80569e-08	141	185	14	0.0756757	0.0992908
production of molecular mediator involved in inflammatory response	GO:0002532	GO:BP	TRUE	9.99051e-08	59	185	10	0.0540541	0.169492
positive regulation of cell activation	GO:0050867	GO:BP	TRUE	1.00696e-07	251	185	18	0.0972973	0.0717131
Tyrobp causal network in microglia	WP:WP3625	WP	TRUE	1.02627e-07	45	185	9	0.0486486	0.2
connective tissue development	GO:0061448	GO:BP	TRUE	1.11214e-07	223	185	17	0.0918919	0.0762332
molecular function regulator activity	GO:0098772	GO:MF	TRUE	1.19818e-07	1258	185	43	0.232432	0.0341812
signaling receptor binding	GO:0005102	GO:MF	TRUE	1.19818e-07	882	185	35	0.189189	0.0396825
tube morphogenesis	GO:0035239	GO:BP	TRUE	1.28009e-07	700	185	30	0.162162	0.0428571
cell development	GO:0048468	GO:BP	TRUE	1.28009e-07	2008	185	56	0.302703	0.0278884
platelet-derived growth factor binding	GO:0048407	GO:MF	TRUE	1.32489e-07	11	185	6	0.0324324	0.545455
Factor: ZIC3; motif: NNNCACAGCAKGNNN; match class: 1	TF:M02941_1	TF	TRUE	1.62882e-07	8795	185	150	0.810811	0.0170551
regulation of cell communication	GO:0010646	GO:BP	TRUE	1.64771e-07	2431	185	63	0.340541	0.0259153
negative regulation of lymphocyte activation	GO:0051250	GO:BP	TRUE	1.86292e-07	102	185	12	0.0648649	0.117647
animal organ development	GO:0048513	GO:BP	TRUE	1.98144e-07	2091	185	57	0.308108	0.0272597
regulation of chemotaxis	GO:0050920	GO:BP	TRUE	2.04944e-07	150	185	14	0.0756757	0.0933333
Neutrophil degranulation	REAC:R-MMU-6798695	REAC	TRUE	2.04993e-07	349	185	21	0.113514	0.0601719
Factor: GKLF; motif: NNNRGGNGNGGSN	TF:M07289	TF	TRUE	2.05401e-07	9795	185	160	0.864865	0.0163349
Focal adhesion PI3K Akt mTOR signaling pathway	WP:WP2841	WP	TRUE	2.0765e-07	241	185	17	0.0918919	0.0705394
MHC class II protein complex	GO:0042613	GO:CC	TRUE	2.11719e-07	7	185	5	0.027027	0.714286
granulocyte chemotaxis	GO:0071621	GO:BP	TRUE	2.12482e-07	64	185	10	0.0540541	0.15625
regulation of cell population proliferation	GO:0042127	GO:BP	TRUE	2.23465e-07	1184	185	40	0.216216	0.0337838
positive regulation of leukocyte activation	GO:0002696	GO:BP	TRUE	2.27282e-07	235	185	17	0.0918919	0.0723404
circulatory system development	GO:0072359	GO:BP	TRUE	2.27282e-07	898	185	34	0.183784	0.0378619
leukocyte degranulation	GO:0043299	GO:BP	TRUE	2.70781e-07	49	185	9	0.0486486	0.183673
collagen trimer	GO:0005581	GO:CC	TRUE	2.80875e-07	49	185	9	0.0486486	0.183673
Factor: C-Jun; motif: TGACTC	TF:M03541	TF	TRUE	2.91036e-07	7520	185	135	0.72973	0.0179521
Cell surface interactions at the vascular wall	REAC:R-MMU-202733	REAC	TRUE	2.92816e-07	63	185	10	0.0540541	0.15873
Integrin cell surface interactions	REAC:R-MMU-216083	REAC	TRUE	2.92816e-07	47	185	9	0.0486486	0.191489
regulation of T cell activation	GO:0050863	GO:BP	TRUE	3.07048e-07	240	185	17	0.0918919	0.0708333
cellular response to cytokine stimulus	GO:0071345	GO:BP	TRUE	3.10309e-07	603	185	27	0.145946	0.0447761
Factor: NMYC; motif: CAYCTG; match class: 1	TF:M01808_1	TF	TRUE	3.13318e-07	3822	185	86	0.464865	0.0225013
Factor: Smad2; motif: AGACAN; match class: 1	TF:M03580_1	TF	TRUE	3.24755e-07	6790	185	126	0.681081	0.0185567
basement membrane	GO:0005604	GO:CC	TRUE	3.43411e-07	87	185	11	0.0594595	0.126437
regulation of cell development	GO:0060284	GO:BP	TRUE	3.5696e-07	649	185	28	0.151351	0.0431433
Phagosome	KEGG:04145	KEGG	TRUE	4.20675e-07	107	185	12	0.0648649	0.11215
Asthma	KEGG:05310	KEGG	TRUE	4.20675e-07	7	185	5	0.027027	0.714286
Systemic lupus erythematosus	KEGG:05322	KEGG	TRUE	4.20675e-07	66	185	10	0.0540541	0.151515
myeloid leukocyte mediated immunity	GO:0002444	GO:BP	TRUE	4.25775e-07	69	185	10	0.0540541	0.144928
Leishmaniasis	KEGG:05140	KEGG	TRUE	4.48218e-07	51	185	9	0.0486486	0.176471
positive regulation of immune response	GO:0050778	GO:BP	TRUE	4.52311e-07	455	185	23	0.124324	0.0505495
complex of collagen trimers	GO:0098644	GO:CC	TRUE	4.5408e-07	15	185	6	0.0324324	0.4
ERK1 and ERK2 cascade	GO:0070371	GO:BP	TRUE	4.64333e-07	217	185	16	0.0864865	0.0737327
regulation of vesicle-mediated transport	GO:0060627	GO:BP	TRUE	4.75888e-07	419	185	22	0.118919	0.052506
antigen processing and presentation of exogenous peptide antigen	GO:0002478	GO:BP	TRUE	5.15409e-07	25	185	7	0.0378378	0.28
positive regulation of lymphocyte activation	GO:0051251	GO:BP	TRUE	5.52384e-07	220	185	16	0.0864865	0.0727273
Macrophage markers	WP:WP2271	WP	TRUE	5.55011e-07	9	185	5	0.027027	0.555556
regulation of signal transduction	GO:0009966	GO:BP	TRUE	5.5823e-07	2158	185	57	0.308108	0.0264133
molecular function activator activity	GO:0140677	GO:MF	TRUE	5.93905e-07	638	185	28	0.151351	0.0438871
positive regulation of response to external stimulus	GO:0032103	GO:BP	TRUE	5.97556e-07	425	185	22	0.118919	0.0517647
regulation of phagocytosis	GO:0050764	GO:BP	TRUE	6.14612e-07	72	185	10	0.0540541	0.138889
positive regulation of cellular process	GO:0048522	GO:BP	TRUE	6.41705e-07	4154	185	88	0.475676	0.0211844
regulation of response to external stimulus	GO:0032101	GO:BP	TRUE	6.88743e-07	715	185	29	0.156757	0.0405594
Collagen formation	REAC:R-MMU-1474290	REAC	TRUE	8.02826e-07	53	185	9	0.0486486	0.169811
banded collagen fibril	GO:0098643	GO:CC	TRUE	8.07974e-07	9	185	5	0.027027	0.555556
external side of plasma membrane	GO:0009897	GO:CC	TRUE	8.07974e-07	200	185	15	0.0810811	0.075
fibrillar collagen trimer	GO:0005583	GO:CC	TRUE	8.07974e-07	9	185	5	0.027027	0.555556
Factor: Elk-1; motif: CTTCCKG	TF:M07252	TF	TRUE	9.44438e-07	6412	185	120	0.648649	0.0187149
Factor: c-Ets-2; motif: CTTCCTG	TF:M01207	TF	TRUE	9.44438e-07	6412	185	120	0.648649	0.0187149
negative regulation of mononuclear cell proliferation	GO:0032945	GO:BP	TRUE	9.66028e-07	57	185	9	0.0486486	0.157895
positive regulation of cytokine production	GO:0001819	GO:BP	TRUE	9.66028e-07	328	185	19	0.102703	0.0579268
negative regulation of lymphocyte proliferation	GO:0050672	GO:BP	TRUE	9.66028e-07	57	185	9	0.0486486	0.157895
regulation of ERK1 and ERK2 cascade	GO:0070372	GO:BP	TRUE	9.74514e-07	200	185	15	0.0810811	0.075
antigen processing and presentation of peptide antigen	GO:0048002	GO:BP	TRUE	9.85337e-07	41	185	8	0.0432432	0.195122
mononuclear cell differentiation	GO:1903131	GO:BP	TRUE	1.02659e-06	330	185	19	0.102703	0.0575758
tube development	GO:0035295	GO:BP	TRUE	1.02659e-06	866	185	32	0.172973	0.0369515
Factor: GKLF; motif: CCTCCYN	TF:M01835	TF	TRUE	1.06453e-06	9378	185	154	0.832432	0.0164214
positive regulation of cell communication	GO:0010647	GO:BP	TRUE	1.17792e-06	1265	185	40	0.216216	0.0316206
cellular process	GO:0009987	GO:BP	TRUE	1.17792e-06	10761	185	166	0.897297	0.0154261
myeloid leukocyte differentiation	GO:0002573	GO:BP	TRUE	1.20851e-06	175	185	14	0.0756757	0.08
multicellular organismal-level homeostasis	GO:0048871	GO:BP	TRUE	1.21199e-06	606	185	26	0.140541	0.0429043
endocytosis	GO:0006897	GO:BP	TRUE	1.22482e-06	524	185	24	0.12973	0.0458015
positive regulation of signaling	GO:0023056	GO:BP	TRUE	1.22482e-06	1268	185	40	0.216216	0.0315457
Factor: LKLF; motif: GGGGTGGKSN	TF:M07261	TF	TRUE	1.29735e-06	6134	185	116	0.627027	0.018911
regulation of leukocyte cell-cell adhesion	GO:1903037	GO:BP	TRUE	1.56016e-06	239	185	16	0.0864865	0.0669456
regulation of hemopoiesis	GO:1903706	GO:BP	TRUE	1.56048e-06	305	185	18	0.0972973	0.0590164
enzyme-linked receptor protein signaling pathway	GO:0007167	GO:BP	TRUE	1.58322e-06	702	185	28	0.151351	0.039886
tissue development	GO:0009888	GO:BP	TRUE	1.58322e-06	1439	185	43	0.232432	0.0298819
MET activates PTK2 signaling	REAC:R-MMU-8874081	REAC	TRUE	1.61385e-06	17	185	6	0.0324324	0.352941
osteoclast differentiation	GO:0030316	GO:BP	TRUE	1.71882e-06	81	185	10	0.0540541	0.123457
synapse pruning	GO:0098883	GO:BP	TRUE	1.75168e-06	10	185	5	0.027027	0.5
antigen processing and presentation of exogenous antigen	GO:0019884	GO:BP	TRUE	1.75255e-06	30	185	7	0.0378378	0.233333
positive regulation of leukocyte chemotaxis	GO:0002690	GO:BP	TRUE	1.83503e-06	62	185	9	0.0486486	0.145161
negative regulation of leukocyte proliferation	GO:0070664	GO:BP	TRUE	1.83503e-06	62	185	9	0.0486486	0.145161
positive regulation of leukocyte migration	GO:0002687	GO:BP	TRUE	1.85315e-06	104	185	11	0.0594595	0.105769
blood vessel morphogenesis	GO:0048514	GO:BP	TRUE	1.85315e-06	497	185	23	0.124324	0.0462777
regulation of mononuclear cell migration	GO:0071675	GO:BP	TRUE	1.85879e-06	82	185	10	0.0540541	0.121951
regulation of myeloid leukocyte mediated immunity	GO:0002886	GO:BP	TRUE	1.87477e-06	45	185	8	0.0432432	0.177778
Osteoclast differentiation	KEGG:04380	KEGG	TRUE	1.89492e-06	102	185	11	0.0594595	0.107843
regulation of MAPK cascade	GO:0043408	GO:BP	TRUE	1.93888e-06	459	185	22	0.118919	0.0479303
cell killing	GO:0001906	GO:BP	TRUE	2.00073e-06	105	185	11	0.0594595	0.104762
myeloid cell activation involved in immune response	GO:0002275	GO:BP	TRUE	2.03486e-06	63	185	9	0.0486486	0.142857
response to stress	GO:0006950	GO:BP	TRUE	2.12294e-06	2681	185	64	0.345946	0.0238717
negative regulation of cell adhesion	GO:0007162	GO:BP	TRUE	2.1609e-06	215	185	15	0.0810811	0.0697674
cell adhesion molecule binding	GO:0050839	GO:MF	TRUE	2.2242e-06	201	185	15	0.0810811	0.0746269
MHC protein complex binding	GO:0023023	GO:MF	TRUE	2.2242e-06	9	185	5	0.027027	0.555556
Factor: c-Ets-2; motif: CTTCCTG; match class: 1	TF:M01207_1	TF	TRUE	2.2697e-06	2211	185	58	0.313514	0.0262325
Factor: Elk-1; motif: CTTCCKG; match class: 1	TF:M07252_1	TF	TRUE	2.2697e-06	2211	185	58	0.313514	0.0262325
Cell adhesion molecules	KEGG:04514	KEGG	TRUE	2.30475e-06	83	185	10	0.0540541	0.120482
Factor: Elf-1; motif: AGGAAG; match class: 1	TF:M01266_1	TF	TRUE	2.39721e-06	8817	185	147	0.794595	0.0166723
Factor: PU.1; motif: AGGAAG; match class: 1	TF:M02031_1	TF	TRUE	2.39721e-06	8817	185	147	0.794595	0.0166723
Collagen biosynthesis and modifying enzymes	REAC:R-MMU-1650814	REAC	TRUE	2.41263e-06	44	185	8	0.0432432	0.181818
Post-translational protein phosphorylation	REAC:R-MMU-8957275	REAC	TRUE	2.56303e-06	62	185	9	0.0486486	0.145161
Factor: Lyl-1; motif: NCAKCTGYTNYCNN	TF:M10285	TF	TRUE	2.63027e-06	8290	185	141	0.762162	0.0170084
positive regulation of MAPK cascade	GO:0043410	GO:BP	TRUE	2.65509e-06	318	185	18	0.0972973	0.0566038
Complement activation classical pathway	WP:WP200	WP	TRUE	2.81855e-06	12	185	5	0.027027	0.416667
membrane	GO:0016020	GO:CC	TRUE	2.86607e-06	5539	185	105	0.567568	0.0189565
positive regulation of immune effector process	GO:0002699	GO:BP	TRUE	2.90086e-06	161	185	13	0.0702703	0.0807453
extracellular matrix structural constituent conferring tensile strength	GO:0030020	GO:MF	TRUE	2.9104e-06	29	185	7	0.0378378	0.241379
regulation of anatomical structure morphogenesis	GO:0022603	GO:BP	TRUE	2.94277e-06	682	185	27	0.145946	0.0395894
positive regulation of intracellular signal transduction	GO:1902533	GO:BP	TRUE	2.95171e-06	727	185	28	0.151351	0.0385144
external encapsulating structure organization	GO:0045229	GO:BP	TRUE	2.98375e-06	221	185	15	0.0810811	0.0678733
extracellular matrix organization	GO:0030198	GO:BP	TRUE	2.98375e-06	221	185	15	0.0810811	0.0678733
extracellular structure organization	GO:0043062	GO:BP	TRUE	2.98375e-06	221	185	15	0.0810811	0.0678733
Factor: Zic3; motif: NGGGKGGTC	TF:M00450	TF	TRUE	3.11161e-06	8667	185	145	0.783784	0.0167301
regulation of leukocyte degranulation	GO:0043300	GO:BP	TRUE	3.20339e-06	33	185	7	0.0378378	0.212121
Hemostasis	REAC:R-MMU-109582	REAC	TRUE	3.21724e-06	351	185	19	0.102703	0.0541311
Factor: SREBP-1; motif: CACSCCA	TF:M00749	TF	TRUE	3.24277e-06	5329	185	104	0.562162	0.0195159
Factor: TFII-I; motif: NAGGAAGTGN	TF:M04636	TF	TRUE	3.24277e-06	7970	185	137	0.740541	0.0171895
Factor: AP-4; motif: NCAGCTGYNGNCN	TF:M01860	TF	TRUE	3.29763e-06	3243	185	74	0.4	0.0228184
neutrophil chemotaxis	GO:0030593	GO:BP	TRUE	3.47957e-06	49	185	8	0.0432432	0.163265
regulation of interleukin-6 production	GO:0032675	GO:BP	TRUE	3.61797e-06	112	185	11	0.0594595	0.0982143
interleukin-6 production	GO:0032635	GO:BP	TRUE	3.61797e-06	112	185	11	0.0594595	0.0982143
Factor: Pax-4; motif: NNNNNYCACCCB; match class: 1	TF:M00378_1	TF	TRUE	3.67304e-06	9248	185	151	0.816216	0.0163279
Factor: LF-A1; motif: GGGSTCWR	TF:M00646	TF	TRUE	4.04753e-06	7490	185	131	0.708108	0.01749
Factor: REST; motif: YCAGCACCATGGACAGCNCCC	TF:M09705	TF	TRUE	4.13961e-06	4561	185	93	0.502703	0.0203903
Rheumatoid arthritis	KEGG:05323	KEGG	TRUE	4.36017e-06	50	185	8	0.0432432	0.16
Factor: NMYC; motif: CAYCTG	TF:M01808	TF	TRUE	4.38338e-06	8101	185	138	0.745946	0.0170349
molecular_function	GO:0003674	GO:MF	TRUE	4.38979e-06	12117	185	177	0.956757	0.0146076
MHC class II protein complex binding	GO:0023026	GO:MF	TRUE	4.38979e-06	5	185	4	0.0216216	0.8
transmembrane signaling receptor activity	GO:0004888	GO:MF	TRUE	4.38979e-06	319	185	18	0.0972973	0.0564263
signaling receptor activity	GO:0038023	GO:MF	TRUE	4.38979e-06	429	185	21	0.113514	0.048951
molecular transducer activity	GO:0060089	GO:MF	TRUE	4.38979e-06	429	185	21	0.113514	0.048951
Regulation of Insulin-like Growth Factor (IGF) transport and uptake by Insulin-like Growth Factor Binding Proteins (IGFBPs)	REAC:R-MMU-381426	REAC	TRUE	4.43375e-06	67	185	9	0.0486486	0.134328
Abnormality of blood and blood-forming tissues	HP:0001871	HP	TRUE	4.51639e-06	1118	185	40	0.216216	0.0357782
positive regulation of signal transduction	GO:0009967	GO:BP	TRUE	4.89324e-06	1135	185	36	0.194595	0.0317181
regulation of myeloid leukocyte differentiation	GO:0002761	GO:BP	TRUE	5.06606e-06	92	185	10	0.0540541	0.108696
regulation of endocytosis	GO:0030100	GO:BP	TRUE	5.71458e-06	233	185	15	0.0810811	0.0643777
MAPK cascade	GO:0000165	GO:BP	TRUE	5.74281e-06	533	185	23	0.124324	0.043152
Pathways in cancer	KEGG:05200	KEGG	TRUE	6.15171e-06	414	185	20	0.108108	0.0483092
Collagen chain trimerization	REAC:R-MMU-8948216	REAC	TRUE	6.34543e-06	22	185	6	0.0324324	0.272727
response to lipoprotein particle	GO:0055094	GO:BP	TRUE	6.53563e-06	23	185	6	0.0324324	0.26087
Factor: AP-2; motif: NNGCCTK	TF:M01859	TF	TRUE	6.74602e-06	5789	185	109	0.589189	0.0188288
myeloid cell differentiation	GO:0030099	GO:BP	TRUE	6.88669e-06	341	185	18	0.0972973	0.0527859
KEGG root term	KEGG:00000	KEGG	TRUE	7.11039e-06	5562	185	104	0.562162	0.0186983
Complement and coagulation cascades	KEGG:04610	KEGG	TRUE	7.12081e-06	38	185	7	0.0378378	0.184211
positive regulation of gene expression	GO:0010628	GO:BP	TRUE	7.89446e-06	860	185	30	0.162162	0.0348837
regulation of B cell activation	GO:0050864	GO:BP	TRUE	8.11485e-06	97	185	10	0.0540541	0.103093
vesicle	GO:0031982	GO:CC	TRUE	8.82453e-06	1542	185	43	0.232432	0.0278859
Factor: Sp3; motif: ASMCTTGGGSRGGG	TF:M00665	TF	TRUE	8.84215e-06	4778	185	95	0.513514	0.0198828
positive regulation of lymphocyte differentiation	GO:0045621	GO:BP	TRUE	8.89425e-06	98	185	10	0.0540541	0.102041
Crosslinking of collagen fibrils	REAC:R-MMU-2243919	REAC	TRUE	9.1023e-06	13	185	5	0.027027	0.384615
import into cell	GO:0098657	GO:BP	TRUE	9.37069e-06	636	185	25	0.135135	0.0393082
regulation of leukocyte chemotaxis	GO:0002688	GO:BP	TRUE	9.37569e-06	76	185	9	0.0486486	0.118421
Cervical insufficiency	HP:0030009	HP	TRUE	9.88418e-06	4	185	4	0.0216216	1
Poor wound healing	HP:0001058	HP	TRUE	9.88418e-06	39	185	8	0.0432432	0.205128
Arthritis	HP:0001369	HP	TRUE	9.88418e-06	158	185	14	0.0756757	0.0886076
Arterial rupture	HP:0025019	HP	TRUE	9.88418e-06	8	185	5	0.027027	0.625
Subcutaneous nodule	HP:0001482	HP	TRUE	9.88418e-06	69	185	10	0.0540541	0.144928
Incisional hernia	HP:0004872	HP	TRUE	9.88418e-06	4	185	4	0.0216216	1
Skin nodule	HP:0200036	HP	TRUE	9.88418e-06	87	185	11	0.0594595	0.126437
positive regulation of cell-cell adhesion	GO:0022409	GO:BP	TRUE	1.01662e-05	212	185	14	0.0756757	0.0660377
Factor: Ikaros; motif: TGGGAGN	TF:M07260	TF	TRUE	1.01693e-05	6935	185	123	0.664865	0.0177361
cartilage development	GO:0051216	GO:BP	TRUE	1.01806e-05	152	185	12	0.0648649	0.0789474
regulation of antigen processing and presentation	GO:0002577	GO:BP	TRUE	1.0955e-05	14	185	5	0.027027	0.357143
Factor: AML1; motif: TGTGGT; match class: 1	TF:M02084_1	TF	TRUE	1.19315e-05	3831	185	81	0.437838	0.0211433
Factor: AML1a; motif: TGTGGT; match class: 1	TF:M00271_1	TF	TRUE	1.19315e-05	3831	185	81	0.437838	0.0211433
Factor: AML1; motif: TGTGGT; match class: 1	TF:M00751_1	TF	TRUE	1.19315e-05	3831	185	81	0.437838	0.0211433
Abnormality of humoral immunity	HP:0005368	HP	TRUE	1.23187e-05	229	185	16	0.0864865	0.069869
T cell proliferation	GO:0042098	GO:BP	TRUE	1.24431e-05	155	185	12	0.0648649	0.0774194
Focal adhesion	WP:WP85	WP	TRUE	1.24772e-05	164	185	12	0.0648649	0.0731707
Factor: LXR-alpha:RXR-alpha; motif: TGACCTNNAGTRACCYNNN; match class: 1	TF:M07107_1	TF	TRUE	1.29841e-05	3772	185	80	0.432432	0.0212089
Factor: egr-3; motif: GTGGGY; match class: 1	TF:M03818_1	TF	TRUE	1.31632e-05	4755	185	94	0.508108	0.0197687
cellular response to lipoprotein particle stimulus	GO:0071402	GO:BP	TRUE	1.36781e-05	26	185	6	0.0324324	0.230769
cytokine-mediated signaling pathway	GO:0019221	GO:BP	TRUE	1.47158e-05	287	185	16	0.0864865	0.0557491
Degradation of the extracellular matrix	REAC:R-MMU-1474228	REAC	TRUE	1.49527e-05	58	185	8	0.0432432	0.137931
positive regulation of endocytosis	GO:0045807	GO:BP	TRUE	1.50359e-05	130	185	11	0.0594595	0.0846154
Factor: Zic3; motif: NGGGKGGTC; match class: 1	TF:M00450_1	TF	TRUE	1.53469e-05	4414	185	89	0.481081	0.0201631
side of membrane	GO:0098552	GO:CC	TRUE	1.56358e-05	402	185	19	0.102703	0.0472637
negative regulation of T cell activation	GO:0050868	GO:BP	TRUE	1.56436e-05	81	185	9	0.0486486	0.111111
MET promotes cell motility	REAC:R-MMU-8875878	REAC	TRUE	1.58074e-05	26	185	6	0.0324324	0.230769
Hematopoietic cell lineage	KEGG:04640	KEGG	TRUE	1.59096e-05	43	185	7	0.0378378	0.162791
interleukin-3-mediated signaling pathway	GO:0038156	GO:BP	TRUE	1.59768e-05	7	185	4	0.0216216	0.571429
Abnormality of the vasculature	HP:0002597	HP	TRUE	1.6896e-05	1482	185	44	0.237838	0.0296896
positive regulation of T cell activation	GO:0050870	GO:BP	TRUE	1.69896e-05	160	185	12	0.0648649	0.075
Factor: AP-4; motif: WGARYCAGCTGYGGNCNK	TF:M00005	TF	TRUE	1.71301e-05	3072	185	69	0.372973	0.0224609
Factor: Lyl-1; motif: NCAKCTGYTNYCNN; match class: 1	TF:M10285_1	TF	TRUE	1.71301e-05	4427	185	89	0.481081	0.0201039
glycosaminoglycan binding	GO:0005539	GO:MF	TRUE	1.73596e-05	125	185	11	0.0594595	0.088
lymphocyte activation involved in immune response	GO:0002285	GO:BP	TRUE	1.85359e-05	133	185	11	0.0594595	0.0827068
positive regulation of leukocyte proliferation	GO:0070665	GO:BP	TRUE	1.87522e-05	107	185	10	0.0540541	0.0934579
integrin-mediated signaling pathway	GO:0007229	GO:BP	TRUE	1.87522e-05	83	185	9	0.0486486	0.108434
lymphocyte differentiation	GO:0030098	GO:BP	TRUE	1.87522e-05	293	185	16	0.0864865	0.0546075
mast cell activation	GO:0045576	GO:BP	TRUE	1.88237e-05	43	185	7	0.0378378	0.162791
Fibrin complement receptor 3 signaling pathway	WP:WP5128	WP	TRUE	1.91082e-05	31	185	6	0.0324324	0.193548
Inflammatory response pathway	WP:WP458	WP	TRUE	1.91082e-05	18	185	5	0.027027	0.277778
cell adhesion mediated by integrin	GO:0033627	GO:BP	TRUE	1.96672e-05	62	185	8	0.0432432	0.129032
Sinusitis	HP:0000246	HP	TRUE	2.08466e-05	103	185	11	0.0594595	0.106796
negative regulation of cell-cell adhesion	GO:0022408	GO:BP	TRUE	2.09214e-05	135	185	11	0.0594595	0.0814815
MHC protein complex	GO:0042611	GO:CC	TRUE	2.10213e-05	16	185	5	0.027027	0.3125
Factor: Trp53; motif: ACAWGTCNNNGACATGT	TF:M04501	TF	TRUE	2.18427e-05	3223	185	71	0.383784	0.0220292
collagen fibril organization	GO:0030199	GO:BP	TRUE	2.18463e-05	44	185	7	0.0378378	0.159091
regulation of myeloid cell differentiation	GO:0045637	GO:BP	TRUE	2.26153e-05	165	185	12	0.0648649	0.0727273
negative regulation of cytokine production	GO:0001818	GO:BP	TRUE	2.28723e-05	196	185	13	0.0702703	0.0663265
Pain	HP:0012531	HP	TRUE	2.29334e-05	584	185	25	0.135135	0.0428082
Abnormal bleeding	HP:0001892	HP	TRUE	2.29334e-05	422	185	21	0.113514	0.049763
lymphocyte migration	GO:0072676	GO:BP	TRUE	2.44428e-05	64	185	8	0.0432432	0.125
positive regulation of cell population proliferation	GO:0008284	GO:BP	TRUE	2.44428e-05	674	185	25	0.135135	0.037092
negative regulation of biological process	GO:0048519	GO:BP	TRUE	2.44428e-05	3951	185	80	0.432432	0.020248
positive regulation of chemokine production	GO:0032722	GO:BP	TRUE	2.49191e-05	45	185	7	0.0378378	0.155556
intracellular signaling cassette	GO:0141124	GO:BP	TRUE	2.64695e-05	1280	185	37	0.2	0.0289063
neutrophil migration	GO:1990266	GO:BP	TRUE	2.69474e-05	65	185	8	0.0432432	0.123077
chemokine production	GO:0032602	GO:BP	TRUE	2.69474e-05	65	185	8	0.0432432	0.123077
regulation of chemokine production	GO:0032642	GO:BP	TRUE	2.69474e-05	65	185	8	0.0432432	0.123077
Factor: myogenin; motif: RGCAGSTG	TF:M00712	TF	TRUE	2.70693e-05	3983	185	82	0.443243	0.0205875
Molluscoid pseudotumors	HP:0000993	HP	TRUE	2.77432e-05	5	185	4	0.0216216	0.8
regulation of dendritic cell antigen processing and presentation	GO:0002604	GO:BP	TRUE	2.89095e-05	8	185	4	0.0216216	0.5
complement activation, classical pathway	GO:0006958	GO:BP	TRUE	2.90253e-05	17	185	5	0.027027	0.294118
Factor: Erg; motif: MCAGGAAA	TF:M07284	TF	TRUE	2.91422e-05	7068	185	123	0.664865	0.0174024
AGE-RAGE signaling pathway in diabetic complications	KEGG:04933	KEGG	TRUE	2.91704e-05	90	185	9	0.0486486	0.1
Factor: GR; motif: AGAACAN	TF:M07355	TF	TRUE	2.97251e-05	4064	185	83	0.448649	0.0204232
bone development	GO:0060348	GO:BP	TRUE	3.12919e-05	171	185	12	0.0648649	0.0701754
chondrocyte differentiation	GO:0002062	GO:BP	TRUE	3.13708e-05	89	185	9	0.0486486	0.101124
Abnormality of complement system	HP:0005339	HP	TRUE	3.17599e-05	33	185	7	0.0378378	0.212121
Subcutaneous hemorrhage	HP:0001933	HP	TRUE	3.23152e-05	193	185	14	0.0756757	0.0725389
Protein digestion and absorption	KEGG:04974	KEGG	TRUE	3.23187e-05	49	185	7	0.0378378	0.142857
Viral myocarditis	KEGG:05416	KEGG	TRUE	3.23187e-05	49	185	7	0.0378378	0.142857
Constitutional symptom	HP:0025142	HP	TRUE	3.2484e-05	880	185	31	0.167568	0.0352273
Abnormality of skin physiology	HP:0011122	HP	TRUE	3.2484e-05	404	185	20	0.108108	0.049505
Increased inflammatory response	HP:0012649	HP	TRUE	3.2484e-05	928	185	32	0.172973	0.0344828
Abnormal inflammatory response	HP:0012647	HP	TRUE	3.2484e-05	928	185	32	0.172973	0.0344828
T cell activation involved in immune response	GO:0002286	GO:BP	TRUE	3.33565e-05	67	185	8	0.0432432	0.119403
Abnormality of the skin	HP:0000951	HP	TRUE	3.36824e-05	1565	185	44	0.237838	0.028115
Abnormal paranasal sinus morphology	HP:0000245	HP	TRUE	3.36824e-05	116	185	11	0.0594595	0.0948276
Systemic lupus erythematosus	HP:0002725	HP	TRUE	3.36824e-05	22	185	6	0.0324324	0.272727
Finger joint hypermobility	HP:0006094	HP	TRUE	3.36824e-05	35	185	7	0.0378378	0.2
Factor: LXR-alpha:RXR-alpha; motif: TGACCTNNAGTRACCYNNN	TF:M07107	TF	TRUE	3.4057e-05	8176	185	136	0.735135	0.0166341
Inflammatory bowel disease	KEGG:05321	KEGG	TRUE	3.55997e-05	33	185	6	0.0324324	0.181818
Intestinal immune network for IgA production	KEGG:04672	KEGG	TRUE	3.55997e-05	19	185	5	0.027027	0.263158
mast cell degranulation	GO:0043303	GO:BP	TRUE	3.64205e-05	31	185	6	0.0324324	0.193548
enzyme regulator activity	GO:0030234	GO:MF	TRUE	3.86026e-05	909	185	30	0.162162	0.0330033
Factor: GKLF; motif: NNRRGRRNGNSNNN	TF:M07040	TF	TRUE	3.8771e-05	8365	185	138	0.745946	0.0164973
Discoid lupus rash	HP:0007417	HP	TRUE	4.05239e-05	23	185	6	0.0324324	0.26087
negative regulation of leukocyte cell-cell adhesion	GO:1903038	GO:BP	TRUE	4.0978e-05	92	185	9	0.0486486	0.0978261
positive regulation of leukocyte cell-cell adhesion	GO:1903039	GO:BP	TRUE	4.14539e-05	176	185	12	0.0648649	0.0681818
plasma membrane protein complex	GO:0098797	GO:CC	TRUE	4.15593e-05	314	185	16	0.0864865	0.0509554
Factor: Tbx5; motif: TNAGGTGTKV	TF:M01020	TF	TRUE	4.297e-05	7036	185	122	0.659459	0.0173394
Hemoptysis	HP:0002105	HP	TRUE	4.37329e-05	54	185	8	0.0432432	0.148148
Collagen degradation	REAC:R-MMU-1442490	REAC	TRUE	4.55608e-05	31	185	6	0.0324324	0.193548
regulation of transport	GO:0051049	GO:BP	TRUE	4.61195e-05	1152	185	34	0.183784	0.0295139
Pertussis	KEGG:05133	KEGG	TRUE	4.67947e-05	53	185	7	0.0378378	0.132075
regulation of T cell proliferation	GO:0042129	GO:BP	TRUE	4.83385e-05	120	185	10	0.0540541	0.0833333
positive regulation of cellular component organization	GO:0051130	GO:BP	TRUE	4.8807e-05	948	185	30	0.162162	0.0316456
dendritic cell antigen processing and presentation	GO:0002468	GO:BP	TRUE	4.91892e-05	9	185	4	0.0216216	0.444444
Abnormality of hand joint mobility	HP:0006256	HP	TRUE	4.94087e-05	38	185	7	0.0378378	0.184211
regulation of lymphocyte differentiation	GO:0045619	GO:BP	TRUE	4.98694e-05	149	185	11	0.0594595	0.0738255
calcium ion binding	GO:0005509	GO:MF	TRUE	5.06689e-05	383	185	18	0.0972973	0.0469974
structural molecule activity	GO:0005198	GO:MF	TRUE	5.06689e-05	463	185	20	0.108108	0.0431965
Abnormal arterial physiology	HP:0025323	HP	TRUE	5.08089e-05	123	185	11	0.0594595	0.0894309
phagocytosis, engulfment	GO:0006911	GO:BP	TRUE	5.16824e-05	33	185	6	0.0324324	0.181818
mast cell mediated immunity	GO:0002448	GO:BP	TRUE	5.16824e-05	33	185	6	0.0324324	0.181818
Immunoregulatory interactions between a Lymphoid and a non-Lymphoid cell	REAC:R-MMU-198933	REAC	TRUE	5.28453e-05	32	185	6	0.0324324	0.1875
Factor: Sox-18; motif: CAAWGBB	TF:M03848	TF	TRUE	5.30155e-05	10742	185	163	0.881081	0.0151741
Factor: MZF-1; motif: TGGGGAR	TF:M01733	TF	TRUE	5.30155e-05	6266	185	112	0.605405	0.0178742
Factor: SMAD3; motif: CAGACAS; match class: 1	TF:M07429_1	TF	TRUE	5.30155e-05	1310	185	38	0.205405	0.0290076
regulation of cellular component organization	GO:0051128	GO:BP	TRUE	5.37666e-05	1954	185	48	0.259459	0.024565
regulation of osteoclast differentiation	GO:0045670	GO:BP	TRUE	5.45787e-05	51	185	7	0.0378378	0.137255
regulation of cell-substrate adhesion	GO:0010810	GO:BP	TRUE	5.64213e-05	182	185	12	0.0648649	0.0659341
Platelet activation, signaling and aggregation	REAC:R-MMU-76002	REAC	TRUE	6.01004e-05	180	185	12	0.0648649	0.0666667
T cell differentiation	GO:0030217	GO:BP	TRUE	6.0159e-05	216	185	13	0.0702703	0.0601852
negative regulation of cell differentiation	GO:0045596	GO:BP	TRUE	6.01833e-05	487	185	20	0.108108	0.0410678
mast cell activation involved in immune response	GO:0002279	GO:BP	TRUE	6.06215e-05	34	185	6	0.0324324	0.176471
regulation of leukocyte mediated immunity	GO:0002703	GO:BP	TRUE	6.22324e-05	153	185	11	0.0594595	0.0718954
Abnormal systemic arterial morphology	HP:0011004	HP	TRUE	6.97968e-05	434	185	20	0.108108	0.0460829
Factor: GLI; motif: NTGGGTGGTN	TF:M07292	TF	TRUE	7.01245e-05	3672	185	76	0.410811	0.0206972
Factor: Gli1; motif: NNRGACCACCCANN	TF:M12907	TF	TRUE	7.01245e-05	4367	185	86	0.464865	0.0196932
regulation of cell adhesion mediated by integrin	GO:0033628	GO:BP	TRUE	7.15463e-05	35	185	6	0.0324324	0.171429
regulation of granulocyte chemotaxis	GO:0071622	GO:BP	TRUE	7.15463e-05	35	185	6	0.0324324	0.171429
Cellulitis	HP:0100658	HP	TRUE	7.39672e-05	41	185	7	0.0378378	0.170732
Recurrent staphylococcal infections	HP:0007499	HP	TRUE	7.39672e-05	26	185	6	0.0324324	0.230769
Inflammatory abnormality of the skin	HP:0011123	HP	TRUE	7.39672e-05	360	185	18	0.0972973	0.05
Genital hernia	HP:0100823	HP	TRUE	7.40395e-05	7	185	4	0.0216216	0.571429
Generalized abnormality of skin	HP:0011354	HP	TRUE	7.40395e-05	794	185	28	0.151351	0.0352645
Uterine prolapse	HP:0000139	HP	TRUE	7.40395e-05	7	185	4	0.0216216	0.571429
Abnormal vascular morphology	HP:0025015	HP	TRUE	7.40395e-05	892	185	30	0.162162	0.0336323
tissue homeostasis	GO:0001894	GO:BP	TRUE	7.64468e-05	188	185	12	0.0648649	0.0638298
anatomical structure homeostasis	GO:0060249	GO:BP	TRUE	7.64468e-05	188	185	12	0.0648649	0.0638298
enzyme activator activity	GO:0008047	GO:MF	TRUE	7.76356e-05	437	185	19	0.102703	0.0434783
Arthralgia	HP:0002829	HP	TRUE	7.8234e-05	132	185	11	0.0594595	0.0833333
Unusual CNS infection	HP:0011450	HP	TRUE	7.85222e-05	61	185	8	0.0432432	0.131148
Factor: RXR-ALPHA; motif: KCNCRWAGKTYRNNNN	TF:M02895	TF	TRUE	8.01673e-05	9533	185	150	0.810811	0.0157348
respiratory burst	GO:0045730	GO:BP	TRUE	8.20838e-05	21	185	5	0.027027	0.238095
regulation of mast cell degranulation	GO:0043304	GO:BP	TRUE	8.20838e-05	21	185	5	0.027027	0.238095
cell junction disassembly	GO:0150146	GO:BP	TRUE	8.20838e-05	21	185	5	0.027027	0.238095
Factor: SMAD3; motif: CAGACAS	TF:M07429	TF	TRUE	8.70005e-05	4677	185	90	0.486486	0.0192431
B cell activation	GO:0042113	GO:BP	TRUE	8.85809e-05	191	185	12	0.0648649	0.0628272
Abnormality of immune system physiology	HP:0010978	HP	TRUE	8.89546e-05	1317	185	38	0.205405	0.0288535
Factor: Sox-18; motif: CAAWGBB; match class: 1	TF:M03848_1	TF	TRUE	8.96391e-05	7624	185	128	0.691892	0.0167891
negative regulation of cellular process	GO:0048523	GO:BP	TRUE	9.00453e-05	3743	185	75	0.405405	0.0200374
NCAM1 interactions	REAC:R-MMU-419037	REAC	TRUE	9.05316e-05	10	185	4	0.0216216	0.4
positive regulation of ERK1 and ERK2 cascade	GO:0070374	GO:BP	TRUE	9.11501e-05	130	185	10	0.0540541	0.0769231
Vascular skin abnormality	HP:0011276	HP	TRUE	9.20648e-05	451	185	20	0.108108	0.0443459
regulation of cartilage development	GO:0061035	GO:BP	TRUE	9.73659e-05	56	185	7	0.0378378	0.125
response to growth factor	GO:0070848	GO:BP	TRUE	0.0001026	551	185	21	0.113514	0.0381125
Factor: PUR1; motif: GGGNCAGNN	TF:M01721	TF	TRUE	0.000102702	4769	185	91	0.491892	0.0190816
cellular response to low-density lipoprotein particle stimulus	GO:0071404	GO:BP	TRUE	0.000102767	22	185	5	0.027027	0.227273
Rap1 signaling pathway	KEGG:04015	KEGG	TRUE	0.000103043	169	185	11	0.0594595	0.0650888
regulation of alpha-beta T cell activation	GO:0046634	GO:BP	TRUE	0.000103614	79	185	8	0.0432432	0.101266
Factor: C-Jun; motif: TGACTC; match class: 1	TF:M03541_1	TF	TRUE	0.000105904	3114	185	67	0.362162	0.0215157
Small joint hypermobilty	HP:0430046	HP	TRUE	0.000106551	45	185	7	0.0378378	0.155556
Complement deficiency	HP:0004431	HP	TRUE	0.000106551	29	185	6	0.0324324	0.206897
regulation of intracellular signal transduction	GO:1902531	GO:BP	TRUE	0.000107117	1258	185	35	0.189189	0.0278219
regulation of adaptive immune response	GO:0002819	GO:BP	TRUE	0.000109241	133	185	10	0.0540541	0.075188
activation of immune response	GO:0002253	GO:BP	TRUE	0.000110061	342	185	16	0.0864865	0.0467836
angiogenesis	GO:0001525	GO:BP	TRUE	0.000111379	424	185	18	0.0972973	0.0424528
positive regulation of myeloid cell differentiation	GO:0045639	GO:BP	TRUE	0.000111389	80	185	8	0.0432432	0.1
positive regulation of interleukin-6 production	GO:0032755	GO:BP	TRUE	0.000111389	80	185	8	0.0432432	0.1
neutrophil activation involved in immune response	GO:0002283	GO:BP	TRUE	0.000112001	11	185	4	0.0216216	0.363636
MHC class II protein complex assembly	GO:0002399	GO:BP	TRUE	0.000113945	4	185	3	0.0162162	0.75
peptide antigen assembly with MHC class II protein complex	GO:0002503	GO:BP	TRUE	0.000113945	4	185	3	0.0162162	0.75
serotonin production involved in inflammatory response	GO:0002351	GO:BP	TRUE	0.000113945	4	185	3	0.0162162	0.75
serotonin secretion involved in inflammatory response	GO:0002442	GO:BP	TRUE	0.000113945	4	185	3	0.0162162	0.75
signaling receptor regulator activity	GO:0030545	GO:MF	TRUE	0.00011721	187	185	12	0.0648649	0.0641711
response to bacterium	GO:0009617	GO:BP	TRUE	0.000119137	427	185	18	0.0972973	0.0421546
neutrophil activation	GO:0042119	GO:BP	TRUE	0.000123031	23	185	5	0.027027	0.217391
complement activation	GO:0006956	GO:BP	TRUE	0.000123031	23	185	5	0.027027	0.217391
Initial triggering of complement	REAC:R-MMU-166663	REAC	TRUE	0.000134986	11	185	4	0.0216216	0.363636
Rectal prolapse	HP:0002035	HP	TRUE	0.000136557	47	185	7	0.0378378	0.148936
Subcutaneous spheroids	HP:0025014	HP	TRUE	0.000136557	3	185	3	0.0162162	1
Abnormal cardiovascular system physiology	HP:0011025	HP	TRUE	0.000136557	1084	185	33	0.178378	0.0304428
Abnormality of the immune system	HP:0002715	HP	TRUE	0.000136557	1570	185	42	0.227027	0.0267516
Unusual infection by anatomical site	HP:0032158	HP	TRUE	0.000136557	67	185	8	0.0432432	0.119403
Factor: Smad2; motif: NCTGYCTGN	TF:M10366	TF	TRUE	0.000138146	3539	185	73	0.394595	0.0206273
Factor: VDR,; motif: RRTGNMCYTNNTGAMCCNYNT; match class: 1	TF:M00966_1	TF	TRUE	0.000144439	1949	185	48	0.259459	0.024628
Factor: Ets; motif: ANNCACTTCCTG	TF:M00771	TF	TRUE	0.000144439	2562	185	58	0.313514	0.0226386
Dilatation of the cerebral artery	HP:0004944	HP	TRUE	0.000145707	48	185	7	0.0378378	0.145833
growth	GO:0040007	GO:BP	TRUE	0.000150152	757	185	25	0.135135	0.0330251
Factor: Sox-10; motif: NACAAWG	TF:M02116	TF	TRUE	0.000152432	9618	185	150	0.810811	0.0155958
vesicle-mediated transport	GO:0016192	GO:BP	TRUE	0.000154578	1173	185	33	0.178378	0.028133
receptor ligand activity	GO:0048018	GO:MF	TRUE	0.000155206	161	185	11	0.0594595	0.068323
Factor: RREB-1; motif: CCCCAAACMMCCCC	TF:M00257	TF	TRUE	0.000155928	6643	185	115	0.621622	0.0173115
Factor: Zic1; motif: KGGGTGGTC	TF:M00448	TF	TRUE	0.00015733	6725	185	116	0.627027	0.0172491
Abnormal large intestine morphology	HP:0002250	HP	TRUE	0.000158927	277	185	15	0.0810811	0.0541516
Factor: elf5; motif: RGAAGRAGGAAGNRRNN; match class: 1	TF:M10218_1	TF	TRUE	0.000161019	1384	185	38	0.205405	0.0274566
Factor: PU.1; motif: WGAGGAAG; match class: 1	TF:M00658_1	TF	TRUE	0.000161318	444	185	19	0.102703	0.0427928
Fragile skin	HP:0001030	HP	TRUE	0.000162191	32	185	6	0.0324324	0.1875
Bladder diverticulum	HP:0000015	HP	TRUE	0.000162191	32	185	6	0.0324324	0.1875
Abnormal cerebral artery morphology	HP:0009145	HP	TRUE	0.000166921	70	185	8	0.0432432	0.114286
plasma membrane invagination	GO:0099024	GO:BP	TRUE	0.000167074	41	185	6	0.0324324	0.146341
collagen metabolic process	GO:0032963	GO:BP	TRUE	0.000167261	85	185	8	0.0432432	0.0941176
positive regulation of T cell differentiation	GO:0045582	GO:BP	TRUE	0.000167261	85	185	8	0.0432432	0.0941176
Factor: VDR,; motif: RRTGNMCYTNNTGAMCCNYNT	TF:M00966	TF	TRUE	0.000170243	6034	185	107	0.578378	0.0177328
Factor: HSF4; motif: CTGCMRN; match class: 1	TF:M07322_1	TF	TRUE	0.000172977	6982	185	119	0.643243	0.0170438
Factor: SMAD4; motif: GKSRKKCAGMCANCY	TF:M00733	TF	TRUE	0.00017332	5809	185	104	0.562162	0.0179033
Rectal abscess	HP:0005224	HP	TRUE	0.000174173	9	185	4	0.0216216	0.444444
Autoimmunity	HP:0002960	HP	TRUE	0.000174173	179	185	12	0.0648649	0.0670391
Abnormal sputum	HP:0032016	HP	TRUE	0.000175948	71	185	8	0.0432432	0.112676
Factor: RAR-gamma; motif: RGGTCANNNTGNCCNNNN	TF:M10353	TF	TRUE	0.000176025	2400	185	55	0.297297	0.0229167
Factor: HSF4; motif: CTGCMRN	TF:M07322	TF	TRUE	0.000176025	10308	185	157	0.848649	0.0152309
Factor: elf5; motif: RGAAGRAGGAAGNRRNN	TF:M10218	TF	TRUE	0.000176228	4846	185	91	0.491892	0.0187784
cellular response to lipid	GO:0071396	GO:BP	TRUE	0.000179463	441	185	18	0.0972973	0.0408163
Localized skin lesion	HP:0011355	HP	TRUE	0.000181123	707	185	25	0.135135	0.0353607
Abnormal blood vessel morphology	HP:0033353	HP	TRUE	0.000183611	756	185	26	0.140541	0.0343915
Abnormal rectum morphology	HP:0002034	HP	TRUE	0.000183611	122	185	10	0.0540541	0.0819672
humoral immune response mediated by circulating immunoglobulin	GO:0002455	GO:BP	TRUE	0.000185677	25	185	5	0.027027	0.2
transmembrane receptor protein serine/threonine kinase signaling pathway	GO:0007178	GO:BP	TRUE	0.000185771	280	185	14	0.0756757	0.05
Factor: Pet-1; motif: GCNGGAAGYG	TF:M10233	TF	TRUE	0.000186808	8585	185	138	0.745946	0.0160745
cellular response to growth factor stimulus	GO:0071363	GO:BP	TRUE	0.000187058	531	185	20	0.108108	0.0376648
Factor: PU.1; motif: NNNNYYYACTTCCTCTTTY	TF:M01172	TF	TRUE	0.00018844	2472	185	56	0.302703	0.0226537
Factor: Wt1; motif: NNCCTCCCCCACNN	TF:M12438	TF	TRUE	0.000190058	4002	185	79	0.427027	0.0197401
cytoplasmic vesicle	GO:0031410	GO:CC	TRUE	0.000198148	1459	185	38	0.205405	0.0260452
intracellular vesicle	GO:0097708	GO:CC	TRUE	0.000198997	1462	185	38	0.205405	0.0259918
Axon guidance	REAC:R-MMU-422475	REAC	TRUE	0.000200489	205	185	12	0.0648649	0.0585366
Nervous system development	REAC:R-MMU-9675108	REAC	TRUE	0.000202467	206	185	12	0.0648649	0.0582524
response to endogenous stimulus	GO:0009719	GO:BP	TRUE	0.000202545	1245	185	34	0.183784	0.0273092
Natural killer cell mediated cytotoxicity	KEGG:04650	KEGG	TRUE	0.000205729	67	185	7	0.0378378	0.104478
Abnormality of the cardiovascular system	HP:0001626	HP	TRUE	0.000211971	2087	185	50	0.27027	0.0239578
Factor: EHF; motif: BTTCCTGC	TF:M07251	TF	TRUE	0.00021227	3737	185	75	0.405405	0.0200696
Factor: Ets1; motif: NCCACTTCCTGTNNN	TF:M07211	TF	TRUE	0.000217441	3067	185	65	0.351351	0.0211933
Factor: AP-4; motif: RNCAGCTGC	TF:M00927	TF	TRUE	0.000220774	3538	185	72	0.389189	0.0203505
regulation of phagocytosis, engulfment	GO:0060099	GO:BP	TRUE	0.000223225	13	185	4	0.0216216	0.307692
signaling receptor activator activity	GO:0030546	GO:MF	TRUE	0.000223303	168	185	11	0.0594595	0.0654762
Atrophic scars	HP:0001075	HP	TRUE	0.000228239	35	185	6	0.0324324	0.171429
Thoracic aortic aneurysm	HP:0012727	HP	TRUE	0.000228239	100	185	9	0.0486486	0.09
Phenotypic abnormality	HP:0000118	HP	TRUE	0.000228239	3580	185	73	0.394595	0.0203911
HP root	HP:0000001	HP	TRUE	0.000228239	3581	185	73	0.394595	0.0203854
Abnormal uterine cervix morphology	HP:0012888	HP	TRUE	0.000228239	10	185	4	0.0216216	0.4
Arteriovenous fistula	HP:0004947	HP	TRUE	0.000228239	10	185	4	0.0216216	0.4
Abnormal lung morphology	HP:0002088	HP	TRUE	0.000228239	921	185	29	0.156757	0.0314875
Cigarette-paper scars	HP:0001073	HP	TRUE	0.000228239	10	185	4	0.0216216	0.4
Recurrent fungal infections	HP:0002841	HP	TRUE	0.000228239	75	185	8	0.0432432	0.106667
Factor: Prdm16; motif: YCCCAGGGRN	TF:M10348	TF	TRUE	0.000229116	3274	185	68	0.367568	0.0207697
Factor: GLI; motif: NSTGGGTGGTCY	TF:M10254	TF	TRUE	0.000229116	6085	185	107	0.578378	0.0175842
Recurrent gram-negative bacterial infections	HP:0005420	HP	TRUE	0.000238358	21	185	5	0.027027	0.238095
Hyperextensibility of the finger joints	HP:0001187	HP	TRUE	0.000238358	21	185	5	0.027027	0.238095
Abnormal respiratory system morphology	HP:0012252	HP	TRUE	0.000238358	1081	185	32	0.172973	0.0296022
Antigen processing and presentation	KEGG:04612	KEGG	TRUE	0.000240335	47	185	6	0.0324324	0.12766
Amoebiasis	KEGG:05146	KEGG	TRUE	0.000240335	70	185	7	0.0378378	0.1
Human T-cell leukemia virus 1 infection	KEGG:05166	KEGG	TRUE	0.000240335	188	185	11	0.0594595	0.0585106
Factor: NeuroD; motif: NNSCWGCTGNSY	TF:M01288	TF	TRUE	0.000244325	2950	185	63	0.340541	0.0213559
positive regulation of myeloid leukocyte differentiation	GO:0002763	GO:BP	TRUE	0.000246349	44	185	6	0.0324324	0.136364
Unusual fungal infection	HP:0020100	HP	TRUE	0.000249169	77	185	8	0.0432432	0.103896
Factor: AP-2rep; motif: CAGTGGG	TF:M00468	TF	TRUE	0.00025825	4323	185	83	0.448649	0.0191996
Factor: MAZ; motif: CCCTCCCYCYN	TF:M07297	TF	TRUE	0.00025825	2071	185	49	0.264865	0.0236601
transforming growth factor beta receptor superfamily signaling pathway	GO:0141091	GO:BP	TRUE	0.000258321	251	185	13	0.0702703	0.0517928
regulation of localization	GO:0032879	GO:BP	TRUE	0.000259634	1487	185	38	0.205405	0.0255548
Factor: Gli2; motif: NRGACCACCCASN	TF:M13027	TF	TRUE	0.000261955	5050	185	93	0.502703	0.0184158
Factor: SMAD; motif: TGTCTGNNN	TF:M08897	TF	TRUE	0.000261955	3158	185	66	0.356757	0.0208993
lymphocyte aggregation	GO:0071593	GO:BP	TRUE	0.000265038	5	185	3	0.0162162	0.6
leukocyte homeostasis	GO:0001776	GO:BP	TRUE	0.000266222	91	185	8	0.0432432	0.0879121
killing of cells of another organism	GO:0031640	GO:BP	TRUE	0.000266222	27	185	5	0.027027	0.185185
disruption of cell in another organism	GO:0141061	GO:BP	TRUE	0.000266222	27	185	5	0.027027	0.185185
PI3K-Akt signaling pathway	KEGG:04151	KEGG	TRUE	0.000270354	265	185	13	0.0702703	0.0490566
Factor: Rxrb; motif: GGGGTCAAAGGTCA	TF:M04493	TF	TRUE	0.00027262	4983	185	92	0.497297	0.0184628
homeostasis of number of cells	GO:0048872	GO:BP	TRUE	0.000274458	291	185	14	0.0756757	0.04811
macrophage differentiation	GO:0030225	GO:BP	TRUE	0.000274458	45	185	6	0.0324324	0.133333
Signaling by Receptor Tyrosine Kinases	REAC:R-MMU-9006934	REAC	TRUE	0.000275189	326	185	15	0.0810811	0.0460123
maintenance of location	GO:0051235	GO:BP	TRUE	0.000285033	254	185	13	0.0702703	0.0511811
actin cytoskeleton organization	GO:0030036	GO:BP	TRUE	0.000289428	549	185	20	0.108108	0.0364299
Platelet Adhesion to exposed collagen	REAC:R-MMU-75892	REAC	TRUE	0.00029578	5	185	3	0.0162162	0.6
positive regulation of B cell differentiation	GO:0045579	GO:BP	TRUE	0.000296235	14	185	4	0.0216216	0.285714
regulation of membrane invagination	GO:1905153	GO:BP	TRUE	0.000296235	14	185	4	0.0216216	0.285714
receptor complex	GO:0043235	GO:CC	TRUE	0.000307165	217	185	12	0.0648649	0.0552995
Autoimmune thyroid disease	KEGG:05320	KEGG	TRUE	0.000312184	16	185	4	0.0216216	0.25
Factor: MAZ; motif: GGGGAGGG	TF:M00649	TF	TRUE	0.000315128	5596	185	100	0.540541	0.0178699
Factor: PEBP2beta; motif: TGTGGTY; match class: 1	TF:M03841_1	TF	TRUE	0.000317794	1556	185	40	0.216216	0.0257069
alpha-beta T cell activation	GO:0046631	GO:BP	TRUE	0.000323077	122	185	9	0.0486486	0.0737705
intracellular signal transduction	GO:0035556	GO:BP	TRUE	0.000323877	1920	185	45	0.243243	0.0234375
regulation of cytokine production involved in immune response	GO:0002718	GO:BP	TRUE	0.00032501	94	185	8	0.0432432	0.0851064
cytokine production involved in immune response	GO:0002367	GO:BP	TRUE	0.00032501	94	185	8	0.0432432	0.0851064
Factor: Sp5; motif: RNGGRGGNGGRGNNGGGGGAGGRG	TF:M10376	TF	TRUE	0.000330266	3317	185	68	0.367568	0.0205005
Pulmonary artery dilatation	HP:0004927	HP	TRUE	0.000330787	11	185	4	0.0216216	0.363636
macrophage activation	GO:0042116	GO:BP	TRUE	0.000335811	69	185	7	0.0378378	0.101449
Piezogenic pedal papules	HP:0025509	HP	TRUE	0.000336826	4	185	3	0.0162162	0.75
myeloid leukocyte cytokine production	GO:0061082	GO:BP	TRUE	0.000342086	47	185	6	0.0324324	0.12766
Factor: MYF6; motif: NNNRACAGNCNCNCC	TF:M02885	TF	TRUE	0.000354522	8858	185	140	0.756757	0.0158049
Recurrent Staphylococcus aureus infections	HP:0002726	HP	TRUE	0.000362707	23	185	5	0.027027	0.217391
Factor: GKLF; motif: NNNRGGNGNGGSN; match class: 1	TF:M07289_1	TF	TRUE	0.000362744	7262	185	121	0.654054	0.0166621
regulation of bone resorption	GO:0045124	GO:BP	TRUE	0.000363009	29	185	5	0.027027	0.172414
granulocyte activation	GO:0036230	GO:BP	TRUE	0.000363009	29	185	5	0.027027	0.172414
disruption of anatomical structure in another organism	GO:0141060	GO:BP	TRUE	0.000363009	29	185	5	0.027027	0.172414
superoxide anion generation	GO:0042554	GO:BP	TRUE	0.000363009	29	185	5	0.027027	0.172414
regulation of defense response	GO:0031347	GO:BP	TRUE	0.000363009	513	185	19	0.102703	0.037037
heparin binding	GO:0008201	GO:MF	TRUE	0.000372967	89	185	8	0.0432432	0.0898876
Graft-versus-host disease	KEGG:05332	KEGG	TRUE	0.000375335	17	185	4	0.0216216	0.235294
Allograft rejection	KEGG:05330	KEGG	TRUE	0.000375335	17	185	4	0.0216216	0.235294
superoxide metabolic process	GO:0006801	GO:BP	TRUE	0.000375991	48	185	6	0.0324324	0.125
cellular response to transforming growth factor beta stimulus	GO:0071560	GO:BP	TRUE	0.000375991	225	185	12	0.0648649	0.0533333
regulation of T cell differentiation	GO:0045580	GO:BP	TRUE	0.000375991	125	185	9	0.0486486	0.072
positive regulation of phagocytosis	GO:0050766	GO:BP	TRUE	0.000375991	48	185	6	0.0324324	0.125
Abnormal joint morphology	HP:0001367	HP	TRUE	0.000381696	952	185	29	0.156757	0.0304622
Factor: SREBP; motif: VNNVTCACCCYA	TF:M00776	TF	TRUE	0.000381778	3743	185	74	0.4	0.0197702
Factor: VDR; motif: GGGKNARNRRGGWSA	TF:M00444	TF	TRUE	0.000381778	6394	185	110	0.594595	0.0172036
Factor: MafB; motif: GNTGAC	TF:M01227	TF	TRUE	0.000399464	7770	185	127	0.686486	0.0163449
Factor: MAF; motif: GCTGAGTCAN	TF:M07296	TF	TRUE	0.000410391	3753	185	74	0.4	0.0197176
positive regulation of mononuclear cell migration	GO:0071677	GO:BP	TRUE	0.000419974	49	185	6	0.0324324	0.122449
membrane invagination	GO:0010324	GO:BP	TRUE	0.000419974	49	185	6	0.0324324	0.122449
regulation of tissue remodeling	GO:0034103	GO:BP	TRUE	0.000419974	49	185	6	0.0324324	0.122449
negative regulation of immune response	GO:0050777	GO:BP	TRUE	0.000419974	127	185	9	0.0486486	0.0708661
negative regulation of leukocyte differentiation	GO:1902106	GO:BP	TRUE	0.000423594	72	185	7	0.0378378	0.0972222
Abnormal systemic blood pressure	HP:0030972	HP	TRUE	0.000423794	392	185	17	0.0918919	0.0433673
Abnormal cerebral vascular morphology	HP:0100659	HP	TRUE	0.000424122	274	185	14	0.0756757	0.0510949
Factor: AML1; motif: TGTGGT	TF:M02084	TF	TRUE	0.000426523	8203	185	132	0.713514	0.0160917
Factor: Smad2; motif: AGACAN	TF:M03580	TF	TRUE	0.000426523	10157	185	154	0.832432	0.015162
Factor: AML1a; motif: TGTGGT	TF:M00271	TF	TRUE	0.000426523	8203	185	132	0.713514	0.0160917
Factor: AML1; motif: TGTGGT	TF:M00751	TF	TRUE	0.000426523	8203	185	132	0.713514	0.0160917
Factor: CP2; motif: NNNNCCAGNCNN; match class: 1	TF:M07602_1	TF	TRUE	0.000427637	2309	185	52	0.281081	0.0225206
Abnormal vascular physiology	HP:0030163	HP	TRUE	0.000429544	238	185	13	0.0702703	0.0546218
response to transforming growth factor beta	GO:0071559	GO:BP	TRUE	0.000437552	229	185	12	0.0648649	0.0524017
Limitation of joint mobility	HP:0001376	HP	TRUE	0.000439897	314	185	15	0.0810811	0.0477707
Arterial dissection	HP:0005294	HP	TRUE	0.000439897	12	185	4	0.0216216	0.333333
Hepatitis	HP:0012115	HP	TRUE	0.000439897	61	185	7	0.0378378	0.114754
negative regulation of response to stimulus	GO:0048585	GO:BP	TRUE	0.000442003	1244	185	33	0.178378	0.0265273
Factor: SREBP-2; motif: NTCACCYNNNN	TF:M03852	TF	TRUE	0.00044477	4980	185	91	0.491892	0.0182731
Scarring	HP:0100699	HP	TRUE	0.000453502	85	185	8	0.0432432	0.0941176
regulation of biological quality	GO:0065008	GO:BP	TRUE	0.000457626	1952	185	45	0.243243	0.0230533
regulation of steroid biosynthetic process	GO:0050810	GO:BP	TRUE	0.000463725	50	185	6	0.0324324	0.12
serotonin secretion	GO:0001820	GO:BP	TRUE	0.00047102	6	185	3	0.0162162	0.5
Factor: MZF-1; motif: TGGGGAR; match class: 1	TF:M01733_1	TF	TRUE	0.000473966	2194	185	50	0.27027	0.0227894
Cytokine-cytokine receptor interaction	KEGG:04060	KEGG	TRUE	0.000474809	108	185	8	0.0432432	0.0740741
positive regulation of production of molecular mediator of immune response	GO:0002702	GO:BP	TRUE	0.000475501	100	185	8	0.0432432	0.08
Aortic root aneurysm	HP:0002616	HP	TRUE	0.000478942	62	185	7	0.0378378	0.112903
positive regulation of cell adhesion mediated by integrin	GO:0033630	GO:BP	TRUE	0.000483615	16	185	4	0.0216216	0.25
nervous system development	GO:0007399	GO:BP	TRUE	0.000483615	1715	185	41	0.221622	0.0239067
Factor: c-Ets-1; motif: RCAGGAAGTGNNTNS	TF:M00339	TF	TRUE	0.000488054	4412	185	83	0.448649	0.0188123
GPVI-mediated activation cascade	REAC:R-MMU-114604	REAC	TRUE	0.000493528	30	185	5	0.027027	0.166667
Signal Transduction	REAC:R-MMU-162582	REAC	TRUE	0.000493528	1528	185	38	0.205405	0.0248691
Cytokines and inflammatory response	WP:WP222	WP	TRUE	0.000500026	7	185	3	0.0162162	0.428571
Macular purpura	HP:0031365	HP	TRUE	0.000518261	63	185	7	0.0378378	0.111111
Purpura	HP:0000979	HP	TRUE	0.000518261	87	185	8	0.0432432	0.091954
Skin rash	HP:0000988	HP	TRUE	0.000518261	114	185	9	0.0486486	0.0789474
regulation of lipid biosynthetic process	GO:0046890	GO:BP	TRUE	0.000520396	131	185	9	0.0486486	0.0687023
Factor: AP-4; motif: RNCAGCTGC; match class: 1	TF:M00927_1	TF	TRUE	0.000525123	935	185	28	0.151351	0.0299465
Focal adhesion	KEGG:04510	KEGG	TRUE	0.000528797	175	185	10	0.0540541	0.0571429
Factor: Smad3; motif: NNCTSNCWSCWS; match class: 1	TF:M10367_1	TF	TRUE	0.000531217	1719	185	42	0.227027	0.0244328
Recurrent lower respiratory tract infections	HP:0002783	HP	TRUE	0.000536385	176	185	11	0.0594595	0.0625
response to type II interferon	GO:0034341	GO:BP	TRUE	0.000541879	102	185	8	0.0432432	0.0784314
Abnormality of the integument	HP:0001574	HP	TRUE	0.000556087	1946	185	46	0.248649	0.0236382
Leukocyte transendothelial migration	KEGG:04670	KEGG	TRUE	0.000561165	83	185	7	0.0378378	0.0843373
Factor: KLF; motif: GGGNGGGG	TF:M07461	TF	TRUE	0.000563144	5458	185	97	0.524324	0.0177721
Tricuspid valve prolapse	HP:0001704	HP	TRUE	0.000563614	13	185	4	0.0216216	0.307692
Soft, doughy skin	HP:0001027	HP	TRUE	0.000563614	13	185	4	0.0216216	0.307692
production of molecular mediator of immune response	GO:0002440	GO:BP	TRUE	0.000568942	165	185	10	0.0540541	0.0606061
bone resorption	GO:0045453	GO:BP	TRUE	0.000568942	52	185	6	0.0324324	0.115385
exocytosis	GO:0006887	GO:BP	TRUE	0.000589561	237	185	12	0.0648649	0.0506329
Hyperextensible skin	HP:0000974	HP	TRUE	0.000599551	65	185	7	0.0378378	0.107692
Anorectal anomaly	HP:0012732	HP	TRUE	0.000600533	147	185	10	0.0540541	0.0680272
negative regulation of hemopoiesis	GO:1903707	GO:BP	TRUE	0.000628582	77	185	7	0.0378378	0.0909091
positive regulation of myeloid leukocyte cytokine production involved in immune response	GO:0061081	GO:BP	TRUE	0.000647139	33	185	5	0.027027	0.151515
Abnormal bladder morphology	HP:0025487	HP	TRUE	0.000649455	66	185	7	0.0378378	0.106061
Pulp calcification	HP:0003771	HP	TRUE	0.000649792	5	185	3	0.0162162	0.6
Orthostatic hypotension	HP:0001278	HP	TRUE	0.000652441	27	185	5	0.027027	0.185185
Factor: c-MAF; motif: CNNNCTCAGCA; match class: 1	TF:M03816_1	TF	TRUE	0.000672465	647	185	22	0.118919	0.0340031
Abnormality of metabolism/homeostasis	HP:0001939	HP	TRUE	0.000673051	1967	185	46	0.248649	0.0233859
transmembrane receptor protein tyrosine kinase signaling pathway	GO:0007169	GO:BP	TRUE	0.000682024	449	185	17	0.0918919	0.0378619
lung development	GO:0030324	GO:BP	TRUE	0.000684576	169	185	10	0.0540541	0.0591716
immune response-activating cell surface receptor signaling pathway	GO:0002429	GO:BP	TRUE	0.000684576	169	185	10	0.0540541	0.0591716
visual system development	GO:0150063	GO:BP	TRUE	0.00068732	280	185	13	0.0702703	0.0464286
cellular response to oxygen-containing compound	GO:1901701	GO:BP	TRUE	0.000687602	892	185	26	0.140541	0.029148
Unusual infection	HP:0032101	HP	TRUE	0.000699639	790	185	25	0.135135	0.0316456
Neutrophil extracellular trap formation	KEGG:04613	KEGG	TRUE	0.000712597	116	185	8	0.0432432	0.0689655
humoral immune response	GO:0006959	GO:BP	TRUE	0.000726732	79	185	7	0.0378378	0.0886076
sensory system development	GO:0048880	GO:BP	TRUE	0.000732666	282	185	13	0.0702703	0.0460993
regulation of production of molecular mediator of immune response	GO:0002700	GO:BP	TRUE	0.000750514	138	185	9	0.0486486	0.0652174
positive regulation of neutrophil chemotaxis	GO:0090023	GO:BP	TRUE	0.000758406	18	185	4	0.0216216	0.222222
positive regulation of granulocyte chemotaxis	GO:0071624	GO:BP	TRUE	0.000758406	18	185	4	0.0216216	0.222222
Type I diabetes mellitus	KEGG:04940	KEGG	TRUE	0.000769691	21	185	4	0.0216216	0.190476
Factor: Pax-4; motif: DTTTTCCACCN	TF:M04624	TF	TRUE	0.000771126	9777	185	149	0.805405	0.0152398
transforming growth factor beta receptor signaling pathway	GO:0007179	GO:BP	TRUE	0.000771372	172	185	10	0.0540541	0.0581395
immune response-regulating cell surface receptor signaling pathway	GO:0002768	GO:BP	TRUE	0.000771372	172	185	10	0.0540541	0.0581395
respiratory tube development	GO:0030323	GO:BP	TRUE	0.000771372	172	185	10	0.0540541	0.0581395
Factor: nerf; motif: YRNCAGGAAGYRGSTBDS	TF:M00531	TF	TRUE	0.000772356	4685	185	86	0.464865	0.0183565
tissue remodeling	GO:0048771	GO:BP	TRUE	0.000780374	139	185	9	0.0486486	0.0647482
Comprehensive IL 17A signaling	WP:WP5242	WP	TRUE	0.000785313	87	185	7	0.0378378	0.0804598
ossification	GO:0001503	GO:BP	TRUE	0.000821713	286	185	13	0.0702703	0.0454545
defense response to bacterium	GO:0042742	GO:BP	TRUE	0.000821713	140	185	9	0.0486486	0.0642857
B cell proliferation	GO:0042100	GO:BP	TRUE	0.000821713	56	185	6	0.0324324	0.107143
transforming growth factor beta production	GO:0071604	GO:BP	TRUE	0.000823584	35	185	5	0.027027	0.142857
Factor: SMAD; motif: TNGNCAGACWN	TF:M00974	TF	TRUE	0.000827074	3494	185	69	0.372973	0.0197481
superoxide-generating NADPH oxidase activator activity	GO:0016176	GO:MF	TRUE	0.000828991	6	185	3	0.0162162	0.5
Factor: MITF; motif: CATGTGM	TF:M02099	TF	TRUE	0.000834983	1937	185	45	0.243243	0.0232318
Abnormal intestine morphology	HP:0002242	HP	TRUE	0.000837636	603	185	21	0.113514	0.0348259
Factor: p300; motif: NNNGGGAGTNNNNS	TF:M00033	TF	TRUE	0.000840986	5139	185	92	0.497297	0.0179023
Factor: MAFB; motif: NTCAGCN	TF:M08888	TF	TRUE	0.000840986	6669	185	112	0.605405	0.0167941
positive regulation of defense response	GO:0031349	GO:BP	TRUE	0.000848155	328	185	14	0.0756757	0.0426829
cellular component organization	GO:0016043	GO:BP	TRUE	0.000864347	4804	185	86	0.464865	0.0179017
Factor: LF-A1; motif: GGGSTCWR; match class: 1	TF:M00646_1	TF	TRUE	0.000865474	3163	185	64	0.345946	0.020234
Regulation of Complement cascade	REAC:R-MMU-977606	REAC	TRUE	0.000903931	18	185	4	0.0216216	0.222222
Factor: Smad2; motif: NCTGYCTGN; match class: 1	TF:M10366_1	TF	TRUE	0.000908133	762	185	24	0.12973	0.0314961
Abnormal skin morphology	HP:0011121	HP	TRUE	0.00091199	1457	185	37	0.2	0.0253946
Dermal atrophy	HP:0004334	HP	TRUE	0.00091217	96	185	8	0.0432432	0.0833333
secretion	GO:0046903	GO:BP	TRUE	0.000918394	653	185	21	0.113514	0.0321593
positive regulation of cell-substrate adhesion	GO:0010811	GO:BP	TRUE	0.000918394	111	185	8	0.0432432	0.0720721
Intracranial hemorrhage	HP:0002170	HP	TRUE	0.000925496	125	185	9	0.0486486	0.072
regulation of bone remodeling	GO:0046850	GO:BP	TRUE	0.000933621	36	185	5	0.027027	0.138889
Platelet degranulation	REAC:R-MMU-114608	REAC	TRUE	0.000974111	81	185	7	0.0378378	0.0864198
actin filament-based process	GO:0030029	GO:BP	TRUE	0.00100181	608	185	20	0.108108	0.0328947
Factor: IRF-7; motif: AAGWGAA	TF:M01884	TF	TRUE	0.00100848	7094	185	117	0.632432	0.0164928
response to oxygen-containing compound	GO:1901700	GO:BP	TRUE	0.00101244	1248	185	32	0.172973	0.025641
response to lipid	GO:0033993	GO:BP	TRUE	0.0010333	659	185	21	0.113514	0.0318665
supramolecular fiber organization	GO:0097435	GO:BP	TRUE	0.001039	610	185	20	0.108108	0.0327869
developmental growth	GO:0048589	GO:BP	TRUE	0.0010423	562	185	19	0.102703	0.0338078
animal organ morphogenesis	GO:0009887	GO:BP	TRUE	0.0010423	710	185	22	0.118919	0.0309859
neurogenesis	GO:0022008	GO:BP	TRUE	0.0010423	1308	185	33	0.178378	0.0252294
Factor: SMAD; motif: AGACNBCNN	TF:M00792	TF	TRUE	0.00105124	2655	185	56	0.302703	0.0210923
reactive oxygen species metabolic process	GO:0072593	GO:BP	TRUE	0.0010728	180	185	10	0.0540541	0.0555556
Factor: CP2/LBP-1c/LSF; motif: GCTGGNTNGNNCYNG; match class: 1	TF:M00947_1	TF	TRUE	0.00107973	1483	185	37	0.2	0.0249494
Factor: MyoD; motif: SCAGCTGYYNCNNNC	TF:M09698	TF	TRUE	0.00108768	3393	185	67	0.362162	0.0197465
Factor: c-Ets; motif: KRCAGGAARTRNKT	TF:M00340	TF	TRUE	0.00110746	3464	185	68	0.367568	0.0196305
positive regulation of antigen processing and presentation	GO:0002579	GO:BP	TRUE	0.00113599	8	185	3	0.0162162	0.375
regulated exocytosis	GO:0045055	GO:BP	TRUE	0.00113599	147	185	9	0.0486486	0.0612245
regulation of cell shape	GO:0008360	GO:BP	TRUE	0.00113599	115	185	8	0.0432432	0.0695652
peptide antigen assembly with MHC protein complex	GO:0002501	GO:BP	TRUE	0.00113599	8	185	3	0.0162162	0.375
MHC protein complex assembly	GO:0002396	GO:BP	TRUE	0.00113599	8	185	3	0.0162162	0.375
negative regulation of immune effector process	GO:0002698	GO:BP	TRUE	0.00114763	86	185	7	0.0378378	0.0813953
Premature rupture of membranes	HP:0001788	HP	TRUE	0.00118429	16	185	4	0.0216216	0.25
Recurrent Burkholderia cepacia infections	HP:0002842	HP	TRUE	0.00118429	16	185	4	0.0216216	0.25
Blepharochalasis	HP:0010749	HP	TRUE	0.00118429	6	185	3	0.0162162	0.5
Internal hemorrhage	HP:0011029	HP	TRUE	0.00118429	269	185	13	0.0702703	0.0483271
Shoulder dislocation	HP:0003834	HP	TRUE	0.00118429	16	185	4	0.0216216	0.25
Response to elevated platelet cytosolic Ca2+	REAC:R-MMU-76005	REAC	TRUE	0.00118897	84	185	7	0.0378378	0.0833333
RAC1 GTPase cycle	REAC:R-MMU-9013149	REAC	TRUE	0.00118897	145	185	9	0.0486486	0.062069
positive regulation of phosphate metabolic process	GO:0045937	GO:BP	TRUE	0.00121974	475	185	17	0.0918919	0.0357895
positive regulation of phosphorus metabolic process	GO:0010562	GO:BP	TRUE	0.00121974	475	185	17	0.0918919	0.0357895
Complement cascade	REAC:R-MMU-166658	REAC	TRUE	0.00124275	20	185	4	0.0216216	0.2
Abnormal cellular immune system morphology	HP:0010987	HP	TRUE	0.00127447	484	185	18	0.0972973	0.0371901
Abnormal leukocyte morphology	HP:0001881	HP	TRUE	0.00127447	484	185	18	0.0972973	0.0371901
Factor: WT1; motif: SMCNCCNSC	TF:M01118	TF	TRUE	0.0012882	5497	185	96	0.518919	0.0174641
Th17 cell differentiation	KEGG:04659	KEGG	TRUE	0.00129007	68	185	6	0.0324324	0.0882353
homeostatic process	GO:0042592	GO:BP	TRUE	0.00129197	1210	185	31	0.167568	0.0256198
positive regulation of inflammatory response	GO:0050729	GO:BP	TRUE	0.00130897	88	185	7	0.0378378	0.0795455
positive regulation of myeloid leukocyte mediated immunity	GO:0002888	GO:BP	TRUE	0.00130897	21	185	4	0.0216216	0.190476
positive regulation of osteoclast differentiation	GO:0045672	GO:BP	TRUE	0.00130897	21	185	4	0.0216216	0.190476
regulation of interleukin-10 production	GO:0032653	GO:BP	TRUE	0.00130897	39	185	5	0.027027	0.128205
interleukin-10 production	GO:0032613	GO:BP	TRUE	0.00130897	39	185	5	0.027027	0.128205
Factor: Zic1; motif: KGGGTGGTC; match class: 1	TF:M00448_1	TF	TRUE	0.00131934	2357	185	51	0.275676	0.0216377
Factor: Smad4; motif: NCAGACAN	TF:M07368	TF	TRUE	0.0013223	2878	185	59	0.318919	0.0205003
Factor: Tal-1; motif: TCCAKCTGNY	TF:M00993	TF	TRUE	0.00132713	1214	185	32	0.172973	0.0263591
Striae distensae	HP:0001065	HP	TRUE	0.00133707	32	185	5	0.027027	0.15625
Joint swelling	HP:0001386	HP	TRUE	0.00133707	32	185	5	0.027027	0.15625
Factor: CP2; motif: NTGNCTGGNN	TF:M03868	TF	TRUE	0.00134276	3014	185	61	0.32973	0.0202389
Abnormal nephron morphology	HP:0012575	HP	TRUE	0.00136275	200	185	11	0.0594595	0.055
Mitral valve prolapse	HP:0001634	HP	TRUE	0.00136275	103	185	8	0.0432432	0.0776699
Factor: PPARgamma:RXR-alpha; motif: NTRGGNCARAGGKCA	TF:M02262	TF	TRUE	0.00138338	7145	185	117	0.632432	0.0163751
regulation of growth	GO:0040008	GO:BP	TRUE	0.00139258	481	185	17	0.0918919	0.035343
regulation of inflammatory response	GO:0050727	GO:BP	TRUE	0.00139497	224	185	11	0.0594595	0.0491071
Mendelian inheritance	HP:0034345	HP	TRUE	0.00139629	3342	185	66	0.356757	0.0197487
Abnormality of blood circulation	HP:0011028	HP	TRUE	0.00139629	276	185	13	0.0702703	0.0471014
Dentinogenesis imperfecta	HP:0000703	HP	TRUE	0.00141441	17	185	4	0.0216216	0.235294
Signaling by MET	REAC:R-MMU-6806834	REAC	TRUE	0.00148494	62	185	6	0.0324324	0.0967742
Developmental Biology	REAC:R-MMU-1266738	REAC	TRUE	0.00148494	262	185	12	0.0648649	0.0458015
Factor: Elk-1; motif: GGAAGN	TF:M03819	TF	TRUE	0.0014873	9342	185	143	0.772973	0.0153072
Factor: PU.1; motif: WGAGGAAG	TF:M00658	TF	TRUE	0.0014873	2761	185	57	0.308108	0.0206447
Skin ulcer	HP:0200042	HP	TRUE	0.00150294	105	185	8	0.0432432	0.0761905
Abnormality of bone mineral density	HP:0004348	HP	TRUE	0.0015334	494	185	18	0.0972973	0.0364372
Signaling by PDGF	REAC:R-MMU-186797	REAC	TRUE	0.00157729	40	185	5	0.027027	0.125
vacuolar localization	GO:1990849	GO:BP	TRUE	0.00158976	64	185	6	0.0324324	0.09375
respiratory system development	GO:0060541	GO:BP	TRUE	0.00158976	190	185	10	0.0540541	0.0526316
positive regulation of B cell activation	GO:0050871	GO:BP	TRUE	0.00158976	64	185	6	0.0324324	0.09375
lysosome localization	GO:0032418	GO:BP	TRUE	0.00158976	64	185	6	0.0324324	0.09375
positive regulation of microglial cell mediated cytotoxicity	GO:1904151	GO:BP	TRUE	0.00160965	2	185	2	0.0108108	1
negative regulation of endodermal cell differentiation	GO:1903225	GO:BP	TRUE	0.00160965	2	185	2	0.0108108	1
complement-mediated synapse pruning	GO:0150062	GO:BP	TRUE	0.00160965	2	185	2	0.0108108	1
negative regulation of interleukin-17 production	GO:0032700	GO:BP	TRUE	0.00160965	9	185	3	0.0162162	0.333333
vertebrate eye-specific patterning	GO:0150064	GO:BP	TRUE	0.00160965	2	185	2	0.0108108	1
Abnormal bone structure	HP:0003330	HP	TRUE	0.00161571	639	185	21	0.113514	0.0328638
Aortic aneurysm	HP:0004942	HP	TRUE	0.00161834	137	185	9	0.0486486	0.0656934
regulation of adaptive immune response based on somatic recombination of immune receptors built from immunoglobulin superfamily domains	GO:0002822	GO:BP	TRUE	0.00161952	122	185	8	0.0432432	0.0655738
Phalangeal dislocation	HP:0006243	HP	TRUE	0.00166959	7	185	3	0.0162162	0.428571
Recurrent Aspergillus infections	HP:0002724	HP	TRUE	0.00166959	18	185	4	0.0216216	0.222222
Pulmonary artery aneurysm	HP:0004937	HP	TRUE	0.00166959	7	185	3	0.0162162	0.428571
Abnormal circulating globulin concentration	HP:0032179	HP	TRUE	0.00166959	7	185	3	0.0162162	0.428571
Abnormal dentin morphology	HP:0010299	HP	TRUE	0.00166959	18	185	4	0.0216216	0.222222
Recurrent infections	HP:0002719	HP	TRUE	0.00166959	743	185	23	0.124324	0.0309556
Neonatal omphalitis	HP:0032435	HP	TRUE	0.00166959	7	185	3	0.0162162	0.428571
Recurrent skin infections	HP:0001581	HP	TRUE	0.00167944	108	185	8	0.0432432	0.0740741
Abnormal immune system morphology	HP:0032251	HP	TRUE	0.00168	501	185	18	0.0972973	0.0359281
Mode of inheritance	HP:0000005	HP	TRUE	0.00169179	3375	185	66	0.356757	0.0195556
Platelet activation	KEGG:04611	KEGG	TRUE	0.00170075	101	185	7	0.0378378	0.0693069
Factor: Nrf-2; motif: NTGCTGAGTCAKN	TF:M00821	TF	TRUE	0.00170519	3176	185	63	0.340541	0.0198363
Factor: six-4; motif: ANNNATGACACCNNNNN	TF:M01374	TF	TRUE	0.00170519	4434	185	81	0.437838	0.0182679
Headache	HP:0002315	HP	TRUE	0.00171397	246	185	12	0.0648649	0.0487805
negative regulation of locomotion	GO:0040013	GO:BP	TRUE	0.00172598	270	185	12	0.0648649	0.0444444
Factor: SMAD4; motif: GKSRKKCAGMCANCY; match class: 1	TF:M00733_1	TF	TRUE	0.00173464	1885	185	43	0.232432	0.0228117
Factor: Spi1; motif: NNAAAGAGGAAGTGGNN	TF:M12971	TF	TRUE	0.00175185	1948	185	44	0.237838	0.0225873
Factor: HLTF; motif: AGSCARAAAGYRGSTGS	TF:M04613	TF	TRUE	0.00175378	4730	185	85	0.459459	0.0179704
Relaxin signaling pathway	KEGG:04926	KEGG	TRUE	0.00175662	102	185	7	0.0378378	0.0686275
Factor: c-Ets-2; motif: NNNRGGAARNRRR	TF:M10229	TF	TRUE	0.00176369	2981	185	60	0.324324	0.0201275
Factor: ZNF515; motif: SCTGCTGK	TF:M07345	TF	TRUE	0.00181407	1529	185	37	0.2	0.0241988
regulation of neutrophil chemotaxis	GO:0090022	GO:BP	TRUE	0.00183204	23	185	4	0.0216216	0.173913
regulation of steroid metabolic process	GO:0019218	GO:BP	TRUE	0.00183963	66	185	6	0.0324324	0.0909091
positive regulation of cytokine production involved in immune response	GO:0002720	GO:BP	TRUE	0.00183963	66	185	6	0.0324324	0.0909091
sensory organ development	GO:0007423	GO:BP	TRUE	0.00186926	402	185	15	0.0810811	0.0373134
Factor: NF-E2; motif: TGCTGAGTCAY	TF:M00037	TF	TRUE	0.00187916	4453	185	81	0.437838	0.01819
Factor: CP2; motif: NNNNCCAGNCNN	TF:M07602	TF	TRUE	0.00187916	6483	185	108	0.583784	0.016659
Factor: AP-4; motif: WGARYCAGCTGYGGNCNK; match class: 1	TF:M00005_1	TF	TRUE	0.00187916	557	185	19	0.102703	0.0341113
Factor: Nrf2; motif: NNTGACTCAGCAN	TF:M07265	TF	TRUE	0.00187916	3125	185	62	0.335135	0.01984
Factor: HDAC1; motif: KGCARGGTC	TF:M07041	TF	TRUE	0.00189804	7524	185	121	0.654054	0.0160819
Factor: SMAD5; motif: GSGGCAGM	TF:M03846	TF	TRUE	0.00193628	5117	185	90	0.486486	0.0175884
Malabsorption	HP:0002024	HP	TRUE	0.00196775	176	185	10	0.0540541	0.0568182
regulation of B cell proliferation	GO:0030888	GO:BP	TRUE	0.00198877	43	185	5	0.027027	0.116279
regulation of lymphocyte migration	GO:2000401	GO:BP	TRUE	0.00198877	43	185	5	0.027027	0.116279
T cell migration	GO:0072678	GO:BP	TRUE	0.00198877	43	185	5	0.027027	0.116279
regulation of regulated secretory pathway	GO:1903305	GO:BP	TRUE	0.00199175	95	185	7	0.0378378	0.0736842
extrinsic component of external side of plasma membrane	GO:0031232	GO:CC	TRUE	0.00201171	2	185	2	0.0108108	1
CSF1-CSF1R complex	GO:1990682	GO:CC	TRUE	0.00201171	2	185	2	0.0108108	1
supramolecular polymer	GO:0099081	GO:CC	TRUE	0.00201171	680	185	21	0.113514	0.0308824
collagen type I trimer	GO:0005584	GO:CC	TRUE	0.00201171	2	185	2	0.0108108	1
Abnormal lymph node morphology	HP:0002733	HP	TRUE	0.00204748	177	185	10	0.0540541	0.0564972
Factor: Egr-2; motif: NGTGGGNGGG	TF:M08806	TF	TRUE	0.00205009	710	185	22	0.118919	0.0309859
Acute phase response	HP:0033331	HP	TRUE	0.00207572	112	185	8	0.0432432	0.0714286
Vascular dilatation	HP:0002617	HP	TRUE	0.00211408	178	185	10	0.0540541	0.0561798
positive regulation of protein modification process	GO:0031401	GO:BP	TRUE	0.00211972	549	185	18	0.0972973	0.0327869
positive regulation of mononuclear cell proliferation	GO:0032946	GO:BP	TRUE	0.00211972	96	185	7	0.0378378	0.0729167
negative regulation of cell development	GO:0010721	GO:BP	TRUE	0.00212456	198	185	10	0.0540541	0.0505051
Factor: T3R-beta; motif: RRGNNANNNGAGGWCAN	TF:M02119	TF	TRUE	0.00215305	2223	185	48	0.259459	0.0215924
positive regulation of mast cell degranulation	GO:0043306	GO:BP	TRUE	0.00218316	10	185	3	0.0162162	0.3
regulation of chondrocyte differentiation	GO:0032330	GO:BP	TRUE	0.00218316	44	185	5	0.027027	0.113636
regulation of alpha-beta T cell differentiation	GO:0046637	GO:BP	TRUE	0.00218316	44	185	5	0.027027	0.113636
immune receptor activity	GO:0140375	GO:MF	TRUE	0.00222287	60	185	6	0.0324324	0.1
Meningitis	HP:0001287	HP	TRUE	0.00224406	37	185	5	0.027027	0.135135
positive regulation of phosphorylation	GO:0042327	GO:BP	TRUE	0.00225056	410	185	15	0.0810811	0.0365854
Molecules associated with elastic fibres	REAC:R-MMU-2129379	REAC	TRUE	0.00229221	24	185	4	0.0216216	0.166667
NCAM signaling for neurite out-growth	REAC:R-MMU-375165	REAC	TRUE	0.00229221	24	185	4	0.0216216	0.166667
Abnormal renal glomerulus morphology	HP:0000095	HP	TRUE	0.00231862	146	185	9	0.0486486	0.0616438
Abnormal renal corpuscle morphology	HP:0031263	HP	TRUE	0.00240068	147	185	9	0.0486486	0.0612245
Impaired oxidative burst	HP:0003203	HP	TRUE	0.00240068	8	185	3	0.0162162	0.375
Dermatochalasis	HP:0010750	HP	TRUE	0.00240068	8	185	3	0.0162162	0.375
Factor: MZF-1; motif: KNGNKAGGGGNAA	TF:M00084	TF	TRUE	0.00242775	3846	185	72	0.389189	0.0187207
Factor: AP-4; motif: NCAGCTGYNGNCN; match class: 1	TF:M01860_1	TF	TRUE	0.00243064	823	185	24	0.12973	0.0291616
Factor: Ets1; motif: NCCACTTCCTGTNNN; match class: 1	TF:M07211_1	TF	TRUE	0.00244402	430	185	16	0.0864865	0.0372093
Factor: MafB; motif: GNTGAC; match class: 1	TF:M01227_1	TF	TRUE	0.00244402	3363	185	65	0.351351	0.019328
Factor: REST; motif: KTCAGCACCAYGGACAGCKCCN	TF:M10354	TF	TRUE	0.00244596	4710	185	84	0.454054	0.0178344
Osteoarthritis	HP:0002758	HP	TRUE	0.00244964	38	185	5	0.027027	0.131579
Recurrent sinusitis	HP:0011108	HP	TRUE	0.00244964	38	185	5	0.027027	0.131579
Factor: BCL6B; motif: NNNNCCGCCCCWNNNN	TF:M02844	TF	TRUE	0.00245417	9605	185	145	0.783784	0.0150963
bone remodeling	GO:0046849	GO:BP	TRUE	0.00246603	70	185	6	0.0324324	0.0857143
negative regulation of B cell activation	GO:0050869	GO:BP	TRUE	0.00246695	25	185	4	0.0216216	0.16
Reduced bone mineral density	HP:0004349	HP	TRUE	0.00253154	429	185	16	0.0864865	0.037296
Factor: Spz1; motif: DNNGGRGGGWWNNNN	TF:M00446	TF	TRUE	0.00254283	5685	185	97	0.524324	0.0170624
Abnormality of the respiratory system	HP:0002086	HP	TRUE	0.00257513	1617	185	38	0.205405	0.0235003
Abnormal bone ossification	HP:0011849	HP	TRUE	0.00257513	571	185	19	0.102703	0.033275
cytokine activity	GO:0005125	GO:MF	TRUE	0.00257748	62	185	6	0.0324324	0.0967742
Factor: MyoD; motif: NNCAGCTGYYNNN	TF:M07112	TF	TRUE	0.00260279	3789	185	71	0.383784	0.0187385
Platelet Aggregation (Plug Formation)	REAC:R-MMU-76009	REAC	TRUE	0.00263604	25	185	4	0.0216216	0.16
negative regulation of neuron projection development	GO:0010977	GO:BP	TRUE	0.00265507	132	185	8	0.0432432	0.0606061
collagen biosynthetic process	GO:0032964	GO:BP	TRUE	0.002661	46	185	5	0.027027	0.108696
positive regulation of receptor-mediated endocytosis	GO:0048260	GO:BP	TRUE	0.002661	46	185	5	0.027027	0.108696
Soft skin	HP:0000977	HP	TRUE	0.00266847	39	185	5	0.027027	0.128205
Autoimmune antibody positivity	HP:0030057	HP	TRUE	0.00266847	88	185	7	0.0378378	0.0795455
Abnormal pulmonary thoracic imaging finding	HP:0031983	HP	TRUE	0.00266847	88	185	7	0.0378378	0.0795455
positive regulation of macromolecule biosynthetic process	GO:0010557	GO:BP	TRUE	0.00267888	1935	185	42	0.227027	0.0217054
positive regulation of cellular biosynthetic process	GO:0031328	GO:BP	TRUE	0.00270163	1999	185	43	0.232432	0.0215108
Factor: myogenin; motif: CRSCTGTTBNNTTTGGCACGSNGCCARCH; match class: 1	TF:M00056_1	TF	TRUE	0.00275504	2972	185	59	0.318919	0.019852
response to wounding	GO:0009611	GO:BP	TRUE	0.00275921	373	185	14	0.0756757	0.0375335
Factor: SMAD4; motif: TGTCTRGM	TF:M09004	TF	TRUE	0.00281321	3314	185	64	0.345946	0.019312
leukocyte mediated cytotoxicity	GO:0001909	GO:BP	TRUE	0.0028232	72	185	6	0.0324324	0.0833333
positive regulation of neutrophil migration	GO:1902624	GO:BP	TRUE	0.00283218	26	185	4	0.0216216	0.153846
Abnormal autonomic nervous system physiology	HP:0012332	HP	TRUE	0.00283802	89	185	7	0.0378378	0.0786517
regulation of tumor necrosis factor production	GO:0032680	GO:BP	TRUE	0.00285233	134	185	8	0.0432432	0.0597015
regulation of respiratory burst	GO:0060263	GO:BP	TRUE	0.00285233	11	185	3	0.0162162	0.272727
tumor necrosis factor production	GO:0032640	GO:BP	TRUE	0.00285233	134	185	8	0.0432432	0.0597015
collagen-activated tyrosine kinase receptor signaling pathway	GO:0038063	GO:BP	TRUE	0.00285233	11	185	3	0.0162162	0.272727
transforming growth factor beta1 production	GO:0032905	GO:BP	TRUE	0.00285233	11	185	3	0.0162162	0.272727
negative regulation of leukocyte degranulation	GO:0043301	GO:BP	TRUE	0.00285233	11	185	3	0.0162162	0.272727
Malaria	KEGG:05144	KEGG	TRUE	0.00287551	30	185	4	0.0216216	0.133333
export from cell	GO:0140352	GO:BP	TRUE	0.00290163	616	185	19	0.102703	0.0308442
Factor: MEL1; motif: GATGAG	TF:M08793	TF	TRUE	0.00293547	7272	185	117	0.632432	0.0160891
Limb pain	HP:0009763	HP	TRUE	0.00297835	40	185	5	0.027027	0.125
Hypertension	HP:0000822	HP	TRUE	0.00300907	306	185	13	0.0702703	0.0424837
ROS and RNS production in phagocytes	REAC:R-MMU-1222556	REAC	TRUE	0.00301119	26	185	4	0.0216216	0.153846
IgG binding	GO:0019864	GO:MF	TRUE	0.00304788	2	185	2	0.0108108	1
regulation of tumor necrosis factor superfamily cytokine production	GO:1903555	GO:BP	TRUE	0.00313042	136	185	8	0.0432432	0.0588235
tumor necrosis factor superfamily cytokine production	GO:0071706	GO:BP	TRUE	0.00313042	136	185	8	0.0432432	0.0588235
Elevated carcinoembryonic antigen level	HP:0031029	HP	TRUE	0.00313475	2	185	2	0.0108108	1
Decreased circulating complement C3 concentration	HP:0005421	HP	TRUE	0.00313475	22	185	4	0.0216216	0.181818
Severe generalized osteoporosis	HP:0005897	HP	TRUE	0.00313475	2	185	2	0.0108108	1
Femoral bowing present at birth, straightening with time	HP:0005005	HP	TRUE	0.00313475	2	185	2	0.0108108	1
Anti-granulocyte-macrophage colony stimulating factor antibody positivity	HP:0020050	HP	TRUE	0.00313475	2	185	2	0.0108108	1
Biconcave flattened vertebrae	HP:0003321	HP	TRUE	0.00313475	2	185	2	0.0108108	1
Autosomal dominant inheritance	HP:0000006	HP	TRUE	0.00313475	1340	185	33	0.178378	0.0246269
Absent ossification of calvaria	HP:0005623	HP	TRUE	0.00313475	2	185	2	0.0108108	1
Hypermobility of distal interphalangeal joints	HP:0006201	HP	TRUE	0.00313475	2	185	2	0.0108108	1
regulation of CD4-positive, alpha-beta T cell activation	GO:2000514	GO:BP	TRUE	0.00313669	48	185	5	0.027027	0.104167
negative regulation of leukocyte mediated immunity	GO:0002704	GO:BP	TRUE	0.00313669	48	185	5	0.027027	0.104167
myeloid cell development	GO:0061515	GO:BP	TRUE	0.00317296	74	185	6	0.0324324	0.0810811
bone morphogenesis	GO:0060349	GO:BP	TRUE	0.00317296	74	185	6	0.0324324	0.0810811
Viral protein interaction with cytokine and cytokine receptor	KEGG:04061	KEGG	TRUE	0.00318162	31	185	4	0.0216216	0.129032
Phospholipase D signaling pathway	KEGG:04072	KEGG	TRUE	0.00318162	114	185	7	0.0378378	0.0614035
dendritic cell differentiation	GO:0097028	GO:BP	TRUE	0.00318512	27	185	4	0.0216216	0.148148
cellular component organization or biogenesis	GO:0071840	GO:BP	TRUE	0.00318512	4996	185	86	0.464865	0.0172138
Factor: PTF1; motif: SCAGCTGNYNNNNYYCNN	TF:M10351	TF	TRUE	0.00324637	1583	185	37	0.2	0.0233733
regulation of phosphorylation	GO:0042325	GO:BP	TRUE	0.00327108	623	185	19	0.102703	0.0304976
positive regulation of biosynthetic process	GO:0009891	GO:BP	TRUE	0.00327229	2021	185	43	0.232432	0.0212766
generation of neurons	GO:0048699	GO:BP	TRUE	0.00336667	1114	185	28	0.151351	0.0251346
negative regulation of T cell proliferation	GO:0042130	GO:BP	TRUE	0.00339502	49	185	5	0.027027	0.102041
Factor: MAF; motif: NGCTGAGTCAN	TF:M00983	TF	TRUE	0.00339601	3894	185	72	0.389189	0.01849
CDC42 GTPase cycle	REAC:R-MMU-9013148	REAC	TRUE	0.00339632	74	185	6	0.0324324	0.0810811
regulation of neuron projection development	GO:0010975	GO:BP	TRUE	0.00339676	429	185	15	0.0810811	0.034965
Factor: Tal-1; motif: CTTCCTTMTCTSY	TF:M01591	TF	TRUE	0.00348835	1352	185	33	0.178378	0.0244083
Abnormality of the gastrointestinal tract	HP:0011024	HP	TRUE	0.00349577	1352	185	33	0.178378	0.0244083
Recurrent bacterial infections	HP:0002718	HP	TRUE	0.00349577	124	185	8	0.0432432	0.0645161
regulation of protein modification process	GO:0031399	GO:BP	TRUE	0.00350214	838	185	23	0.124324	0.0274463
secretion by cell	GO:0032940	GO:BP	TRUE	0.00354129	577	185	18	0.0972973	0.0311958
Respiratory tract infection	HP:0011947	HP	TRUE	0.00356984	591	185	19	0.102703	0.0321489
Factor: SREBP-2; motif: NTCACCYNNNN; match class: 1	TF:M03852_1	TF	TRUE	0.00356987	1238	185	31	0.167568	0.0250404
positive regulation of phagocytosis, engulfment	GO:0060100	GO:BP	TRUE	0.0035839	12	185	3	0.0162162	0.25
response to fungus	GO:0009620	GO:BP	TRUE	0.0035839	28	185	4	0.0216216	0.142857
leukocyte aggregation	GO:0070486	GO:BP	TRUE	0.0035839	12	185	3	0.0162162	0.25
serotonin transport	GO:0006837	GO:BP	TRUE	0.0035839	12	185	3	0.0162162	0.25
microglia differentiation	GO:0014004	GO:BP	TRUE	0.0035839	12	185	3	0.0162162	0.25
positive regulation of membrane invagination	GO:1905155	GO:BP	TRUE	0.0035839	12	185	3	0.0162162	0.25
Abnormal mitral valve morphology	HP:0001633	HP	TRUE	0.00364876	125	185	8	0.0432432	0.064
TGF-beta signaling pathway	KEGG:04350	KEGG	TRUE	0.00366913	85	185	6	0.0324324	0.0705882
Abnormal musculoskeletal physiology	HP:0011843	HP	TRUE	0.00369532	1299	185	32	0.172973	0.0246343
Abnormal blood cation concentration	HP:0010929	HP	TRUE	0.00374947	234	185	11	0.0594595	0.0470085
Functional abnormality of the gastrointestinal tract	HP:0012719	HP	TRUE	0.00379263	962	185	26	0.140541	0.027027
Joint dislocation	HP:0001373	HP	TRUE	0.00382785	317	185	13	0.0702703	0.0410095
regulation of cell growth	GO:0001558	GO:BP	TRUE	0.00386017	343	185	13	0.0702703	0.0379009
Factor: NF-1B; motif: KCCAGANWN	TF:M08825	TF	TRUE	0.0038782	3771	185	70	0.378378	0.0185627
cell-cell signaling	GO:0007267	GO:BP	TRUE	0.00389082	1012	185	26	0.140541	0.0256917
Abnormality of the urinary system	HP:0000079	HP	TRUE	0.0039166	1602	185	37	0.2	0.0230961
Atypical scarring of skin	HP:0000987	HP	TRUE	0.00398127	68	185	6	0.0324324	0.0882353
Abnormality of fluid regulation	HP:0011032	HP	TRUE	0.00398127	549	185	18	0.0972973	0.0327869
Papule	HP:0200034	HP	TRUE	0.00398127	68	185	6	0.0324324	0.0882353
Chemokine signaling pathway	KEGG:04062	KEGG	TRUE	0.00400855	120	185	7	0.0378378	0.0583333
Th1 and Th2 cell differentiation	KEGG:04658	KEGG	TRUE	0.00400855	58	185	5	0.027027	0.0862069
Chemokine signaling pathway	WP:WP2292	WP	TRUE	0.00401093	115	185	7	0.0378378	0.0608696
Cranial nerve compression	HP:0001293	HP	TRUE	0.00402131	44	185	5	0.027027	0.113636
Impaired neutrophil bactericidal activity	HP:0011993	HP	TRUE	0.00402131	10	185	3	0.0162162	0.3
Abnormality of the musculoskeletal system	HP:0033127	HP	TRUE	0.00402131	2889	185	57	0.308108	0.01973
Recurrent joint dislocation	HP:0031869	HP	TRUE	0.00402131	10	185	3	0.0162162	0.3
regulation of secretion	GO:0051046	GO:BP	TRUE	0.00402246	437	185	15	0.0810811	0.0343249
Abnormal immunoglobulin level	HP:0010701	HP	TRUE	0.00402335	199	185	10	0.0540541	0.0502513
regulation of B cell differentiation	GO:0045577	GO:BP	TRUE	0.00406076	29	185	4	0.0216216	0.137931
cellular response to lectin	GO:1990858	GO:BP	TRUE	0.00408679	3	185	2	0.0108108	0.666667
monocyte homeostasis	GO:0035702	GO:BP	TRUE	0.00408679	3	185	2	0.0108108	0.666667
negative regulation of dendritic cell antigen processing and presentation	GO:0002605	GO:BP	TRUE	0.00408679	3	185	2	0.0108108	0.666667
biomineral tissue development	GO:0031214	GO:BP	TRUE	0.00408679	109	185	7	0.0378378	0.0642202
response to lectin	GO:1990840	GO:BP	TRUE	0.00408679	3	185	2	0.0108108	0.666667
stimulatory C-type lectin receptor signaling pathway	GO:0002223	GO:BP	TRUE	0.00408679	3	185	2	0.0108108	0.666667
serotonin secretion by platelet	GO:0002554	GO:BP	TRUE	0.00408679	3	185	2	0.0108108	0.666667
microglial cell mediated cytotoxicity	GO:0090634	GO:BP	TRUE	0.00408679	3	185	2	0.0108108	0.666667
regulation of microglial cell mediated cytotoxicity	GO:1904149	GO:BP	TRUE	0.00408679	3	185	2	0.0108108	0.666667
Abnormal oral mucosa morphology	HP:0011830	HP	TRUE	0.00411128	279	185	12	0.0648649	0.0430108
Factor: Smad3; motif: NGNCAGACASNNN	TF:M01888	TF	TRUE	0.00413082	3088	185	60	0.324324	0.0194301
Abnormality of B cell physiology	HP:0005372	HP	TRUE	0.00414251	200	185	10	0.0540541	0.05
Factor: SMAD3; motif: TGTCTGTCT	TF:M00701	TF	TRUE	0.00414394	3089	185	60	0.324324	0.0194238
receptor-mediated endocytosis	GO:0006898	GO:BP	TRUE	0.00415205	180	185	9	0.0486486	0.05
Hemolytic anemia	HP:0001878	HP	TRUE	0.00426334	98	185	7	0.0378378	0.0714286
Recurrent pneumonia	HP:0006532	HP	TRUE	0.00426334	98	185	7	0.0378378	0.0714286
Fatigue	HP:0012378	HP	TRUE	0.00431664	324	185	13	0.0702703	0.0401235
Lymphadenopathy	HP:0002716	HP	TRUE	0.00431664	165	185	9	0.0486486	0.0545455
Lack of skin elasticity	HP:0100679	HP	TRUE	0.00431664	45	185	5	0.027027	0.111111
Abnormality of the vasculature of the eye	HP:0008047	HP	TRUE	0.00431664	282	185	12	0.0648649	0.0425532
Gingivitis	HP:0000230	HP	TRUE	0.00431664	25	185	4	0.0216216	0.16
Dermal translucency	HP:0010648	HP	TRUE	0.00431664	25	185	4	0.0216216	0.16
Toxoplasmosis	KEGG:05145	KEGG	TRUE	0.00434992	89	185	6	0.0324324	0.0674157
supramolecular fiber	GO:0099512	GO:CC	TRUE	0.0043503	674	185	20	0.108108	0.0296736
Anemia due to reduced life span of red cells	HP:0011895	HP	TRUE	0.00437029	99	185	7	0.0378378	0.0707071
negative regulation of B cell proliferation	GO:0030889	GO:BP	TRUE	0.00443856	13	185	3	0.0162162	0.230769
collagen-activated signaling pathway	GO:0038065	GO:BP	TRUE	0.00443856	13	185	3	0.0162162	0.230769
regulation of synaptic plasticity	GO:0048167	GO:BP	TRUE	0.00443856	145	185	8	0.0432432	0.0551724
MHC class II biosynthetic process	GO:0045342	GO:BP	TRUE	0.00443856	13	185	3	0.0162162	0.230769
regulation of CD4-positive, alpha-beta T cell differentiation	GO:0043370	GO:BP	TRUE	0.00449135	30	185	4	0.0216216	0.133333
Nausea	HP:0002018	HP	TRUE	0.00452807	71	185	6	0.0324324	0.084507
Congestive heart failure	HP:0001635	HP	TRUE	0.00452807	204	185	10	0.0540541	0.0490196
Abnormal pulmonary valve physiology	HP:0031654	HP	TRUE	0.00452807	132	185	8	0.0432432	0.0606061
Abnormal elasticity of skin	HP:0010647	HP	TRUE	0.00452807	204	185	10	0.0540541	0.0490196
Platyspondyly	HP:0000926	HP	TRUE	0.0045292	100	185	7	0.0378378	0.07
regulation of cell morphogenesis	GO:0022604	GO:BP	TRUE	0.00457753	222	185	10	0.0540541	0.045045
mmu-miR-29b-3p	MIRNA:mmu-miR-29b-3p	MIRNA	TRUE	0.00469518	47	185	6	0.0324324	0.12766
mmu-miR-29a-3p	MIRNA:mmu-miR-29a-3p	MIRNA	TRUE	0.00469518	43	185	6	0.0324324	0.139535
cell morphogenesis	GO:0000902	GO:BP	TRUE	0.00477841	752	185	21	0.113514	0.0279255
Factor: Trp53; motif: ACAWGTCNNNNRACAWGT	TF:M04500	TF	TRUE	0.00488226	3942	185	72	0.389189	0.0182648
Factor: C-ets-1; motif: AGGAAGN; match class: 1	TF:M01870_1	TF	TRUE	0.0049145	1035	185	27	0.145946	0.026087
Factor: Fli-1; motif: MGGAAGT; match class: 1	TF:M07382_1	TF	TRUE	0.0049145	1035	185	27	0.145946	0.026087
Factor: PEA3; motif: AGGAAGT; match class: 1	TF:M03579_1	TF	TRUE	0.0049145	1035	185	27	0.145946	0.026087
regulation of phosphate metabolic process	GO:0019220	GO:BP	TRUE	0.00493537	754	185	21	0.113514	0.0278515
Lymphadenitis	HP:0002840	HP	TRUE	0.00493764	11	185	3	0.0162162	0.272727
Biliary cirrhosis	HP:0002613	HP	TRUE	0.00493764	11	185	3	0.0162162	0.272727
Elastic fibre formation	REAC:R-MMU-1566948	REAC	TRUE	0.0049521	30	185	4	0.0216216	0.133333
Syndecan interactions	REAC:R-MMU-3000170	REAC	TRUE	0.0049521	13	185	3	0.0162162	0.230769
endocytic vesicle	GO:0030139	GO:CC	TRUE	0.00495873	179	185	9	0.0486486	0.0502793
collagen type XI trimer	GO:0005592	GO:CC	TRUE	0.00495873	3	185	2	0.0108108	0.666667
complement component C1 complex	GO:0005602	GO:CC	TRUE	0.00495873	3	185	2	0.0108108	0.666667
collagen type V trimer	GO:0005588	GO:CC	TRUE	0.00495873	3	185	2	0.0108108	0.666667
complement component C1q complex	GO:0062167	GO:CC	TRUE	0.00495873	3	185	2	0.0108108	0.666667
RHO GTPase cycle	REAC:R-MMU-9012999	REAC	TRUE	0.00497577	351	185	13	0.0702703	0.037037
positive regulation of alpha-beta T cell activation	GO:0046635	GO:BP	TRUE	0.00498903	54	185	5	0.027027	0.0925926
regulation of phosphorus metabolic process	GO:0051174	GO:BP	TRUE	0.00499965	755	185	21	0.113514	0.0278146
mesenchyme development	GO:0060485	GO:BP	TRUE	0.00502817	225	185	10	0.0540541	0.0444444
Factor: LRF; motif: NGNAGNGGGTYN	TF:M04617	TF	TRUE	0.00506872	3389	185	64	0.345946	0.0188846
growth factor activity	GO:0008083	GO:MF	TRUE	0.00510097	71	185	6	0.0324324	0.084507
Abnormal leukocyte count	HP:0011893	HP	TRUE	0.00519521	377	185	14	0.0756757	0.0371353
Abnormal blood ion concentration	HP:0003111	HP	TRUE	0.00520912	248	185	11	0.0594595	0.0443548
wound healing	GO:0042060	GO:BP	TRUE	0.00524784	268	185	11	0.0594595	0.0410448
Oxidative damage response	WP:WP1496	WP	TRUE	0.00529019	36	185	4	0.0216216	0.111111
Spinal cord injury	WP:WP2432	WP	TRUE	0.00529019	61	185	5	0.027027	0.0819672
IL 5 signaling pathway	WP:WP151	WP	TRUE	0.00529019	60	185	5	0.027027	0.0833333
interstitial matrix	GO:0005614	GO:CC	TRUE	0.00529237	13	185	3	0.0162162	0.230769
protein trimerization	GO:0070206	GO:BP	TRUE	0.00546828	14	185	3	0.0162162	0.214286
C21-steroid hormone biosynthetic process	GO:0006700	GO:BP	TRUE	0.00546828	14	185	3	0.0162162	0.214286
myeloid dendritic cell differentiation	GO:0043011	GO:BP	TRUE	0.00546828	14	185	3	0.0162162	0.214286
Factor: PPARgamma:RXR-alpha; motif: NTRGGNCARAGGKCA; match class: 1	TF:M02262_1	TF	TRUE	0.00547536	2853	185	56	0.302703	0.0196285
Upper extremity joint dislocation	HP:0030310	HP	TRUE	0.00549773	74	185	6	0.0324324	0.0810811
Factor: TFII-I; motif: RGAGGKAGG; match class: 1	TF:M00706_1	TF	TRUE	0.00552549	878	185	24	0.12973	0.0273349
Factor: CKROX; motif: SCCCTCCCC	TF:M01175	TF	TRUE	0.00552549	4320	185	77	0.416216	0.0178241
Factor: HTF4; motif: RGCAGGTGKG	TF:M10264	TF	TRUE	0.00556996	2329	185	48	0.259459	0.0206097
Factor: Pax-5; motif: BCNNNRNGCANBGNTGNRTAGCSGCHNB	TF:M00143	TF	TRUE	0.00556996	6977	185	112	0.605405	0.0160527
Factor: nerf; motif: YRNCAGGAAGYRGSTBDS; match class: 1	TF:M00531_1	TF	TRUE	0.00556996	1102	185	28	0.151351	0.0254083
Factor: TFII-I; motif: NAGGAAGTGN; match class: 1	TF:M04636_1	TF	TRUE	0.00557256	3474	185	65	0.351351	0.0187104
Hematuria	HP:0000790	HP	TRUE	0.00559026	137	185	8	0.0432432	0.0583942
Abnormal urine cytology	HP:0012614	HP	TRUE	0.00559026	137	185	8	0.0432432	0.0583942
Recurrent respiratory infections	HP:0002205	HP	TRUE	0.00582157	476	185	16	0.0864865	0.0336134
Factor: Blimp-1; motif: RAAAGNGAAAGTNN	TF:M10349	TF	TRUE	0.00585173	994	185	26	0.140541	0.0261569
Factor: TCF-1; motif: CTTTGW; match class: 1	TF:M03857_1	TF	TRUE	0.00585173	4990	185	86	0.464865	0.0172345
cell growth	GO:0016049	GO:BP	TRUE	0.00589352	408	185	14	0.0756757	0.0343137
mesenchymal cell differentiation	GO:0048762	GO:BP	TRUE	0.00591388	190	185	9	0.0486486	0.0473684
sulfur compound binding	GO:1901681	GO:MF	TRUE	0.00593344	171	185	9	0.0486486	0.0526316
Bruising susceptibility	HP:0000978	HP	TRUE	0.00610219	139	185	8	0.0432432	0.057554
Abnormal pulmonary artery morphology	HP:0030966	HP	TRUE	0.00615161	106	185	7	0.0378378	0.0660377
Foam cells	HP:0003651	HP	TRUE	0.00620406	12	185	3	0.0162162	0.25
Protrusio acetabuli	HP:0003179	HP	TRUE	0.00620406	12	185	3	0.0162162	0.25
regulation of cell killing	GO:0031341	GO:BP	TRUE	0.00628692	57	185	5	0.027027	0.0877193
Osteomyelitis	HP:0002754	HP	TRUE	0.00630399	50	185	5	0.027027	0.1
regulation of neutrophil migration	GO:1902622	GO:BP	TRUE	0.00630922	33	185	4	0.0216216	0.121212
positive regulation of alpha-beta T cell differentiation	GO:0046638	GO:BP	TRUE	0.00630922	33	185	4	0.0216216	0.121212
Factor: ER-alpha; motif: AGGTCACNGTGACCT	TF:M01801	TF	TRUE	0.00633677	2150	185	45	0.243243	0.0209302
positive regulation of adaptive immune response	GO:0002821	GO:BP	TRUE	0.00637424	86	185	6	0.0324324	0.0697674
Abnormal renal cortex morphology	HP:0011035	HP	TRUE	0.00649367	177	185	9	0.0486486	0.0508475
gliogenesis	GO:0042063	GO:BP	TRUE	0.00655052	276	185	11	0.0594595	0.0398551
regulation of response to biotic stimulus	GO:0002831	GO:BP	TRUE	0.00655421	366	185	13	0.0702703	0.0355191
regulation of monocyte differentiation	GO:0045655	GO:BP	TRUE	0.00662011	15	185	3	0.0162162	0.2
positive regulation of leukocyte degranulation	GO:0043302	GO:BP	TRUE	0.00662011	15	185	3	0.0162162	0.2
macrophage activation involved in immune response	GO:0002281	GO:BP	TRUE	0.00662011	15	185	3	0.0162162	0.2
positive regulation of tumor necrosis factor production	GO:0032760	GO:BP	TRUE	0.00669283	87	185	6	0.0324324	0.0689655
canonical Wnt signaling pathway	GO:0060070	GO:BP	TRUE	0.00678761	235	185	10	0.0540541	0.0425532
eye development	GO:0001654	GO:BP	TRUE	0.00685088	278	185	11	0.0594595	0.0395683
macrophage cytokine production	GO:0010934	GO:BP	TRUE	0.00692324	34	185	4	0.0216216	0.117647
regulation of macrophage cytokine production	GO:0010935	GO:BP	TRUE	0.00692324	34	185	4	0.0216216	0.117647
B cell receptor signaling pathway	KEGG:04662	KEGG	TRUE	0.00693106	67	185	5	0.027027	0.0746269
ECM-receptor interaction	KEGG:04512	KEGG	TRUE	0.00693106	67	185	5	0.027027	0.0746269
Ras signaling pathway	KEGG:04014	KEGG	TRUE	0.00693106	172	185	8	0.0432432	0.0465116
Bronchiectasis	HP:0002110	HP	TRUE	0.00694001	109	185	7	0.0378378	0.0642202
Hyperpolarized transepithelial nasal potential difference	HP:6000100	HP	TRUE	0.00694001	3	185	2	0.0108108	0.666667
Crazy paving pattern	HP:0025391	HP	TRUE	0.00694001	3	185	2	0.0108108	0.666667
Acute infectious pneumonia	HP:0011949	HP	TRUE	0.00694001	3	185	2	0.0108108	0.666667
Bowing of limbs due to multiple fractures	HP:0003023	HP	TRUE	0.00694001	3	185	2	0.0108108	0.666667
Exudative retinal detachment	HP:0012231	HP	TRUE	0.00694001	3	185	2	0.0108108	0.666667
Macular hemorrhage	HP:0025574	HP	TRUE	0.00694001	3	185	2	0.0108108	0.666667
Hypermobility of interphalangeal joints	HP:0005620	HP	TRUE	0.00694001	3	185	2	0.0108108	0.666667
proteoglycan binding	GO:0043394	GO:MF	TRUE	0.00697065	28	185	4	0.0216216	0.142857
positive regulation of tumor necrosis factor superfamily cytokine production	GO:1903557	GO:BP	TRUE	0.00703661	88	185	6	0.0324324	0.0681818
cellular response to endogenous stimulus	GO:0071495	GO:BP	TRUE	0.00715643	1061	185	26	0.140541	0.0245052
Abnormal atrioventricular valve morphology	HP:0006705	HP	TRUE	0.00722873	144	185	8	0.0432432	0.0555556
negative regulation of cell population proliferation	GO:0008285	GO:BP	TRUE	0.00725946	517	185	16	0.0864865	0.0309478
Abnormal cardiovascular system morphology	HP:0030680	HP	TRUE	0.00729573	1552	185	35	0.189189	0.0225515
Factor: GR; motif: NNNNNNCNNTNTGTNCTNN	TF:M00192	TF	TRUE	0.00735372	5397	185	91	0.491892	0.0168612
circadian temperature homeostasis	GO:0060086	GO:BP	TRUE	0.00741789	4	185	2	0.0108108	0.5
positive regulation of receptor localization to synapse	GO:1902685	GO:BP	TRUE	0.00741789	4	185	2	0.0108108	0.5
microglia development	GO:0014005	GO:BP	TRUE	0.00741789	4	185	2	0.0108108	0.5
positive regulation of mast cell cytokine production	GO:0032765	GO:BP	TRUE	0.00741789	4	185	2	0.0108108	0.5
granulocyte-macrophage colony-stimulating factor signaling pathway	GO:0038157	GO:BP	TRUE	0.00741789	4	185	2	0.0108108	0.5
sequestering of TGFbeta in extracellular matrix	GO:0035583	GO:BP	TRUE	0.00741789	4	185	2	0.0108108	0.5
macrophage colony-stimulating factor signaling pathway	GO:0038145	GO:BP	TRUE	0.00741789	4	185	2	0.0108108	0.5
NADP catabolic process	GO:0006742	GO:BP	TRUE	0.00741789	4	185	2	0.0108108	0.5
Factor: PARP; motif: TTTCYN	TF:M02027	TF	TRUE	0.00746105	10779	185	156	0.843243	0.0144726
Factor: p53; motif: RGRCAWGNCY	TF:M00761	TF	TRUE	0.00746105	2232	185	46	0.248649	0.0206093
peptidase regulator activity	GO:0061134	GO:MF	TRUE	0.00747009	108	185	7	0.0378378	0.0648148
negative regulation of cell migration	GO:0030336	GO:BP	TRUE	0.00749201	239	185	10	0.0540541	0.041841
Factor: Blimp-1; motif: NRGRAAGKGAAAGKRN	TF:M01066	TF	TRUE	0.00749748	257	185	11	0.0594595	0.0428016
regulation of canonical Wnt signaling pathway	GO:0060828	GO:BP	TRUE	0.00750569	198	185	9	0.0486486	0.0454545
Abnormality of the skeletal system	HP:0000924	HP	TRUE	0.00757269	2513	185	50	0.27027	0.0198965
Generalized joint hypermobility	HP:0002761	HP	TRUE	0.00758453	30	185	4	0.0216216	0.133333
Factor: Smad3; motif: NNCTSNCWSCWS	TF:M10367	TF	TRUE	0.00764089	5709	185	95	0.513514	0.0166404
Factor: ERR1; motif: CAAGGTCAMNN	TF:M02093	TF	TRUE	0.00764089	793	185	22	0.118919	0.0277427
Factor: CTF1; motif: TGGCASCNNGCCAA	TF:M01196	TF	TRUE	0.00769543	2699	185	53	0.286486	0.0196369
Factor: WT1; motif: NNGGGNGGGSGN; match class: 1	TF:M07436_1	TF	TRUE	0.00769543	2766	185	54	0.291892	0.0195228
regulation of T-helper 1 type immune response	GO:0002825	GO:BP	TRUE	0.0077416	16	185	3	0.0162162	0.1875
peptidyl-tyrosine phosphorylation	GO:0018108	GO:BP	TRUE	0.0077416	160	185	8	0.0432432	0.05
positive regulation of superoxide anion generation	GO:0032930	GO:BP	TRUE	0.0077416	16	185	3	0.0162162	0.1875
Factor: Lmo2; motif: NMGATANSG	TF:M00278	TF	TRUE	0.00780328	4232	185	75	0.405405	0.0177221
Abnormality of the middle ear	HP:0000370	HP	TRUE	0.0078859	445	185	15	0.0810811	0.0337079
Gastroesophageal reflux	HP:0002020	HP	TRUE	0.00789249	398	185	14	0.0756757	0.0351759
Increased blood pressure	HP:0032263	HP	TRUE	0.00789249	352	185	13	0.0702703	0.0369318
mmu-miR-151-5p	MIRNA:mmu-miR-151-5p	MIRNA	TRUE	0.00792835	7	185	3	0.0162162	0.428571
Sepsis	HP:0100806	HP	TRUE	0.00794917	81	185	6	0.0324324	0.0740741
Factor: MyoD; motif: SCAGCTGYYNCNNNC; match class: 1	TF:M09698_1	TF	TRUE	0.00803138	852	185	23	0.124324	0.0269953
Factor: RFX1; motif: NNGTNRCNATRGYAACNN	TF:M00281	TF	TRUE	0.00803138	3249	185	61	0.32973	0.018775
phosphorylation	GO:0016310	GO:BP	TRUE	0.00804291	1072	185	26	0.140541	0.0242537
lymphocyte homeostasis	GO:0002260	GO:BP	TRUE	0.00804291	61	185	5	0.027027	0.0819672
metanephros development	GO:0001656	GO:BP	TRUE	0.00804291	61	185	5	0.027027	0.0819672
transport	GO:0006810	GO:BP	TRUE	0.00807857	2996	185	56	0.302703	0.0186916
extracellular matrix binding	GO:0050840	GO:MF	TRUE	0.00808949	52	185	5	0.027027	0.0961538
antigen binding	GO:0003823	GO:MF	TRUE	0.00813097	30	185	4	0.0216216	0.133333
integrin binding	GO:0005178	GO:MF	TRUE	0.00813097	111	185	7	0.0378378	0.0630631
localization	GO:0051179	GO:BP	TRUE	0.00814748	3766	185	67	0.362162	0.0177908
regulation of platelet activation	GO:0010543	GO:BP	TRUE	0.00825574	36	185	4	0.0216216	0.111111
Proteinuria	HP:0000093	HP	TRUE	0.00826903	185	185	9	0.0486486	0.0486486
Abscess	HP:0025615	HP	TRUE	0.00827009	54	185	5	0.027027	0.0925926
peptidyl-tyrosine modification	GO:0018212	GO:BP	TRUE	0.0082753	162	185	8	0.0432432	0.0493827
Abnormal cell proliferation	HP:0031377	HP	TRUE	0.0083187	31	185	4	0.0216216	0.129032
Abnormal lymphocyte proliferation	HP:0031378	HP	TRUE	0.0083187	31	185	4	0.0216216	0.129032
Regulation of actin cytoskeleton	KEGG:04810	KEGG	TRUE	0.00838195	178	185	8	0.0432432	0.0449438
Activation of C3 and C5	REAC:R-MMU-174577	REAC	TRUE	0.00844729	4	185	2	0.0108108	0.5
Factor: GKLF; motif: NNRRGRRNGNSNNN; match class: 1	TF:M07040_1	TF	TRUE	0.00848876	5653	185	94	0.508108	0.0166283
Factor: TFII-I; motif: RGAGGKAGG	TF:M00706	TF	TRUE	0.00848876	3257	185	61	0.32973	0.0187289
Diabetic cardiomyopathy	KEGG:05415	KEGG	TRUE	0.00850022	179	185	8	0.0432432	0.0446927
Factor: SAP-1a; motif: CWTCCKGT	TF:M03844	TF	TRUE	0.0086293	1996	185	42	0.227027	0.0210421
Factor: GATA-2; motif: NNNGATRNNN	TF:M00076	TF	TRUE	0.0086293	2254	185	46	0.248649	0.0204082
Factor: ER71; motif: CWTCCTGT	TF:M07282	TF	TRUE	0.0086293	1996	185	42	0.227027	0.0210421
Factor: p300; motif: CTGNCTYMAN	TF:M07266	TF	TRUE	0.0086293	5506	185	92	0.497297	0.016709
Factor: SREBP-1; motif: NSNNTCACNCCANNN	TF:M01173	TF	TRUE	0.00870413	2452	185	49	0.264865	0.0199837
Anorexia	HP:0002039	HP	TRUE	0.00885568	83	185	6	0.0324324	0.0722892
Abnormality of the pulmonary artery	HP:0004414	HP	TRUE	0.00886409	115	185	7	0.0378378	0.0608696
Abnormality of the temporomandibular joint	HP:0010754	HP	TRUE	0.00886409	14	185	3	0.0162162	0.214286
Abnormal diaphysis morphology	HP:0000940	HP	TRUE	0.00886409	269	185	11	0.0594595	0.0408922
Meconium ileus	HP:0004401	HP	TRUE	0.00886409	14	185	3	0.0162162	0.214286
Mechanical ileus	HP:0010676	HP	TRUE	0.00886409	14	185	3	0.0162162	0.214286
Abnormal lymphocyte physiology	HP:0031409	HP	TRUE	0.00887994	228	185	10	0.0540541	0.0438596
Abnormal leukocyte physiology	HP:0033796	HP	TRUE	0.00887994	228	185	10	0.0540541	0.0438596
RHOA GTPase cycle	REAC:R-MMU-8980692	REAC	TRUE	0.00891136	124	185	7	0.0378378	0.0564516
substrate adhesion-dependent cell spreading	GO:0034446	GO:BP	TRUE	0.00892823	93	185	6	0.0324324	0.0645161
regulation of receptor-mediated endocytosis	GO:0048259	GO:BP	TRUE	0.00892823	93	185	6	0.0324324	0.0645161
regulation of plasma membrane bounded cell projection organization	GO:0120035	GO:BP	TRUE	0.00892823	581	185	17	0.0918919	0.0292599
positive regulation of lymphocyte proliferation	GO:0050671	GO:BP	TRUE	0.00892823	93	185	6	0.0324324	0.0645161
developmental growth involved in morphogenesis	GO:0060560	GO:BP	TRUE	0.00899064	204	185	9	0.0486486	0.0441176
olefinic compound biosynthetic process	GO:0120255	GO:BP	TRUE	0.00901331	17	185	3	0.0162162	0.176471
negative regulation of myeloid leukocyte differentiation	GO:0002762	GO:BP	TRUE	0.00901331	37	185	4	0.0216216	0.108108
negative regulation of cell communication	GO:0010648	GO:BP	TRUE	0.00901331	1082	185	26	0.140541	0.0240296
regulation of ketone biosynthetic process	GO:0010566	GO:BP	TRUE	0.00901331	17	185	3	0.0162162	0.176471
neutrophil mediated immunity	GO:0002446	GO:BP	TRUE	0.00901331	17	185	3	0.0162162	0.176471
Signaling by GPCR	REAC:R-MMU-372790	REAC	TRUE	0.00901339	242	185	10	0.0540541	0.0413223
negative regulation of signaling	GO:0023057	GO:BP	TRUE	0.00905066	1083	185	26	0.140541	0.0240074
Infectious encephalitis	HP:0002383	HP	TRUE	0.00905469	32	185	4	0.0216216	0.125
Factor: GATA-3; motif: NTTATC	TF:M08997	TF	TRUE	0.00911403	4624	185	80	0.432432	0.017301
Factor: c-Maf; motif: NWNNNTGCTGACKNNNNNN	TF:M01070	TF	TRUE	0.00911403	4188	185	74	0.4	0.0176695
Factor: Smad3; motif: NNNNNCCAGACANNNNN	TF:M02794	TF	TRUE	0.00911403	4845	185	83	0.448649	0.0171311
Factor: OLIG2; motif: NCCAGCTGNTNNCNNNCNGN	TF:M09703	TF	TRUE	0.00926567	2134	185	44	0.237838	0.0206186
Cerebral hemorrhage	HP:0001342	HP	TRUE	0.00929164	56	185	5	0.027027	0.0892857
granulocyte macrophage colony-stimulating factor receptor complex	GO:0030526	GO:CC	TRUE	0.00930302	4	185	2	0.0108108	0.5
Factor: ER-alpha; motif: AGGTCACNGTGACCT; match class: 1	TF:M01801_1	TF	TRUE	0.00932438	1568	185	35	0.189189	0.0223214
Factor: PEBP2beta; motif: TGTGGTY	TF:M03841	TF	TRUE	0.00932438	5447	185	91	0.491892	0.0167064
embryonic organ development	GO:0048568	GO:BP	TRUE	0.00933781	337	185	12	0.0648649	0.0356083
Pneumonia	HP:0002090	HP	TRUE	0.0093794	230	185	10	0.0540541	0.0434783
negative regulation of cell motility	GO:2000146	GO:BP	TRUE	0.00945765	248	185	10	0.0540541	0.0403226
Factor: MAFA; motif: TCAGCAN	TF:M01709	TF	TRUE	0.00953351	4197	185	74	0.4	0.0176316
response to molecule of bacterial origin	GO:0002237	GO:BP	TRUE	0.00972893	249	185	10	0.0540541	0.0401606
skeletal system morphogenesis	GO:0048705	GO:BP	TRUE	0.00975756	167	185	8	0.0432432	0.0479042
regulation of ossification	GO:0030278	GO:BP	TRUE	0.00975756	95	185	6	0.0324324	0.0631579
Signaling by VEGF	REAC:R-MMU-194138	REAC	TRUE	0.0098588	93	185	6	0.0324324	0.0645161
Factor: Zfp800; motif: KAAATMGG	TF:M05354	TF	TRUE	0.00986372	501	185	16	0.0864865	0.0319361
RHO GTPases Activate NADPH Oxidases	REAC:R-MMU-5668599	REAC	TRUE	0.00986954	17	185	3	0.0162162	0.176471
Pulmonary infiltrates	HP:0002113	HP	TRUE	0.00994947	33	185	4	0.0216216	0.121212
Abnormal gastrointestinal tract morphology	HP:0012718	HP	TRUE	0.00994947	770	185	21	0.113514	0.0272727
Raynaud phenomenon	HP:0030880	HP	TRUE	0.00994947	33	185	4	0.0216216	0.121212
Abnormality of head or neck	HP:0000152	HP	TRUE	0.00994947	2553	185	50	0.27027	0.0195848
Abnormality of the face	HP:0000271	HP	TRUE	0.00995531	2290	185	46	0.248649	0.0200873
Factor: LKLF; motif: CNCCACCCS	TF:M08819	TF	TRUE	0.0100274	3847	185	69	0.372973	0.0179361
Abnormal pelvic girdle bone morphology	HP:0002644	HP	TRUE	0.0101132	510	185	16	0.0864865	0.0313725
Recurrent upper respiratory tract infections	HP:0002788	HP	TRUE	0.0102098	119	185	7	0.0378378	0.0588235
Factor: LEF-1; motif: NCCTTTSWNNTNYN	TF:M10281	TF	TRUE	0.0102282	5692	185	94	0.508108	0.0165144
Factor: STAT1; motif: NTTTCASTTYCNNTTTCYN	TF:M09713	TF	TRUE	0.0102282	6229	185	101	0.545946	0.0162145
Anti-La/SS-B antibody positivity	HP:0032235	HP	TRUE	0.0102307	15	185	3	0.0162162	0.2
Anti-U1 ribonucleoprotein antibody positivity	HP:0033028	HP	TRUE	0.0102307	15	185	3	0.0162162	0.2
Malaise	HP:0033834	HP	TRUE	0.0102307	15	185	3	0.0162162	0.2
Lupus nephritis	HP:0033726	HP	TRUE	0.0102307	15	185	3	0.0162162	0.2
Pyuria	HP:0012085	HP	TRUE	0.0102307	15	185	3	0.0162162	0.2
cytokine binding	GO:0019955	GO:MF	TRUE	0.0102491	84	185	6	0.0324324	0.0714286
Joint hypermobility	HP:0001382	HP	TRUE	0.0103729	463	185	15	0.0810811	0.0323974
Memory impairment	HP:0002354	HP	TRUE	0.0104227	120	185	7	0.0378378	0.0583333
Abnormal aortic morphology	HP:0001679	HP	TRUE	0.0104227	322	185	12	0.0648649	0.0372671
regulation of programmed cell death	GO:0043067	GO:BP	TRUE	0.0105133	1214	185	28	0.151351	0.0230643
negative regulation of myoblast differentiation	GO:0045662	GO:BP	TRUE	0.0105168	18	185	3	0.0162162	0.166667
regulation of macrophage differentiation	GO:0045649	GO:BP	TRUE	0.0105168	18	185	3	0.0162162	0.166667
negative regulation of phagocytosis	GO:0050765	GO:BP	TRUE	0.0105168	18	185	3	0.0162162	0.166667
Factor: CP2; motif: GCHCDAMCCAG; match class: 1	TF:M00072_1	TF	TRUE	0.0105275	1581	185	35	0.189189	0.0221379
positive regulation of protein phosphorylation	GO:0001934	GO:BP	TRUE	0.0105366	390	185	13	0.0702703	0.0333333
extracellular matrix assembly	GO:0085029	GO:BP	TRUE	0.0106768	39	185	4	0.0216216	0.102564
regulation of cell projection organization	GO:0031344	GO:BP	TRUE	0.0106768	593	185	17	0.0918919	0.0286678
defense response to Gram-negative bacterium	GO:0050829	GO:BP	TRUE	0.0106768	39	185	4	0.0216216	0.102564
Factor: GLI; motif: NSTGGGTGGTCY; match class: 1	TF:M10254_1	TF	TRUE	0.0106803	1960	185	41	0.221622	0.0209184
Factor: PU.1; motif: ARAAAGRGGAAGTGNN	TF:M09710	TF	TRUE	0.0106803	1583	185	35	0.189189	0.0221099
Joint stiffness	HP:0001387	HP	TRUE	0.0108078	157	185	8	0.0432432	0.0509554
Patellar dislocation	HP:0002999	HP	TRUE	0.0108078	59	185	5	0.027027	0.0847458
Abnormal retinal artery morphology	HP:0000630	HP	TRUE	0.0108078	59	185	5	0.027027	0.0847458
Social disinhibition	HP:5200029	HP	TRUE	0.0108078	59	185	5	0.027027	0.0847458
Abnormality of the nervous system	HP:0000707	HP	TRUE	0.0108078	2975	185	56	0.302703	0.0188235
Abnormal response to social norms	HP:5200123	HP	TRUE	0.0108078	59	185	5	0.027027	0.0847458
regulation of biomineral tissue development	GO:0070167	GO:BP	TRUE	0.0108706	66	185	5	0.027027	0.0757576
Abnormal phagocytosis	HP:0010977	HP	TRUE	0.0108797	4	185	2	0.0108108	0.5
Decreased forced expiratory flow 25-75%	HP:0032359	HP	TRUE	0.0108797	4	185	2	0.0108108	0.5
Narrow foramen obturatorium	HP:0100958	HP	TRUE	0.0108797	4	185	2	0.0108108	0.5
Absence of bactericidal oxidative respiratory burst in phagocytes	HP:0002723	HP	TRUE	0.0108797	4	185	2	0.0108108	0.5
Recurrent Serratia marcescens infections	HP:0002741	HP	TRUE	0.0108797	4	185	2	0.0108108	0.5
Recurrent Klebsiella infections	HP:0002742	HP	TRUE	0.0108797	4	185	2	0.0108108	0.5
Depression	HP:0000716	HP	TRUE	0.0108797	325	185	12	0.0648649	0.0369231
Abnormal urine protein level	HP:0020129	HP	TRUE	0.0108797	197	185	9	0.0486486	0.0456853
Basilar impression	HP:0005758	HP	TRUE	0.0108797	4	185	2	0.0108108	0.5
Angiosarcoma	HP:0200058	HP	TRUE	0.0108797	4	185	2	0.0108108	0.5
Punctate periventricular T2 hyperintense foci	HP:0030081	HP	TRUE	0.0108797	4	185	2	0.0108108	0.5
Macular drusen	HP:0030499	HP	TRUE	0.0108797	4	185	2	0.0108108	0.5
Recurrent E. coli infections	HP:0002740	HP	TRUE	0.0108797	4	185	2	0.0108108	0.5
Abnormally lax or hyperextensible skin	HP:0008067	HP	TRUE	0.0109298	159	185	8	0.0432432	0.0503145
Abnormal skeletal morphology	HP:0011842	HP	TRUE	0.0109298	2445	185	48	0.259459	0.0196319
Abnormal cranial nerve morphology	HP:0001291	HP	TRUE	0.010952	60	185	5	0.027027	0.0833333
Elevated circulating C-reactive protein concentration	HP:0011227	HP	TRUE	0.010952	35	185	4	0.0216216	0.114286
Factor: CP2/LBP-1c/LSF; motif: GCTGGNTNGNNCYNG	TF:M00947	TF	TRUE	0.0109912	5252	185	88	0.475676	0.0167555
Blue sclerae	HP:0000592	HP	TRUE	0.0110591	90	185	6	0.0324324	0.0666667
Pulmonary interstitial high-resolution computed tomography abnormality	HP:0025389	HP	TRUE	0.0110591	16	185	3	0.0162162	0.1875
Abnormality of the lymphatic system	HP:0100763	HP	TRUE	0.0110591	572	185	17	0.0918919	0.0297203
Extractable nuclear antigen positivity	HP:0033476	HP	TRUE	0.0110591	16	185	3	0.0162162	0.1875
Anti-Sm antibody positivity	HP:0033040	HP	TRUE	0.0110591	16	185	3	0.0162162	0.1875
Vertigo	HP:0002321	HP	TRUE	0.0110591	90	185	6	0.0324324	0.0666667
Factor: SREBP; motif: NNNNYCACNCCANNN	TF:M01168	TF	TRUE	0.0111503	3583	185	65	0.351351	0.0181412
Factor: FKLF; motif: BGGGNGGVMD	TF:M01837	TF	TRUE	0.0111503	3512	185	64	0.345946	0.0182232
Factor: MaFA; motif: TCTGCTGASCNN	TF:M07325	TF	TRUE	0.0111503	3513	185	64	0.345946	0.018218
regulation of neutrophil degranulation	GO:0043313	GO:BP	TRUE	0.0112199	5	185	2	0.0108108	0.4
regulation of synapse pruning	GO:1905806	GO:BP	TRUE	0.0112199	5	185	2	0.0108108	0.4
negative regulation of antigen processing and presentation	GO:0002578	GO:BP	TRUE	0.0112199	5	185	2	0.0108108	0.4
delamination	GO:0060232	GO:BP	TRUE	0.0112199	5	185	2	0.0108108	0.4
interleukin-5-mediated signaling pathway	GO:0038043	GO:BP	TRUE	0.0112199	5	185	2	0.0108108	0.4
positive regulation of dendritic cell antigen processing and presentation	GO:0002606	GO:BP	TRUE	0.0112199	5	185	2	0.0108108	0.4
regulation of apoptotic cell clearance	GO:2000425	GO:BP	TRUE	0.0112199	5	185	2	0.0108108	0.4
regulation of respiratory burst involved in inflammatory response	GO:0060264	GO:BP	TRUE	0.0112199	5	185	2	0.0108108	0.4
T cell activation via T cell receptor contact with antigen bound to MHC molecule on antigen presenting cell	GO:0002291	GO:BP	TRUE	0.0112199	5	185	2	0.0108108	0.4
regulation of endodermal cell differentiation	GO:1903224	GO:BP	TRUE	0.0112199	5	185	2	0.0108108	0.4
hsa-miR-4765	MIRNA:hsa-miR-4765	MIRNA	TRUE	0.0112524	2	185	2	0.0108108	1
hsa-miR-33a-3p	MIRNA:hsa-miR-33a-3p	MIRNA	TRUE	0.0112524	2	185	2	0.0108108	1
immune response-activating signaling pathway	GO:0002757	GO:BP	TRUE	0.0112581	300	185	11	0.0594595	0.0366667
Mitral regurgitation	HP:0001653	HP	TRUE	0.011266	124	185	7	0.0378378	0.0564516
platelet activation	GO:0030168	GO:BP	TRUE	0.0113774	67	185	5	0.027027	0.0746269
Il3rb1-Shc-Ship complex, IL-3 stimulated	CORUM:3202	CORUM	TRUE	0.0114119	3	185	2	0.0108108	0.666667
epithelium development	GO:0060429	GO:BP	TRUE	0.0114446	873	185	22	0.118919	0.0252005
Hypotension	HP:0002615	HP	TRUE	0.0114762	61	185	5	0.027027	0.0819672
Factor: Spz1; motif: DNNGGRGGGWWNNNN; match class: 1	TF:M00446_1	TF	TRUE	0.0115448	1906	185	40	0.216216	0.0209864
Abnormality of joint mobility	HP:0011729	HP	TRUE	0.0115464	1073	185	26	0.140541	0.0242311
Abnormal joint physiology	HP:0034430	HP	TRUE	0.0115464	1073	185	26	0.140541	0.0242311
Factor: GLI; motif: NGACCMCCCAN	TF:M07290	TF	TRUE	0.0115926	4304	185	75	0.405405	0.0174257
Palpebral edema	HP:0100540	HP	TRUE	0.0116436	36	185	4	0.0216216	0.111111
Abnormal tricuspid valve morphology	HP:0001702	HP	TRUE	0.0116436	36	185	4	0.0216216	0.111111
Abnormal circulating C-reactive protein concentration	HP:0032436	HP	TRUE	0.0116436	36	185	4	0.0216216	0.111111
Bowing of the long bones	HP:0006487	HP	TRUE	0.0117112	243	185	10	0.0540541	0.0411523
Factor: Sox-10; motif: CWTTGTN	TF:M01131	TF	TRUE	0.0118429	6027	185	98	0.52973	0.0162602
Kyphosis	HP:0002808	HP	TRUE	0.0118537	379	185	13	0.0702703	0.0343008
Periorbital edema	HP:0100539	HP	TRUE	0.0118537	92	185	6	0.0324324	0.0652174
Abnormality of the upper respiratory tract	HP:0002087	HP	TRUE	0.0118537	379	185	13	0.0702703	0.0343008
regulation of axonogenesis	GO:0050770	GO:BP	TRUE	0.0118898	135	185	7	0.0378378	0.0518519
positive regulation of CD4-positive, alpha-beta T cell differentiation	GO:0043372	GO:BP	TRUE	0.0119089	19	185	3	0.0162162	0.157895
C21-steroid hormone metabolic process	GO:0008207	GO:BP	TRUE	0.0119089	19	185	3	0.0162162	0.157895
Factor: MAF; motif: GCTGAGTCAN; match class: 1	TF:M07296_1	TF	TRUE	0.0119323	776	185	21	0.113514	0.0270619
Factor: HNF4A; motif: NNNNAAAGTCCAMTNN	TF:M02868	TF	TRUE	0.0119323	5270	185	88	0.475676	0.0166983
Factor: Ikaros; motif: TGGGAGN; match class: 1	TF:M07260_1	TF	TRUE	0.0119323	2564	185	50	0.27027	0.0195008
myeloid cell homeostasis	GO:0002262	GO:BP	TRUE	0.0120388	174	185	8	0.0432432	0.045977
negative regulation of myeloid cell differentiation	GO:0045638	GO:BP	TRUE	0.0120388	68	185	5	0.027027	0.0735294
receptor signaling pathway via STAT	GO:0097696	GO:BP	TRUE	0.0120388	100	185	6	0.0324324	0.06
steroid biosynthetic process	GO:0006694	GO:BP	TRUE	0.0120388	100	185	6	0.0324324	0.06
Abnormality of the head	HP:0000234	HP	TRUE	0.0120935	2531	185	49	0.264865	0.0193599
Factor: LKLF; motif: GGGGTGGKSN; match class: 1	TF:M07261_1	TF	TRUE	0.012094	2567	185	50	0.27027	0.019478
positive regulation of phosphatidylinositol 3-kinase/protein kinase B signal transduction	GO:0051897	GO:BP	TRUE	0.0122498	136	185	7	0.0378378	0.0514706
positive regulation of interleukin-8 production	GO:0032757	GO:BP	TRUE	0.0123657	41	185	4	0.0216216	0.097561
Factor: Spi-B; motif: AAAAWGMGGAAGTWNSN	TF:M01204	TF	TRUE	0.012374	516	185	16	0.0864865	0.0310078
Factor: CACD; motif: CCACRCCC	TF:M01113	TF	TRUE	0.012374	7134	185	112	0.605405	0.0156995
Classical antibody-mediated complement activation	REAC:R-MMU-173623	REAC	TRUE	0.0123808	5	185	2	0.0108108	0.4
Dectin-2 family	REAC:R-MMU-5621480	REAC	TRUE	0.0123808	5	185	2	0.0108108	0.4
Abnormality of the digestive system	HP:0025031	HP	TRUE	0.0123821	2271	185	45	0.243243	0.0198151
Nasal polyposis	HP:0100582	HP	TRUE	0.0123821	37	185	4	0.0216216	0.108108
Ectopia pupillae	HP:0009918	HP	TRUE	0.0123821	17	185	3	0.0162162	0.176471
Abnormal sweat homeostasis	HP:0040127	HP	TRUE	0.0123821	17	185	3	0.0162162	0.176471
Abnormality of connective tissue	HP:0003549	HP	TRUE	0.0123821	1199	185	28	0.151351	0.0233528
Steatorrhea	HP:0002570	HP	TRUE	0.0123821	37	185	4	0.0216216	0.108108
Elevated sweat chloride	HP:0012236	HP	TRUE	0.0123821	17	185	3	0.0162162	0.176471
Pulmonary opacity	HP:0031457	HP	TRUE	0.0123821	17	185	3	0.0162162	0.176471
Dislocated radial head	HP:0003083	HP	TRUE	0.0123821	37	185	4	0.0216216	0.108108
immune response-regulating signaling pathway	GO:0002764	GO:BP	TRUE	0.0125561	305	185	11	0.0594595	0.0360656
Factor: VDR:RXR; motif: GGGTCAWNGRGTTCA	TF:M01202	TF	TRUE	0.012585	2640	185	51	0.275676	0.0193182
Abnormality of the pancreas	HP:0001732	HP	TRUE	0.0126342	247	185	10	0.0540541	0.0404858
cellular response to metal ion	GO:0071248	GO:BP	TRUE	0.0127065	137	185	7	0.0378378	0.0510949
Chagas disease	KEGG:05142	KEGG	TRUE	0.0127204	78	185	5	0.027027	0.0641026
Abnormality of the abdominal organs	HP:0002012	HP	TRUE	0.0127535	1027	185	25	0.135135	0.0243427
cell-matrix adhesion	GO:0007160	GO:BP	TRUE	0.0127965	176	185	8	0.0432432	0.0454545
protease binding	GO:0002020	GO:MF	TRUE	0.0128018	121	185	7	0.0378378	0.0578512
regulation of innate immune response	GO:0045088	GO:BP	TRUE	0.0128156	306	185	11	0.0594595	0.0359477
embryonic morphogenesis	GO:0048598	GO:BP	TRUE	0.0128584	451	185	14	0.0756757	0.0310421
positive regulation of protein metabolic process	GO:0051247	GO:BP	TRUE	0.0128584	883	185	22	0.118919	0.0249151
Factor: MYF6; motif: NNNRACAGNCNCNCC; match class: 1	TF:M02885_1	TF	TRUE	0.0128672	4616	185	79	0.427027	0.0171144
Factor: ER-beta; motif: GTCANASTGRCCYNR; match class: 1	TF:M01875_1	TF	TRUE	0.0128991	1007	185	25	0.135135	0.0248262
Abnormality of dental structure	HP:0011061	HP	TRUE	0.0129534	292	185	11	0.0594595	0.0376712
Abnormal nasopharynx morphology	HP:0001739	HP	TRUE	0.0130692	129	185	7	0.0378378	0.0542636
Atherosclerosis	HP:0002621	HP	TRUE	0.0130692	64	185	5	0.027027	0.078125
Abnormal knee physiology	HP:0034670	HP	TRUE	0.0130692	64	185	5	0.027027	0.078125
Elbow dislocation	HP:0003042	HP	TRUE	0.0130692	64	185	5	0.027027	0.078125
negative regulation of cell projection organization	GO:0031345	GO:BP	TRUE	0.0131676	177	185	8	0.0432432	0.0451977
Abnormal mediastinum morphology	HP:0045026	HP	TRUE	0.0132941	38	185	4	0.0216216	0.105263
regulation of collagen metabolic process	GO:0010712	GO:BP	TRUE	0.013345	42	185	4	0.0216216	0.0952381
negative regulation of regulated secretory pathway	GO:1903306	GO:BP	TRUE	0.0134091	20	185	3	0.0162162	0.15
myeloid dendritic cell activation	GO:0001773	GO:BP	TRUE	0.0134091	20	185	3	0.0162162	0.15
defense response to fungus	GO:0050832	GO:BP	TRUE	0.0134091	20	185	3	0.0162162	0.15
regulation of superoxide anion generation	GO:0032928	GO:BP	TRUE	0.0134091	20	185	3	0.0162162	0.15
positive regulation by host of viral process	GO:0044794	GO:BP	TRUE	0.0134091	20	185	3	0.0162162	0.15
regulation of developmental growth	GO:0048638	GO:BP	TRUE	0.0134091	263	185	10	0.0540541	0.0380228
Factor: RAR-gamma; motif: TGACCTBYNKN	TF:M03562	TF	TRUE	0.0136229	2718	185	52	0.281081	0.0191317
Factor: SREBP-1; motif: NNNGTGGGGTGAN	TF:M04632	TF	TRUE	0.0136352	2584	185	50	0.27027	0.0193498
cellular response to biotic stimulus	GO:0071216	GO:BP	TRUE	0.0139333	179	185	8	0.0432432	0.0446927
G protein-coupled receptor signaling pathway	GO:0007186	GO:BP	TRUE	0.0141323	358	185	12	0.0648649	0.0335196
protein phosphorylation	GO:0006468	GO:BP	TRUE	0.0141323	891	185	22	0.118919	0.0246914
Decreased circulating complement C4 concentration	HP:0045042	HP	TRUE	0.0141599	18	185	3	0.0162162	0.166667
Reduced forced expiratory volume in one second	HP:0032342	HP	TRUE	0.0141599	18	185	3	0.0162162	0.166667
Abnormality of neutrophil physiology	HP:0011990	HP	TRUE	0.0141599	18	185	3	0.0162162	0.166667
Decreased urine output	HP:0011037	HP	TRUE	0.0141599	18	185	3	0.0162162	0.166667
Abnormal judgment	HP:5200401	HP	TRUE	0.0141678	390	185	13	0.0702703	0.0333333
B cell differentiation	GO:0030183	GO:BP	TRUE	0.0141975	104	185	6	0.0324324	0.0576923
negative regulation of signal transduction	GO:0009968	GO:BP	TRUE	0.0142567	1008	185	24	0.12973	0.0238095
neuron maturation	GO:0042551	GO:BP	TRUE	0.0142714	43	185	4	0.0216216	0.0930233
Factor: PEA3; motif: ACWTCCK	TF:M00655	TF	TRUE	0.0142954	6296	185	101	0.545946	0.0160419
Abnormal pulmonary interstitial morphology	HP:0006530	HP	TRUE	0.0143234	97	185	6	0.0324324	0.0618557
Antinuclear antibody positivity	HP:0003493	HP	TRUE	0.0143234	39	185	4	0.0216216	0.102564
Abnormality of the radial head	HP:0003995	HP	TRUE	0.0143234	39	185	4	0.0216216	0.102564
Abnormal pleura morphology	HP:0002103	HP	TRUE	0.014334	132	185	7	0.0378378	0.0530303
Hyperlordosis	HP:0003307	HP	TRUE	0.014334	170	185	8	0.0432432	0.0470588
Fc gamma R-mediated phagocytosis	KEGG:04666	KEGG	TRUE	0.0143887	81	185	5	0.027027	0.0617284
Lysosome	KEGG:04142	KEGG	TRUE	0.0143887	116	185	6	0.0324324	0.0517241
Glomerulonephritis	HP:0000099	HP	TRUE	0.0144061	66	185	5	0.027027	0.0757576
Abnormal head blood vessel morphology	HP:3000036	HP	TRUE	0.0144061	66	185	5	0.027027	0.0757576
Signaling by Rho GTPases	REAC:R-MMU-194315	REAC	TRUE	0.0144231	502	185	15	0.0810811	0.0298805
negative regulation of transport	GO:0051051	GO:BP	TRUE	0.014486	312	185	11	0.0594595	0.0352564
Facial edema	HP:0000282	HP	TRUE	0.0145999	98	185	6	0.0324324	0.0612245
Otosclerosis	HP:0000362	HP	TRUE	0.0145999	5	185	2	0.0108108	0.4
Premature birth	HP:0001622	HP	TRUE	0.0145999	133	185	7	0.0378378	0.0526316
Abnormality of superoxide metabolism	HP:0004358	HP	TRUE	0.0145999	5	185	2	0.0108108	0.4
Cortical thickening of long bone diaphyses	HP:0005791	HP	TRUE	0.0145999	5	185	2	0.0108108	0.4
Decreased activity of NADPH oxidase	HP:0003206	HP	TRUE	0.0145999	5	185	2	0.0108108	0.4
Interlobular septal thickening	HP:0030879	HP	TRUE	0.0145999	5	185	2	0.0108108	0.4
Abnormal mitral valve physiology	HP:0031481	HP	TRUE	0.0145999	133	185	7	0.0378378	0.0526316
Pulmonary interstitial thickening	HP:0033711	HP	TRUE	0.0145999	5	185	2	0.0108108	0.4
Granulomatosis	HP:0002955	HP	TRUE	0.0145999	5	185	2	0.0108108	0.4
Increased susceptibility to fractures	HP:0002659	HP	TRUE	0.0145999	171	185	8	0.0432432	0.0467836
Delayed umbilical cord separation	HP:0032434	HP	TRUE	0.0145999	5	185	2	0.0108108	0.4
ameboidal-type cell migration	GO:0001667	GO:BP	TRUE	0.0146728	360	185	12	0.0648649	0.0333333
Abnormal liver morphology	HP:0410042	HP	TRUE	0.0147051	705	185	19	0.102703	0.0269504
Abnormal morphology of the radius	HP:0002818	HP	TRUE	0.0147051	172	185	8	0.0432432	0.0465116
phosphate-containing compound metabolic process	GO:0006796	GO:BP	TRUE	0.0147214	1814	185	37	0.2	0.0203969
Abnormal delivery	HP:0001787	HP	TRUE	0.0147264	67	185	5	0.027027	0.0746269
Factor: NF-1A; motif: NGCCARN	TF:M03554	TF	TRUE	0.0147768	3348	185	61	0.32973	0.0182198
Abnormal nasal mucosa morphology	HP:0000433	HP	TRUE	0.0148055	40	185	4	0.0216216	0.1
FCERI mediated Ca+2 mobilization	REAC:R-MMU-2871809	REAC	TRUE	0.0149198	20	185	3	0.0162162	0.15
establishment of localization	GO:0051234	GO:BP	TRUE	0.0149725	3231	185	58	0.313514	0.0179511
regulation of exocytosis	GO:0017157	GO:BP	TRUE	0.0149725	142	185	7	0.0378378	0.0492958
regulation of hormone biosynthetic process	GO:0046885	GO:BP	TRUE	0.015075	21	185	3	0.0162162	0.142857
organic hydroxy compound transport	GO:0015850	GO:BP	TRUE	0.015075	182	185	8	0.0432432	0.043956
negative regulation of osteoclast differentiation	GO:0045671	GO:BP	TRUE	0.015075	21	185	3	0.0162162	0.142857
integrin activation	GO:0033622	GO:BP	TRUE	0.015075	21	185	3	0.0162162	0.142857
negative regulation of protein localization to plasma membrane	GO:1903077	GO:BP	TRUE	0.015075	21	185	3	0.0162162	0.142857
Factor: Spi1; motif: NRAAAGAGGAAGTGN	TF:M07224	TF	TRUE	0.015101	1020	185	25	0.135135	0.0245098
Factor: TCFAP2C; motif: NNGCCCNAGGGCWN	TF:M02925	TF	TRUE	0.015101	3563	185	64	0.345946	0.0179624
Factor: P53; motif: NNNNNACAWGCCYNNN	TF:M07054	TF	TRUE	0.015101	1499	185	33	0.178378	0.0220147
maintenance of protein location in extracellular region	GO:0071694	GO:BP	TRUE	0.0151823	6	185	2	0.0108108	0.333333
negative regulation of release of sequestered calcium ion into cytosol	GO:0051280	GO:BP	TRUE	0.0151823	6	185	2	0.0108108	0.333333
regulation of lipid metabolic process	GO:0019216	GO:BP	TRUE	0.0151823	225	185	9	0.0486486	0.04
renal system development	GO:0072001	GO:BP	TRUE	0.0151823	269	185	10	0.0540541	0.0371747
lipopolysaccharide-mediated signaling pathway	GO:0031663	GO:BP	TRUE	0.0151823	44	185	4	0.0216216	0.0909091
positive regulation of macrophage proliferation	GO:0120041	GO:BP	TRUE	0.0151823	6	185	2	0.0108108	0.333333
negative regulation of plasminogen activation	GO:0010757	GO:BP	TRUE	0.0151823	6	185	2	0.0108108	0.333333
positive regulation of peptidyl-tyrosine phosphorylation	GO:0050731	GO:BP	TRUE	0.0151823	106	185	6	0.0324324	0.0566038
post-embryonic eye morphogenesis	GO:0048050	GO:BP	TRUE	0.0151823	6	185	2	0.0108108	0.333333
regulation of endothelial cell proliferation	GO:0001936	GO:BP	TRUE	0.0151823	106	185	6	0.0324324	0.0566038
cell maturation	GO:0048469	GO:BP	TRUE	0.0151823	143	185	7	0.0378378	0.048951
regulation of osteoclast development	GO:2001204	GO:BP	TRUE	0.0151823	6	185	2	0.0108108	0.333333
learned vocalization behavior or vocal learning	GO:0098598	GO:BP	TRUE	0.0151823	6	185	2	0.0108108	0.333333
Factor: PPARgamma; motif: AWNTRGGNCARAGGTCA	TF:M09704	TF	TRUE	0.0154414	5620	185	92	0.497297	0.0163701
Factor: MRF4; motif: CASCTGC	TF:M03831	TF	TRUE	0.0155029	5320	185	88	0.475676	0.0165414
Factor: Pax-5; motif: RRNGRNGCAN	TF:M03577	TF	TRUE	0.0155029	5319	185	88	0.475676	0.0165445
Factor: HTF4; motif: CASCTGB	TF:M02018	TF	TRUE	0.0155029	5320	185	88	0.475676	0.0165414
Abnormal esophagus physiology	HP:0025270	HP	TRUE	0.0155135	709	185	19	0.102703	0.0267983
positive regulation of cellular metabolic process	GO:0031325	GO:BP	TRUE	0.0157028	2485	185	47	0.254054	0.0189135
sensory organ morphogenesis	GO:0090596	GO:BP	TRUE	0.0157279	184	185	8	0.0432432	0.0434783
Factor: Smad4; motif: TGTCTGN	TF:M01889	TF	TRUE	0.0157468	3784	185	67	0.362162	0.0177061
actin filament organization	GO:0007015	GO:BP	TRUE	0.0157922	365	185	12	0.0648649	0.0328767
Abnormal digestive system morphology	HP:0025033	HP	TRUE	0.0159451	822	185	21	0.113514	0.0255474
Ecchymosis	HP:0031364	HP	TRUE	0.015963	41	185	4	0.0216216	0.097561
Abnormality of the humeroradial joint	HP:0100744	HP	TRUE	0.015963	41	185	4	0.0216216	0.097561
Hypercalciuria	HP:0002150	HP	TRUE	0.015963	41	185	4	0.0216216	0.097561
Fat malabsorption	HP:0002630	HP	TRUE	0.015963	41	185	4	0.0216216	0.097561
cellular response to amino acid stimulus	GO:0071230	GO:BP	TRUE	0.0160312	74	185	5	0.027027	0.0675676
Factor: EHF; motif: BTTCCTGC; match class: 1	TF:M07251_1	TF	TRUE	0.0161741	691	185	19	0.102703	0.0274964
Factor: SMAD5; motif: CAGACWGN	TF:M08829	TF	TRUE	0.0161741	2276	185	45	0.243243	0.0197715
protein dephosphorylation	GO:0006470	GO:BP	TRUE	0.0162151	145	185	7	0.0378378	0.0482759
Fc epsilon RI signaling pathway	KEGG:04664	KEGG	TRUE	0.0162794	52	185	4	0.0216216	0.0769231
Abnormal shoulder morphology	HP:0003043	HP	TRUE	0.0164039	69	185	5	0.027027	0.0724638
Factor: ETSLIKE; motif: NACTTCCTNN	TF:M08881	TF	TRUE	0.0164087	2149	185	43	0.232432	0.0200093
Factor: ER-alpha; motif: GGNNNNNNTGACCYN	TF:M03820	TF	TRUE	0.0164087	1573	185	34	0.183784	0.0216147
Factor: NF-1B; motif: CYTGGCWSN	TF:M10308	TF	TRUE	0.0164087	693	185	19	0.102703	0.027417
Factor: Tcfap2b; motif: NYGCCYNARGGCAN; match class: 1	TF:M02820_1	TF	TRUE	0.0164087	3650	185	65	0.351351	0.0178082
Factor: GLI; motif: NTGGGTGGTN; match class: 1	TF:M07292_1	TF	TRUE	0.0164087	747	185	20	0.108108	0.0267738
Factor: AP-2; motif: NNGCCTK; match class: 1	TF:M01859_1	TF	TRUE	0.0164087	1762	185	37	0.2	0.0209989
muscle structure development	GO:0061061	GO:BP	TRUE	0.0165136	519	185	15	0.0810811	0.0289017
interleukin-17 production	GO:0032620	GO:BP	TRUE	0.0166243	22	185	3	0.0162162	0.136364
positive regulation of interleukin-12 production	GO:0032735	GO:BP	TRUE	0.0166243	22	185	3	0.0162162	0.136364
positive regulation of steroid metabolic process	GO:0045940	GO:BP	TRUE	0.0166243	22	185	3	0.0162162	0.136364
regulation of type 2 immune response	GO:0002828	GO:BP	TRUE	0.0166243	22	185	3	0.0162162	0.136364
regulation of interleukin-17 production	GO:0032660	GO:BP	TRUE	0.0166243	22	185	3	0.0162162	0.136364
positive regulation of transport	GO:0051050	GO:BP	TRUE	0.0167188	627	185	17	0.0918919	0.0271132
phosphorus metabolic process	GO:0006793	GO:BP	TRUE	0.0167188	1833	185	37	0.2	0.0201855
Fluid shear stress and atherosclerosis	KEGG:05418	KEGG	TRUE	0.0167463	121	185	6	0.0324324	0.0495868
Signal regulatory protein family interactions	REAC:R-MMU-391160	REAC	TRUE	0.0168288	6	185	2	0.0108108	0.333333
Creation of C4 and C2 activators	REAC:R-MMU-166786	REAC	TRUE	0.0168288	6	185	2	0.0108108	0.333333
Cross-presentation of particulate exogenous antigens (phagosomes)	REAC:R-MMU-1236973	REAC	TRUE	0.0168288	6	185	2	0.0108108	0.333333
blood coagulation	GO:0007596	GO:BP	TRUE	0.0168635	109	185	6	0.0324324	0.0550459
Signaling by Rho GTPases, Miro GTPases and RHOBTB3	REAC:R-MMU-9716542	REAC	TRUE	0.0168809	515	185	15	0.0810811	0.0291262
Abnormality of the spleen	HP:0001743	HP	TRUE	0.0170014	452	185	14	0.0756757	0.0309735
Abnormality of pulmonary circulation	HP:0030875	HP	TRUE	0.0170107	138	185	7	0.0378378	0.0507246
positive regulation of epithelial to mesenchymal transition	GO:0010718	GO:BP	TRUE	0.0172074	46	185	4	0.0216216	0.0869565
Abnormal biliary tract morphology	HP:0012440	HP	TRUE	0.0172872	70	185	5	0.027027	0.0714286
Arteriosclerosis	HP:0002634	HP	TRUE	0.0172872	70	185	5	0.027027	0.0714286
Decreased lymphocyte proliferation in response to mitogen	HP:0031381	HP	TRUE	0.0173269	20	185	3	0.0162162	0.15
Fundus hemorrhage	HP:0031803	HP	TRUE	0.0173269	20	185	3	0.0162162	0.15
Retinal hemorrhage	HP:0000573	HP	TRUE	0.0173269	20	185	3	0.0162162	0.15
Dysregulated miRNA targeting in insulin PI3K AKT signaling	WP:WP3855	WP	TRUE	0.0173619	25	185	3	0.0162162	0.12
Factor: Sox-9; motif: NNNNNACAAARGNNSMN; match class: 1	TF:M07269_1	TF	TRUE	0.0173986	2554	185	49	0.264865	0.0191856
Factor: PPARgamma; motif: AWNTRGGNCAAAGGKCA	TF:M10346	TF	TRUE	0.0174972	5954	185	96	0.518919	0.0161236
Factor: SF-1; motif: TGACCTTG	TF:M00727	TF	TRUE	0.0175335	1457	185	32	0.172973	0.0219629
Factor: ERR3; motif: CAAGGTCA	TF:M02000	TF	TRUE	0.0175335	1457	185	32	0.172973	0.0219629
Factor: PPARalpha:RXRalpha; motif: NNRGGTCATWGGGGTSANG	TF:M00518	TF	TRUE	0.0175916	5575	185	91	0.491892	0.0163229
Factor: HNF4-alpha; motif: NNNNMGGGGTCAANNNN	TF:M02764	TF	TRUE	0.0175916	3950	185	69	0.372973	0.0174684
Factor: NFATc2; motif: GGAAAA	TF:M03555	TF	TRUE	0.0175938	10406	185	150	0.810811	0.0144148
Factor: NFATc2; motif: GGAAAA	TF:M01281	TF	TRUE	0.0175938	10406	185	150	0.810811	0.0144148
Factor: NFATc3; motif: GGAAAA	TF:M01886	TF	TRUE	0.0175938	10406	185	150	0.810811	0.0144148
coagulation	GO:0050817	GO:BP	TRUE	0.0175959	110	185	6	0.0324324	0.0545455
biological process involved in interaction with symbiont	GO:0051702	GO:BP	TRUE	0.0176424	76	185	5	0.027027	0.0657895
Factor: FPM315; motif: SRGGGAGGAGGN	TF:M01587	TF	TRUE	0.0179001	1648	185	35	0.189189	0.0212379
Factor: MAZ; motif: NKGGGAGGGGRGGR	TF:M02023	TF	TRUE	0.0179718	5506	185	90	0.486486	0.0163458
Fever	HP:0001945	HP	TRUE	0.0179761	310	185	11	0.0594595	0.0354839
hsa-miR-155-5p	MIRNA:hsa-miR-155-5p	MIRNA	TRUE	0.0180008	11	185	3	0.0162162	0.272727
Abnormal bronchus morphology	HP:0025426	HP	TRUE	0.0180474	140	185	7	0.0378378	0.05
Abnormal pharynx morphology	HP:0033151	HP	TRUE	0.0180474	140	185	7	0.0378378	0.05
Aplasia/Hypoplasia of the skin	HP:0008065	HP	TRUE	0.0182195	180	185	8	0.0432432	0.0444444
Abnormal hip bone morphology	HP:0003272	HP	TRUE	0.0182195	457	185	14	0.0756757	0.0306346
Abnormal heart valve physiology	HP:0031653	HP	TRUE	0.0182195	311	185	11	0.0594595	0.0353698
Abnormality of urine calcium concentration	HP:0011280	HP	TRUE	0.0182195	43	185	4	0.0216216	0.0930233
Oral ulcer	HP:0000155	HP	TRUE	0.0182195	43	185	4	0.0216216	0.0930233
Abnormal consumption behavior	HP:0040202	HP	TRUE	0.0182195	180	185	8	0.0432432	0.0444444
Proptosis	HP:0000520	HP	TRUE	0.0182778	222	185	9	0.0486486	0.0405405
RAC2 GTPase cycle	REAC:R-MMU-9013404	REAC	TRUE	0.0183383	75	185	5	0.027027	0.0666667
Factor: NF-kappaB1; motif: GGGAAANYCCC	TF:M10311	TF	TRUE	0.0183442	171	185	8	0.0432432	0.0467836
synapse organization	GO:0050808	GO:BP	TRUE	0.0183968	373	185	12	0.0648649	0.0321716
Factor: Tbx20; motif: SGAGGTGTGAGGSGR	TF:M07474	TF	TRUE	0.0184155	1715	185	36	0.194595	0.0209913
Factor: PR; motif: NNNNNNGGNACRNNNTGTTCTNNNNNN	TF:M00954	TF	TRUE	0.0184175	3889	185	68	0.367568	0.0174852
ApoE and miR 146 in inflammation and atherosclerosis	WP:WP3592	WP	TRUE	0.0185263	8	185	2	0.0108108	0.25
negative regulation of protein localization to cell periphery	GO:1904376	GO:BP	TRUE	0.01867	23	185	3	0.0162162	0.130435
positive regulation of macrophage cytokine production	GO:0060907	GO:BP	TRUE	0.01867	23	185	3	0.0162162	0.130435
Abnormal tracheobronchial morphology	HP:0005607	HP	TRUE	0.0187728	267	185	10	0.0540541	0.0374532
Factor: SREBP; motif: VNNVTCACCCYA; match class: 1	TF:M00776_1	TF	TRUE	0.0188237	651	185	18	0.0972973	0.0276498
regulation of protein phosphorylation	GO:0001932	GO:BP	TRUE	0.0188673	581	185	16	0.0864865	0.0275387
phagocytic vesicle	GO:0045335	GO:CC	TRUE	0.0190143	103	185	6	0.0324324	0.0582524
GPCR downstream signalling	REAC:R-MMU-388396	REAC	TRUE	0.0190675	231	185	9	0.0486486	0.038961
Factor: RFXDC2; motif: NNNCNTRGAKACSNNNN	TF:M02894	TF	TRUE	0.0191364	2572	185	49	0.264865	0.0190513
REACTOME root term	REAC:0000000	REAC	TRUE	0.0191427	5992	185	95	0.513514	0.0158545
Malar rash	HP:0025300	HP	TRUE	0.0192635	21	185	3	0.0162162	0.142857
Dyspareunia	HP:0030016	HP	TRUE	0.0192635	21	185	3	0.0162162	0.142857
Ocular hypertension	HP:0007906	HP	TRUE	0.0192635	21	185	3	0.0162162	0.142857
Factor: PEA3; motif: ACWTCCK; match class: 1	TF:M00655_1	TF	TRUE	0.0193376	2043	185	41	0.221622	0.0200685
Diaphyseal sclerosis	HP:0003034	HP	TRUE	0.0194527	6	185	2	0.0108108	0.333333
Crumpled long bones	HP:0006367	HP	TRUE	0.0194527	6	185	2	0.0108108	0.333333
Abnormal circulating beta globulin level	HP:0025465	HP	TRUE	0.0194527	6	185	2	0.0108108	0.333333
Splenomegaly	HP:0001744	HP	TRUE	0.0194527	363	185	12	0.0648649	0.0330579
Anal fistula	HP:0010447	HP	TRUE	0.0194527	6	185	2	0.0108108	0.333333
Ankle swelling	HP:0001785	HP	TRUE	0.0194527	6	185	2	0.0108108	0.333333
Anoperineal fistula	HP:0005218	HP	TRUE	0.0194527	6	185	2	0.0108108	0.333333
Factor: RXR-ALPHA; motif: NRGGTCAAAGGTCAN	TF:M09003	TF	TRUE	0.0195089	6602	185	104	0.562162	0.0157528
CD4-positive, alpha-beta T cell activation	GO:0035710	GO:BP	TRUE	0.0195987	78	185	5	0.027027	0.0641026
platelet degranulation	GO:0002576	GO:BP	TRUE	0.0197486	7	185	2	0.0108108	0.285714
regulation of macrophage proliferation	GO:0120040	GO:BP	TRUE	0.0197486	7	185	2	0.0108108	0.285714
regulation of protein maturation	GO:1903317	GO:BP	TRUE	0.0197486	48	185	4	0.0216216	0.0833333
sequestering of extracellular ligand from receptor	GO:0035581	GO:BP	TRUE	0.0197486	7	185	2	0.0108108	0.285714
reverse cholesterol transport	GO:0043691	GO:BP	TRUE	0.0197486	7	185	2	0.0108108	0.285714
monoamine transport	GO:0015844	GO:BP	TRUE	0.0197486	48	185	4	0.0216216	0.0833333
positive regulation of receptor catabolic process	GO:2000646	GO:BP	TRUE	0.0197486	7	185	2	0.0108108	0.285714
microglial cell proliferation	GO:0061518	GO:BP	TRUE	0.0197486	7	185	2	0.0108108	0.285714
cellular response to lipopolysaccharide	GO:0071222	GO:BP	TRUE	0.0197486	151	185	7	0.0378378	0.0463576
regulation of hyaluronan biosynthetic process	GO:1900125	GO:BP	TRUE	0.0197486	7	185	2	0.0108108	0.285714
lung alveolus development	GO:0048286	GO:BP	TRUE	0.0197486	48	185	4	0.0216216	0.0833333
regulation of aldosterone metabolic process	GO:0032344	GO:BP	TRUE	0.0197486	7	185	2	0.0108108	0.285714
mast cell cytokine production	GO:0032762	GO:BP	TRUE	0.0197486	7	185	2	0.0108108	0.285714
regulation of mast cell cytokine production	GO:0032763	GO:BP	TRUE	0.0197486	7	185	2	0.0108108	0.285714
regulation of cell-cell adhesion mediated by integrin	GO:0033632	GO:BP	TRUE	0.0197486	7	185	2	0.0108108	0.285714
positive regulation of glomerular mesangial cell proliferation	GO:0072126	GO:BP	TRUE	0.0197486	7	185	2	0.0108108	0.285714
regulation of aldosterone biosynthetic process	GO:0032347	GO:BP	TRUE	0.0197486	7	185	2	0.0108108	0.285714
hemostasis	GO:0007599	GO:BP	TRUE	0.0197486	113	185	6	0.0324324	0.0530973
respiratory burst involved in inflammatory response	GO:0002536	GO:BP	TRUE	0.0197486	7	185	2	0.0108108	0.285714
transmembrane receptor protein tyrosine kinase activity	GO:0004714	GO:MF	TRUE	0.0201407	39	185	4	0.0216216	0.102564
identical protein binding	GO:0042802	GO:MF	TRUE	0.0201407	1710	185	36	0.194595	0.0210526
Abnormal erythrocyte morphology	HP:0001877	HP	TRUE	0.0201661	516	185	15	0.0810811	0.0290698
eye morphogenesis	GO:0048592	GO:BP	TRUE	0.0201806	114	185	6	0.0324324	0.0526316
interleukin-4 production	GO:0032633	GO:BP	TRUE	0.0203318	24	185	3	0.0162162	0.125
CD8-positive, alpha-beta T cell activation	GO:0036037	GO:BP	TRUE	0.0203318	24	185	3	0.0162162	0.125
regulation of interleukin-4 production	GO:0032673	GO:BP	TRUE	0.0203318	24	185	3	0.0162162	0.125
Factor: Smad4; motif: NTGTCTGNCACN	TF:M10368	TF	TRUE	0.0203378	3763	185	66	0.356757	0.0175392
Factor: NURR1; motif: YRRCCTT	TF:M01269	TF	TRUE	0.0203378	4413	185	75	0.405405	0.0169952
Factor: CP2; motif: GCHCDAMCCAG	TF:M00072	TF	TRUE	0.0204273	5608	185	91	0.491892	0.0162268
superoxide-generating NAD(P)H oxidase activity	GO:0016175	GO:MF	TRUE	0.0205219	5	185	2	0.0108108	0.4
protein binding involved in heterotypic cell-cell adhesion	GO:0086080	GO:MF	TRUE	0.0205219	5	185	2	0.0108108	0.4
Airway obstruction	HP:0006536	HP	TRUE	0.0205653	74	185	5	0.027027	0.0675676
regulation of leukocyte mediated cytotoxicity	GO:0001910	GO:BP	TRUE	0.0206042	49	185	4	0.0216216	0.0816327
positive regulation of miRNA transcription	GO:1902895	GO:BP	TRUE	0.0206042	49	185	4	0.0216216	0.0816327
T cell differentiation involved in immune response	GO:0002292	GO:BP	TRUE	0.0206042	49	185	4	0.0216216	0.0816327
Factor: ZBTB3; motif: CNNTCACTGGNANNNN	TF:M02929	TF	TRUE	0.0208608	5084	185	84	0.454054	0.0165224
positive regulation of adaptive immune response based on somatic recombination of immune receptors built from immunoglobulin superfamily domains	GO:0002824	GO:BP	TRUE	0.0208619	80	185	5	0.027027	0.0625
cellular response to acid chemical	GO:0071229	GO:BP	TRUE	0.0208619	80	185	5	0.027027	0.0625
response to lipopolysaccharide	GO:0032496	GO:BP	TRUE	0.0208619	239	185	9	0.0486486	0.0376569
negative regulation of angiogenesis	GO:0016525	GO:BP	TRUE	0.0208619	80	185	5	0.027027	0.0625
alpha-beta T cell differentiation	GO:0046632	GO:BP	TRUE	0.0208619	80	185	5	0.027027	0.0625
Factor: Tal; motif: GWSNNCABCTGC	TF:M07469	TF	TRUE	0.0209396	2654	185	50	0.27027	0.0188395
Factor: Pax-6; motif: CTGACCTGGAACTM	TF:M00979	TF	TRUE	0.0209396	7170	185	111	0.6	0.0154812
Osteoporosis	HP:0000939	HP	TRUE	0.0210686	228	185	9	0.0486486	0.0394737
NADPH oxidase complex	GO:0043020	GO:CC	TRUE	0.0211559	6	185	2	0.0108108	0.333333
cell tip	GO:0051286	GO:CC	TRUE	0.0211559	6	185	2	0.0108108	0.333333
Mediastinal lymphadenopathy	HP:0100721	HP	TRUE	0.0212866	22	185	3	0.0162162	0.136364
Glomerulopathy	HP:0100820	HP	TRUE	0.0212866	22	185	3	0.0162162	0.136364
Asymmetry of intraocular pressure	HP:0012633	HP	TRUE	0.0212866	22	185	3	0.0162162	0.136364
Ascending tubular aorta aneurysm	HP:0004970	HP	TRUE	0.0212866	22	185	3	0.0162162	0.136364
regulation of protein metabolic process	GO:0051246	GO:BP	TRUE	0.0212869	1481	185	31	0.167568	0.0209318
lysosome	GO:0005764	GO:CC	TRUE	0.0214098	415	185	13	0.0702703	0.0313253
lytic vacuole	GO:0000323	GO:CC	TRUE	0.0214098	415	185	13	0.0702703	0.0313253
Factor: GR; motif: CNNNNTGTYCTNN	TF:M01836	TF	TRUE	0.0214104	4205	185	72	0.389189	0.0171225
GP1b-IX-V activation signalling	REAC:R-MMU-430116	REAC	TRUE	0.0215098	7	185	2	0.0108108	0.285714
Hippo signaling pathway	KEGG:04390	KEGG	TRUE	0.0215763	128	185	6	0.0324324	0.046875
Abnormal sclera morphology	HP:0000591	HP	TRUE	0.0215841	109	185	6	0.0324324	0.0550459
Abnormal circulating metabolite concentration	HP:0032180	HP	TRUE	0.0215841	1026	185	24	0.12973	0.0233918
Interleukin-2 family signaling	REAC:R-MMU-451927	REAC	TRUE	0.0215957	24	185	3	0.0162162	0.125
Synthesis of IP3 and IP4 in the cytosol	REAC:R-MMU-1855204	REAC	TRUE	0.0215957	24	185	3	0.0162162	0.125
Factor: ER-beta; motif: RGGTCASCNTGMCCY	TF:M10227	TF	TRUE	0.0216098	1672	185	35	0.189189	0.020933
Factor: Smad3; motif: NGNCAGACASNNN; match class: 1	TF:M01888_1	TF	TRUE	0.0216526	662	185	18	0.0972973	0.0271903
cellular response to molecule of bacterial origin	GO:0071219	GO:BP	TRUE	0.0217348	155	185	7	0.0378378	0.0451613
cellular detoxification	GO:1990748	GO:BP	TRUE	0.0218942	81	185	5	0.027027	0.0617284
protein tyrosine kinase activity	GO:0004713	GO:MF	TRUE	0.021896	100	185	6	0.0324324	0.06
Severe infection	HP:0032169	HP	TRUE	0.0220022	46	185	4	0.0216216	0.0869565
Factor: AP-1; motif: NNNTGAGTCAKCN	TF:M00517	TF	TRUE	0.0220303	3283	185	59	0.318919	0.0179714
positive regulation of programmed cell death	GO:0043068	GO:BP	TRUE	0.0221079	487	185	14	0.0756757	0.0287474
Abnormality of the knee	HP:0002815	HP	TRUE	0.0221808	322	185	11	0.0594595	0.0341615
microvillus	GO:0005902	GO:CC	TRUE	0.0221846	75	185	5	0.027027	0.0666667
regulation of myotube differentiation	GO:0010830	GO:BP	TRUE	0.0223109	25	185	3	0.0162162	0.12
negative regulation of hemostasis	GO:1900047	GO:BP	TRUE	0.0223109	25	185	3	0.0162162	0.12
fibroblast proliferation	GO:0048144	GO:BP	TRUE	0.0223109	117	185	6	0.0324324	0.0512821
negative regulation of blood coagulation	GO:0030195	GO:BP	TRUE	0.0223109	25	185	3	0.0162162	0.12
zymogen activation	GO:0031638	GO:BP	TRUE	0.0223109	25	185	3	0.0162162	0.12
Factor: Erg; motif: MCAGGAAA; match class: 1	TF:M07284_1	TF	TRUE	0.0223183	2664	185	50	0.27027	0.0187688
Leukocytosis	HP:0001974	HP	TRUE	0.0224183	110	185	6	0.0324324	0.0545455
Abnormal knee morphology	HP:0034669	HP	TRUE	0.0224435	276	185	10	0.0540541	0.0362319
Acute myeloid leukemia	KEGG:05221	KEGG	TRUE	0.0227464	58	185	4	0.0216216	0.0689655
negative regulation of blood vessel morphogenesis	GO:2000181	GO:BP	TRUE	0.0228406	82	185	5	0.027027	0.0609756
Abnormal forearm bone morphology	HP:0040072	HP	TRUE	0.0229346	189	185	8	0.0432432	0.042328
Abnormality of the gingiva	HP:0000168	HP	TRUE	0.0229346	189	185	8	0.0432432	0.042328
regulation of protein dephosphorylation	GO:0035304	GO:BP	TRUE	0.0232637	51	185	4	0.0216216	0.0784314
Factor: Zic1; motif: NNCCCCCGGGGGGG; match class: 1	TF:M02835_1	TF	TRUE	0.0233442	4808	185	80	0.432432	0.0166389
Abnormality of the thoracic cavity	HP:0045027	HP	TRUE	0.0234477	47	185	4	0.0216216	0.0851064
Ileus	HP:0002595	HP	TRUE	0.0235126	23	185	3	0.0162162	0.130435
Biconcave vertebral bodies	HP:0004586	HP	TRUE	0.0235126	23	185	3	0.0162162	0.130435
Abnormal intraocular pressure	HP:0012632	HP	TRUE	0.0235126	23	185	3	0.0162162	0.130435
Nausea and vomiting	HP:0002017	HP	TRUE	0.0235968	424	185	13	0.0702703	0.0306604
regulation of biosynthetic process	GO:0009889	GO:BP	TRUE	0.0239188	3671	185	63	0.340541	0.0171615
negative regulation of vasculature development	GO:1901343	GO:BP	TRUE	0.0239531	83	185	5	0.027027	0.060241
secretory vesicle	GO:0099503	GO:CC	TRUE	0.0239753	374	185	12	0.0648649	0.0320856
axon	GO:0030424	GO:CC	TRUE	0.0239753	526	185	15	0.0810811	0.0285171
Abnormal forearm morphology	HP:0002973	HP	TRUE	0.0240916	191	185	8	0.0432432	0.0418848
Factor: JunD; motif: NNRTGAGTCAY	TF:M10274	TF	TRUE	0.0241555	3157	185	57	0.308108	0.0180551
Abnormal renal physiology	HP:0012211	HP	TRUE	0.0241652	529	185	15	0.0810811	0.0283554
Anemia	HP:0001903	HP	TRUE	0.024259	477	185	14	0.0756757	0.0293501
Factor: GKLF; motif: NNNRNWGGGTGKGGC	TF:M10279	TF	TRUE	0.0242625	6335	185	100	0.540541	0.0157853
Factor: AP-1; motif: NTGASTCAG	TF:M00199	TF	TRUE	0.0242625	3159	185	57	0.308108	0.0180437
Factor: c-MAF; motif: CNNNCTCAGCA	TF:M03816	TF	TRUE	0.0242625	3652	185	64	0.345946	0.0175246
positive regulation of animal organ morphogenesis	GO:0110110	GO:BP	TRUE	0.0243122	26	185	3	0.0162162	0.115385
mineralocorticoid biosynthetic process	GO:0006705	GO:BP	TRUE	0.0243122	8	185	2	0.0108108	0.25
positive regulation of collagen metabolic process	GO:0010714	GO:BP	TRUE	0.0243122	26	185	3	0.0162162	0.115385
extracellular regulation of signal transduction	GO:1900115	GO:BP	TRUE	0.0243122	8	185	2	0.0108108	0.25
extracellular negative regulation of signal transduction	GO:1900116	GO:BP	TRUE	0.0243122	8	185	2	0.0108108	0.25
negative regulation of coagulation	GO:0050819	GO:BP	TRUE	0.0243122	26	185	3	0.0162162	0.115385
regulation of superoxide metabolic process	GO:0090322	GO:BP	TRUE	0.0243122	26	185	3	0.0162162	0.115385
positive regulation of sequestering of calcium ion	GO:0051284	GO:BP	TRUE	0.0243122	8	185	2	0.0108108	0.25
embryonic eye morphogenesis	GO:0048048	GO:BP	TRUE	0.0243122	26	185	3	0.0162162	0.115385
eosinophil migration	GO:0072677	GO:BP	TRUE	0.0243122	8	185	2	0.0108108	0.25
steroid hormone biosynthetic process	GO:0120178	GO:BP	TRUE	0.0243122	26	185	3	0.0162162	0.115385
positive regulation of cell proliferation involved in kidney development	GO:1901724	GO:BP	TRUE	0.0243122	8	185	2	0.0108108	0.25
neutrophil degranulation	GO:0043312	GO:BP	TRUE	0.0243122	8	185	2	0.0108108	0.25
auditory behavior	GO:0031223	GO:BP	TRUE	0.0243122	8	185	2	0.0108108	0.25
aldosterone biosynthetic process	GO:0032342	GO:BP	TRUE	0.0243122	8	185	2	0.0108108	0.25
negative regulation of granulocyte differentiation	GO:0030853	GO:BP	TRUE	0.0243122	8	185	2	0.0108108	0.25
regulation of axon extension	GO:0030516	GO:BP	TRUE	0.0243122	84	185	5	0.027027	0.0595238
interleukin-8 production	GO:0032637	GO:BP	TRUE	0.0243122	52	185	4	0.0216216	0.0769231
regulation of interleukin-8 production	GO:0032677	GO:BP	TRUE	0.0243122	52	185	4	0.0216216	0.0769231
positive regulation of monocyte differentiation	GO:0045657	GO:BP	TRUE	0.0243122	8	185	2	0.0108108	0.25
endochondral bone morphogenesis	GO:0060350	GO:BP	TRUE	0.0243122	52	185	4	0.0216216	0.0769231
positive regulation of CD4-positive, alpha-beta T cell activation	GO:2000516	GO:BP	TRUE	0.0243122	26	185	3	0.0162162	0.115385
cellular response to macrophage colony-stimulating factor stimulus	GO:0036006	GO:BP	TRUE	0.0243122	8	185	2	0.0108108	0.25
maintenance of protein location	GO:0045185	GO:BP	TRUE	0.0243122	84	185	5	0.027027	0.0595238
monocyte differentiation	GO:0030224	GO:BP	TRUE	0.0243122	26	185	3	0.0162162	0.115385
Abnormal acetabulum morphology	HP:0003170	HP	TRUE	0.0243883	78	185	5	0.027027	0.0641026
Retinal detachment	HP:0000541	HP	TRUE	0.0243883	78	185	5	0.027027	0.0641026
regulation of Wnt signaling pathway	GO:0030111	GO:BP	TRUE	0.0244404	247	185	9	0.0486486	0.0364372
Abnormal spleen morphology	HP:0025408	HP	TRUE	0.0244518	427	185	13	0.0702703	0.030445
Abnormal adipose tissue morphology	HP:0009124	HP	TRUE	0.0244518	192	185	8	0.0432432	0.0416667
Nonimmune hydrops fetalis	HP:0001790	HP	TRUE	0.0244518	48	185	4	0.0216216	0.0833333
Abnormality of the liver	HP:0001392	HP	TRUE	0.0244518	864	185	21	0.113514	0.0243056
Atrioventricular valve regurgitation	HP:0034376	HP	TRUE	0.0244518	151	185	7	0.0378378	0.0463576
cellular response to inorganic substance	GO:0071241	GO:BP	TRUE	0.0244669	160	185	7	0.0378378	0.04375
central nervous system development	GO:0007417	GO:BP	TRUE	0.0244898	659	185	17	0.0918919	0.0257967
JAK-STAT signaling pathway	KEGG:04630	KEGG	TRUE	0.0246173	94	185	5	0.027027	0.0531915
Abnormal circulating protein concentration	HP:0010876	HP	TRUE	0.0246874	479	185	14	0.0756757	0.0292276
Parathyroid hyperplasia	HP:0008208	HP	TRUE	0.0246959	7	185	2	0.0108108	0.285714
Beaded ribs	HP:0000923	HP	TRUE	0.0246959	7	185	2	0.0108108	0.285714
Abnormal glycosphingolipid metabolism	HP:0004343	HP	TRUE	0.0246959	7	185	2	0.0108108	0.285714
Predominantly lower limb lymphedema	HP:0003550	HP	TRUE	0.0246959	7	185	2	0.0108108	0.285714
Factor: GLI2; motif: TGGGTGGTCNS	TF:M07291	TF	TRUE	0.0246983	1946	185	39	0.210811	0.0200411
Abnormal retinal vascular morphology	HP:0008046	HP	TRUE	0.0247348	193	185	8	0.0432432	0.0414508
Arterial stenosis	HP:0100545	HP	TRUE	0.0249603	79	185	5	0.027027	0.0632911
Biliary tract abnormality	HP:0001080	HP	TRUE	0.0249603	79	185	5	0.027027	0.0632911
Pulmonic stenosis	HP:0001642	HP	TRUE	0.0249697	114	185	6	0.0324324	0.0526316
Abnormality on pulmonary function testing	HP:0030878	HP	TRUE	0.0249697	114	185	6	0.0324324	0.0526316
negative regulation of secretion	GO:0051048	GO:BP	TRUE	0.0249784	121	185	6	0.0324324	0.0495868
positive regulation of nervous system development	GO:0051962	GO:BP	TRUE	0.0249784	248	185	9	0.0486486	0.0362903
Abnormality of lower limb joint	HP:0100491	HP	TRUE	0.0253357	588	185	16	0.0864865	0.0272109
acute inflammatory response	GO:0002526	GO:BP	TRUE	0.0254816	53	185	4	0.0216216	0.0754717
protein kinase regulator activity	GO:0019887	GO:MF	TRUE	0.0255122	179	185	8	0.0432432	0.0446927
Autosomal recessive inheritance	HP:0000007	HP	TRUE	0.0255521	2191	185	42	0.227027	0.0191693
Factor: ARID3A; motif: NNNNRTATCANNNNN	TF:M02839	TF	TRUE	0.0255898	3448	185	61	0.32973	0.0176914
Factor: SREBP-1; motif: CACSCCA; match class: 1	TF:M00749_1	TF	TRUE	0.0258745	1567	185	33	0.178378	0.0210593
Factor: Ets; motif: ACTTCCTS	TF:M00971	TF	TRUE	0.0259281	1505	185	32	0.172973	0.0212625
Factor: DEC1; motif: NCNCACRTGNSC	TF:M08870	TF	TRUE	0.0259281	4978	185	82	0.443243	0.0164725
Abnormal experience of reality	HP:5200423	HP	TRUE	0.026239	484	185	14	0.0756757	0.0289256
Abnormality of the pulmonary vasculature	HP:0004930	HP	TRUE	0.026239	154	185	7	0.0378378	0.0454545
Factor: p53; motif: NGRCWTGYCY	TF:M00272	TF	TRUE	0.0262672	2826	185	52	0.281081	0.0184006
response to tumor cell	GO:0002347	GO:BP	TRUE	0.0263967	27	185	3	0.0162162	0.111111
receptor catabolic process	GO:0032801	GO:BP	TRUE	0.0263967	27	185	3	0.0162162	0.111111
bone mineralization	GO:0030282	GO:BP	TRUE	0.0264985	86	185	5	0.027027	0.0581395
neuron development	GO:0048666	GO:BP	TRUE	0.0264985	895	185	21	0.113514	0.0234637
Bowing of the legs	HP:0002979	HP	TRUE	0.0265829	196	185	8	0.0432432	0.0408163
Abnormal facial skeleton morphology	HP:0011821	HP	TRUE	0.0267141	1111	185	25	0.135135	0.0225023
IL 3 signaling pathway	WP:WP373	WP	TRUE	0.0269671	93	185	5	0.027027	0.0537634
Abnormality of the genitourinary system	HP:0000119	HP	TRUE	0.0270031	2000	185	39	0.210811	0.0195
positive regulation of miRNA metabolic process	GO:2000630	GO:BP	TRUE	0.0270225	54	185	4	0.0216216	0.0740741
glial cell migration	GO:0008347	GO:BP	TRUE	0.0270225	54	185	4	0.0216216	0.0740741
Chest pain	HP:0100749	HP	TRUE	0.0270401	81	185	5	0.027027	0.0617284
Excessive daytime somnolence	HP:0001262	HP	TRUE	0.0270401	50	185	4	0.0216216	0.08
Abnormal pupil morphology	HP:0000615	HP	TRUE	0.0270401	50	185	4	0.0216216	0.08
Antimicrobial peptides	REAC:R-MMU-6803157	REAC	TRUE	0.0271484	8	185	2	0.0108108	0.25
Factor: Pax-4; motif: DTTTTCCACCN; match class: 1	TF:M04624_1	TF	TRUE	0.027161	5742	185	92	0.497297	0.0160223
Factor: COUP-TF1; motif: TGACCTY	TF:M03542	TF	TRUE	0.027244	3389	185	60	0.324324	0.0177043
Factor: Sp1; motif: GGNGGGGGNGGGGGMGGGGCNGGG	TF:M10375	TF	TRUE	0.0274625	7709	185	117	0.632432	0.0151771
Abnormal circulating calcium concentration	HP:0004363	HP	TRUE	0.0276526	117	185	6	0.0324324	0.0512821
cellular response to type II interferon	GO:0071346	GO:BP	TRUE	0.0277144	87	185	5	0.027027	0.0574713
Factor: MEL1; motif: GARGAT	TF:M08794	TF	TRUE	0.0277634	7230	185	111	0.6	0.0153527
Factor: Elf5; motif: WNAAGGAARTW; match class: 1	TF:M01197_1	TF	TRUE	0.0279895	75	185	5	0.027027	0.0666667
positive regulation of macromolecule metabolic process	GO:0010604	GO:BP	TRUE	0.0283766	2512	185	46	0.248649	0.0183121
Factor: Erg; motif: NNACAGGAAGTGNN	TF:M12995	TF	TRUE	0.0284365	852	185	21	0.113514	0.0246479
deubiquitinase activator activity	GO:0035800	GO:MF	TRUE	0.0284912	6	185	2	0.0108108	0.333333
Factor: Rev-ErbAalpha; motif: NRNNMASTGGGTCANNNNN	TF:M10322	TF	TRUE	0.0285405	2703	185	50	0.27027	0.018498
Factor: REST; motif: KTCAGCACCAYGGACAGCKCCN; match class: 1	TF:M10354_1	TF	TRUE	0.0285405	1147	185	26	0.140541	0.0226678
Factor: six-4; motif: ANNNATGACACCNNNNN; match class: 1	TF:M01374_1	TF	TRUE	0.0285541	911	185	22	0.118919	0.0241493
Factor: SREBP-1; motif: KATCACCCCAC	TF:M00221	TF	TRUE	0.0285541	4407	185	74	0.4	0.0167915
Factor: AP-1; motif: NTGACTCAN	TF:M00925	TF	TRUE	0.0286169	1709	185	35	0.189189	0.0204798
negative regulation of protein localization to membrane	GO:1905476	GO:BP	TRUE	0.0288035	28	185	3	0.0162162	0.107143
negative regulation of exocytosis	GO:0045920	GO:BP	TRUE	0.0288035	28	185	3	0.0162162	0.107143
positive regulation of cartilage development	GO:0061036	GO:BP	TRUE	0.0288035	28	185	3	0.0162162	0.107143
monocyte chemotaxis	GO:0002548	GO:BP	TRUE	0.0288035	28	185	3	0.0162162	0.107143
face morphogenesis	GO:0060325	GO:BP	TRUE	0.0288035	28	185	3	0.0162162	0.107143
endothelial cell proliferation	GO:0001935	GO:BP	TRUE	0.0288035	125	185	6	0.0324324	0.048
dephosphorylation	GO:0016311	GO:BP	TRUE	0.0288463	209	185	8	0.0432432	0.0382775
Arteriovenous malformation	HP:0100026	HP	TRUE	0.0289189	51	185	4	0.0216216	0.0784314
regulation of cell size	GO:0008361	GO:BP	TRUE	0.0290444	166	185	7	0.0378378	0.0421687
regulation of type IIa hypersensitivity	GO:0001796	GO:BP	TRUE	0.0291268	9	185	2	0.0108108	0.222222
negative regulation of bone resorption	GO:0045779	GO:BP	TRUE	0.0291268	9	185	2	0.0108108	0.222222
positive regulation of type IIa hypersensitivity	GO:0001798	GO:BP	TRUE	0.0291268	9	185	2	0.0108108	0.222222
positive regulation of early endosome to late endosome transport	GO:2000643	GO:BP	TRUE	0.0291268	9	185	2	0.0108108	0.222222
manganese ion transmembrane transport	GO:0071421	GO:BP	TRUE	0.0291268	9	185	2	0.0108108	0.222222
negative regulation of myeloid leukocyte mediated immunity	GO:0002887	GO:BP	TRUE	0.0291268	9	185	2	0.0108108	0.222222
respiratory burst involved in defense response	GO:0002679	GO:BP	TRUE	0.0291268	9	185	2	0.0108108	0.222222
positive regulation of type II hypersensitivity	GO:0002894	GO:BP	TRUE	0.0291268	9	185	2	0.0108108	0.222222
dendritic cell chemotaxis	GO:0002407	GO:BP	TRUE	0.0291268	9	185	2	0.0108108	0.222222
defense response to tumor cell	GO:0002357	GO:BP	TRUE	0.0291268	9	185	2	0.0108108	0.222222
response to vitamin E	GO:0033197	GO:BP	TRUE	0.0291268	9	185	2	0.0108108	0.222222
type IIa hypersensitivity	GO:0001794	GO:BP	TRUE	0.0291268	9	185	2	0.0108108	0.222222
metanephric glomerulus development	GO:0072224	GO:BP	TRUE	0.0291268	9	185	2	0.0108108	0.222222
negative regulation of myotube differentiation	GO:0010832	GO:BP	TRUE	0.0291268	9	185	2	0.0108108	0.222222
regulation of type II hypersensitivity	GO:0002892	GO:BP	TRUE	0.0291268	9	185	2	0.0108108	0.222222
aldosterone metabolic process	GO:0032341	GO:BP	TRUE	0.0291268	9	185	2	0.0108108	0.222222
positive regulation of odontogenesis	GO:0042482	GO:BP	TRUE	0.0291268	9	185	2	0.0108108	0.222222
protein import	GO:0017038	GO:BP	TRUE	0.0291268	9	185	2	0.0108108	0.222222
Fc-gamma receptor signaling pathway	GO:0038094	GO:BP	TRUE	0.0291268	9	185	2	0.0108108	0.222222
regulation of glomerular mesangial cell proliferation	GO:0072124	GO:BP	TRUE	0.0291268	9	185	2	0.0108108	0.222222
type II hypersensitivity	GO:0002445	GO:BP	TRUE	0.0291268	9	185	2	0.0108108	0.222222
cellular response to toxic substance	GO:0097237	GO:BP	TRUE	0.0291996	89	185	5	0.027027	0.0561798
formation of primary germ layer	GO:0001704	GO:BP	TRUE	0.0291996	89	185	5	0.027027	0.0561798
Abnormality of the bladder	HP:0000014	HP	TRUE	0.0292244	439	185	13	0.0702703	0.0296128
Factor: CSX; motif: NNCACTTGNRN	TF:M02108	TF	TRUE	0.0292735	4339	185	73	0.394595	0.0168242
Cerebral ischemia	HP:0002637	HP	TRUE	0.0295179	83	185	5	0.027027	0.060241
Abnormal circulating IgG level	HP:0410242	HP	TRUE	0.0295179	83	185	5	0.027027	0.060241
Tissue ischemia	HP:0033401	HP	TRUE	0.0295179	83	185	5	0.027027	0.060241
Abnormal patella morphology	HP:0003045	HP	TRUE	0.0295179	83	185	5	0.027027	0.060241
Factor: Spi-B; motif: ASNGGAASTN	TF:M02041	TF	TRUE	0.0295487	5916	185	94	0.508108	0.0158891
VEGFA-VEGFR2 Pathway	REAC:R-MMU-4420097	REAC	TRUE	0.0296437	86	185	5	0.027027	0.0581395
response to metal ion	GO:0010038	GO:BP	TRUE	0.0296636	257	185	9	0.0486486	0.0350195
Pheochromocytoma	HP:0002666	HP	TRUE	0.0297449	26	185	3	0.0162162	0.115385
Lichenification	HP:0100725	HP	TRUE	0.0297449	8	185	2	0.0108108	0.25
Avascular necrosis of the capital femoral epiphysis	HP:0005743	HP	TRUE	0.0297449	26	185	3	0.0162162	0.115385
Abnormality of pancreas physiology	HP:0012091	HP	TRUE	0.0297449	120	185	6	0.0324324	0.05
Chronic hepatitis	HP:0200123	HP	TRUE	0.0297449	8	185	2	0.0108108	0.25
Erysipelas	HP:0001055	HP	TRUE	0.0297449	8	185	2	0.0108108	0.25
Premature osteoarthritis	HP:0003088	HP	TRUE	0.0297449	8	185	2	0.0108108	0.25
Chronic pulmonary obstruction	HP:0006510	HP	TRUE	0.0297449	26	185	3	0.0162162	0.115385
Abnormal bowel sounds	HP:0030142	HP	TRUE	0.0297449	8	185	2	0.0108108	0.25
Gingival recession	HP:0030816	HP	TRUE	0.0297449	8	185	2	0.0108108	0.25
Otitis media	HP:0000388	HP	TRUE	0.0297449	246	185	9	0.0486486	0.0365854
Fibrosarcoma	HP:0100244	HP	TRUE	0.0297449	8	185	2	0.0108108	0.25
Intraalveolar phospholipid accumulation	HP:0006517	HP	TRUE	0.0297449	8	185	2	0.0108108	0.25
Impaired executive functioning	HP:0033051	HP	TRUE	0.0297449	8	185	2	0.0108108	0.25
Acrocyanosis	HP:0001063	HP	TRUE	0.0297449	26	185	3	0.0162162	0.115385
Varicose veins	HP:0002619	HP	TRUE	0.0297449	26	185	3	0.0162162	0.115385
Liver abscess	HP:0100523	HP	TRUE	0.0297449	8	185	2	0.0108108	0.25
Peripheral cyanosis	HP:0034033	HP	TRUE	0.0297449	26	185	3	0.0162162	0.115385
Factor: OLIG2; motif: CCAKCTGYTYNYNNNNNN	TF:M10329	TF	TRUE	0.0298204	2238	185	43	0.232432	0.0192136
Factor: LEF-1; motif: WCAAAGN; match class: 1	TF:M02019_1	TF	TRUE	0.0299453	474	185	14	0.0756757	0.0295359
Factor: LEF-1; motif: WCAAAGN; match class: 1	TF:M03794_1	TF	TRUE	0.0299453	474	185	14	0.0756757	0.0295359
positive regulation of metabolic process	GO:0009893	GO:BP	TRUE	0.0299813	2732	185	49	0.264865	0.0179356
GPCRs class B secretin like	WP:WP456	WP	TRUE	0.0301683	11	185	2	0.0108108	0.181818
Dopaminergic neurogenesis	WP:WP1498	WP	TRUE	0.0301683	11	185	2	0.0108108	0.181818
Factor: MAFA; motif: TCAGCAN; match class: 1	TF:M01709_1	TF	TRUE	0.0302225	802	185	20	0.108108	0.0249377
Factor: AR; motif: GGTACANNRTGTTCT	TF:M00481	TF	TRUE	0.0302225	3411	185	60	0.324324	0.0175901
microglial cell activation	GO:0001774	GO:BP	TRUE	0.0303553	29	185	3	0.0162162	0.103448
type 2 immune response	GO:0042092	GO:BP	TRUE	0.0303553	29	185	3	0.0162162	0.103448
negative regulation of adaptive immune response based on somatic recombination of immune receptors built from immunoglobulin superfamily domains	GO:0002823	GO:BP	TRUE	0.0303553	29	185	3	0.0162162	0.103448
regulation of hormone metabolic process	GO:0032350	GO:BP	TRUE	0.0303553	29	185	3	0.0162162	0.103448
positive regulation of interleukin-10 production	GO:0032733	GO:BP	TRUE	0.0303553	29	185	3	0.0162162	0.103448
negative regulation of interleukin-6 production	GO:0032715	GO:BP	TRUE	0.0303553	29	185	3	0.0162162	0.103448
B cell homeostasis	GO:0001782	GO:BP	TRUE	0.0303553	29	185	3	0.0162162	0.103448
negative regulation of alpha-beta T cell activation	GO:0046636	GO:BP	TRUE	0.0303553	29	185	3	0.0162162	0.103448
cell junction organization	GO:0034330	GO:BP	TRUE	0.0304063	567	185	15	0.0810811	0.026455
Umbilical hernia	HP:0001537	HP	TRUE	0.0306494	248	185	9	0.0486486	0.0362903
Abnormal femur morphology	HP:0002823	HP	TRUE	0.0306494	248	185	9	0.0486486	0.0362903
Edema	HP:0000969	HP	TRUE	0.0306494	497	185	14	0.0756757	0.028169
Abnormal oral cavity morphology	HP:0000163	HP	TRUE	0.0308219	1763	185	35	0.189189	0.0198525
Abnormality of the mouth	HP:0000153	HP	TRUE	0.0308219	1827	185	36	0.194595	0.0197044
Abnormal oral morphology	HP:0031816	HP	TRUE	0.0308219	1763	185	35	0.189189	0.0198525
Abnormal sternum morphology	HP:0000766	HP	TRUE	0.0308219	394	185	12	0.0648649	0.0304569
Abnormal atrioventricular valve physiology	HP:0031650	HP	TRUE	0.0308219	161	185	7	0.0378378	0.0434783
Colitis	HP:0002583	HP	TRUE	0.0308219	53	185	4	0.0216216	0.0754717
Abnormality of subcutaneous fat tissue	HP:0001001	HP	TRUE	0.0308219	53	185	4	0.0216216	0.0754717
Abnormality of the umbilical cord	HP:0010881	HP	TRUE	0.0308219	53	185	4	0.0216216	0.0754717
CD4-positive, alpha-beta T cell differentiation	GO:0043367	GO:BP	TRUE	0.0308282	57	185	4	0.0216216	0.0701754
response to organic cyclic compound	GO:0014070	GO:BP	TRUE	0.0309163	680	185	17	0.0918919	0.025
regulation of secretion by cell	GO:1903530	GO:BP	TRUE	0.0309265	408	185	12	0.0648649	0.0294118
Factor: AR; motif: NRGTACAYNRTGTACYN	TF:M04454	TF	TRUE	0.0310141	4943	185	81	0.437838	0.0163868
regulation of gene expression	GO:0010468	GO:BP	TRUE	0.0310583	3443	185	59	0.318919	0.0171362
protein-containing complex binding	GO:0044877	GO:MF	TRUE	0.0313323	1578	185	33	0.178378	0.0209125
phosphatase binding	GO:0019902	GO:MF	TRUE	0.0313323	187	185	8	0.0432432	0.0427807
positive regulation of leukocyte mediated immunity	GO:0002705	GO:BP	TRUE	0.0313677	91	185	5	0.027027	0.0549451
membrane organization	GO:0061024	GO:BP	TRUE	0.0313677	625	185	16	0.0864865	0.0256
temperature homeostasis	GO:0001659	GO:BP	TRUE	0.0314491	129	185	6	0.0324324	0.0465116
Abnormal middle ear morphology	HP:0008609	HP	TRUE	0.0316248	27	185	3	0.0162162	0.111111
Abnormal pigmentation of the oral mucosa	HP:0100669	HP	TRUE	0.0316248	27	185	3	0.0162162	0.111111
Bell-shaped thorax	HP:0001591	HP	TRUE	0.0316248	27	185	3	0.0162162	0.111111
Abnormal small intestine morphology	HP:0002244	HP	TRUE	0.0316248	205	185	8	0.0432432	0.0390244
Joint subluxation	HP:0032153	HP	TRUE	0.0316248	27	185	3	0.0162162	0.111111
Cutaneous photosensitivity	HP:0000992	HP	TRUE	0.0317681	86	185	5	0.027027	0.0581395
Factor: DEC1; motif: NCNCACRTGNSC; match class: 1	TF:M08870_1	TF	TRUE	0.0317972	1406	185	30	0.162162	0.0213371
Abnormal heart valve morphology	HP:0001654	HP	TRUE	0.0319478	298	185	10	0.0540541	0.033557
Abnormality of the pharynx	HP:0000600	HP	TRUE	0.0319478	163	185	7	0.0378378	0.0429448
kidney development	GO:0001822	GO:BP	TRUE	0.0319596	261	185	9	0.0486486	0.0344828
Factor: Lbx1; motif: TWAATMAGARN	TF:M05341	TF	TRUE	0.0319849	48	185	4	0.0216216	0.0833333
actin cytoskeleton	GO:0015629	GO:CC	TRUE	0.032149	389	185	12	0.0648649	0.0308483
Gap junction	KEGG:04540	KEGG	TRUE	0.0321496	65	185	4	0.0216216	0.0615385
Apelin signaling pathway	KEGG:04371	KEGG	TRUE	0.0321496	101	185	5	0.027027	0.049505
Factor: AP-2rep; motif: CAGTGGG; match class: 1	TF:M00468_1	TF	TRUE	0.0322405	865	185	21	0.113514	0.0242775
positive regulation of reactive oxygen species metabolic process	GO:2000379	GO:BP	TRUE	0.0323399	58	185	4	0.0216216	0.0689655
filopodium assembly	GO:0046847	GO:BP	TRUE	0.0323399	58	185	4	0.0216216	0.0689655
response to inorganic substance	GO:0010035	GO:BP	TRUE	0.0323399	411	185	12	0.0648649	0.0291971
regulation of bone mineralization	GO:0030500	GO:BP	TRUE	0.0323399	58	185	4	0.0216216	0.0689655
regulation of cellular component size	GO:0032535	GO:BP	TRUE	0.0323696	310	185	10	0.0540541	0.0322581
Factor: TCFAP2C; motif: NNGCCCNAGGGCWN; match class: 1	TF:M02925_1	TF	TRUE	0.0324616	1599	185	33	0.178378	0.0206379
Factor: SMAD; motif: TGTCTGNNN; match class: 1	TF:M08897_1	TF	TRUE	0.0324616	480	185	14	0.0756757	0.0291667
Factor: Zbtb20; motif: NGGTWAAGCSGG	TF:M06450	TF	TRUE	0.0324616	7	185	2	0.0108108	0.285714
Factor: PPARGAMMA:RXR-ALPHA; motif: WNTRGGNCAAAGGTC	TF:M09000	TF	TRUE	0.0324616	4954	185	81	0.437838	0.0163504
detoxification	GO:0098754	GO:BP	TRUE	0.0324729	92	185	5	0.027027	0.0543478
T-helper 1 type immune response	GO:0042088	GO:BP	TRUE	0.0326393	30	185	3	0.0162162	0.1
activated T cell proliferation	GO:0050798	GO:BP	TRUE	0.0326393	30	185	3	0.0162162	0.1
apoptotic cell clearance	GO:0043277	GO:BP	TRUE	0.0326393	30	185	3	0.0162162	0.1
maintenance of location in cell	GO:0051651	GO:BP	TRUE	0.0327679	172	185	7	0.0378378	0.0406977
Factor: p54NRB; motif: GRNNNMGGATGRMNNCGGA	TF:M07611	TF	TRUE	0.0328761	4438	185	74	0.4	0.0166742
Factor: STAT6; motif: YTTCCNNAGAANNN	TF:M10385	TF	TRUE	0.032896	283	185	10	0.0540541	0.0353357
Reduced consciousness	HP:0004372	HP	TRUE	0.0329534	164	185	7	0.0378378	0.0426829
Factor: Trp53; motif: ACAWGTCNNNNRACAWGT; match class: 1	TF:M04500_1	TF	TRUE	0.0331019	1046	185	24	0.12973	0.0229446
Factor: ER71; motif: CWTCCTGT; match class: 1	TF:M07282_1	TF	TRUE	0.0331019	153	185	7	0.0378378	0.0457516
Factor: STAT6; motif: NNNTTCCWSAGAANN	TF:M07133	TF	TRUE	0.0331019	238	185	9	0.0486486	0.0378151
Factor: SAP-1a; motif: CWTCCKGT; match class: 1	TF:M03844_1	TF	TRUE	0.0331019	153	185	7	0.0378378	0.0457516
Factor: ER-alpha; motif: GNCNNNNTGACCYN	TF:M07283	TF	TRUE	0.0331199	1732	185	35	0.189189	0.0202079
Factor: TEL1; motif: NCAGGAARN	TF:M10231	TF	TRUE	0.0331199	987	185	23	0.124324	0.0233029
Metabolism of Angiotensinogen to Angiotensins	REAC:R-MMU-2022377	REAC	TRUE	0.0335969	9	185	2	0.0108108	0.222222
cell death	GO:0008219	GO:BP	TRUE	0.0337296	1545	185	31	0.167568	0.0200647
programmed cell death	GO:0012501	GO:BP	TRUE	0.0337296	1545	185	31	0.167568	0.0200647
negative regulation of transforming growth factor beta production	GO:0071635	GO:BP	TRUE	0.0337446	10	185	2	0.0108108	0.2
mechanosensory behavior	GO:0007638	GO:BP	TRUE	0.0337446	10	185	2	0.0108108	0.2
positive regulation of gamma-delta T cell activation	GO:0046645	GO:BP	TRUE	0.0337446	10	185	2	0.0108108	0.2
negative regulation of activated T cell proliferation	GO:0046007	GO:BP	TRUE	0.0337446	10	185	2	0.0108108	0.2
negative regulation of interleukin-10 production	GO:0032693	GO:BP	TRUE	0.0337446	10	185	2	0.0108108	0.2
positive regulation of hormone biosynthetic process	GO:0046886	GO:BP	TRUE	0.0337446	10	185	2	0.0108108	0.2
glomerular mesangial cell proliferation	GO:0072110	GO:BP	TRUE	0.0337446	10	185	2	0.0108108	0.2
negative regulation of bone remodeling	GO:0046851	GO:BP	TRUE	0.0337446	10	185	2	0.0108108	0.2
positive regulation of hypersensitivity	GO:0002885	GO:BP	TRUE	0.0337446	10	185	2	0.0108108	0.2
response to macrophage colony-stimulating factor	GO:0036005	GO:BP	TRUE	0.0337446	10	185	2	0.0108108	0.2
positive regulation of gamma-delta T cell differentiation	GO:0045588	GO:BP	TRUE	0.0337446	10	185	2	0.0108108	0.2
positive regulation of T-helper 1 type immune response	GO:0002827	GO:BP	TRUE	0.0337446	10	185	2	0.0108108	0.2
macrophage proliferation	GO:0061517	GO:BP	TRUE	0.0337446	10	185	2	0.0108108	0.2
negative regulation of alcohol biosynthetic process	GO:1902931	GO:BP	TRUE	0.0337446	10	185	2	0.0108108	0.2
hyaluronan biosynthetic process	GO:0030213	GO:BP	TRUE	0.0337446	10	185	2	0.0108108	0.2
transforming growth factor beta activation	GO:0036363	GO:BP	TRUE	0.0337446	10	185	2	0.0108108	0.2
manganese ion transport	GO:0006828	GO:BP	TRUE	0.0337446	10	185	2	0.0108108	0.2
mineralocorticoid metabolic process	GO:0008212	GO:BP	TRUE	0.0337446	10	185	2	0.0108108	0.2
positive regulation of synaptic plasticity	GO:0031915	GO:BP	TRUE	0.0337446	10	185	2	0.0108108	0.2
Burn wound healing	WP:WP5056	WP	TRUE	0.0341924	12	185	2	0.0108108	0.166667
regulation of extent of cell growth	GO:0061387	GO:BP	TRUE	0.0343254	94	185	5	0.027027	0.0531915
regulation of angiogenesis	GO:0045765	GO:BP	TRUE	0.0343254	219	185	8	0.0432432	0.0365297
Abnormal umbilicus morphology	HP:0001551	HP	TRUE	0.0343622	254	185	9	0.0486486	0.0354331
regulation of monoatomic ion transport	GO:0043269	GO:BP	TRUE	0.0344977	266	185	9	0.0486486	0.0338346
Hypoxemia	HP:0012418	HP	TRUE	0.0344996	28	185	3	0.0162162	0.107143
Tibial bowing	HP:0002982	HP	TRUE	0.0344996	28	185	3	0.0162162	0.107143
Abnormal blood oxygen level	HP:0500165	HP	TRUE	0.0344996	28	185	3	0.0162162	0.107143
negative regulation of adaptive immune response	GO:0002820	GO:BP	TRUE	0.0345377	31	185	3	0.0162162	0.0967742
regulation of response to stress	GO:0080134	GO:BP	TRUE	0.0345377	987	185	22	0.118919	0.0222898
leukocyte activation involved in inflammatory response	GO:0002269	GO:BP	TRUE	0.0345377	31	185	3	0.0162162	0.0967742
negative regulation of gene expression	GO:0010629	GO:BP	TRUE	0.0345377	867	185	20	0.108108	0.0230681
T cell selection	GO:0045058	GO:BP	TRUE	0.0345377	31	185	3	0.0162162	0.0967742
positive regulation of fibroblast proliferation	GO:0048146	GO:BP	TRUE	0.0347979	60	185	4	0.0216216	0.0666667
Abnormal lymphocyte count	HP:0040088	HP	TRUE	0.0348112	166	185	7	0.0378378	0.0421687
Factor: Tbx5; motif: SNAGGTGTGRNGGSS	TF:M07475	TF	TRUE	0.0348591	3653	185	63	0.340541	0.0172461
neuron projection development	GO:0031175	GO:BP	TRUE	0.0348915	809	185	19	0.102703	0.0234858
Factor: MEL1; motif: GATGAG; match class: 1	TF:M08793_1	TF	TRUE	0.0349644	2741	185	50	0.27027	0.0182415
DAP12 interactions	REAC:R-MMU-2172127	REAC	TRUE	0.0350638	29	185	3	0.0162162	0.103448
Membranoproliferative glomerulonephritis	HP:0000793	HP	TRUE	0.0352559	9	185	2	0.0108108	0.222222
Eczematoid dermatitis	HP:0000976	HP	TRUE	0.0352559	9	185	2	0.0108108	0.222222
Increased density of long bones	HP:0006392	HP	TRUE	0.0352559	9	185	2	0.0108108	0.222222
Yellow/white lesions of the macula	HP:0030500	HP	TRUE	0.0352559	9	185	2	0.0108108	0.222222
Abnormality of the urinary system physiology	HP:0011277	HP	TRUE	0.0352559	847	185	20	0.108108	0.0236128
Abnormal shoulder physiology	HP:0033129	HP	TRUE	0.0352559	9	185	2	0.0108108	0.222222
Duodenal ulcer	HP:0002588	HP	TRUE	0.0352559	9	185	2	0.0108108	0.222222
Lower extremity joint dislocation	HP:0030311	HP	TRUE	0.0352559	256	185	9	0.0486486	0.0351562
Limited shoulder movement	HP:0006467	HP	TRUE	0.0352559	9	185	2	0.0108108	0.222222
Lung fibrosis	WP:WP3632	WP	TRUE	0.0354068	36	185	3	0.0162162	0.0833333
Factor: Sox-17; motif: TTGTYY; match class: 1	TF:M03803_1	TF	TRUE	0.035449	6659	185	103	0.556757	0.0154678
regulation of fibroblast proliferation	GO:0048145	GO:BP	TRUE	0.0354612	95	185	5	0.027027	0.0526316
Factor: WT1; motif: SMCNCCNSC; match class: 1	TF:M01118_1	TF	TRUE	0.0355253	3161	185	56	0.302703	0.0177159
Hypercalcemia	HP:0003072	HP	TRUE	0.0356239	56	185	4	0.0216216	0.0714286
epithelial to mesenchymal transition	GO:0001837	GO:BP	TRUE	0.0356363	134	185	6	0.0324324	0.0447761
Factor: Prdm5; motif: NMNGGAGNNCMRGGN	TF:M10350	TF	TRUE	0.0356894	1613	185	33	0.178378	0.0204588
MAPK signaling pathway	KEGG:04010	KEGG	TRUE	0.0358397	236	185	8	0.0432432	0.0338983
Abnormal blood inorganic cation concentration	HP:0010927	HP	TRUE	0.0361176	127	185	6	0.0324324	0.0472441
peptidase activator activity	GO:0016504	GO:MF	TRUE	0.036268	48	185	4	0.0216216	0.0833333
manganese ion transmembrane transporter activity	GO:0005384	GO:MF	TRUE	0.0363266	7	185	2	0.0108108	0.285714
GPCRs non odorant	WP:WP1396	WP	TRUE	0.0366575	69	185	4	0.0216216	0.057971
primary alcohol metabolic process	GO:0034308	GO:BP	TRUE	0.0366957	61	185	4	0.0216216	0.0655738
phosphatidylinositol-3,4-bisphosphate binding	GO:0043325	GO:MF	TRUE	0.0368061	24	185	3	0.0162162	0.125
cytokine receptor activity	GO:0004896	GO:MF	TRUE	0.0368061	49	185	4	0.0216216	0.0816327
Abnormal blood monovalent inorganic cation concentration	HP:0010930	HP	TRUE	0.0368416	90	185	5	0.027027	0.0555556
Abnormal eye morphology	HP:0012372	HP	TRUE	0.0368416	1921	185	37	0.2	0.0192608
regulation of apoptotic process	GO:0042981	GO:BP	TRUE	0.0368515	1178	185	25	0.135135	0.0212224
receptor signaling pathway via JAK-STAT	GO:0007259	GO:BP	TRUE	0.0368515	96	185	5	0.027027	0.0520833
Factor: TR4; motif: NCCCTGACCYB	TF:M08906	TF	TRUE	0.0369619	2750	185	50	0.27027	0.0181818
negative regulation of endothelial cell proliferation	GO:0001937	GO:BP	TRUE	0.0371725	32	185	3	0.0162162	0.09375
positive regulation of regulated secretory pathway	GO:1903307	GO:BP	TRUE	0.0371725	32	185	3	0.0162162	0.09375
positive regulation of protein dephosphorylation	GO:0035307	GO:BP	TRUE	0.0371725	32	185	3	0.0162162	0.09375
epithelial cell differentiation	GO:0030855	GO:BP	TRUE	0.0371725	475	185	13	0.0702703	0.0273684
Abnormality of the elbow	HP:0009811	HP	TRUE	0.0375024	213	185	8	0.0432432	0.0375587
Neoplasm of the peripheral nervous system	HP:0100007	HP	TRUE	0.0375519	57	185	4	0.0216216	0.0701754
Alcoholic liver disease	KEGG:04936	KEGG	TRUE	0.037592	106	185	5	0.027027	0.0471698
neuron differentiation	GO:0030182	GO:BP	TRUE	0.0376491	1057	185	23	0.124324	0.0217597
coreceptor activity	GO:0015026	GO:MF	TRUE	0.0378107	25	185	3	0.0162162	0.12
nucleoside-triphosphatase regulator activity	GO:0060589	GO:MF	TRUE	0.0378107	385	185	12	0.0648649	0.0311688
GTPase regulator activity	GO:0030695	GO:MF	TRUE	0.0378107	385	185	12	0.0648649	0.0311688
actin binding	GO:0003779	GO:MF	TRUE	0.0378107	336	185	11	0.0594595	0.0327381
tissue morphogenesis	GO:0048729	GO:BP	TRUE	0.0383101	477	185	13	0.0702703	0.0272537
endoderm development	GO:0007492	GO:BP	TRUE	0.0384179	62	185	4	0.0216216	0.0645161
Abnormal vestibular function	HP:0001751	HP	TRUE	0.0385331	129	185	6	0.0324324	0.0465116
Myometrial relaxation and contraction pathways	WP:WP385	WP	TRUE	0.0387035	109	185	5	0.027027	0.0458716
Abnormal respiratory system physiology	HP:0002795	HP	TRUE	0.0389118	1097	185	24	0.12973	0.0218778
positive regulation of neurogenesis	GO:0050769	GO:BP	TRUE	0.0390493	225	185	8	0.0432432	0.0355556
regulation of vasculature development	GO:1901342	GO:BP	TRUE	0.0390493	225	185	8	0.0432432	0.0355556
positive regulation of acute inflammatory response to antigenic stimulus	GO:0002866	GO:BP	TRUE	0.0393187	11	185	2	0.0108108	0.181818
regulation of hypersensitivity	GO:0002883	GO:BP	TRUE	0.0393187	11	185	2	0.0108108	0.181818
primary alcohol biosynthetic process	GO:0034309	GO:BP	TRUE	0.0393187	11	185	2	0.0108108	0.181818
cellular response to testosterone stimulus	GO:0071394	GO:BP	TRUE	0.0393187	11	185	2	0.0108108	0.181818
positive regulation of type 2 immune response	GO:0002830	GO:BP	TRUE	0.0393187	11	185	2	0.0108108	0.181818
positive regulation of chemokine (C-X-C motif) ligand 2 production	GO:2000343	GO:BP	TRUE	0.0393187	11	185	2	0.0108108	0.181818
skin morphogenesis	GO:0043589	GO:BP	TRUE	0.0393187	11	185	2	0.0108108	0.181818
regulation of receptor catabolic process	GO:2000644	GO:BP	TRUE	0.0393187	11	185	2	0.0108108	0.181818
Factor: Elk-1; motif: GGAAGN; match class: 1	TF:M03819_1	TF	TRUE	0.0395031	5295	185	85	0.459459	0.0160529
Factor: c-Myb; motif: NCNRNNGRCNGTTGGKGG	TF:M00004	TF	TRUE	0.0395609	4995	185	81	0.437838	0.0162162
basement membrane organization	GO:0071711	GO:BP	TRUE	0.0395897	33	185	3	0.0162162	0.0909091
regulation of transforming growth factor beta production	GO:0071634	GO:BP	TRUE	0.0395897	33	185	3	0.0162162	0.0909091
regulation of interleukin-12 production	GO:0032655	GO:BP	TRUE	0.0395897	33	185	3	0.0162162	0.0909091
interleukin-12 production	GO:0032615	GO:BP	TRUE	0.0395897	33	185	3	0.0162162	0.0909091
head morphogenesis	GO:0060323	GO:BP	TRUE	0.0395897	33	185	3	0.0162162	0.0909091
negative regulation of T cell differentiation	GO:0045581	GO:BP	TRUE	0.0395897	33	185	3	0.0162162	0.0909091
regulation of cellular biosynthetic process	GO:0031326	GO:BP	TRUE	0.0396474	3640	185	61	0.32973	0.0167582
positive regulation of response to biotic stimulus	GO:0002833	GO:BP	TRUE	0.0396784	274	185	9	0.0486486	0.0328467
Abnormality of the upper arm	HP:0001454	HP	TRUE	0.0396979	58	185	4	0.0216216	0.0689655
artery morphogenesis	GO:0048844	GO:BP	TRUE	0.0397013	63	185	4	0.0216216	0.0634921
Inguinal hernia	HP:0000023	HP	TRUE	0.0398475	262	185	9	0.0486486	0.0343511
Tachycardia	HP:0001649	HP	TRUE	0.0398475	92	185	5	0.027027	0.0543478
Factor: PPARgamma; motif: AWNTRGGNCAAAGGKCA; match class: 1	TF:M10346_1	TF	TRUE	0.0398543	1820	185	36	0.194595	0.0197802
Clubbing of fingers	HP:0100759	HP	TRUE	0.0398647	30	185	3	0.0162162	0.1
Venous insufficiency	HP:0005293	HP	TRUE	0.0398647	30	185	3	0.0162162	0.1
Abnormal macrophage morphology	HP:0004311	HP	TRUE	0.0398647	30	185	3	0.0162162	0.1
Antineutrophil antibody positivity	HP:0003453	HP	TRUE	0.0398647	30	185	3	0.0162162	0.1
Plasma lipoprotein assembly	REAC:R-MMU-8963898	REAC	TRUE	0.0398878	10	185	2	0.0108108	0.2
Other semaphorin interactions	REAC:R-MMU-416700	REAC	TRUE	0.0398878	10	185	2	0.0108108	0.2
Factor: NKX25; motif: NNANCCACTTRAAWTT; match class: 1	TF:M01414_1	TF	TRUE	0.0399483	1886	185	37	0.2	0.0196182
Factor: myogenin; motif: CRSCTGTTBNNTTTGGCACGSNGCCARCH	TF:M00056	TF	TRUE	0.040017	7238	185	110	0.594595	0.0151976
Nephritis	HP:0000123	HP	TRUE	0.0412503	93	185	5	0.027027	0.0537634
immunoglobulin binding	GO:0019865	GO:MF	TRUE	0.0412911	8	185	2	0.0108108	0.25
chemokine activity	GO:0008009	GO:MF	TRUE	0.0412911	8	185	2	0.0108108	0.25
regulation of actin cytoskeleton organization	GO:0032956	GO:BP	TRUE	0.0414084	276	185	9	0.0486486	0.0326087
type II interferon production	GO:0032609	GO:BP	TRUE	0.0416881	64	185	4	0.0216216	0.0625
regulation of type II interferon production	GO:0032649	GO:BP	TRUE	0.0416881	64	185	4	0.0216216	0.0625
positive regulation of small GTPase mediated signal transduction	GO:0051057	GO:BP	TRUE	0.0416881	64	185	4	0.0216216	0.0625
regulation of animal organ morphogenesis	GO:2000027	GO:BP	TRUE	0.0416881	64	185	4	0.0216216	0.0625
Severe varicella zoster infection	HP:0032170	HP	TRUE	0.0417175	10	185	2	0.0108108	0.2
Perineal fistula	HP:0004871	HP	TRUE	0.0417175	10	185	2	0.0108108	0.2
Abnormal bronchoalveolar lavage fluid morphology	HP:0032973	HP	TRUE	0.0417175	10	185	2	0.0108108	0.2
Herpes simplex encephalitis	HP:0012302	HP	TRUE	0.0417175	10	185	2	0.0108108	0.2
Pleuritis	HP:0002102	HP	TRUE	0.0417175	10	185	2	0.0108108	0.2
Progressive spastic quadriplegia	HP:0002478	HP	TRUE	0.0417175	10	185	2	0.0108108	0.2
Thickened skin	HP:0001072	HP	TRUE	0.0417175	313	185	10	0.0540541	0.0319489
G alpha (i) signalling events	REAC:R-MMU-418594	REAC	TRUE	0.0419066	95	185	5	0.027027	0.0526316
cell pole	GO:0060187	GO:CC	TRUE	0.0421426	9	185	2	0.0108108	0.222222
Factor: c-Ets-2; motif: NNCTTCCTNNN; match class: 1	TF:M07379_1	TF	TRUE	0.0422553	249	185	9	0.0486486	0.0361446
Factor: Hbp1; motif: NNNWTSAATGAATNNN; match class: 1	TF:M02762_1	TF	TRUE	0.0422553	53	185	4	0.0216216	0.0754717
Factor: Osx; motif: CCNCCCCCNNN; match class: 1	TF:M07329_1	TF	TRUE	0.0422553	1569	185	32	0.172973	0.0203952
Factor: RORalpha; motif: AWNTRGGTCARNG	TF:M10358	TF	TRUE	0.0422553	951	185	22	0.118919	0.0231335
Factor: ATF-3; motif: NTGAGTCAN	TF:M10180	TF	TRUE	0.0423072	607	185	16	0.0864865	0.0263591
Factor: c-Jun; motif: NNTGAGTCAY	TF:M10275	TF	TRUE	0.0423892	1961	185	38	0.205405	0.0193779
granulocyte differentiation	GO:0030851	GO:BP	TRUE	0.0425117	34	185	3	0.0162162	0.0882353
glial cell activation	GO:0061900	GO:BP	TRUE	0.0425117	34	185	3	0.0162162	0.0882353
Factor: GATA-1; motif: NGNNNNNNNSAGATAAGNN	TF:M10248	TF	TRUE	0.0426194	2705	185	49	0.264865	0.0181146
Abnormal blood gas level	HP:0012415	HP	TRUE	0.0427846	31	185	3	0.0162162	0.0967742
Respiratory failure requiring assisted ventilation	HP:0004887	HP	TRUE	0.0427846	31	185	3	0.0162162	0.0967742
Bowel diverticulosis	HP:0005222	HP	TRUE	0.0427846	31	185	3	0.0162162	0.0967742
Abnormality of the epiphysis of the femoral head	HP:0010574	HP	TRUE	0.043081	60	185	4	0.0216216	0.0666667
Intestinal obstruction	HP:0005214	HP	TRUE	0.043081	60	185	4	0.0216216	0.0666667
Factor: ESE-1; motif: NNANVAGGAAGTNN	TF:M10217	TF	TRUE	0.0434642	555	185	15	0.0810811	0.027027
Factor: BTEB3; motif: BNRNGGGAGGNGT	TF:M01865	TF	TRUE	0.0434642	5929	185	93	0.502703	0.0156856
Factor: GATA-5; motif: TATCTN	TF:M02006	TF	TRUE	0.0434642	6083	185	95	0.513514	0.0156173
Factor: LBP9; motif: RARCYRGNYWGARCYRGNYN	TF:M09719	TF	TRUE	0.0434642	779	185	19	0.102703	0.0243902
Growth abnormality	HP:0001507	HP	TRUE	0.0438531	2082	185	39	0.210811	0.018732
Neoplasm of the skin	HP:0008069	HP	TRUE	0.0439439	176	185	7	0.0378378	0.0397727
Factor: COUP; motif: TGACCTTTGACCC	TF:M00765	TF	TRUE	0.0439603	1836	185	36	0.194595	0.0196078
Factor: Kaiso; motif: GCMGGGRGCRGS	TF:M03876	TF	TRUE	0.0439603	7904	185	118	0.637838	0.0149291
heart development	GO:0007507	GO:BP	TRUE	0.0443075	488	185	13	0.0702703	0.0266393
regulation of nervous system development	GO:0051960	GO:BP	TRUE	0.0443075	381	185	11	0.0594595	0.0288714
Renal insufficiency	HP:0000083	HP	TRUE	0.0443264	317	185	10	0.0540541	0.0315457
Abnormality of digestive system physiology	HP:0025032	HP	TRUE	0.0444453	1818	185	35	0.189189	0.0192519
positive regulation of developmental growth	GO:0048639	GO:BP	TRUE	0.0446204	142	185	6	0.0324324	0.0422535
cellular response to insulin-like growth factor stimulus	GO:1990314	GO:BP	TRUE	0.0450484	12	185	2	0.0108108	0.166667
axonogenesis	GO:0007409	GO:BP	TRUE	0.0450484	331	185	10	0.0540541	0.0302115
phagocytosis, recognition	GO:0006910	GO:BP	TRUE	0.0450484	12	185	2	0.0108108	0.166667
regulation of cell proliferation involved in kidney development	GO:1901722	GO:BP	TRUE	0.0450484	12	185	2	0.0108108	0.166667
regulation of neurogenesis	GO:0050767	GO:BP	TRUE	0.0450484	331	185	10	0.0540541	0.0302115
glial cell development	GO:0021782	GO:BP	TRUE	0.0450484	102	185	5	0.027027	0.0490196
neuron remodeling	GO:0016322	GO:BP	TRUE	0.0450484	12	185	2	0.0108108	0.166667
regulation of MHC class II biosynthetic process	GO:0045346	GO:BP	TRUE	0.0450484	12	185	2	0.0108108	0.166667
regulation of gamma-delta T cell activation	GO:0046643	GO:BP	TRUE	0.0450484	12	185	2	0.0108108	0.166667
regulation of plasminogen activation	GO:0010755	GO:BP	TRUE	0.0450484	12	185	2	0.0108108	0.166667
regulation of gamma-delta T cell differentiation	GO:0045586	GO:BP	TRUE	0.0450484	12	185	2	0.0108108	0.166667
negative regulation of long-term synaptic potentiation	GO:1900272	GO:BP	TRUE	0.0450484	12	185	2	0.0108108	0.166667
leukocyte migration involved in inflammatory response	GO:0002523	GO:BP	TRUE	0.0450484	12	185	2	0.0108108	0.166667
Factor: IRF-4; motif: NAAARRGGAASTGARANN	TF:M10270	TF	TRUE	0.0450754	3847	185	65	0.351351	0.0168963
positive regulation of T cell proliferation	GO:0042102	GO:BP	TRUE	0.045089	66	185	4	0.0216216	0.0606061
regulation of miRNA transcription	GO:1902893	GO:BP	TRUE	0.045089	66	185	4	0.0216216	0.0606061
endodermal cell differentiation	GO:0035987	GO:BP	TRUE	0.045089	35	185	3	0.0162162	0.0857143
response to vitamin	GO:0033273	GO:BP	TRUE	0.045089	66	185	4	0.0216216	0.0606061
exocytic process	GO:0140029	GO:BP	TRUE	0.045089	66	185	4	0.0216216	0.0606061
long-term synaptic potentiation	GO:0060291	GO:BP	TRUE	0.045089	66	185	4	0.0216216	0.0606061
Pancreatitis	HP:0001733	HP	TRUE	0.0451267	61	185	4	0.0216216	0.0655738
Pneumothorax	HP:0002107	HP	TRUE	0.0451267	61	185	4	0.0216216	0.0655738
[truncated: 216 more rows]
