# Supplementary material for: Transcriptional network analysis of PTEN‐protein‐deficient prostate tumors reveals robust stromal reprogramming and signs of senescent paracrine communication
Source: Mol Oncol. 2025 Nov 17;20(6):1429–52. doi: 10.1002/1878-0261.70164 (PMC13238722; doi:10.1002/1878-0261.70164)
Supplement: Supplementary file 26 — Table S16. Results for the experimental validation of the cytokine array, TGF‐β1 and TGF‐β2 ELISA experiments. Sheet 1: cytokine signaling intensities for three PTEN‐null (HO) and three PTEN‐WT samples, including their means, standard deviations (sd), the fold change, P‐values and FDR‐adjusted q‐values for each cytokine. Sheets 2 and 3: ELISA quantifications of TGF‐β1 and TGF‐β2, respectively. Each sheet includes the condition (WT or HO), mouse IDs, TGF‐β concentration in pg·mL−1, and the fold change relative to the average of the WT group. In cases where ELISA values were negative, these likely represent measurements below the detection limit and are noted accordingly in the representations. [file MOL2-20-1429-s005.xlsx]

## Sheet: Cytokine Array
Cytokines	WT_1	WT_2	WT_3	KO_1	KO_2	KO_3	sd WT	sd KO	Mean WT	Mean HO	Fold Change	p_value	FDR
LIX	0.0677966	0.0451128	0.0327869	0.663462	0.645455	0.618182	0.0177584	0.0227973	0.0485654	0.642366	13.2268	6.55774e-06	0.000727909
IL-33	0.0423729	0.0451128	0.0491803	0.605769	0.527273	0.618182	0.00342523	0.0492954	0.0455553	0.583741	12.8139	0.00267748	0.0198134
Myeloperoxidase	0.0508475	0.037594	0.0409836	0.548077	0.472727	0.409091	0.00688525	0.0695752	0.0431417	0.476632	11.0481	0.00799941	0.0325388
Chitinase	0.059322	0.0451128	0.0491803	0.615385	0.490909	0.518182	0.00731781	0.0654298	0.051205	0.541492	10.575	0.00541544	0.0273234
IGFBP-3	0.110169	0.0601504	0.057377	0.432692	0.436364	0.309091	0.0297115	0.0724444	0.075899	0.392716	5.17419	0.00879427	0.0325388
C1q	0.0508475	0.0451128	0.0409836	0.201923	0.272727	0.218182	0.00495365	0.0370873	0.0456479	0.230944	5.05924	0.0119634	0.0414981
VCAM-1/CD106	0.0932203	0.0451128	0.0491803	0.355769	0.272727	0.281818	0.0266783	0.0455474	0.0625045	0.303438	4.85466	0.00322626	0.0213266
CCL6/C10	0.0762712	0.0451128	0.0409836	0.269231	0.218182	0.2	0.0192921	0.0358921	0.0541225	0.229138	4.23368	0.00466091	0.0246362
Coagulation	0.177966	0.12782	0.106557	0.576923	0.545455	0.463636	0.0366651	0.0584784	0.137448	0.528671	3.84635	0.00136942	0.0152005
ICAM-1/CD54	0.20339	0.112782	0.114754	0.586538	0.554545	0.5	0.0517526	0.0437563	0.143642	0.547028	3.80827	0.000573768	0.0127376
Reg3G	0.29661	0.0827068	0.122951	0.634615	0.709091	0.563636	0.113675	0.0727343	0.167423	0.635781	3.79746	0.00637612	0.0307717
IGFBP-6	0.169492	0.105263	0.114754	0.519231	0.436364	0.436364	0.0346688	0.0478434	0.129836	0.463986	3.57362	0.00095047	0.0141505
CCL12/MCP-5	0.0677966	0.0526316	0.0491803	0.173077	0.218182	0.2	0.00990333	0.0226932	0.0565362	0.197086	3.48602	0.00326624	0.0213266
CCL5/RANTES	0.0338983	0.037594	0.0327869	0.115385	0.127273	0.109091	0.00251666	0.00923324	0.0347597	0.117249	3.37314	0.00245862	0.0194933
Fetuin	0.101695	0.120301	0.131148	0.451923	0.390909	0.345455	0.0148957	0.0534234	0.117714	0.396096	3.36489	0.00819822	0.0325388
Lipocalin-2/NGAL	0.101695	0.0451128	0.0327869	0.163462	0.227273	0.2	0.0367464	0.0320175	0.0598649	0.196911	3.28927	0.00861281	0.0325388
CCL17/TARC	0.0508475	0.037594	0.0327869	0.115385	0.136364	0.127273	0.00935367	0.0105205	0.0404094	0.12634	3.12651	0.000486039	0.0127376
IL-27	0.0423729	0.0300752	0.0327869	0.0961538	0.1	0.0818182	0.00646114	0.00958195	0.0350783	0.0926573	2.64144	0.00175044	0.0176635
Complement	0.0338983	0.0300752	0.0327869	0.0769231	0.0909091	0.0727273	0.00196659	0.00952008	0.0322535	0.0801865	2.48614	0.00219224	0.0187184
CCL2/JE/MCP-1	0.0338983	0.0300752	0.0327869	0.0769231	0.0818182	0.0727273	0.00196659	0.00454994	0.0322535	0.0771562	2.39218	0.000949682	0.0141505
P-Selectin/CD62P	0.0847458	0.0601504	0.0655738	0.182692	0.154545	0.163636	0.0129223	0.0143644	0.0701566	0.166958	2.37979	0.00101986	0.0141505
Complement	0.0508475	0.0451128	0.0491803	0.144231	0.1	0.0909091	0.00294988	0.0285254	0.0483802	0.111713	2.30907	0.00219224	0.0187184
Endostatin	0.152542	0.157895	0.131148	0.317308	0.327273	0.3	0.0141527	0.0138001	0.147195	0.31486	2.13907	0.000125433	0.00696154
Serpin F1	0.0677966	0.0451128	0.0491803	0.105769	0.118182	0.1	0.0120945	0.00929099	0.0540299	0.107984	1.99859	0.00442423	0.0245545
Proprotein	0.059322	0.0451128	0.0491803	0.115385	0.1	0.0909091	0.00731781	0.0123719	0.051205	0.102098	1.9939	0.00690054	0.031915
CCL22/MDC	0.0508475	0.0451128	0.0491803	0.0961538	0.1	0.0818182	0.00294988	0.00958195	0.0483802	0.0926573	1.91519	0.0100178	0.0358701
CXCL9/MIG	0.0508475	0.0451128	0.0327869	0.0769231	0.0909091	0.0727273	0.00922857	0.00952008	0.0429157	0.0801865	1.86846	0.00824701	0.0325388
CCL19/MIP-3β	0.0423729	0.037594	0.0409836	0.0673077	0.0727273	0.0727273	0.00245823	0.003129	0.0403168	0.0709207	1.75909	0.000254602	0.00942027
Pentraxin	0.0677966	0.0601504	0.0655738	0.115385	0.1	0.109091	0.00393317	0.00773457	0.0645069	0.108159	1.6767	0.00425905	0.0245545
Chemerin	0.0677966	0.075188	0.0655738	0.105769	0.109091	0.118182	0.00503332	0.00642587	0.0695195	0.111014	1.59688	0.00117841	0.0145338
Pentraxin	0.0508475	0.0451128	0.0491803	0.0673077	0.0909091	0.0727273	0.00294988	0.0123624	0.0483802	0.0769814	1.59118	0.00425905	0.0245545
RAGE	0.0508475	0.0451128	0.0409836	0.0769231	0.0727273	0.0636364	0.00495365	0.00679198	0.0456479	0.0710956	1.55748	0.00806879	0.0325388
Amphiregulin	0.0508475	0.0451128	0.0491803	0.0865385	0.0727273	0.0727273	0.00294988	0.00797389	0.0483802	0.077331	1.5984	0.0153142	0.0515114
IL-1ra/IL-1F3	0.0508475	0.037594	0.0491803	0.538462	0.518182	0.363636	0.00721892	0.0956203	0.0458739	0.473427	10.3202	0.0158384	0.0517076
CCL20/MIP-3α	0.0338983	0.0451128	0.0327869	0.0673077	0.0727273	0.0545455	0.0068182	0.00933475	0.037266	0.0648601	1.74046	0.0173021	0.0548725
BAFF/BLyS/TNFSF13B	0.0254237	0.0300752	0.0327869	0.192308	0.163636	0.127273	0.00372392	0.0325932	0.0294286	0.161072	5.47332	0.0187509	0.0563314
CD14	0.152542	0.0977444	0.0655738	0.682692	0.472727	0.427273	0.0439722	0.136254	0.105287	0.527564	5.01073	0.0241884	0.0563314
CD160	0.0508475	0.0451128	0.0327869	0.0673077	0.0727273	0.0636364	0.00922857	0.00457339	0.0429157	0.0678904	1.58195	0.0258638	0.0563314
CD40/TNFRSF5	0.059322	0.0451128	0.0491803	0.288462	0.236364	0.181818	0.00731781	0.0533264	0.051205	0.235548	4.60009	0.0249816	0.0563314
CX3CL1/Fractalkine	0.110169	0.0977444	0.0983607	0.701923	0.618182	0.436364	0.00700253	0.135765	0.102092	0.58549	5.73495	0.0250414	0.0563314
CXCL10/IP-10	0.059322	0.0451128	0.0327869	0.0769231	0.0909091	0.0727273	0.0132787	0.00952008	0.0457406	0.0801865	1.75307	0.0257422	0.0563314
DKK-1	0.059322	0.0526316	0.0491803	0.0769231	0.0909091	0.0727273	0.00515635	0.00952008	0.0537113	0.0801865	1.49292	0.0228493	0.0563314
IFN-γ	0.0423729	0.0225564	0.0327869	0.0576923	0.0727273	0.0545455	0.00990999	0.00971709	0.0325721	0.061655	1.89288	0.0221859	0.0563314
IL-11	0.0677966	0.0601504	0.0491803	0.0769231	0.0909091	0.0818182	0.00935746	0.00709713	0.0590424	0.0832168	1.40944	0.0263895	0.0563314
IL-1β/IL-1F2	0.0338983	0.0300752	0.0327869	0.0673077	0.0727273	0.0545455	0.00196659	0.00933475	0.0322535	0.0648601	2.01095	0.0223447	0.0563314
IL-28A/B	0.0508475	0.0300752	0.0409836	0.0865385	0.136364	0.109091	0.0103905	0.0249498	0.0406354	0.110664	2.72335	0.0262536	0.0563314
IL-7	0.0423729	0.0451128	0.0327869	0.0769231	0.0909091	0.0636364	0.00647207	0.0136379	0.0400908	0.0771562	1.92453	0.0262498	0.0563314
M-CSF	0.059322	0.0451128	0.0491803	0.134615	0.145455	0.1	0.00731781	0.0237411	0.051205	0.12669	2.47417	0.023402	0.0563314
MMP-2	0.059322	0.0451128	0.0491803	0.182692	0.181818	0.127273	0.00731781	0.0317472	0.051205	0.163928	3.2014	0.0209496	0.0563314
PD-ECGF/Thymidine	0.0254237	0.0150376	0.0327869	0.0576923	0.0818182	0.0545455	0.00891745	0.0149207	0.0244161	0.0646853	2.64929	0.0236516	0.0563314
Pref-1/DLK-1/FA1	0.059322	0.0526316	0.0491803	0.0769231	0.0909091	0.0727273	0.00515635	0.00952008	0.0537113	0.0801865	1.49292	0.0228493	0.0563314
Proliferin	0.0423729	0.0300752	0.0327869	0.0769231	0.0909091	0.0636364	0.00646114	0.0136379	0.0350783	0.0771562	2.19954	0.0189537	0.0563314
IGFBP-1	0.0508475	0.0300752	0.0327869	0.0576923	0.0818182	0.0727273	0.0112918	0.0121844	0.0379032	0.0707459	1.86649	0.0269166	0.0563724
CXCL11/I-TAC	0.0508475	0.0451128	0.0327869	0.0576923	0.0727273	0.0727273	0.00922857	0.00868044	0.0429157	0.0677156	1.57787	0.0276795	0.0568968
Endoglin/CD105	0.0508475	0.0451128	0.0491803	0.269231	0.236364	0.163636	0.00294988	0.0540365	0.0483802	0.223077	4.61091	0.0301265	0.0581185
GM-CSF	0.0338983	0.0300752	0.0327869	0.0576923	0.0727273	0.0545455	0.00196659	0.00971709	0.0322535	0.061655	1.91158	0.0303682	0.0581185
IL-15	0.059322	0.0526316	0.0491803	0.0961538	0.0909091	0.0727273	0.00515635	0.0122942	0.0537113	0.0865967	1.61226	0.029371	0.0581185
IL-23	0.0338983	0.0300752	0.0327869	0.0576923	0.0727273	0.0545455	0.00196659	0.00971709	0.0322535	0.061655	1.91158	0.0303682	0.0581185
E-Selectin/CD62E	0.0508475	0.037594	0.0409836	0.105769	0.0818182	0.0727273	0.00688525	0.0170688	0.0431417	0.0867716	2.01132	0.033425	0.0608225
G-CSF	0.0508475	0.037594	0.0327869	0.0673077	0.0727273	0.0545455	0.00935367	0.00933475	0.0404094	0.0648601	1.60507	0.0327524	0.0608225
IGFBP-5	0.059322	0.0451128	0.0409836	0.201923	0.318182	0.209091	0.00961987	0.0651515	0.0484728	0.243065	5.01447	0.0330343	0.0608225
Angiopoietin-like	0.0762712	0.0601504	0.0655738	0.230769	0.190909	0.145455	0.00820293	0.0426879	0.0673318	0.189044	2.80765	0.0346526	0.0610198
IL-13	0.0508475	0.037594	0.0409836	0.0673077	0.0727273	0.0545455	0.00688525	0.00933475	0.0431417	0.0648601	1.50342	0.0356381	0.0610198
Osteopontin	0.0508475	0.0300752	0.0491803	0.230769	0.163636	0.136364	0.0115418	0.048585	0.0433677	0.176923	4.07961	0.0354264	0.0610198
TNF-α	0.0423729	0.0300752	0.0327869	0.0673077	0.0818182	0.0545455	0.00646114	0.0136457	0.0350783	0.0678904	1.9354	0.0357323	0.0610198
IL-17A	0.0254237	0.0225564	0.0163934	0.0576923	0.0545455	0.0363636	0.00461428	0.0115137	0.0214579	0.0495338	2.30842	0.0374372	0.0611107
IL-22	0.0508475	0.037594	0.0327869	0.0769231	0.0727273	0.0545455	0.00935367	0.011895	0.0404094	0.0680653	1.68439	0.0366642	0.0611107
Thrombopoietin	0.0423729	0.0225564	0.0409836	0.0576923	0.0727273	0.0545455	0.0110618	0.00971709	0.0353043	0.061655	1.74639	0.0370401	0.0611107
CCL11/Eotaxin	0.0677966	0.0601504	0.0491803	0.0865385	0.0818182	0.0727273	0.00935746	0.00701991	0.0590424	0.0803613	1.36108	0.0380719	0.0612461
Angiopoietin-2	0.0423729	0.0451128	0.0491803	0.125	0.109091	0.0818182	0.00342523	0.0218387	0.0455553	0.105303	2.31154	0.0389296	0.0617311
CCL3/CCL4/MIP-1α/β	0.0338983	0.0300752	0.0327869	0.0769231	0.0818182	0.0545455	0.00196659	0.0145403	0.0322535	0.0710956	2.20428	0.0414934	0.063969
Periostin/OSF-2	0.0338983	0.0300752	0.0327869	0.0769231	0.0818182	0.0545455	0.00196659	0.0145403	0.0322535	0.0710956	2.20428	0.0414934	0.063969
IL-3	0.0338983	0.0225564	0.0163934	0.0576923	0.0545455	0.0363636	0.0088792	0.0115137	0.0242827	0.0495338	2.03988	0.0429407	0.0645901
IL-5	0.0338983	0.0300752	0.0327869	0.0673077	0.0818182	0.0545455	0.00196659	0.0136457	0.0322535	0.0678904	2.1049	0.0430601	0.0645901
LIF	0.0677966	0.0451128	0.0327869	0.0961538	0.0909091	0.0727273	0.0177584	0.0122942	0.0485654	0.0865967	1.78309	0.0443359	0.0647537
MMP-3	0.0338983	0.0300752	0.0327869	0.153846	0.109091	0.0909091	0.00196659	0.03239	0.0322535	0.117949	3.65693	0.0440079	0.0647537
IL-2	0.0338983	0.0225564	0.0245902	0.0480769	0.0545455	0.0363636	0.00604727	0.00921612	0.027015	0.0463287	1.71493	0.0467452	0.0668333
LDL	0.0508475	0.0526316	0.0327869	0.192308	0.136364	0.109091	0.0109786	0.0424236	0.045422	0.145921	3.21256	0.0469639	0.0668333
PDGF-BB	0.059322	0.0451128	0.0491803	0.0673077	0.0909091	0.0727273	0.00731781	0.0123624	0.051205	0.0769814	1.50339	0.0476154	0.0669027
C-Reactive	0.0932203	0.0601504	0.057377	0.25	0.172727	0.145455	0.0199418	0.0542289	0.0702493	0.189394	2.69603	0.0491339	0.0673317
Gas	0.0932203	0.0827068	0.0983607	0.375	0.318182	0.209091	0.00797916	0.0843158	0.0914293	0.300758	3.28951	0.0489064	0.0673317
IL-6	0.0254237	0.0225564	0.0163934	0.0576923	0.0636364	0.0363636	0.00461428	0.0143413	0.0214579	0.0525641	2.44964	0.0528875	0.0715916
CCL21/6Ckine	0.135593	0.225564	0.147541	0.557692	0.363636	0.327273	0.0488621	0.123877	0.169566	0.4162	2.4545	0.0595468	0.0796349
CXCL16	0.101695	0.0676692	0.0655738	0.615385	0.5	0.272727	0.0202767	0.174347	0.0783126	0.462704	5.90842	0.0604146	0.0798336
FGF-21	0.059322	0.0451128	0.0409836	0.0576923	0.0727273	0.0727273	0.00961987	0.00868044	0.0484728	0.0677156	1.39698	0.0624666	0.0806255
Leptin	0.0677966	0.0451128	0.0327869	0.0769231	0.1	0.0727273	0.0177584	0.0146853	0.0485654	0.0832168	1.7135	0.0618794	0.0806255
Angiopoietin-1	0.0508475	0.0451128	0.0327869	0.0576923	0.0909091	0.0727273	0.00922857	0.0166332	0.0429157	0.0737762	1.7191	0.0642003	0.0809799
HGF	0.0677966	0.0526316	0.0655738	0.182692	0.2	0.109091	0.00818962	0.0482721	0.0620007	0.163928	2.64397	0.0635005	0.0809799
WISP-1/CCN4	0.0338983	0.0300752	0.0327869	0.0961538	0.0909091	0.0545455	0.00196659	0.0226608	0.0322535	0.0805361	2.49698	0.0651688	0.081278
IGFBP-2	0.161017	0.203008	0.0737705	0.317308	0.245455	0.236364	0.0659259	0.0443423	0.145932	0.266375	1.82534	0.0669711	0.0825977
RBP4	0.20339	0.0902256	0.131148	0.230769	0.272727	0.236364	0.0573	0.0227819	0.141588	0.24662	1.74182	0.0710366	0.0866491
CXCL2/MIP-2	0.0508475	0.0451128	0.0409836	0.913462	0.536364	0.363636	0.00495365	0.281172	0.0456479	0.604487	13.2424	0.0749657	0.0904478
Resistin	0.0677966	0.0300752	0.0983607	0.134615	0.127273	0.127273	0.0342052	0.00423929	0.0654108	0.12972	1.98316	0.080595	0.096194
Flt-3	0.0762712	0.0601504	0.0819672	0.115385	0.109091	0.0818182	0.0113159	0.0178424	0.0727963	0.102098	1.40252	0.0858944	0.101428
CXCL13/BLC/BCA-1	0.0508475	0.0300752	0.0327869	0.182692	0.1	0.0909091	0.0112918	0.0505714	0.0379032	0.124534	3.28558	0.0908385	0.106138
IL-10	0.0762712	0.0601504	0.0491803	0.115385	0.118182	0.0727273	0.0136268	0.0254741	0.0618673	0.102098	1.65027	0.0932186	0.107784
Osteoprotegerin/TNFRSF11B	0.0338983	0.0150376	0.0245902	0.413462	0.2	0.163636	0.00943062	0.13497	0.0245087	0.259033	10.569	0.094228	0.107828
Cystatin	0.245763	0.18797	0.221311	0.355769	0.363636	0.245455	0.0290101	0.0660784	0.218348	0.32162	1.47297	0.0973076	0.110216
CXCL1/KC	0.0508475	0.0300752	0.0245902	0.394231	0.581818	0.145455	0.0138505	0.218896	0.0351709	0.373834	10.6291	0.115026	0.128968
IL-12	0.0762712	0.0451128	0.0491803	0.0865385	0.0727273	0.0818182	0.0169377	0.00701991	0.0568548	0.0803613	1.41345	0.124046	0.137691
MMP-9	0.0254237	0.0150376	0.0327869	0.288462	0.109091	0.118182	0.00891745	0.101038	0.0244161	0.171911	7.04091	0.126152	0.138642
TIM-1/KIM-1/HAVCR	0.0677966	0.0300752	0.0327869	0.0769231	0.109091	0.0545455	0.0210394	0.0274188	0.0435529	0.0801865	1.84113	0.145037	0.157835
FGF	0.59322	0.421053	0.401639	0.557692	0.672727	0.527273	0.105453	0.0767196	0.471971	0.585897	1.24138	0.211348	0.227764
Adiponectin/Acrp30	0.313559	0.172932	0.155738	0.288462	0.327273	0.281818	0.0865826	0.0245512	0.214076	0.299184	1.39756	0.225781	0.240978
Serpin E1	0.0508475	0.037594	0.0491803	0.538462	0.145455	0.127273	0.00721892	0.232329	0.0458739	0.270396	5.89433	0.236052	0.24954
IL-1α/IL-1F1	0.0508475	0.0451128	0.0491803	0.134615	0.0727273	0.0545455	0.00294988	0.041976	0.0483802	0.087296	1.80438	0.24916	0.260913
IL-4	0.0762712	0.0451128	0.0327869	0.0769231	0.0727273	0.0636364	0.0224115	0.00679198	0.0513903	0.0710956	1.38344	0.263794	0.271121
VEGF	0.110169	0.0902256	0.147541	0.240385	0.281818	0.0909091	0.029096	0.100421	0.115979	0.204371	1.76214	0.263488	0.271121
EGF	0.508475	0.443609	0.557377	0.586538	0.327273	0.145455	0.0570704	0.221672	0.503154	0.353089	0.701751	0.362016	0.368658
GDF-15	0.0677966	0.0601504	0.0983607	0.0769231	0.0727273	0.0545455	0.0202182	0.011895	0.0754359	0.0680653	0.902293	0.621561	0.627211
DPPIV/CD26	0.279661	0.240602	0.278689	0.298077	0.345455	0.218182	0.0222756	0.064325	0.266317	0.287238	1.07856	0.638548	0.638548

## Sheet: TGFbeta1
Condition	Mouse ID	pg/ml
WT	WT_1	-33.2308
WT	WT_2	-51.6923
WT	WT_3	-50.5385
HO	KO_1	407.154
HO	KO_2	339.462
HO	KO_3	315.615

## Sheet: TGFbeta2
Condition	Mouse ID	pg/ml	Fold change
WT	WT_1	33.7619	121231119977201
WT	WT_2	24.3571	0.874608
WT	WT_3	25.4286	0.913081
HO	KO_1	168.167	6.03847
HO	KO_2	187.69	6.73953
HO	KO_3	131.5	4.72186
