# Supplementary material for: Transcriptional network analysis of PTEN‐protein‐deficient prostate tumors reveals robust stromal reprogramming and signs of senescent paracrine communication
Source: Mol Oncol. 2025 Nov 17;20(6):1429–52. doi: 10.1002/1878-0261.70164 (PMC13238722; doi:10.1002/1878-0261.70164)
Supplement: Supplementary file 27 — Table S17. Multivariable Cox proportional‐hazards analysis of recurrence‐free survival. Hazard ratios (HRs), 95% confidence intervals (CIs), and P‐values for serum PSA, and Gleason score, alone or in combination with the green module or PI3K‐AKT–mTOR signatures, fitted in the Basurto cohort (sheet 1) and the TCGA‐PRAD cohort (sheet 2). [file MOL2-20-1429-s020.xlsx]

## Sheet: Basurto
	coef	exp(coef)	se(coef)	z	p	95% CI
Model 1: PSA + Gleason Score
PSA	0.06698	1.06927	0.1741	0.385	0.7	(0.76, 1.50)
Gleason Score	1.03585	2.81751	0.21757	4.761	1.93e-06	(1.84, 4.31)
Likelihood ratio test=20.7 on 2 df, p=3.199e-05 n= 185, number of events= 49 C-index = 0.63534946, SE(C) = 0.0401824
Model 2: Green Module + PSA + Gleason Score
Green Module	-0.3873	0.6789	0.1352	-2.864	0.00418	(0.46, 0.85)
PSA	0.2097	1.2333	0.1453	1.443	0.14891	(0.70, 1.42)
Gleason Score	0.9681	2.6329	0.2115	4.577	4.73e-06	(1.85, 4.26)
Likelihood ratio test=28.76 on 3 df, p=2.515e-06 n= 185, number of events= 49 C-index = 0.6967742, SE(C) = 0.0401824
Model 3: PI3K Activation + PSA + Gleason Score
PI3K Activation	-0.0417	0.9592	0.1336	-0.312	0.755	(0.738, 1.246)
PSA	0.2006	1.2221	0.1486	1.35	0.177	(0.913, 1.635)
Gleason Score	1.0437	2.8398	0.2305	4.528	5.96e-06	(1.807, 4.461)
Likelihood ratio test=20.8 on 3 df, p=0.000116 n= 185, number of events= 49 C-index = 0.6239247, SE(C) = 0.0432867

## Sheet: TCGA
	coef	exp(coef)	se(coef)	z	p	95% CI
Model 1: PSA + Gleason Score	0.27701	1.31918	0.07884	3.514	0.000442	(1.13, 1.54)
PSA	0.71032	2.03464	0.11738	6.052	1.43e-09	(1.62, 2.56)
Gleason Score
Likelihood ratio test=52.39 on 2 df, p=4.214e-12 n= 434, number of events= 86 C-index = 0.74306852, SE(C) = 0.02702144
Model 2: Green Module + PSA + Gleason Score
Green Module	-0.20148	0.81752	0.11024	-1.828	0.067592	(0.66, 1.02)
PSA	0.25972	1.29657	0.07836	3.314	0.000918	(1.11, 1.51)
Gleason Score	0.69927	2.01228	0.11826	5.913	3.36e-09	(1.60, 2.54)
Likelihood ratio test=56.13 on 3 df, p=3.946e-12 n= 434, number of events= 86 C-index = 0.73129980, SE(C) = 0.02841035
Model 3: PI3K Activation + PSA + Gleason Score
PI3K Activation	-0.1022	0.9028	0.1113	-0.919	0.358	(0.726, 1.123)
PSA	0.3697	1.4474	0.2543	1.454	0.146	(0.879, 2.382)
Gleason Score	0.7603	2.1389	0.116	6.555	5.56e-11	(1.704, 2.685)
Likelihood ratio test=53.23 on 3 df, p=1.636e-11 n= 434, number of events= 86 C-index = 0.70839973, SE(C) = 0.02881013
